# Supplementary material for: Fly Stampede 2.0: A Next Generation Optomotor Assay for Walking Behavior in Drosophila Melanogaster
Source: Front Mol Neurosci. 2016 Dec 27;9:148. doi: 10.3389/fnmol.2016.00148 (PMC5214522; doi:10.3389/fnmol.2016.00148)
Supplement: Supplementary file 1 [file Software.zip]

Archive with 307 entries (268 files):
- Master Folder for Fly Stampede Software_43MB/
- Master Folder for Fly Stampede Software_43MB/.DS_Store
- __MACOSX/
- __MACOSX/Master Folder for Fly Stampede Software_43MB/
- __MACOSX/Master Folder for Fly Stampede Software_43MB/._.DS_Store
- Master Folder for Fly Stampede Software_43MB/BIAS Stampede GUI Controller Software/
- Master Folder for Fly Stampede Software_43MB/BIAS Stampede GUI Controller Software/.DS_Store
- __MACOSX/Master Folder for Fly Stampede Software_43MB/BIAS Stampede GUI Controller Software/
- __MACOSX/Master Folder for Fly Stampede Software_43MB/BIAS Stampede GUI Controller Software/._.DS_Store
- Master Folder for Fly Stampede Software_43MB/BIAS Stampede GUI Controller Software/BIAS Configuration Files/
- Master Folder for Fly Stampede Software_43MB/BIAS Stampede GUI Controller Software/BIAS Configuration Files/stampede_config_standard 25v Nobuzz.txt
- __MACOSX/Master Folder for Fly Stampede Software_43MB/BIAS Stampede GUI Controller Software/BIAS Configuration Files/
- __MACOSX/Master Folder for Fly Stampede Software_43MB/BIAS Stampede GUI Controller Software/BIAS Configuration Files/._stampede_config_standard 25v Nobuzz.txt
- Master Folder for Fly Stampede Software_43MB/BIAS Stampede GUI Controller Software/BIAS Configuration Files/stampede_config_standard 25v.txt
- __MACOSX/Master Folder for Fly Stampede Software_43MB/BIAS Stampede GUI Controller Software/BIAS Configuration Files/._stampede_config_standard 25v.txt
- Master Folder for Fly Stampede Software_43MB/BIAS Stampede GUI Controller Software/BIAS Software Application Files/
- Master Folder for Fly Stampede Software_43MB/BIAS Stampede GUI Controller Software/BIAS Software Application Files/bias_fc2_win64-v0.53-stampede-dev-02.zip
- __MACOSX/Master Folder for Fly Stampede Software_43MB/BIAS Stampede GUI Controller Software/BIAS Software Application Files/
- __MACOSX/Master Folder for Fly Stampede Software_43MB/BIAS Stampede GUI Controller Software/BIAS Software Application Files/._bias_fc2_win64-v0.53-stampede-dev-02.zip
- Master Folder for Fly Stampede Software_43MB/BIAS Stampede GUI Controller Software/Instructions for BIAS Stampede GUI.docx
- __MACOSX/Master Folder for Fly Stampede Software_43MB/BIAS Stampede GUI Controller Software/._Instructions for BIAS Stampede GUI.docx
- Master Folder for Fly Stampede Software_43MB/BIAS Stampede GUI Controller Software/README_Instructions for BIAS Stampede GUI.pdf
- Master Folder for Fly Stampede Software_43MB/BIAS Stampede GUI Controller Software/User GUI Protocol/
- Master Folder for Fly Stampede Software_43MB/BIAS Stampede GUI Controller Software/User GUI Protocol/BIAS Protocol.docx
- __MACOSX/Master Folder for Fly Stampede Software_43MB/BIAS Stampede GUI Controller Software/User GUI Protocol/
- __MACOSX/Master Folder for Fly Stampede Software_43MB/BIAS Stampede GUI Controller Software/User GUI Protocol/._BIAS Protocol.docx
- Master Folder for Fly Stampede Software_43MB/BIAS Stampede GUI Controller Software/User GUI Protocol/BIAS Protocol.pdf
- __MACOSX/Master Folder for Fly Stampede Software_43MB/BIAS Stampede GUI Controller Software/User GUI Protocol/._BIAS Protocol.pdf
- Master Folder for Fly Stampede Software_43MB/Fly Population Tracker (Centroids)/
- Master Folder for Fly Stampede Software_43MB/Fly Population Tracker (Centroids)/.DS_Store
- __MACOSX/Master Folder for Fly Stampede Software_43MB/Fly Population Tracker (Centroids)/
- __MACOSX/Master Folder for Fly Stampede Software_43MB/Fly Population Tracker (Centroids)/._.DS_Store
- Master Folder for Fly Stampede Software_43MB/Fly Population Tracker (Centroids)/Config file/
- Master Folder for Fly Stampede Software_43MB/Fly Population Tracker (Centroids)/Config file/bias_config.json
- __MACOSX/Master Folder for Fly Stampede Software_43MB/Fly Population Tracker (Centroids)/Config file/
- __MACOSX/Master Folder for Fly Stampede Software_43MB/Fly Population Tracker (Centroids)/Config file/._bias_config.json
- Master Folder for Fly Stampede Software_43MB/Fly Population Tracker (Centroids)/Flytracking_Python_Setup/
- Master Folder for Fly Stampede Software_43MB/Fly Population Tracker (Centroids)/Flytracking_Python_Setup/flytracking_python_setup_notes.docx
- __MACOSX/Master Folder for Fly Stampede Software_43MB/Fly Population Tracker (Centroids)/Flytracking_Python_Setup/
- __MACOSX/Master Folder for Fly Stampede Software_43MB/Fly Population Tracker (Centroids)/Flytracking_Python_Setup/._flytracking_python_setup_notes.docx
- Master Folder for Fly Stampede Software_43MB/Fly Population Tracker (Centroids)/Flytracking_Python_Setup/flytracking_python_setup_notes.pdf
- __MACOSX/Master Folder for Fly Stampede Software_43MB/Fly Population Tracker (Centroids)/Flytracking_Python_Setup/._flytracking_python_setup_notes.pdf
- Master Folder for Fly Stampede Software_43MB/Fly Population Tracker (Centroids)/Instructions for using centroid tracker.docx
- __MACOSX/Master Folder for Fly Stampede Software_43MB/Fly Population Tracker (Centroids)/._Instructions for using centroid tracker.docx
- Master Folder for Fly Stampede Software_43MB/Fly Population Tracker (Centroids)/README_Instructions for using centroid tracker.pdf
- __MACOSX/Master Folder for Fly Stampede Software_43MB/Fly Population Tracker (Centroids)/._README_Instructions for using centroid tracker.pdf
- Master Folder for Fly Stampede Software_43MB/Fly Stampede Design Files /
- Master Folder for Fly Stampede Software_43MB/Fly Stampede Design Files /.DS_Store
- __MACOSX/Master Folder for Fly Stampede Software_43MB/Fly Stampede Design Files /
- __MACOSX/Master Folder for Fly Stampede Software_43MB/Fly Stampede Design Files /._.DS_Store
- Master Folder for Fly Stampede Software_43MB/Fly Stampede Design Files /.hg_archival.txt
- __MACOSX/Master Folder for Fly Stampede Software_43MB/Fly Stampede Design Files /._.hg_archival.txt
- Master Folder for Fly Stampede Software_43MB/Fly Stampede Design Files /.hgignore
- __MACOSX/Master Folder for Fly Stampede Software_43MB/Fly Stampede Design Files /._.hgignore
- Master Folder for Fly Stampede Software_43MB/Fly Stampede Design Files /BOM.txt
- __MACOSX/Master Folder for Fly Stampede Software_43MB/Fly Stampede Design Files /._BOM.txt
- Master Folder for Fly Stampede Software_43MB/Fly Stampede Design Files /Cartoon_Arena.tiff
- __MACOSX/Master Folder for Fly Stampede Software_43MB/Fly Stampede Design Files /._Cartoon_Arena.tiff
- Master Folder for Fly Stampede Software_43MB/Fly Stampede Design Files /enclosures/
- Master Folder for Fly Stampede Software_43MB/Fly Stampede Design Files /enclosures/.DS_Store
- __MACOSX/Master Folder for Fly Stampede Software_43MB/Fly Stampede Design Files /enclosures/
- __MACOSX/Master Folder for Fly Stampede Software_43MB/Fly Stampede Design Files /enclosures/._.DS_Store
- Master Folder for Fly Stampede Software_43MB/Fly Stampede Design Files /enclosures/nano_ssr_v1/
- Master Folder for Fly Stampede Software_43MB/Fly Stampede Design Files /enclosures/nano_ssr_v1/.DS_Store
- __MACOSX/Master Folder for Fly Stampede Software_43MB/Fly Stampede Design Files /enclosures/nano_ssr_v1/
- __MACOSX/Master Folder for Fly Stampede Software_43MB/Fly Stampede Design Files /enclosures/nano_ssr_v1/._.DS_Store
- Master Folder for Fly Stampede Software_43MB/Fly Stampede Design Files /enclosures/nano_ssr_v1/enclosure.py
- __MACOSX/Master Folder for Fly Stampede Software_43MB/Fly Stampede Design Files /enclosures/nano_ssr_v1/._enclosure.py
- Master Folder for Fly Stampede Software_43MB/Fly Stampede Design Files /enclosures/nano_ssr_v1/laser_cutting_files_r1p0/
- Master Folder for Fly Stampede Software_43MB/Fly Stampede Design Files /enclosures/nano_ssr_v1/laser_cutting_files_r1p0/enclosure_projection.dxf
- __MACOSX/Master Folder for Fly Stampede Software_43MB/Fly Stampede Design Files /enclosures/nano_ssr_v1/laser_cutting_files_r1p0/
- __MACOSX/Master Folder for Fly Stampede Software_43MB/Fly Stampede Design Files /enclosures/nano_ssr_v1/laser_cutting_files_r1p0/._enclosure_projection.dxf
- Master Folder for Fly Stampede Software_43MB/Fly Stampede Design Files /enclosures/nano_ssr_v1/laser_cutting_files_r1p0/enclosure_projection.pdf
- __MACOSX/Master Folder for Fly Stampede Software_43MB/Fly Stampede Design Files /enclosures/nano_ssr_v1/laser_cutting_files_r1p0/._enclosure_projection.pdf
- Master Folder for Fly Stampede Software_43MB/Fly Stampede Design Files /enclosures/nano_ssr_v1/laser_cutting_files_r1p0/enclosure_projection.svg
- __MACOSX/Master Folder for Fly Stampede Software_43MB/Fly Stampede Design Files /enclosures/nano_ssr_v1/laser_cutting_files_r1p0/._enclosure_projection.svg
- Master Folder for Fly Stampede Software_43MB/Fly Stampede Design Files /Infrared backlight/
- Master Folder for Fly Stampede Software_43MB/Fly Stampede Design Files /Infrared backlight/$savepcb.000
- __MACOSX/Master Folder for Fly Stampede Software_43MB/Fly Stampede Design Files /Infrared backlight/
- __MACOSX/Master Folder for Fly Stampede Software_43MB/Fly Stampede Design Files /Infrared backlight/._$savepcb.000
- Master Folder for Fly Stampede Software_43MB/Fly Stampede Design Files /Infrared backlight/$savepcb.brd
- __MACOSX/Master Folder for Fly Stampede Software_43MB/Fly Stampede Design Files /Infrared backlight/._$savepcb.brd
- Master Folder for Fly Stampede Software_43MB/Fly Stampede Design Files /Infrared backlight/'
- __MACOSX/Master Folder for Fly Stampede Software_43MB/Fly Stampede Design Files /Infrared backlight/._'
- Master Folder for Fly Stampede Software_43MB/Fly Stampede Design Files /Infrared backlight/.DS_Store
- __MACOSX/Master Folder for Fly Stampede Software_43MB/Fly Stampede Design Files /Infrared backlight/._.DS_Store
- Master Folder for Fly Stampede Software_43MB/Fly Stampede Design Files /Infrared backlight/BOM.txt
- __MACOSX/Master Folder for Fly Stampede Software_43MB/Fly Stampede Design Files /Infrared backlight/._BOM.txt
- Master Folder for Fly Stampede Software_43MB/Fly Stampede Design Files /Infrared backlight/gerber_v1p10/
- Master Folder for Fly Stampede Software_43MB/Fly Stampede Design Files /Infrared backlight/gerber_v1p10/hallway_backlight-Component.gtl
- __MACOSX/Master Folder for Fly Stampede Software_43MB/Fly Stampede Design Files /Infrared backlight/gerber_v1p10/
- __MACOSX/Master Folder for Fly Stampede Software_43MB/Fly Stampede Design Files /Infrared backlight/gerber_v1p10/._hallway_backlight-Component.gtl
- Master Folder for Fly Stampede Software_43MB/Fly Stampede Design Files /Infrared backlight/gerber_v1p10/hallway_backlight-Copper.gbl
- __MACOSX/Master Folder for Fly Stampede Software_43MB/Fly Stampede Design Files /Infrared backlight/gerber_v1p10/._hallway_backlight-Copper.gbl
- Master Folder for Fly Stampede Software_43MB/Fly Stampede Design Files /Infrared backlight/gerber_v1p10/hallway_backlight-Mask_Back.gbs
- __MACOSX/Master Folder for Fly Stampede Software_43MB/Fly Stampede Design Files /Infrared backlight/gerber_v1p10/._hallway_backlight-Mask_Back.gbs
- Master Folder for Fly Stampede Software_43MB/Fly Stampede Design Files /Infrared backlight/gerber_v1p10/hallway_backlight-Mask_Front.gts
- __MACOSX/Master Folder for Fly Stampede Software_43MB/Fly Stampede Design Files /Infrared backlight/gerber_v1p10/._hallway_backlight-Mask_Front.gts
- Master Folder for Fly Stampede Software_43MB/Fly Stampede Design Files /Infrared backlight/gerber_v1p10/hallway_backlight-PCB_Edges.gbr
- __MACOSX/Master Folder for Fly Stampede Software_43MB/Fly Stampede Design Files /Infrared backlight/gerber_v1p10/._hallway_backlight-PCB_Edges.gbr
- Master Folder for Fly Stampede Software_43MB/Fly Stampede Design Files /Infrared backlight/gerber_v1p10/hallway_backlight-SilkS_Back.gbo
- __MACOSX/Master Folder for Fly Stampede Software_43MB/Fly Stampede Design Files /Infrared backlight/gerber_v1p10/._hallway_backlight-SilkS_Back.gbo
- Master Folder for Fly Stampede Software_43MB/Fly Stampede Design Files /Infrared backlight/gerber_v1p10/hallway_backlight-SilkS_Front.gto
- __MACOSX/Master Folder for Fly Stampede Software_43MB/Fly Stampede Design Files /Infrared backlight/gerber_v1p10/._hallway_backlight-SilkS_Front.gto
- Master Folder for Fly Stampede Software_43MB/Fly Stampede Design Files /Infrared backlight/gerber_v1p10/hallway_backlight.drl
- __MACOSX/Master Folder for Fly Stampede Software_43MB/Fly Stampede Design Files /Infrared backlight/gerber_v1p10/._hallway_backlight.drl
- Master Folder for Fly Stampede Software_43MB/Fly Stampede Design Files /Infrared backlight/gerber_v1p10/hallway_backlight_v1p0.zip
- __MACOSX/Master Folder for Fly Stampede Software_43MB/Fly Stampede Design Files /Infrared backlight/gerber_v1p10/._hallway_backlight_v1p0.zip
- Master Folder for Fly Stampede Software_43MB/Fly Stampede Design Files /Infrared backlight/hallway_backlight-brd.svg
- __MACOSX/Master Folder for Fly Stampede Software_43MB/Fly Stampede Design Files /Infrared backlight/._hallway_backlight-brd.svg
- Master Folder for Fly Stampede Software_43MB/Fly Stampede Design Files /Infrared backlight/hallway_backlight-cache.lib
- __MACOSX/Master Folder for Fly Stampede Software_43MB/Fly Stampede Design Files /Infrared backlight/._hallway_backlight-cache.lib
- Master Folder for Fly Stampede Software_43MB/Fly Stampede Design Files /Infrared backlight/hallway_backlight-drl.rpt
- __MACOSX/Master Folder for Fly Stampede Software_43MB/Fly Stampede Design Files /Infrared backlight/._hallway_backlight-drl.rpt
- Master Folder for Fly Stampede Software_43MB/Fly Stampede Design Files /Infrared backlight/hallway_backlight.000
- __MACOSX/Master Folder for Fly Stampede Software_43MB/Fly Stampede Design Files /Infrared backlight/._hallway_backlight.000
- Master Folder for Fly Stampede Software_43MB/Fly Stampede Design Files /Infrared backlight/hallway_backlight.bak
- __MACOSX/Master Folder for Fly Stampede Software_43MB/Fly Stampede Design Files /Infrared backlight/._hallway_backlight.bak
- Master Folder for Fly Stampede Software_43MB/Fly Stampede Design Files /Infrared backlight/hallway_backlight.brd
- __MACOSX/Master Folder for Fly Stampede Software_43MB/Fly Stampede Design Files /Infrared backlight/._hallway_backlight.brd
- Master Folder for Fly Stampede Software_43MB/Fly Stampede Design Files /Infrared backlight/hallway_backlight.cache.dcm
- __MACOSX/Master Folder for Fly Stampede Software_43MB/Fly Stampede Design Files /Infrared backlight/._hallway_backlight.cache.dcm
- Master Folder for Fly Stampede Software_43MB/Fly Stampede Design Files /Infrared backlight/hallway_backlight.cache.lib
- __MACOSX/Master Folder for Fly Stampede Software_43MB/Fly Stampede Design Files /Infrared backlight/._hallway_backlight.cache.lib
- Master Folder for Fly Stampede Software_43MB/Fly Stampede Design Files /Infrared backlight/hallway_backlight.cmp
- __MACOSX/Master Folder for Fly Stampede Software_43MB/Fly Stampede Design Files /Infrared backlight/._hallway_backlight.cmp
- Master Folder for Fly Stampede Software_43MB/Fly Stampede Design Files /Infrared backlight/hallway_backlight.mdc
- __MACOSX/Master Folder for Fly Stampede Software_43MB/Fly Stampede Design Files /Infrared backlight/._hallway_backlight.mdc
- Master Folder for Fly Stampede Software_43MB/Fly Stampede Design Files /Infrared backlight/hallway_backlight.mod
- __MACOSX/Master Folder for Fly Stampede Software_43MB/Fly Stampede Design Files /Infrared backlight/._hallway_backlight.mod
- Master Folder for Fly Stampede Software_43MB/Fly Stampede Design Files /Infrared backlight/hallway_backlight.net
- __MACOSX/Master Folder for Fly Stampede Software_43MB/Fly Stampede Design Files /Infrared backlight/._hallway_backlight.net
- Master Folder for Fly Stampede Software_43MB/Fly Stampede Design Files /Infrared backlight/hallway_backlight.pro
- __MACOSX/Master Folder for Fly Stampede Software_43MB/Fly Stampede Design Files /Infrared backlight/._hallway_backlight.pro
- Master Folder for Fly Stampede Software_43MB/Fly Stampede Design Files /Infrared backlight/hallway_backlight.sch
- __MACOSX/Master Folder for Fly Stampede Software_43MB/Fly Stampede Design Files /Infrared backlight/._hallway_backlight.sch
- Master Folder for Fly Stampede Software_43MB/Fly Stampede Design Files /Infrared backlight/hallway_backlight.svg
- __MACOSX/Master Folder for Fly Stampede Software_43MB/Fly Stampede Design Files /Infrared backlight/._hallway_backlight.svg
- Master Folder for Fly Stampede Software_43MB/Fly Stampede Design Files /Infrared backlight/LICENSE.pdf
- __MACOSX/Master Folder for Fly Stampede Software_43MB/Fly Stampede Design Files /Infrared backlight/._LICENSE.pdf
- Master Folder for Fly Stampede Software_43MB/Fly Stampede Design Files /Infrared backlight/place_components.py
- __MACOSX/Master Folder for Fly Stampede Software_43MB/Fly Stampede Design Files /Infrared backlight/._place_components.py
- Master Folder for Fly Stampede Software_43MB/Fly Stampede Design Files /Infrared backlight/python_tools/
- Master Folder for Fly Stampede Software_43MB/Fly Stampede Design Files /Infrared backlight/python_tools/brd_tools.py
- __MACOSX/Master Folder for Fly Stampede Software_43MB/Fly Stampede Design Files /Infrared backlight/python_tools/
- __MACOSX/Master Folder for Fly Stampede Software_43MB/Fly Stampede Design Files /Infrared backlight/python_tools/._brd_tools.py
- Master Folder for Fly Stampede Software_43MB/Fly Stampede Design Files /Infrared backlight/python_tools/clean
- __MACOSX/Master Folder for Fly Stampede Software_43MB/Fly Stampede Design Files /Infrared backlight/python_tools/._clean
- Master Folder for Fly Stampede Software_43MB/Fly Stampede Design Files /Infrared backlight/python_tools/led_schem_array.py
- __MACOSX/Master Folder for Fly Stampede Software_43MB/Fly Stampede Design Files /Infrared backlight/python_tools/._led_schem_array.py
- Master Folder for Fly Stampede Software_43MB/Fly Stampede Design Files /Infrared backlight/python_tools/make_led_array.py
- __MACOSX/Master Folder for Fly Stampede Software_43MB/Fly Stampede Design Files /Infrared backlight/python_tools/._make_led_array.py
- Master Folder for Fly Stampede Software_43MB/Fly Stampede Design Files /mechanics/
- Master Folder for Fly Stampede Software_43MB/Fly Stampede Design Files /mechanics/1010.dxf
- __MACOSX/Master Folder for Fly Stampede Software_43MB/Fly Stampede Design Files /mechanics/
- __MACOSX/Master Folder for Fly Stampede Software_43MB/Fly Stampede Design Files /mechanics/._1010.dxf
- Master Folder for Fly Stampede Software_43MB/Fly Stampede Design Files /mechanics/arena_assembly.py
- __MACOSX/Master Folder for Fly Stampede Software_43MB/Fly Stampede Design Files /mechanics/._arena_assembly.py
- Master Folder for Fly Stampede Software_43MB/Fly Stampede Design Files /mechanics/arena_tube.py
- __MACOSX/Master Folder for Fly Stampede Software_43MB/Fly Stampede Design Files /mechanics/._arena_tube.py
- Master Folder for Fly Stampede Software_43MB/Fly Stampede Design Files /mechanics/assembly.py
- __MACOSX/Master Folder for Fly Stampede Software_43MB/Fly Stampede Design Files /mechanics/._assembly.py
- Master Folder for Fly Stampede Software_43MB/Fly Stampede Design Files /mechanics/backlight.py
- __MACOSX/Master Folder for Fly Stampede Software_43MB/Fly Stampede Design Files /mechanics/._backlight.py
- Master Folder for Fly Stampede Software_43MB/Fly Stampede Design Files /mechanics/backlight_assembly.py
- __MACOSX/Master Folder for Fly Stampede Software_43MB/Fly Stampede Design Files /mechanics/._backlight_assembly.py
- Master Folder for Fly Stampede Software_43MB/Fly Stampede Design Files /mechanics/bracket.py
- __MACOSX/Master Folder for Fly Stampede Software_43MB/Fly Stampede Design Files /mechanics/._bracket.py
- Master Folder for Fly Stampede Software_43MB/Fly Stampede Design Files /mechanics/breadboard.py
- __MACOSX/Master Folder for Fly Stampede Software_43MB/Fly Stampede Design Files /mechanics/._breadboard.py
- Master Folder for Fly Stampede Software_43MB/Fly Stampede Design Files /mechanics/build.py
- __MACOSX/Master Folder for Fly Stampede Software_43MB/Fly Stampede Design Files /mechanics/._build.py
- Master Folder for Fly Stampede Software_43MB/Fly Stampede Design Files /mechanics/camera.py
- __MACOSX/Master Folder for Fly Stampede Software_43MB/Fly Stampede Design Files /mechanics/._camera.py
- Master Folder for Fly Stampede Software_43MB/Fly Stampede Design Files /mechanics/camera_plate.py
- __MACOSX/Master Folder for Fly Stampede Software_43MB/Fly Stampede Design Files /mechanics/._camera_plate.py
- Master Folder for Fly Stampede Software_43MB/Fly Stampede Design Files /mechanics/camera_post.py
- __MACOSX/Master Folder for Fly Stampede Software_43MB/Fly Stampede Design Files /mechanics/._camera_post.py
- Master Folder for Fly Stampede Software_43MB/Fly Stampede Design Files /mechanics/diffuser.py
- __MACOSX/Master Folder for Fly Stampede Software_43MB/Fly Stampede Design Files /mechanics/._diffuser.py
- Master Folder for Fly Stampede Software_43MB/Fly Stampede Design Files /mechanics/dxf_version_v1p0/
- Master Folder for Fly Stampede Software_43MB/Fly Stampede Design Files /mechanics/dxf_version_v1p0/camera_plate.dxf
- __MACOSX/Master Folder for Fly Stampede Software_43MB/Fly Stampede Design Files /mechanics/dxf_version_v1p0/
- __MACOSX/Master Folder for Fly Stampede Software_43MB/Fly Stampede Design Files /mechanics/dxf_version_v1p0/._camera_plate.dxf
- Master Folder for Fly Stampede Software_43MB/Fly Stampede Design Files /mechanics/dxf_version_v1p0/diffuser.dxf
- __MACOSX/Master Folder for Fly Stampede Software_43MB/Fly Stampede Design Files /mechanics/dxf_version_v1p0/._diffuser.dxf
- Master Folder for Fly Stampede Software_43MB/Fly Stampede Design Files /mechanics/dxf_version_v1p0/diffuser.pdf
- __MACOSX/Master Folder for Fly Stampede Software_43MB/Fly Stampede Design Files /mechanics/dxf_version_v1p0/._diffuser.pdf
- Master Folder for Fly Stampede Software_43MB/Fly Stampede Design Files /mechanics/dxf_version_v1p0/diffuser_in.dxf
- __MACOSX/Master Folder for Fly Stampede Software_43MB/Fly Stampede Design Files /mechanics/dxf_version_v1p0/._diffuser_in.dxf
- Master Folder for Fly Stampede Software_43MB/Fly Stampede Design Files /mechanics/dxf_version_v1p0/hallway_bottom_plate.dxf
- __MACOSX/Master Folder for Fly Stampede Software_43MB/Fly Stampede Design Files /mechanics/dxf_version_v1p0/._hallway_bottom_plate.dxf
- Master Folder for Fly Stampede Software_43MB/Fly Stampede Design Files /mechanics/dxf_version_v1p0/hallway_top_plate.dxf
- __MACOSX/Master Folder for Fly Stampede Software_43MB/Fly Stampede Design Files /mechanics/dxf_version_v1p0/._hallway_top_plate.dxf
- Master Folder for Fly Stampede Software_43MB/Fly Stampede Design Files /mechanics/hallway_assembly.py
- __MACOSX/Master Folder for Fly Stampede Software_43MB/Fly Stampede Design Files /mechanics/._hallway_assembly.py
- Master Folder for Fly Stampede Software_43MB/Fly Stampede Design Files /mechanics/hallway_bottom_plate.py
- __MACOSX/Master Folder for Fly Stampede Software_43MB/Fly Stampede Design Files /mechanics/._hallway_bottom_plate.py
- Master Folder for Fly Stampede Software_43MB/Fly Stampede Design Files /mechanics/hallway_plate_assembly.py
- __MACOSX/Master Folder for Fly Stampede Software_43MB/Fly Stampede Design Files /mechanics/._hallway_plate_assembly.py
- Master Folder for Fly Stampede Software_43MB/Fly Stampede Design Files /mechanics/hallway_top_plate.py
- __MACOSX/Master Folder for Fly Stampede Software_43MB/Fly Stampede Design Files /mechanics/._hallway_top_plate.py
- Master Folder for Fly Stampede Software_43MB/Fly Stampede Design Files /mechanics/header.py
- __MACOSX/Master Folder for Fly Stampede Software_43MB/Fly Stampede Design Files /mechanics/._header.py
- Master Folder for Fly Stampede Software_43MB/Fly Stampede Design Files /mechanics/LICENSE
- __MACOSX/Master Folder for Fly Stampede Software_43MB/Fly Stampede Design Files /mechanics/._LICENSE
- Master Folder for Fly Stampede Software_43MB/Fly Stampede Design Files /mechanics/pager_motor.py
- __MACOSX/Master Folder for Fly Stampede Software_43MB/Fly Stampede Design Files /mechanics/._pager_motor.py
- Master Folder for Fly Stampede Software_43MB/Fly Stampede Design Files /mechanics/pager_motor_holder.py
- __MACOSX/Master Folder for Fly Stampede Software_43MB/Fly Stampede Design Files /mechanics/._pager_motor_holder.py
- Master Folder for Fly Stampede Software_43MB/Fly Stampede Design Files /mechanics/panel.py
- __MACOSX/Master Folder for Fly Stampede Software_43MB/Fly Stampede Design Files /mechanics/._panel.py
- Master Folder for Fly Stampede Software_43MB/Fly Stampede Design Files /mechanics/panels_assembly.py
- __MACOSX/Master Folder for Fly Stampede Software_43MB/Fly Stampede Design Files /mechanics/._panels_assembly.py
- Master Folder for Fly Stampede Software_43MB/Fly Stampede Design Files /mechanics/panels_pcb.py
- __MACOSX/Master Folder for Fly Stampede Software_43MB/Fly Stampede Design Files /mechanics/._panels_pcb.py
- Master Folder for Fly Stampede Software_43MB/Fly Stampede Design Files /mechanics/panels_pcb_assembly.py
- __MACOSX/Master Folder for Fly Stampede Software_43MB/Fly Stampede Design Files /mechanics/._panels_pcb_assembly.py
- Master Folder for Fly Stampede Software_43MB/Fly Stampede Design Files /mechanics/params.py
- __MACOSX/Master Folder for Fly Stampede Software_43MB/Fly Stampede Design Files /mechanics/._params.py
- Master Folder for Fly Stampede Software_43MB/Fly Stampede Design Files /mechanics/part.py
- __MACOSX/Master Folder for Fly Stampede Software_43MB/Fly Stampede Design Files /mechanics/._part.py
- Master Folder for Fly Stampede Software_43MB/Fly Stampede Design Files /mechanics/standoff_grommet_assembly.py
- __MACOSX/Master Folder for Fly Stampede Software_43MB/Fly Stampede Design Files /mechanics/._standoff_grommet_assembly.py
- Master Folder for Fly Stampede Software_43MB/Fly Stampede Design Files /mechanics/standoff_round.py
- __MACOSX/Master Folder for Fly Stampede Software_43MB/Fly Stampede Design Files /mechanics/._standoff_round.py
- Master Folder for Fly Stampede Software_43MB/Fly Stampede Design Files /mechanics/stl_arena_assembly.py
- __MACOSX/Master Folder for Fly Stampede Software_43MB/Fly Stampede Design Files /mechanics/._stl_arena_assembly.py
- Master Folder for Fly Stampede Software_43MB/Fly Stampede Design Files /mechanics/stl_breadboard.py
- __MACOSX/Master Folder for Fly Stampede Software_43MB/Fly Stampede Design Files /mechanics/._stl_breadboard.py
- Master Folder for Fly Stampede Software_43MB/Fly Stampede Design Files /mechanics/stl_two_arena_assembly.py
- __MACOSX/Master Folder for Fly Stampede Software_43MB/Fly Stampede Design Files /mechanics/._stl_two_arena_assembly.py
- Master Folder for Fly Stampede Software_43MB/Fly Stampede Design Files /mechanics/two_arena_assembly.py
- __MACOSX/Master Folder for Fly Stampede Software_43MB/Fly Stampede Design Files /mechanics/._two_arena_assembly.py
- Master Folder for Fly Stampede Software_43MB/Fly Stampede Design Files /mechanics/vibration_grommet.py
- __MACOSX/Master Folder for Fly Stampede Software_43MB/Fly Stampede Design Files /mechanics/._vibration_grommet.py
- Master Folder for Fly Stampede Software_43MB/Fly Stampede Design Files /panels_arena/
- Master Folder for Fly Stampede Software_43MB/Fly Stampede Design Files /panels_arena/$savepcb.000
- __MACOSX/Master Folder for Fly Stampede Software_43MB/Fly Stampede Design Files /panels_arena/
- __MACOSX/Master Folder for Fly Stampede Software_43MB/Fly Stampede Design Files /panels_arena/._$savepcb.000
- Master Folder for Fly Stampede Software_43MB/Fly Stampede Design Files /panels_arena/$savepcb.brd
- __MACOSX/Master Folder for Fly Stampede Software_43MB/Fly Stampede Design Files /panels_arena/._$savepcb.brd
- Master Folder for Fly Stampede Software_43MB/Fly Stampede Design Files /panels_arena/BOM.txt
- __MACOSX/Master Folder for Fly Stampede Software_43MB/Fly Stampede Design Files /panels_arena/._BOM.txt
- Master Folder for Fly Stampede Software_43MB/Fly Stampede Design Files /panels_arena/brd_tools.py
- __MACOSX/Master Folder for Fly Stampede Software_43MB/Fly Stampede Design Files /panels_arena/._brd_tools.py
- Master Folder for Fly Stampede Software_43MB/Fly Stampede Design Files /panels_arena/draw_outline.py
- __MACOSX/Master Folder for Fly Stampede Software_43MB/Fly Stampede Design Files /panels_arena/._draw_outline.py
- Master Folder for Fly Stampede Software_43MB/Fly Stampede Design Files /panels_arena/gerber_v1p0/
- Master Folder for Fly Stampede Software_43MB/Fly Stampede Design Files /panels_arena/gerber_v1p0/hallway_panels_arena-Component.gtl
- __MACOSX/Master Folder for Fly Stampede Software_43MB/Fly Stampede Design Files /panels_arena/gerber_v1p0/
- __MACOSX/Master Folder for Fly Stampede Software_43MB/Fly Stampede Design Files /panels_arena/gerber_v1p0/._hallway_panels_arena-Component.gtl
- Master Folder for Fly Stampede Software_43MB/Fly Stampede Design Files /panels_arena/gerber_v1p0/hallway_panels_arena-Copper.gbl
- __MACOSX/Master Folder for Fly Stampede Software_43MB/Fly Stampede Design Files /panels_arena/gerber_v1p0/._hallway_panels_arena-Copper.gbl
- Master Folder for Fly Stampede Software_43MB/Fly Stampede Design Files /panels_arena/gerber_v1p0/hallway_panels_arena-Mask_Back.gbs
- __MACOSX/Master Folder for Fly Stampede Software_43MB/Fly Stampede Design Files /panels_arena/gerber_v1p0/._hallway_panels_arena-Mask_Back.gbs
- Master Folder for Fly Stampede Software_43MB/Fly Stampede Design Files /panels_arena/gerber_v1p0/hallway_panels_arena-Mask_Front.gts
- __MACOSX/Master Folder for Fly Stampede Software_43MB/Fly Stampede Design Files /panels_arena/gerber_v1p0/._hallway_panels_arena-Mask_Front.gts
- Master Folder for Fly Stampede Software_43MB/Fly Stampede Design Files /panels_arena/gerber_v1p0/hallway_panels_arena-PCB_Edges.gbr
- __MACOSX/Master Folder for Fly Stampede Software_43MB/Fly Stampede Design Files /panels_arena/gerber_v1p0/._hallway_panels_arena-PCB_Edges.gbr
- Master Folder for Fly Stampede Software_43MB/Fly Stampede Design Files /panels_arena/gerber_v1p0/hallway_panels_arena-SilkS_Back.gbo
- __MACOSX/Master Folder for Fly Stampede Software_43MB/Fly Stampede Design Files /panels_arena/gerber_v1p0/._hallway_panels_arena-SilkS_Back.gbo
- Master Folder for Fly Stampede Software_43MB/Fly Stampede Design Files /panels_arena/gerber_v1p0/hallway_panels_arena-SilkS_Front.gto
- __MACOSX/Master Folder for Fly Stampede Software_43MB/Fly Stampede Design Files /panels_arena/gerber_v1p0/._hallway_panels_arena-SilkS_Front.gto
- Master Folder for Fly Stampede Software_43MB/Fly Stampede Design Files /panels_arena/gerber_v1p0/hallway_panels_arena.drl
- __MACOSX/Master Folder for Fly Stampede Software_43MB/Fly Stampede Design Files /panels_arena/gerber_v1p0/._hallway_panels_arena.drl
- Master Folder for Fly Stampede Software_43MB/Fly Stampede Design Files /panels_arena/gerber_v1p0/hallways_panels_arena_v1p0.zip
- __MACOSX/Master Folder for Fly Stampede Software_43MB/Fly Stampede Design Files /panels_arena/gerber_v1p0/._hallways_panels_arena_v1p0.zip
- Master Folder for Fly Stampede Software_43MB/Fly Stampede Design Files /panels_arena/hallway_panels_arena-drl.rpt
- __MACOSX/Master Folder for Fly Stampede Software_43MB/Fly Stampede Design Files /panels_arena/._hallway_panels_arena-drl.rpt
- Master Folder for Fly Stampede Software_43MB/Fly Stampede Design Files /panels_arena/hallway_panels_arena.000
- __MACOSX/Master Folder for Fly Stampede Software_43MB/Fly Stampede Design Files /panels_arena/._hallway_panels_arena.000
- Master Folder for Fly Stampede Software_43MB/Fly Stampede Design Files /panels_arena/hallway_panels_arena.bak
- __MACOSX/Master Folder for Fly Stampede Software_43MB/Fly Stampede Design Files /panels_arena/._hallway_panels_arena.bak
- Master Folder for Fly Stampede Software_43MB/Fly Stampede Design Files /panels_arena/hallway_panels_arena.brd
- __MACOSX/Master Folder for Fly Stampede Software_43MB/Fly Stampede Design Files /panels_arena/._hallway_panels_arena.brd
- Master Folder for Fly Stampede Software_43MB/Fly Stampede Design Files /panels_arena/hallway_panels_arena.cache.dcm
- __MACOSX/Master Folder for Fly Stampede Software_43MB/Fly Stampede Design Files /panels_arena/._hallway_panels_arena.cache.dcm
- Master Folder for Fly Stampede Software_43MB/Fly Stampede Design Files /panels_arena/hallway_panels_arena.cache.lib
- __MACOSX/Master Folder for Fly Stampede Software_43MB/Fly Stampede Design Files /panels_arena/._hallway_panels_arena.cache.lib
- Master Folder for Fly Stampede Software_43MB/Fly Stampede Design Files /panels_arena/hallway_panels_arena.cmp
- __MACOSX/Master Folder for Fly Stampede Software_43MB/Fly Stampede Design Files /panels_arena/._hallway_panels_arena.cmp
- Master Folder for Fly Stampede Software_43MB/Fly Stampede Design Files /panels_arena/hallway_panels_arena.dcm
- __MACOSX/Master Folder for Fly Stampede Software_43MB/Fly Stampede Design Files /panels_arena/._hallway_panels_arena.dcm
- Master Folder for Fly Stampede Software_43MB/Fly Stampede Design Files /panels_arena/hallway_panels_arena.drl
- __MACOSX/Master Folder for Fly Stampede Software_43MB/Fly Stampede Design Files /panels_arena/._hallway_panels_arena.drl
- Master Folder for Fly Stampede Software_43MB/Fly Stampede Design Files /panels_arena/hallway_panels_arena.dsn
- __MACOSX/Master Folder for Fly Stampede Software_43MB/Fly Stampede Design Files /panels_arena/._hallway_panels_arena.dsn
- Master Folder for Fly Stampede Software_43MB/Fly Stampede Design Files /panels_arena/hallway_panels_arena.lib
- __MACOSX/Master Folder for Fly Stampede Software_43MB/Fly Stampede Design Files /panels_arena/._hallway_panels_arena.lib
- Master Folder for Fly Stampede Software_43MB/Fly Stampede Design Files /panels_arena/hallway_panels_arena.mdc
- __MACOSX/Master Folder for Fly Stampede Software_43MB/Fly Stampede Design Files /panels_arena/._hallway_panels_arena.mdc
- Master Folder for Fly Stampede Software_43MB/Fly Stampede Design Files /panels_arena/hallway_panels_arena.mod
- __MACOSX/Master Folder for Fly Stampede Software_43MB/Fly Stampede Design Files /panels_arena/._hallway_panels_arena.mod
- Master Folder for Fly Stampede Software_43MB/Fly Stampede Design Files /panels_arena/hallway_panels_arena.net
- __MACOSX/Master Folder for Fly Stampede Software_43MB/Fly Stampede Design Files /panels_arena/._hallway_panels_arena.net
- Master Folder for Fly Stampede Software_43MB/Fly Stampede Design Files /panels_arena/hallway_panels_arena.pro
- __MACOSX/Master Folder for Fly Stampede Software_43MB/Fly Stampede Design Files /panels_arena/._hallway_panels_arena.pro
- Master Folder for Fly Stampede Software_43MB/Fly Stampede Design Files /panels_arena/hallway_panels_arena.sch
- __MACOSX/Master Folder for Fly Stampede Software_43MB/Fly Stampede Design Files /panels_arena/._hallway_panels_arena.sch
[truncated: 7 more entries]
