# Supplementary material for: Fly Stampede 2.0: A Next Generation Optomotor Assay for Walking Behavior in Drosophila Melanogaster
Source: Front Mol Neurosci. 2016 Dec 27;9:148. doi: 10.3389/fnmol.2016.00148 (PMC5214522; doi:10.3389/fnmol.2016.00148)
Supplement: Supplementary file 1 [file Software.zip › Master Folder for Fly Stampede Software_43MB/BIAS Stampede GUI Controller Software/BIAS Configuration Files/stampede_config_standard 25v.txt]

{
   "duration" : 200,
   "vibration" : {
       "port" : "COM4",
       "events" : [
           {
               "number"    : 2,
               "period"    : 1.0,
               "startTime" : 5.0 
           },
           {
               "number"    : 2,
               "period"    : 1.0,
               "startTime" : 67.0 
           },
           {
               "number"    : 2,
               "period"    : 1.0,
               "startTime" : 129.0 
           },
       ]
   },
   "display" : {
       "port" : "COM3",
       "arenaConfigId" : 1
       "events" : [
           {
               "configId"    : 1,
               "patternId"   : 1,
               "startTime"   : 7.0,
               "stopTime"    : 67.0, 
               "controlBias" : -25,
           },
           {
               "configId"    : 1,
               "patternId"   : 1,
               "startTime"   : 69.0,
               "stopTime"    : 129.0, 
               "controlBias" : 25,
           }
       ]
   }
} 


            
             
