# Supplementary material for: Fly Stampede 2.0: A Next Generation Optomotor Assay for Walking Behavior in Drosophila Melanogaster
Source: Front Mol Neurosci. 2016 Dec 27;9:148. doi: 10.3389/fnmol.2016.00148 (PMC5214522; doi:10.3389/fnmol.2016.00148)
Supplement: Supplementary file 1 [file Software.zip › Master Folder for Fly Stampede Software_43MB/Fly Population Tracker (Centroids)/Config file/bias_config.json]

{
    "camera" : {
        "format7Settings" : {
            "mode" : "0",
            "pixelFormat" : "RAW8",
            "roi" : {
                "height" : 1024,
                "offsetX" : 0,
                "offsetY" : 0,
                "width" : 1280 
            }
        },
        "frameRate" : "Format7",
        "guid" : "a0fbd6e923f79b172f1b655e15bfac5",
        "model" : "Flea3 FL3-U3-13Y3M",
        "properties" : {
            "autoExposure" : {
                "absoluteControl" : false,
                "absoluteValue" : 0.7142333984375,
                "autoActive" : true,
                "on" : true,
                "onePush" : false,
                "present" : true,
                "value" : 315 
            },
            "brightness" : {
                "absoluteControl" : false,
                "absoluteValue" : 1.5625,
                "autoActive" : false,
                "on" : true,
                "onePush" : false,
                "present" : true,
                "value" : 16 
            },
            "focus" : {
                "absoluteControl" : false,
                "absoluteValue" : 0.0,
                "autoActive" : false,
                "on" : false,
                "onePush" : false,
                "present" : false,
                "value" : 0 
            },
            "frameRate" : {
                "absoluteControl" : false,
                "absoluteValue" : 40.0,
                "autoActive" : true,
                "on" : true,
                "onePush" : false,
                "present" : true,
                "value" : 480 
            },
            "gain" : {
                "absoluteControl" : false,
                "absoluteValue" : 12.30834197998046875,
                "autoActive" : true,
                "on" : true,
                "onePush" : false,
                "present" : true,
                "value" : 202 
            },
            "gamma" : {
                "absoluteControl" : false,
                "absoluteValue" : 1.0,
                "autoActive" : false,
                "on" : false,
                "onePush" : false,
                "present" : true,
                "value" : 1024 
            },
            "hue" : {
                "absoluteControl" : false,
                "absoluteValue" : 0.0,
                "autoActive" : false,
                "on" : false,
                "onePush" : false,
                "present" : false,
                "value" : 0 
            },
            "iris" : {
                "absoluteControl" : false,
                "absoluteValue" : 0.0,
                "autoActive" : false,
                "on" : false,
                "onePush" : false,
                "present" : false,
                "value" : 0 
            },
            "pan" : {
                "absoluteControl" : false,
                "absoluteValue" : 0.0,
                "autoActive" : false,
                "on" : false,
                "onePush" : false,
                "present" : false,
                "value" : 0 
            },
            "saturation" : {
                "absoluteControl" : false,
                "absoluteValue" : 0.0,
                "autoActive" : false,
                "on" : false,
                "onePush" : false,
                "present" : false,
                "value" : 0 
            },
            "sharpness" : {
                "absoluteControl" : false,
                "absoluteValue" : 0.0,
                "autoActive" : false,
                "on" : false,
                "onePush" : false,
                "present" : true,
                "value" : 1024 
            },
            "shutter" : {
                "absoluteControl" : false,
                "absoluteValue" : 24.880350112915039062,
                "autoActive" : true,
                "on" : true,
                "onePush" : false,
                "present" : true,
                "value" : 2209 
            },
            "temperature" : {
                "absoluteControl" : false,
                "absoluteValue" : 3.1578500270843505859,
                "autoActive" : false,
                "on" : false,
                "onePush" : false,
                "present" : true,
                "value" : 3158 
            },
            "tilt" : {
                "absoluteControl" : false,
                "absoluteValue" : 0.0,
                "autoActive" : false,
                "on" : false,
                "onePush" : false,
                "present" : false,
                "value" : 0 
            },
            "triggerDelay" : {
                "absoluteControl" : false,
                "absoluteValue" : 0.0,
                "autoActive" : false,
                "on" : false,
                "onePush" : false,
                "present" : true,
                "value" : 0 
            },
            "triggerMode" : {
                "absoluteControl" : false,
                "absoluteValue" : 0.0,
                "autoActive" : false,
                "on" : false,
                "onePush" : false,
                "present" : true,
                "value" : 0 
            },
            "whiteBalance" : {
                "absoluteControl" : false,
                "absoluteValue" : 0.0,
                "autoActive" : false,
                "on" : false,
                "onePush" : false,
                "present" : false,
                "valueBlue" : 0,
                "valueRed" : 0 
            },
            "zoom" : {
                "absoluteControl" : false,
                "absoluteValue" : 0.0,
                "autoActive" : false,
                "on" : false,
                "onePush" : false,
                "present" : false,
                "value" : 0 
            }
        },
        "triggerType" : "Internal",
        "vendor" : "Point Grey Research",
        "videoMode" : "Format7" 
    },
    "configuration" : {
        "directory" : "C:/Users/lebestky/Desktop",
        "fileName" : "bias_config" 
    },
    "display" : {
        "colorMap" : "None",
        "orientation" : {
            "flipHorizontal" : false,
            "flipVertical" : false 
        },
        "rotation" : 0,
        "updateFrequency" : 15.0 
    },
    "logging" : {
        "autoNamingOptions" : {
            "cameraIdentifier" : "CameraNumber",
            "includeCameraIdentifier" : true,
            "includeTimeAndDate" : true,
            "includeVersionNumber" : true,
            "timeAndDateFormat" : "'date'_yyyy_MM_dd_'time'_hh_mm_ss" 
        },
        "directory" : "C:/Users/lebestky/Videos",
        "enabled" : false,
        "fileName" : "bias_video",
        "format" : "avi",
        "settings" : {
            "avi" : {
                "codec" : "XVID",
                "frameSkip" : 1 
            },
            "bmp" : {
                "frameSkip" : 1 
            },
            "fmf" : {
                "frameSkip" : 1 
            },
            "ufmf" : {
                "backgroundThreshold" : 40,
                "boxLength" : 30,
                "compressionThreads" : 15,
                "dilate" : {
                    "on" : false,
                    "windowSize" : 2 
                },
                "frameSkip" : 1,
                "medianUpdateCount" : 100,
                "medianUpdateInterval" : 50 
            }
        }
    },
    "plugin" : {
        "config" : {
            "display" : {
                "arenaConfigId" : 1,
                "events" : [
                    {
                        "controlBias" : -25,
                        "patternId" : 1,
                        "startTime" : 7.0,
                        "stopTime" : 67.0 
                    },
                    {
                        "controlBias" : 25,
                        "patternId" : 1,
                        "startTime" : 69.0,
                        "stopTime" : 129.0 
                    }
                ],
                "port" : "COM3" 
            },
            "duration" : 200,
            "vibration" : {
                "events" : [
                    {
                        "number" : 2,
                        "period" : 1.0,
                        "startTime" : 5.0 
                    },
                    {
                        "number" : 2,
                        "period" : 1.0,
                        "startTime" : 67.0 
                    },
                    {
                        "number" : 2,
                        "period" : 1.0,
                        "startTime" : 129.0 
                    }
                ],
                "port" : "COM4" 
            }
        },
        "name" : "stampede" 
    },
    "server" : {
        "enabled" : true,
        "port" : 5010 
    },
    "timer" : {
        "enabled" : true,
        "settings" : {
            "duration" : 200 
        }
    }
}
