# Supplementary material for: Fly Stampede 2.0: A Next Generation Optomotor Assay for Walking Behavior in Drosophila Melanogaster
Source: Front Mol Neurosci. 2016 Dec 27;9:148. doi: 10.3389/fnmol.2016.00148 (PMC5214522; doi:10.3389/fnmol.2016.00148)
Supplement: Supplementary file 1 [file Software.zip › Master Folder for Fly Stampede Software_43MB/Fly Stampede Design Files /BOM.txt]

Hallway Arena Mechanics - bill of materials

Stock parts
===========

Description                                                                                             Vendor          Part#       Price      Qty     Purchased
------------------------------------------------------------------------------------------------------------------------------------------------------------------
* 12"x12"x0.5" aluminum breadboard 1/4-20 threaded,                                                     Thorlabs,        MB12       $161.10     1         yes

* vibration damping sandwich mount, male/male 1/4-20, neoprene, 5/8H x 5/8W                             Mcmaster-Carr    9213K57    $1.58       16        yes

* (option 1) aluminum female threaded hex standoff 1/2" hex, 1-1/2" length, 1/4"-20 screw size          McMaster-Carr    91780A361  $3.03       12        yes
  (option 2) aluminum female threaded hex standoff 1/2" Hex, 2" length, 1/4"-20 screw size              McMaster-Carr    91780A362  $3.98       12        yes

* aluminum unthreaded spacer 1/2" OD, 1/4" length, 1/4" screw size                                      McMaster-Carr    92510A762  $1.39       4         yes

* aluminum female threaded hex standoff 1/2" hex, 1/2" length, 1/4"-20 screw size                       McMaster-Carr    91780A355  $2.08       4         yes

* (option 1) aluminum inch T-slotted framing system six-slot double, 1" solid extrusion, 2' length      McMaster-Carr    47065T213  $12.85      2         yes
  (option 2) aluminum inch T-slotted framing system six-slot double, 1" solid extrusion, 4' length      McMaster-Carr    47065T124  $22.98      2

* aluminum inch T-slotted framing system extended 90 degree bracket, single, 4-hole, for 1"             McMaster-Carr    47065T175  $4.54       6         yes

* double end-feed fastener, for 1" aluminum inch T-slotted framing system, packs of 4                   McMaster-Carr    47065T147  $4.29       2         yes

* std zinc-plated STL end-feed fastener, for 1" aluminum inch T-slotted framing system, packs of 4      McMaster-Carr    47065T142  $2.30       2         yes

* black-oxide SS button head socket cap screw 1/4"-20 thread, 1/2" length, packs of 50                  McMaster-Carr    97763A263  $11.03      1         yes

* cable tie holder, screw mount, 2-way heavy duty, for .12" max tie width, packs of 100                 McMaster-Carr    7566K12    $8.75       1         yes

* solid colored nylon cable tie 4-1/8" length, 7/8" bundle diameter, pack of 100                        McMaster-Carr    71295K62   $2.04       1         yes

* clear extruded acrylic square tube 1/2" square, 6' length                                             McMaster-Carr    8516K33    $4.49       1         yes

* 3V DC pager motor  diam. 0.28 x length 0.66                                                           Jameco           256382     $4.65       4         


Custom parts
============

Description                                                                                             Vendor                                   Qty
----------------------------------------------------------------------------------------------------------------------------------------------------------------------
* hallway arena panels PCB, design files and BOM in panels_arena subdirectory                           IO Rodeo Inc.                             4 

* hallway arena backlight PCB, design files and BOM in backlight subdirectory                           IO Rodeo Inc.                             2 

* hallway top plate, custom laser cut acrylic part, design files in mechanics subdirectory              IO Rodeo Inc.                             2

* hallway bottom plate, custom laser cut acrylic part, deisgn files in mechanics subdirectory           IO Rodeo Inc.                             2

* backlight diffuser plate, custom laser cut acylic part, design files in mechanics subdirectory        IO Rodeo Inc.                             2

* Solid state relay board for Arduino Nano                                                              IO Rodeo Inc.                             1

* Programmable LED current controller,                                                                  IO Rodeo Inc.                             1
