# Supplementary material for: Fly Stampede 2.0: A Next Generation Optomotor Assay for Walking Behavior in Drosophila Melanogaster
Source: Front Mol Neurosci. 2016 Dec 27;9:148. doi: 10.3389/fnmol.2016.00148 (PMC5214522; doi:10.3389/fnmol.2016.00148)
Supplement: Supplementary file 1 [file Software.zip › Master Folder for Fly Stampede Software_43MB/Fly Stampede Design Files /Infrared backlight/$savepcb.brd]

PCBNEW-BOARD Version 1 date Thu 04 Aug 2011 04:25:01 PM PDT

# Created by Pcbnew(2011-07-19)-testing

$GENERAL
encoding utf-8
LayerCount 2
Ly 1FFF8001
EnabledLayers 1FFF8001
Links 102
NoConn 0
Di 38361 16171 67628 117576
Ndraw 10
Ntrack 116
Nzone 0
BoardThickness 630
Nmodule 99
Nnets 93
$EndGENERAL

$SHEETDESCR
Sheet User 10000 15000
Title "Hallway Arena Backlight"
Date "4 aug 2011"
Rev "1.0"
Comp "IO Rodeo Inc. "
Comment1 ""
Comment2 ""
Comment3 ""
Comment4 ""
$EndSHEETDESCR

$SETUP
InternalUnit 0.000100 INCH
Layers 2
Layer[0] Copper signal
Layer[15] Component signal
TrackWidth 80
TrackClearence 100
ZoneClearence 200
TrackMinWidth 80
DrawSegmWidth 150
EdgeSegmWidth 150
ViaSize 350
ViaDrill 250
ViaMinSize 350
ViaMinDrill 200
MicroViaSize 200
MicroViaDrill 50
MicroViasAllowed 0
MicroViaMinSize 200
MicroViaMinDrill 50
TextPcbWidth 120
TextPcbSize 600 800
EdgeModWidth 150
TextModSize 600 600
TextModWidth 120
PadSize 600 600
PadDrill 320
Pad2MaskClearance 100
AuxiliaryAxisOrg 0 0
PcbPlotParams (pcbplotparams (layerselection 284196865) (usegerberextensions true) (excludeedgelayer true) (linewidth 60) (plotframeref false) (viasonmask false) (mode 1) (useauxorigin false) (hpglpennumber 1) (hpglpenspeed 20) (hpglpendiameter 15) (hpglpenoverlay 0) (pscolor true) (psnegative false) (psa4output false) (plotreference true) (plotvalue true) (plotothertext true) (plotinvisibletext false) (padsonsilk false) (subtractmaskfromsilk false) (outputformat 1) (mirror false) (drillshape 1) (scaleselection 1) (outputdirectory ""))
$EndSETUP

$EQUIPOT
Na 0 ""
St ~
$EndEQUIPOT
$EQUIPOT
Na 1 "/VIN"
St ~
$EndEQUIPOT
$EQUIPOT
Na 2 "GND"
St ~
$EndEQUIPOT
$EQUIPOT
Na 3 "N-000002"
St ~
$EndEQUIPOT
$EQUIPOT
Na 4 "N-000003"
St ~
$EndEQUIPOT
$EQUIPOT
Na 5 "N-000004"
St ~
$EndEQUIPOT
$EQUIPOT
Na 6 "N-000005"
St ~
$EndEQUIPOT
$EQUIPOT
Na 7 "N-000006"
St ~
$EndEQUIPOT
$EQUIPOT
Na 8 "N-000007"
St ~
$EndEQUIPOT
$EQUIPOT
Na 9 "N-000008"
St ~
$EndEQUIPOT
$EQUIPOT
Na 10 "N-000009"
St ~
$EndEQUIPOT
$EQUIPOT
Na 11 "N-000010"
St ~
$EndEQUIPOT
$EQUIPOT
Na 12 "N-000011"
St ~
$EndEQUIPOT
$EQUIPOT
Na 13 "N-000012"
St ~
$EndEQUIPOT
$EQUIPOT
Na 14 "N-000013"
St ~
$EndEQUIPOT
$EQUIPOT
Na 15 "N-000014"
St ~
$EndEQUIPOT
$EQUIPOT
Na 16 "N-000015"
St ~
$EndEQUIPOT
$EQUIPOT
Na 17 "N-000016"
St ~
$EndEQUIPOT
$EQUIPOT
Na 18 "N-000017"
St ~
$EndEQUIPOT
$EQUIPOT
Na 19 "N-000018"
St ~
$EndEQUIPOT
$EQUIPOT
Na 20 "N-000019"
St ~
$EndEQUIPOT
$EQUIPOT
Na 21 "N-000020"
St ~
$EndEQUIPOT
$EQUIPOT
Na 22 "N-000021"
St ~
$EndEQUIPOT
$EQUIPOT
Na 23 "N-000022"
St ~
$EndEQUIPOT
$EQUIPOT
Na 24 "N-000023"
St ~
$EndEQUIPOT
$EQUIPOT
Na 25 "N-000024"
St ~
$EndEQUIPOT
$EQUIPOT
Na 26 "N-000025"
St ~
$EndEQUIPOT
$EQUIPOT
Na 27 "N-000026"
St ~
$EndEQUIPOT
$EQUIPOT
Na 28 "N-000027"
St ~
$EndEQUIPOT
$EQUIPOT
Na 29 "N-000028"
St ~
$EndEQUIPOT
$EQUIPOT
Na 30 "N-000029"
St ~
$EndEQUIPOT
$EQUIPOT
Na 31 "N-000030"
St ~
$EndEQUIPOT
$EQUIPOT
Na 32 "N-000031"
St ~
$EndEQUIPOT
$EQUIPOT
Na 33 "N-000032"
St ~
$EndEQUIPOT
$EQUIPOT
Na 34 "N-000033"
St ~
$EndEQUIPOT
$EQUIPOT
Na 35 "N-000034"
St ~
$EndEQUIPOT
$EQUIPOT
Na 36 "N-000035"
St ~
$EndEQUIPOT
$EQUIPOT
Na 37 "N-000036"
St ~
$EndEQUIPOT
$EQUIPOT
Na 38 "N-000037"
St ~
$EndEQUIPOT
$EQUIPOT
Na 39 "N-000038"
St ~
$EndEQUIPOT
$EQUIPOT
Na 40 "N-000039"
St ~
$EndEQUIPOT
$EQUIPOT
Na 41 "N-000040"
St ~
$EndEQUIPOT
$EQUIPOT
Na 42 "N-000041"
St ~
$EndEQUIPOT
$EQUIPOT
Na 43 "N-000042"
St ~
$EndEQUIPOT
$EQUIPOT
Na 44 "N-000043"
St ~
$EndEQUIPOT
$EQUIPOT
Na 45 "N-000044"
St ~
$EndEQUIPOT
$EQUIPOT
Na 46 "N-000045"
St ~
$EndEQUIPOT
$EQUIPOT
Na 47 "N-000046"
St ~
$EndEQUIPOT
$EQUIPOT
Na 48 "N-000047"
St ~
$EndEQUIPOT
$EQUIPOT
Na 49 "N-000048"
St ~
$EndEQUIPOT
$EQUIPOT
Na 50 "N-000049"
St ~
$EndEQUIPOT
$EQUIPOT
Na 51 "N-000050"
St ~
$EndEQUIPOT
$EQUIPOT
Na 52 "N-000051"
St ~
$EndEQUIPOT
$EQUIPOT
Na 53 "N-000052"
St ~
$EndEQUIPOT
$EQUIPOT
Na 54 "N-000053"
St ~
$EndEQUIPOT
$EQUIPOT
Na 55 "N-000054"
St ~
$EndEQUIPOT
$EQUIPOT
Na 56 "N-000055"
St ~
$EndEQUIPOT
$EQUIPOT
Na 57 "N-000056"
St ~
$EndEQUIPOT
$EQUIPOT
Na 58 "N-000057"
St ~
$EndEQUIPOT
$EQUIPOT
Na 59 "N-000058"
St ~
$EndEQUIPOT
$EQUIPOT
Na 60 "N-000059"
St ~
$EndEQUIPOT
$EQUIPOT
Na 61 "N-000060"
St ~
$EndEQUIPOT
$EQUIPOT
Na 62 "N-000061"
St ~
$EndEQUIPOT
$EQUIPOT
Na 63 "N-000062"
St ~
$EndEQUIPOT
$EQUIPOT
Na 64 "N-000063"
St ~
$EndEQUIPOT
$EQUIPOT
Na 65 "N-000064"
St ~
$EndEQUIPOT
$EQUIPOT
Na 66 "N-000065"
St ~
$EndEQUIPOT
$EQUIPOT
Na 67 "N-000066"
St ~
$EndEQUIPOT
$EQUIPOT
Na 68 "N-000067"
St ~
$EndEQUIPOT
$EQUIPOT
Na 69 "N-000068"
St ~
$EndEQUIPOT
$EQUIPOT
Na 70 "N-000069"
St ~
$EndEQUIPOT
$EQUIPOT
Na 71 "N-000070"
St ~
$EndEQUIPOT
$EQUIPOT
Na 72 "N-000071"
St ~
$EndEQUIPOT
$EQUIPOT
Na 73 "N-000072"
St ~
$EndEQUIPOT
$EQUIPOT
Na 74 "N-000073"
St ~
$EndEQUIPOT
$EQUIPOT
Na 75 "N-000074"
St ~
$EndEQUIPOT
$EQUIPOT
Na 76 "N-000075"
St ~
$EndEQUIPOT
$EQUIPOT
Na 77 "N-000076"
St ~
$EndEQUIPOT
$EQUIPOT
Na 78 "N-000077"
St ~
$EndEQUIPOT
$EQUIPOT
Na 79 "N-000078"
St ~
$EndEQUIPOT
$EQUIPOT
Na 80 "N-000079"
St ~
$EndEQUIPOT
$EQUIPOT
Na 81 "N-000080"
St ~
$EndEQUIPOT
$EQUIPOT
Na 82 "N-000081"
St ~
$EndEQUIPOT
$EQUIPOT
Na 83 "N-000082"
St ~
$EndEQUIPOT
$EQUIPOT
Na 84 "N-000083"
St ~
$EndEQUIPOT
$EQUIPOT
Na 85 "N-000084"
St ~
$EndEQUIPOT
$EQUIPOT
Na 86 "N-000085"
St ~
$EndEQUIPOT
$EQUIPOT
Na 87 "N-000086"
St ~
$EndEQUIPOT
$EQUIPOT
Na 88 "N-000087"
St ~
$EndEQUIPOT
$EQUIPOT
Na 89 "N-000088"
St ~
$EndEQUIPOT
$EQUIPOT
Na 90 "N-000089"
St ~
$EndEQUIPOT
$EQUIPOT
Na 91 "N-000090"
St ~
$EndEQUIPOT
$EQUIPOT
Na 92 "N-000091"
St ~
$EndEQUIPOT
$NCLASS
Name "Default"
Desc "This is the default net class."
Clearance 100
TrackWidth 80
ViaDia 350
ViaDrill 250
uViaDia 200
uViaDrill 50
AddNet ""
AddNet "/VIN"
AddNet "GND"
AddNet "N-000002"
AddNet "N-000003"
AddNet "N-000004"
AddNet "N-000005"
AddNet "N-000006"
AddNet "N-000007"
AddNet "N-000008"
AddNet "N-000009"
AddNet "N-000010"
AddNet "N-000011"
AddNet "N-000012"
AddNet "N-000013"
AddNet "N-000014"
AddNet "N-000015"
AddNet "N-000016"
AddNet "N-000017"
AddNet "N-000018"
AddNet "N-000019"
AddNet "N-000020"
AddNet "N-000021"
AddNet "N-000022"
AddNet "N-000023"
AddNet "N-000024"
AddNet "N-000025"
AddNet "N-000026"
AddNet "N-000027"
AddNet "N-000028"
AddNet "N-000029"
AddNet "N-000030"
AddNet "N-000031"
AddNet "N-000032"
AddNet "N-000033"
AddNet "N-000034"
AddNet "N-000035"
AddNet "N-000036"
AddNet "N-000037"
AddNet "N-000038"
AddNet "N-000039"
AddNet "N-000040"
AddNet "N-000041"
AddNet "N-000042"
AddNet "N-000043"
AddNet "N-000044"
AddNet "N-000045"
AddNet "N-000046"
AddNet "N-000047"
AddNet "N-000048"
AddNet "N-000049"
AddNet "N-000050"
AddNet "N-000051"
AddNet "N-000052"
AddNet "N-000053"
AddNet "N-000054"
AddNet "N-000055"
AddNet "N-000056"
AddNet "N-000057"
AddNet "N-000058"
AddNet "N-000059"
AddNet "N-000060"
AddNet "N-000061"
AddNet "N-000062"
AddNet "N-000063"
AddNet "N-000064"
AddNet "N-000065"
AddNet "N-000066"
AddNet "N-000067"
AddNet "N-000068"
AddNet "N-000069"
AddNet "N-000070"
AddNet "N-000071"
AddNet "N-000072"
AddNet "N-000073"
AddNet "N-000074"
AddNet "N-000075"
AddNet "N-000076"
AddNet "N-000077"
AddNet "N-000078"
AddNet "N-000079"
AddNet "N-000080"
AddNet "N-000081"
AddNet "N-000082"
AddNet "N-000083"
AddNet "N-000084"
AddNet "N-000085"
AddNet "N-000086"
AddNet "N-000087"
AddNet "N-000088"
AddNet "N-000089"
AddNet "N-000090"
AddNet "N-000091"
$EndNCLASS
$MODULE DCJACK_2PIN_HIGHCURRENT
Po 40000 23550 900 15 4E3B1482 4E2DF59A ~~
Li DCJACK_2PIN_HIGHCURRENT
Sc 4E2DF59A
AR /4E2DF59A
Op 0 0 0
T0 0 6550 600 600 1800 120 N V 21 N "P1"
T1 3500 2750 600 600 1800 120 N I 21 N "CONN_2"
DS -2750 0 2750 0 150 21
DS 2750 0 2750 5750 150 21
DS 2750 5750 -2750 5750 150 21
DS -2750 5750 -2750 0 150 21
$PAD
Sh "" C 760 760 0 0 900
Dr 630 0 0
At STD N 00E0FFFF
Ne 0 ""
Po 0 1180
$EndPAD
$PAD
Sh "2" C 1400 1400 0 0 900
Dr 1060 0 0
At STD N 00E0FFFF
Ne 2 "GND"
Po 0 2360
$EndPAD
$PAD
Sh "1" C 1600 1600 0 0 900
Dr 1240 0 0
At STD N 00E0FFFF
Ne 1 "/VIN"
Po 0 4720
$EndPAD
$PAD
Sh "" C 1400 1400 0 0 900
Dr 1060 0 0
At STD N 00E0FFFF
Ne 0 ""
Po -1770 1970
$EndPAD
$PAD
Sh "" C 1400 1400 0 0 900
Dr 1060 0 0
At STD N 00E0FFFF
Ne 0 ""
Po 1770 1970
$EndPAD
$EndMODULE  DCJACK_2PIN_HIGHCURRENT
$MODULE 1/4-20
Po 50000 23750 0 15 4E2E0954 4E2E0968 ~~
Li 1/4-20
Sc 4E2E0968
AR 1/4-20
Op 0 0 0
T0 0 -3000 600 600 0 120 N I 21 N "1/4-20"
T1 500 3000 600 600 0 120 N I 21 N "VAL**"
DC 0 0 2500 0 150 21
$PAD
Sh "" C 3000 3000 0 0 0
Dr 2590 0 0
At STD N 00E0FFFF
Ne 0 ""
Po 0 0
$EndPAD
$EndMODULE  1/4-20
$MODULE 1/4-20
Po 50000 113750 0 15 4E2E0954 4E2E0974 ~~
Li 1/4-20
Sc 4E2E0974
AR 1/4-20
Op 0 0 0
T0 0 -3000 600 600 0 120 N I 21 N "1/4-20"
T1 500 3000 600 600 0 120 N I 21 N "VAL**"
DC 0 0 2500 0 150 21
$PAD
Sh "" C 3000 3000 0 0 0
Dr 2590 0 0
At STD N 00E0FFFF
Ne 0 ""
Po 0 0
$EndPAD
$EndMODULE  1/4-20
$MODULE VSMG3700
Po 47500 30000 900 15 4B85AA9F 4E2DF4E1 ~~
Li VSMG3700
Sc 4E2DF4E1
AR /4E2DF4E1
Op 0 0 0
T0 0 -1600 600 600 900 120 N I 21 N "D0,0"
T1 0 1600 600 600 900 120 N I 21 N "LED"
DS -600 -1100 -1100 -700 150 21
DS 1100 -1100 -1100 -1100 150 21
DS -1100 -1100 -1100 1100 150 21
DS -1100 1100 1100 1100 150 21
DS 1100 1100 1100 -1100 150 21
$PAD
Sh "1" R 1020 630 0 0 0
Dr 0 0 0
At SMD N 00AA8000
Ne 1 "/VIN"
Po 550 0
$EndPAD
$PAD
Sh "2" R 1020 630 0 0 0
Dr 0 0 0
At SMD N 00AA8000
Ne 92 "N-000091"
Po -550 0
$EndPAD
$EndMODULE  VSMG3700
$MODULE VSMG3700
Po 47500 32500 900 15 4B85AA9F 4E2DF4E1 ~~
Li VSMG3700
Sc 4E2DF4E1
AR /4E2DF4E1
Op 0 0 0
T0 0 -1600 600 600 900 120 N I 21 N "D0,1"
T1 0 1600 600 600 900 120 N I 21 N "LED"
DS -600 -1100 -1100 -700 150 21
DS 1100 -1100 -1100 -1100 150 21
DS -1100 -1100 -1100 1100 150 21
DS -1100 1100 1100 1100 150 21
DS 1100 1100 1100 -1100 150 21
$PAD
Sh "1" R 1020 630 0 0 0
Dr 0 0 0
At SMD N 00AA8000
Ne 92 "N-000091"
Po 550 0
$EndPAD
$PAD
Sh "2" R 1020 630 0 0 0
Dr 0 0 0
At SMD N 00AA8000
Ne 91 "N-000090"
Po -550 0
$EndPAD
$EndMODULE  VSMG3700
$MODULE VSMG3700
Po 47500 35000 900 15 4B85AA9F 4E2DF4E1 ~~
Li VSMG3700
Sc 4E2DF4E1
AR /4E2DF4E1
Op 0 0 0
T0 0 -1600 600 600 900 120 N I 21 N "D0,2"
T1 0 1600 600 600 900 120 N I 21 N "LED"
DS -600 -1100 -1100 -700 150 21
DS 1100 -1100 -1100 -1100 150 21
DS -1100 -1100 -1100 1100 150 21
DS -1100 1100 1100 1100 150 21
DS 1100 1100 1100 -1100 150 21
$PAD
Sh "1" R 1020 630 0 0 0
Dr 0 0 0
At SMD N 00AA8000
Ne 91 "N-000090"
Po 550 0
$EndPAD
$PAD
Sh "2" R 1020 630 0 0 0
Dr 0 0 0
At SMD N 00AA8000
Ne 90 "N-000089"
Po -550 0
$EndPAD
$EndMODULE  VSMG3700
$MODULE VSMG3700
Po 47500 37500 900 15 4B85AA9F 4E2DF4E1 ~~
Li VSMG3700
Sc 4E2DF4E1
AR /4E2DF4E1
Op 0 0 0
T0 0 -1600 600 600 900 120 N I 21 N "D0,3"
T1 0 1600 600 600 900 120 N I 21 N "LED"
DS -600 -1100 -1100 -700 150 21
DS 1100 -1100 -1100 -1100 150 21
DS -1100 -1100 -1100 1100 150 21
DS -1100 1100 1100 1100 150 21
DS 1100 1100 1100 -1100 150 21
$PAD
Sh "1" R 1020 630 0 0 0
Dr 0 0 0
At SMD N 00AA8000
Ne 90 "N-000089"
Po 550 0
$EndPAD
$PAD
Sh "2" R 1020 630 0 0 0
Dr 0 0 0
At SMD N 00AA8000
Ne 89 "N-000088"
Po -550 0
$EndPAD
$EndMODULE  VSMG3700
$MODULE VSMG3700
Po 47500 40000 900 15 4B85AA9F 4E2DF4E1 ~~
Li VSMG3700
Sc 4E2DF4E1
AR /4E2DF4E1
Op 0 0 0
T0 0 -1600 600 600 900 120 N I 21 N "D0,4"
T1 0 1600 600 600 900 120 N I 21 N "LED"
DS -600 -1100 -1100 -700 150 21
DS 1100 -1100 -1100 -1100 150 21
DS -1100 -1100 -1100 1100 150 21
DS -1100 1100 1100 1100 150 21
DS 1100 1100 1100 -1100 150 21
$PAD
Sh "1" R 1020 630 0 0 0
Dr 0 0 0
At SMD N 00AA8000
Ne 89 "N-000088"
Po 550 0
$EndPAD
$PAD
Sh "2" R 1020 630 0 0 0
Dr 0 0 0
At SMD N 00AA8000
Ne 88 "N-000087"
Po -550 0
$EndPAD
$EndMODULE  VSMG3700
$MODULE VSMG3700
Po 47500 42500 900 15 4B85AA9F 4E2DF4E1 ~~
Li VSMG3700
Sc 4E2DF4E1
AR /4E2DF4E1
Op 0 0 0
T0 0 -1600 600 600 900 120 N I 21 N "D0,5"
T1 0 1600 600 600 900 120 N I 21 N "LED"
DS -600 -1100 -1100 -700 150 21
DS 1100 -1100 -1100 -1100 150 21
DS -1100 -1100 -1100 1100 150 21
DS -1100 1100 1100 1100 150 21
DS 1100 1100 1100 -1100 150 21
$PAD
Sh "1" R 1020 630 0 0 0
Dr 0 0 0
At SMD N 00AA8000
Ne 88 "N-000087"
Po 550 0
$EndPAD
$PAD
Sh "2" R 1020 630 0 0 0
Dr 0 0 0
At SMD N 00AA8000
Ne 87 "N-000086"
Po -550 0
$EndPAD
$EndMODULE  VSMG3700
$MODULE VSMG3700
Po 47500 45000 900 15 4B85AA9F 4E2DF4E1 ~~
Li VSMG3700
Sc 4E2DF4E1
AR /4E2DF4E1
Op 0 0 0
T0 0 -1600 600 600 900 120 N I 21 N "D0,6"
T1 0 1600 600 600 900 120 N I 21 N "LED"
DS -600 -1100 -1100 -700 150 21
DS 1100 -1100 -1100 -1100 150 21
DS -1100 -1100 -1100 1100 150 21
DS -1100 1100 1100 1100 150 21
DS 1100 1100 1100 -1100 150 21
$PAD
Sh "1" R 1020 630 0 0 0
Dr 0 0 0
At SMD N 00AA8000
Ne 87 "N-000086"
Po 550 0
$EndPAD
$PAD
Sh "2" R 1020 630 0 0 0
Dr 0 0 0
At SMD N 00AA8000
Ne 86 "N-000085"
Po -550 0
$EndPAD
$EndMODULE  VSMG3700
$MODULE VSMG3700
Po 47500 47500 900 15 4B85AA9F 4E2DF4E1 ~~
Li VSMG3700
Sc 4E2DF4E1
AR /4E2DF4E1
Op 0 0 0
T0 0 -1600 600 600 900 120 N I 21 N "D0,7"
T1 0 1600 600 600 900 120 N I 21 N "LED"
DS -600 -1100 -1100 -700 150 21
DS 1100 -1100 -1100 -1100 150 21
DS -1100 -1100 -1100 1100 150 21
DS -1100 1100 1100 1100 150 21
DS 1100 1100 1100 -1100 150 21
$PAD
Sh "1" R 1020 630 0 0 0
Dr 0 0 0
At SMD N 00AA8000
Ne 86 "N-000085"
Po 550 0
$EndPAD
$PAD
Sh "2" R 1020 630 0 0 0
Dr 0 0 0
At SMD N 00AA8000
Ne 85 "N-000084"
Po -550 0
$EndPAD
$EndMODULE  VSMG3700
$MODULE VSMG3700
Po 47500 50000 900 15 4B85AA9F 4E2DF4E1 ~~
Li VSMG3700
Sc 4E2DF4E1
AR /4E2DF4E1
Op 0 0 0
T0 0 -1600 600 600 900 120 N I 21 N "D0,8"
T1 0 1600 600 600 900 120 N I 21 N "LED"
DS -600 -1100 -1100 -700 150 21
DS 1100 -1100 -1100 -1100 150 21
DS -1100 -1100 -1100 1100 150 21
DS -1100 1100 1100 1100 150 21
DS 1100 1100 1100 -1100 150 21
$PAD
Sh "1" R 1020 630 0 0 0
Dr 0 0 0
At SMD N 00AA8000
Ne 85 "N-000084"
Po 550 0
$EndPAD
$PAD
Sh "2" R 1020 630 0 0 0
Dr 0 0 0
At SMD N 00AA8000
Ne 84 "N-000083"
Po -550 0
$EndPAD
$EndMODULE  VSMG3700
$MODULE VSMG3700
Po 47500 52500 900 15 4B85AA9F 4E2DF4E1 ~~
Li VSMG3700
Sc 4E2DF4E1
AR /4E2DF4E1
Op 0 0 0
T0 0 -1600 600 600 900 120 N I 21 N "D0,9"
T1 0 1600 600 600 900 120 N I 21 N "LED"
DS -600 -1100 -1100 -700 150 21
DS 1100 -1100 -1100 -1100 150 21
DS -1100 -1100 -1100 1100 150 21
DS -1100 1100 1100 1100 150 21
DS 1100 1100 1100 -1100 150 21
$PAD
Sh "1" R 1020 630 0 0 0
Dr 0 0 0
At SMD N 00AA8000
Ne 84 "N-000083"
Po 550 0
$EndPAD
$PAD
Sh "2" R 1020 630 0 0 0
Dr 0 0 0
At SMD N 00AA8000
Ne 83 "N-000082"
Po -550 0
$EndPAD
$EndMODULE  VSMG3700
$MODULE VSMG3700
Po 47500 55000 900 15 4B85AA9F 4E2DF4E1 ~~
Li VSMG3700
Sc 4E2DF4E1
AR /4E2DF4E1
Op 0 0 0
T0 0 -1600 600 600 900 120 N I 21 N "D0,10"
T1 0 1600 600 600 900 120 N I 21 N "LED"
DS -600 -1100 -1100 -700 150 21
DS 1100 -1100 -1100 -1100 150 21
DS -1100 -1100 -1100 1100 150 21
DS -1100 1100 1100 1100 150 21
DS 1100 1100 1100 -1100 150 21
$PAD
Sh "1" R 1020 630 0 0 0
Dr 0 0 0
At SMD N 00AA8000
Ne 83 "N-000082"
Po 550 0
$EndPAD
$PAD
Sh "2" R 1020 630 0 0 0
Dr 0 0 0
At SMD N 00AA8000
Ne 82 "N-000081"
Po -550 0
$EndPAD
$EndMODULE  VSMG3700
$MODULE VSMG3700
Po 47500 57500 900 15 4B85AA9F 4E2DF4E1 ~~
Li VSMG3700
Sc 4E2DF4E1
AR /4E2DF4E1
Op 0 0 0
T0 0 -1600 600 600 900 120 N I 21 N "D0,11"
T1 0 1600 600 600 900 120 N I 21 N "LED"
DS -600 -1100 -1100 -700 150 21
DS 1100 -1100 -1100 -1100 150 21
DS -1100 -1100 -1100 1100 150 21
DS -1100 1100 1100 1100 150 21
DS 1100 1100 1100 -1100 150 21
$PAD
Sh "1" R 1020 630 0 0 0
Dr 0 0 0
At SMD N 00AA8000
Ne 82 "N-000081"
Po 550 0
$EndPAD
$PAD
Sh "2" R 1020 630 0 0 0
Dr 0 0 0
At SMD N 00AA8000
Ne 81 "N-000080"
Po -550 0
$EndPAD
$EndMODULE  VSMG3700
$MODULE VSMG3700
Po 47500 60000 900 15 4B85AA9F 4E2DF4E1 ~~
Li VSMG3700
Sc 4E2DF4E1
AR /4E2DF4E1
Op 0 0 0
T0 0 -1600 600 600 900 120 N I 21 N "D0,12"
T1 0 1600 600 600 900 120 N I 21 N "LED"
DS -600 -1100 -1100 -700 150 21
DS 1100 -1100 -1100 -1100 150 21
DS -1100 -1100 -1100 1100 150 21
DS -1100 1100 1100 1100 150 21
DS 1100 1100 1100 -1100 150 21
$PAD
Sh "1" R 1020 630 0 0 0
Dr 0 0 0
At SMD N 00AA8000
Ne 81 "N-000080"
Po 550 0
$EndPAD
$PAD
Sh "2" R 1020 630 0 0 0
Dr 0 0 0
At SMD N 00AA8000
Ne 80 "N-000079"
Po -550 0
$EndPAD
$EndMODULE  VSMG3700
$MODULE VSMG3700
Po 47500 62500 900 15 4B85AA9F 4E2DF4E1 ~~
Li VSMG3700
Sc 4E2DF4E1
AR /4E2DF4E1
Op 0 0 0
T0 0 -1600 600 600 900 120 N I 21 N "D0,13"
T1 0 1600 600 600 900 120 N I 21 N "LED"
DS -600 -1100 -1100 -700 150 21
DS 1100 -1100 -1100 -1100 150 21
DS -1100 -1100 -1100 1100 150 21
DS -1100 1100 1100 1100 150 21
DS 1100 1100 1100 -1100 150 21
$PAD
Sh "1" R 1020 630 0 0 0
Dr 0 0 0
At SMD N 00AA8000
Ne 80 "N-000079"
Po 550 0
$EndPAD
$PAD
Sh "2" R 1020 630 0 0 0
Dr 0 0 0
At SMD N 00AA8000
Ne 79 "N-000078"
Po -550 0
$EndPAD
$EndMODULE  VSMG3700
$MODULE VSMG3700
Po 47500 65000 900 15 4B85AA9F 4E2DF4E1 ~~
Li VSMG3700
Sc 4E2DF4E1
AR /4E2DF4E1
Op 0 0 0
T0 0 -1600 600 600 900 120 N I 21 N "D0,14"
T1 0 1600 600 600 900 120 N I 21 N "LED"
DS -600 -1100 -1100 -700 150 21
DS 1100 -1100 -1100 -1100 150 21
DS -1100 -1100 -1100 1100 150 21
DS -1100 1100 1100 1100 150 21
DS 1100 1100 1100 -1100 150 21
$PAD
Sh "1" R 1020 630 0 0 0
Dr 0 0 0
At SMD N 00AA8000
Ne 79 "N-000078"
Po 550 0
$EndPAD
$PAD
Sh "2" R 1020 630 0 0 0
Dr 0 0 0
At SMD N 00AA8000
Ne 78 "N-000077"
Po -550 0
$EndPAD
$EndMODULE  VSMG3700
$MODULE VSMG3700
Po 47500 67500 900 15 4B85AA9F 4E2DF4E1 ~~
Li VSMG3700
Sc 4E2DF4E1
AR /4E2DF4E1
Op 0 0 0
T0 0 -1600 600 600 900 120 N I 21 N "D0,15"
T1 0 1600 600 600 900 120 N I 21 N "LED"
DS -600 -1100 -1100 -700 150 21
DS 1100 -1100 -1100 -1100 150 21
DS -1100 -1100 -1100 1100 150 21
DS -1100 1100 1100 1100 150 21
DS 1100 1100 1100 -1100 150 21
$PAD
Sh "1" R 1020 630 0 0 0
Dr 0 0 0
At SMD N 00AA8000
Ne 78 "N-000077"
Po 550 0
$EndPAD
$PAD
Sh "2" R 1020 630 0 0 0
Dr 0 0 0
At SMD N 00AA8000
Ne 2 "GND"
Po -550 0
$EndPAD
$EndMODULE  VSMG3700
$MODULE VSMG3700
Po 50000 30000 900 15 4B85AA9F 4E2DF4E1 ~~
Li VSMG3700
Sc 4E2DF4E1
AR /4E2DF4E1
Op 0 0 0
T0 0 -1600 600 600 900 120 N I 21 N "D1,0"
T1 0 1600 600 600 900 120 N I 21 N "LED"
DS -600 -1100 -1100 -700 150 21
DS 1100 -1100 -1100 -1100 150 21
DS -1100 -1100 -1100 1100 150 21
DS -1100 1100 1100 1100 150 21
DS 1100 1100 1100 -1100 150 21
$PAD
Sh "1" R 1020 630 0 0 0
Dr 0 0 0
At SMD N 00AA8000
Ne 1 "/VIN"
Po 550 0
$EndPAD
$PAD
Sh "2" R 1020 630 0 0 0
Dr 0 0 0
At SMD N 00AA8000
Ne 77 "N-000076"
Po -550 0
$EndPAD
$EndMODULE  VSMG3700
$MODULE VSMG3700
Po 50000 32500 900 15 4B85AA9F 4E2DF4E1 ~~
Li VSMG3700
Sc 4E2DF4E1
AR /4E2DF4E1
Op 0 0 0
T0 0 -1600 600 600 900 120 N I 21 N "D1,1"
T1 0 1600 600 600 900 120 N I 21 N "LED"
DS -600 -1100 -1100 -700 150 21
DS 1100 -1100 -1100 -1100 150 21
DS -1100 -1100 -1100 1100 150 21
DS -1100 1100 1100 1100 150 21
DS 1100 1100 1100 -1100 150 21
$PAD
Sh "1" R 1020 630 0 0 0
Dr 0 0 0
At SMD N 00AA8000
Ne 77 "N-000076"
Po 550 0
$EndPAD
$PAD
Sh "2" R 1020 630 0 0 0
Dr 0 0 0
At SMD N 00AA8000
Ne 76 "N-000075"
Po -550 0
$EndPAD
$EndMODULE  VSMG3700
$MODULE VSMG3700
Po 50000 35000 900 15 4B85AA9F 4E2DF4E1 ~~
Li VSMG3700
Sc 4E2DF4E1
AR /4E2DF4E1
Op 0 0 0
T0 0 -1600 600 600 900 120 N I 21 N "D1,2"
T1 0 1600 600 600 900 120 N I 21 N "LED"
DS -600 -1100 -1100 -700 150 21
DS 1100 -1100 -1100 -1100 150 21
DS -1100 -1100 -1100 1100 150 21
DS -1100 1100 1100 1100 150 21
DS 1100 1100 1100 -1100 150 21
$PAD
Sh "1" R 1020 630 0 0 0
Dr 0 0 0
At SMD N 00AA8000
Ne 76 "N-000075"
Po 550 0
$EndPAD
$PAD
Sh "2" R 1020 630 0 0 0
Dr 0 0 0
At SMD N 00AA8000
Ne 75 "N-000074"
Po -550 0
$EndPAD
$EndMODULE  VSMG3700
$MODULE VSMG3700
Po 50000 37500 900 15 4B85AA9F 4E2DF4E1 ~~
Li VSMG3700
Sc 4E2DF4E1
AR /4E2DF4E1
Op 0 0 0
T0 0 -1600 600 600 900 120 N I 21 N "D1,3"
T1 0 1600 600 600 900 120 N I 21 N "LED"
DS -600 -1100 -1100 -700 150 21
DS 1100 -1100 -1100 -1100 150 21
DS -1100 -1100 -1100 1100 150 21
DS -1100 1100 1100 1100 150 21
DS 1100 1100 1100 -1100 150 21
$PAD
Sh "1" R 1020 630 0 0 0
Dr 0 0 0
At SMD N 00AA8000
Ne 75 "N-000074"
Po 550 0
$EndPAD
$PAD
Sh "2" R 1020 630 0 0 0
Dr 0 0 0
At SMD N 00AA8000
Ne 74 "N-000073"
Po -550 0
$EndPAD
$EndMODULE  VSMG3700
$MODULE VSMG3700
Po 50000 40000 900 15 4B85AA9F 4E2DF4E1 ~~
Li VSMG3700
Sc 4E2DF4E1
AR /4E2DF4E1
Op 0 0 0
T0 0 -1600 600 600 900 120 N I 21 N "D1,4"
T1 0 1600 600 600 900 120 N I 21 N "LED"
DS -600 -1100 -1100 -700 150 21
DS 1100 -1100 -1100 -1100 150 21
DS -1100 -1100 -1100 1100 150 21
DS -1100 1100 1100 1100 150 21
DS 1100 1100 1100 -1100 150 21
$PAD
Sh "1" R 1020 630 0 0 0
Dr 0 0 0
At SMD N 00AA8000
Ne 74 "N-000073"
Po 550 0
$EndPAD
$PAD
Sh "2" R 1020 630 0 0 0
Dr 0 0 0
At SMD N 00AA8000
Ne 73 "N-000072"
Po -550 0
$EndPAD
$EndMODULE  VSMG3700
$MODULE VSMG3700
Po 50000 42500 900 15 4B85AA9F 4E2DF4E1 ~~
Li VSMG3700
Sc 4E2DF4E1
AR /4E2DF4E1
Op 0 0 0
T0 0 -1600 600 600 900 120 N I 21 N "D1,5"
T1 0 1600 600 600 900 120 N I 21 N "LED"
DS -600 -1100 -1100 -700 150 21
DS 1100 -1100 -1100 -1100 150 21
DS -1100 -1100 -1100 1100 150 21
DS -1100 1100 1100 1100 150 21
DS 1100 1100 1100 -1100 150 21
$PAD
Sh "1" R 1020 630 0 0 0
Dr 0 0 0
At SMD N 00AA8000
Ne 73 "N-000072"
Po 550 0
$EndPAD
$PAD
Sh "2" R 1020 630 0 0 0
Dr 0 0 0
At SMD N 00AA8000
Ne 72 "N-000071"
Po -550 0
$EndPAD
$EndMODULE  VSMG3700
$MODULE VSMG3700
Po 50000 45000 900 15 4B85AA9F 4E2DF4E1 ~~
Li VSMG3700
Sc 4E2DF4E1
AR /4E2DF4E1
Op 0 0 0
T0 0 -1600 600 600 900 120 N I 21 N "D1,6"
T1 0 1600 600 600 900 120 N I 21 N "LED"
DS -600 -1100 -1100 -700 150 21
DS 1100 -1100 -1100 -1100 150 21
DS -1100 -1100 -1100 1100 150 21
DS -1100 1100 1100 1100 150 21
DS 1100 1100 1100 -1100 150 21
$PAD
Sh "1" R 1020 630 0 0 0
Dr 0 0 0
At SMD N 00AA8000
Ne 72 "N-000071"
Po 550 0
$EndPAD
$PAD
Sh "2" R 1020 630 0 0 0
Dr 0 0 0
At SMD N 00AA8000
Ne 71 "N-000070"
Po -550 0
$EndPAD
$EndMODULE  VSMG3700
$MODULE VSMG3700
Po 50000 47500 900 15 4B85AA9F 4E2DF4E1 ~~
Li VSMG3700
Sc 4E2DF4E1
AR /4E2DF4E1
Op 0 0 0
T0 0 -1600 600 600 900 120 N I 21 N "D1,7"
T1 0 1600 600 600 900 120 N I 21 N "LED"
DS -600 -1100 -1100 -700 150 21
DS 1100 -1100 -1100 -1100 150 21
DS -1100 -1100 -1100 1100 150 21
DS -1100 1100 1100 1100 150 21
DS 1100 1100 1100 -1100 150 21
$PAD
Sh "1" R 1020 630 0 0 0
Dr 0 0 0
At SMD N 00AA8000
Ne 71 "N-000070"
Po 550 0
$EndPAD
$PAD
Sh "2" R 1020 630 0 0 0
Dr 0 0 0
At SMD N 00AA8000
Ne 70 "N-000069"
Po -550 0
$EndPAD
$EndMODULE  VSMG3700
$MODULE VSMG3700
Po 50000 50000 900 15 4B85AA9F 4E2DF4E1 ~~
Li VSMG3700
Sc 4E2DF4E1
AR /4E2DF4E1
Op 0 0 0
T0 0 -1600 600 600 900 120 N I 21 N "D1,8"
T1 0 1600 600 600 900 120 N I 21 N "LED"
DS -600 -1100 -1100 -700 150 21
DS 1100 -1100 -1100 -1100 150 21
DS -1100 -1100 -1100 1100 150 21
DS -1100 1100 1100 1100 150 21
DS 1100 1100 1100 -1100 150 21
$PAD
Sh "1" R 1020 630 0 0 0
Dr 0 0 0
At SMD N 00AA8000
Ne 70 "N-000069"
Po 550 0
$EndPAD
$PAD
Sh "2" R 1020 630 0 0 0
Dr 0 0 0
At SMD N 00AA8000
Ne 69 "N-000068"
Po -550 0
$EndPAD
$EndMODULE  VSMG3700
$MODULE VSMG3700
Po 50000 52500 900 15 4B85AA9F 4E2DF4E1 ~~
Li VSMG3700
Sc 4E2DF4E1
AR /4E2DF4E1
Op 0 0 0
T0 0 -1600 600 600 900 120 N I 21 N "D1,9"
T1 0 1600 600 600 900 120 N I 21 N "LED"
DS -600 -1100 -1100 -700 150 21
DS 1100 -1100 -1100 -1100 150 21
DS -1100 -1100 -1100 1100 150 21
DS -1100 1100 1100 1100 150 21
DS 1100 1100 1100 -1100 150 21
$PAD
Sh "1" R 1020 630 0 0 0
Dr 0 0 0
At SMD N 00AA8000
Ne 69 "N-000068"
Po 550 0
$EndPAD
$PAD
Sh "2" R 1020 630 0 0 0
Dr 0 0 0
At SMD N 00AA8000
Ne 68 "N-000067"
Po -550 0
$EndPAD
$EndMODULE  VSMG3700
$MODULE VSMG3700
Po 50000 55000 900 15 4B85AA9F 4E2DF4E1 ~~
Li VSMG3700
Sc 4E2DF4E1
AR /4E2DF4E1
Op 0 0 0
T0 0 -1600 600 600 900 120 N I 21 N "D1,10"
T1 0 1600 600 600 900 120 N I 21 N "LED"
DS -600 -1100 -1100 -700 150 21
DS 1100 -1100 -1100 -1100 150 21
DS -1100 -1100 -1100 1100 150 21
DS -1100 1100 1100 1100 150 21
DS 1100 1100 1100 -1100 150 21
$PAD
Sh "1" R 1020 630 0 0 0
Dr 0 0 0
At SMD N 00AA8000
Ne 68 "N-000067"
Po 550 0
$EndPAD
$PAD
Sh "2" R 1020 630 0 0 0
Dr 0 0 0
At SMD N 00AA8000
Ne 67 "N-000066"
Po -550 0
$EndPAD
$EndMODULE  VSMG3700
$MODULE VSMG3700
Po 50000 57500 900 15 4B85AA9F 4E2DF4E1 ~~
Li VSMG3700
Sc 4E2DF4E1
AR /4E2DF4E1
Op 0 0 0
T0 0 -1600 600 600 900 120 N I 21 N "D1,11"
T1 0 1600 600 600 900 120 N I 21 N "LED"
DS -600 -1100 -1100 -700 150 21
DS 1100 -1100 -1100 -1100 150 21
DS -1100 -1100 -1100 1100 150 21
DS -1100 1100 1100 1100 150 21
DS 1100 1100 1100 -1100 150 21
$PAD
Sh "1" R 1020 630 0 0 0
Dr 0 0 0
At SMD N 00AA8000
Ne 67 "N-000066"
Po 550 0
$EndPAD
$PAD
Sh "2" R 1020 630 0 0 0
Dr 0 0 0
At SMD N 00AA8000
Ne 66 "N-000065"
Po -550 0
$EndPAD
$EndMODULE  VSMG3700
$MODULE VSMG3700
Po 50000 60000 900 15 4B85AA9F 4E2DF4E1 ~~
Li VSMG3700
Sc 4E2DF4E1
AR /4E2DF4E1
Op 0 0 0
T0 0 -1600 600 600 900 120 N I 21 N "D1,12"
T1 0 1600 600 600 900 120 N I 21 N "LED"
DS -600 -1100 -1100 -700 150 21
DS 1100 -1100 -1100 -1100 150 21
DS -1100 -1100 -1100 1100 150 21
DS -1100 1100 1100 1100 150 21
DS 1100 1100 1100 -1100 150 21
$PAD
Sh "1" R 1020 630 0 0 0
Dr 0 0 0
At SMD N 00AA8000
Ne 66 "N-000065"
Po 550 0
$EndPAD
$PAD
Sh "2" R 1020 630 0 0 0
Dr 0 0 0
At SMD N 00AA8000
Ne 65 "N-000064"
Po -550 0
$EndPAD
$EndMODULE  VSMG3700
$MODULE VSMG3700
Po 50000 62500 900 15 4B85AA9F 4E2DF4E1 ~~
Li VSMG3700
Sc 4E2DF4E1
AR /4E2DF4E1
Op 0 0 0
T0 0 -1600 600 600 900 120 N I 21 N "D1,13"
T1 0 1600 600 600 900 120 N I 21 N "LED"
DS -600 -1100 -1100 -700 150 21
DS 1100 -1100 -1100 -1100 150 21
DS -1100 -1100 -1100 1100 150 21
DS -1100 1100 1100 1100 150 21
DS 1100 1100 1100 -1100 150 21
$PAD
Sh "1" R 1020 630 0 0 0
Dr 0 0 0
At SMD N 00AA8000
Ne 65 "N-000064"
Po 550 0
$EndPAD
$PAD
Sh "2" R 1020 630 0 0 0
Dr 0 0 0
At SMD N 00AA8000
Ne 64 "N-000063"
Po -550 0
$EndPAD
$EndMODULE  VSMG3700
$MODULE VSMG3700
Po 50000 65000 900 15 4B85AA9F 4E2DF4E1 ~~
Li VSMG3700
Sc 4E2DF4E1
AR /4E2DF4E1
Op 0 0 0
T0 0 -1600 600 600 900 120 N I 21 N "D1,14"
T1 0 1600 600 600 900 120 N I 21 N "LED"
DS -600 -1100 -1100 -700 150 21
DS 1100 -1100 -1100 -1100 150 21
DS -1100 -1100 -1100 1100 150 21
DS -1100 1100 1100 1100 150 21
DS 1100 1100 1100 -1100 150 21
$PAD
Sh "1" R 1020 630 0 0 0
Dr 0 0 0
At SMD N 00AA8000
Ne 64 "N-000063"
Po 550 0
$EndPAD
$PAD
Sh "2" R 1020 630 0 0 0
Dr 0 0 0
At SMD N 00AA8000
Ne 63 "N-000062"
Po -550 0
$EndPAD
$EndMODULE  VSMG3700
$MODULE VSMG3700
Po 50000 67500 900 15 4B85AA9F 4E2DF4E1 ~~
Li VSMG3700
Sc 4E2DF4E1
AR /4E2DF4E1
Op 0 0 0
T0 0 -1600 600 600 900 120 N I 21 N "D1,15"
T1 0 1600 600 600 900 120 N I 21 N "LED"
DS -600 -1100 -1100 -700 150 21
DS 1100 -1100 -1100 -1100 150 21
DS -1100 -1100 -1100 1100 150 21
DS -1100 1100 1100 1100 150 21
DS 1100 1100 1100 -1100 150 21
$PAD
Sh "1" R 1020 630 0 0 0
Dr 0 0 0
At SMD N 00AA8000
Ne 63 "N-000062"
Po 550 0
$EndPAD
$PAD
Sh "2" R 1020 630 0 0 0
Dr 0 0 0
At SMD N 00AA8000
Ne 2 "GND"
Po -550 0
$EndPAD
$EndMODULE  VSMG3700
$MODULE VSMG3700
Po 52500 30000 900 15 4B85AA9F 4E2DF4E1 ~~
Li VSMG3700
Sc 4E2DF4E1
AR /4E2DF4E1
Op 0 0 0
T0 0 -1600 600 600 900 120 N I 21 N "D2,0"
T1 0 1600 600 600 900 120 N I 21 N "LED"
DS -600 -1100 -1100 -700 150 21
DS 1100 -1100 -1100 -1100 150 21
DS -1100 -1100 -1100 1100 150 21
DS -1100 1100 1100 1100 150 21
DS 1100 1100 1100 -1100 150 21
$PAD
Sh "1" R 1020 630 0 0 0
Dr 0 0 0
At SMD N 00AA8000
Ne 1 "/VIN"
Po 550 0
$EndPAD
$PAD
Sh "2" R 1020 630 0 0 0
Dr 0 0 0
At SMD N 00AA8000
Ne 62 "N-000061"
Po -550 0
$EndPAD
$EndMODULE  VSMG3700
$MODULE VSMG3700
Po 52500 32500 900 15 4B85AA9F 4E2DF4E1 ~~
Li VSMG3700
Sc 4E2DF4E1
AR /4E2DF4E1
Op 0 0 0
T0 0 -1600 600 600 900 120 N I 21 N "D2,1"
T1 0 1600 600 600 900 120 N I 21 N "LED"
DS -600 -1100 -1100 -700 150 21
DS 1100 -1100 -1100 -1100 150 21
DS -1100 -1100 -1100 1100 150 21
DS -1100 1100 1100 1100 150 21
DS 1100 1100 1100 -1100 150 21
$PAD
Sh "1" R 1020 630 0 0 0
Dr 0 0 0
At SMD N 00AA8000
Ne 62 "N-000061"
Po 550 0
$EndPAD
$PAD
Sh "2" R 1020 630 0 0 0
Dr 0 0 0
At SMD N 00AA8000
Ne 61 "N-000060"
Po -550 0
$EndPAD
$EndMODULE  VSMG3700
$MODULE VSMG3700
Po 52500 35000 900 15 4B85AA9F 4E2DF4E1 ~~
Li VSMG3700
Sc 4E2DF4E1
AR /4E2DF4E1
Op 0 0 0
T0 0 -1600 600 600 900 120 N I 21 N "D2,2"
T1 0 1600 600 600 900 120 N I 21 N "LED"
DS -600 -1100 -1100 -700 150 21
DS 1100 -1100 -1100 -1100 150 21
DS -1100 -1100 -1100 1100 150 21
DS -1100 1100 1100 1100 150 21
DS 1100 1100 1100 -1100 150 21
$PAD
Sh "1" R 1020 630 0 0 0
Dr 0 0 0
At SMD N 00AA8000
Ne 61 "N-000060"
Po 550 0
$EndPAD
$PAD
Sh "2" R 1020 630 0 0 0
Dr 0 0 0
At SMD N 00AA8000
Ne 60 "N-000059"
Po -550 0
$EndPAD
$EndMODULE  VSMG3700
$MODULE VSMG3700
Po 52500 37500 900 15 4B85AA9F 4E2DF4E1 ~~
Li VSMG3700
Sc 4E2DF4E1
AR /4E2DF4E1
Op 0 0 0
T0 0 -1600 600 600 900 120 N I 21 N "D2,3"
T1 0 1600 600 600 900 120 N I 21 N "LED"
DS -600 -1100 -1100 -700 150 21
DS 1100 -1100 -1100 -1100 150 21
DS -1100 -1100 -1100 1100 150 21
DS -1100 1100 1100 1100 150 21
DS 1100 1100 1100 -1100 150 21
$PAD
Sh "1" R 1020 630 0 0 0
Dr 0 0 0
At SMD N 00AA8000
Ne 60 "N-000059"
Po 550 0
$EndPAD
$PAD
Sh "2" R 1020 630 0 0 0
Dr 0 0 0
At SMD N 00AA8000
Ne 59 "N-000058"
Po -550 0
$EndPAD
$EndMODULE  VSMG3700
$MODULE VSMG3700
Po 52500 40000 900 15 4B85AA9F 4E2DF4E1 ~~
Li VSMG3700
Sc 4E2DF4E1
AR /4E2DF4E1
Op 0 0 0
T0 0 -1600 600 600 900 120 N I 21 N "D2,4"
T1 0 1600 600 600 900 120 N I 21 N "LED"
DS -600 -1100 -1100 -700 150 21
DS 1100 -1100 -1100 -1100 150 21
DS -1100 -1100 -1100 1100 150 21
DS -1100 1100 1100 1100 150 21
DS 1100 1100 1100 -1100 150 21
$PAD
Sh "1" R 1020 630 0 0 0
Dr 0 0 0
At SMD N 00AA8000
Ne 59 "N-000058"
Po 550 0
$EndPAD
$PAD
Sh "2" R 1020 630 0 0 0
Dr 0 0 0
At SMD N 00AA8000
Ne 58 "N-000057"
Po -550 0
$EndPAD
$EndMODULE  VSMG3700
$MODULE VSMG3700
Po 52500 42500 900 15 4B85AA9F 4E2DF4E1 ~~
Li VSMG3700
Sc 4E2DF4E1
AR /4E2DF4E1
Op 0 0 0
T0 0 -1600 600 600 900 120 N I 21 N "D2,5"
T1 0 1600 600 600 900 120 N I 21 N "LED"
DS -600 -1100 -1100 -700 150 21
DS 1100 -1100 -1100 -1100 150 21
DS -1100 -1100 -1100 1100 150 21
DS -1100 1100 1100 1100 150 21
DS 1100 1100 1100 -1100 150 21
$PAD
Sh "1" R 1020 630 0 0 0
Dr 0 0 0
At SMD N 00AA8000
Ne 58 "N-000057"
Po 550 0
$EndPAD
$PAD
Sh "2" R 1020 630 0 0 0
Dr 0 0 0
At SMD N 00AA8000
Ne 57 "N-000056"
Po -550 0
$EndPAD
$EndMODULE  VSMG3700
$MODULE VSMG3700
Po 52500 45000 900 15 4B85AA9F 4E2DF4E1 ~~
Li VSMG3700
Sc 4E2DF4E1
AR /4E2DF4E1
Op 0 0 0
T0 0 -1600 600 600 900 120 N I 21 N "D2,6"
T1 0 1600 600 600 900 120 N I 21 N "LED"
DS -600 -1100 -1100 -700 150 21
DS 1100 -1100 -1100 -1100 150 21
DS -1100 -1100 -1100 1100 150 21
DS -1100 1100 1100 1100 150 21
DS 1100 1100 1100 -1100 150 21
$PAD
Sh "1" R 1020 630 0 0 0
Dr 0 0 0
At SMD N 00AA8000
Ne 57 "N-000056"
Po 550 0
$EndPAD
$PAD
Sh "2" R 1020 630 0 0 0
Dr 0 0 0
At SMD N 00AA8000
Ne 56 "N-000055"
Po -550 0
$EndPAD
$EndMODULE  VSMG3700
$MODULE VSMG3700
Po 52500 47500 900 15 4B85AA9F 4E2DF4E1 ~~
Li VSMG3700
Sc 4E2DF4E1
AR /4E2DF4E1
Op 0 0 0
T0 0 -1600 600 600 900 120 N I 21 N "D2,7"
T1 0 1600 600 600 900 120 N I 21 N "LED"
DS -600 -1100 -1100 -700 150 21
DS 1100 -1100 -1100 -1100 150 21
DS -1100 -1100 -1100 1100 150 21
DS -1100 1100 1100 1100 150 21
DS 1100 1100 1100 -1100 150 21
$PAD
Sh "1" R 1020 630 0 0 0
Dr 0 0 0
At SMD N 00AA8000
Ne 56 "N-000055"
Po 550 0
$EndPAD
$PAD
Sh "2" R 1020 630 0 0 0
Dr 0 0 0
At SMD N 00AA8000
Ne 55 "N-000054"
Po -550 0
$EndPAD
$EndMODULE  VSMG3700
$MODULE VSMG3700
Po 52500 50000 900 15 4B85AA9F 4E2DF4E1 ~~
Li VSMG3700
Sc 4E2DF4E1
AR /4E2DF4E1
Op 0 0 0
T0 0 -1600 600 600 900 120 N I 21 N "D2,8"
T1 0 1600 600 600 900 120 N I 21 N "LED"
DS -600 -1100 -1100 -700 150 21
DS 1100 -1100 -1100 -1100 150 21
DS -1100 -1100 -1100 1100 150 21
DS -1100 1100 1100 1100 150 21
DS 1100 1100 1100 -1100 150 21
$PAD
Sh "1" R 1020 630 0 0 0
Dr 0 0 0
At SMD N 00AA8000
Ne 55 "N-000054"
Po 550 0
$EndPAD
$PAD
Sh "2" R 1020 630 0 0 0
Dr 0 0 0
At SMD N 00AA8000
Ne 54 "N-000053"
Po -550 0
$EndPAD
$EndMODULE  VSMG3700
$MODULE VSMG3700
Po 52500 52500 900 15 4B85AA9F 4E2DF4E1 ~~
Li VSMG3700
Sc 4E2DF4E1
AR /4E2DF4E1
Op 0 0 0
T0 0 -1600 600 600 900 120 N I 21 N "D2,9"
T1 0 1600 600 600 900 120 N I 21 N "LED"
DS -600 -1100 -1100 -700 150 21
DS 1100 -1100 -1100 -1100 150 21
DS -1100 -1100 -1100 1100 150 21
DS -1100 1100 1100 1100 150 21
DS 1100 1100 1100 -1100 150 21
$PAD
Sh "1" R 1020 630 0 0 0
Dr 0 0 0
At SMD N 00AA8000
Ne 54 "N-000053"
Po 550 0
$EndPAD
$PAD
Sh "2" R 1020 630 0 0 0
Dr 0 0 0
At SMD N 00AA8000
Ne 53 "N-000052"
Po -550 0
$EndPAD
$EndMODULE  VSMG3700
$MODULE VSMG3700
Po 52500 55000 900 15 4B85AA9F 4E2DF4E1 ~~
Li VSMG3700
Sc 4E2DF4E1
AR /4E2DF4E1
Op 0 0 0
T0 0 -1600 600 600 900 120 N I 21 N "D2,10"
T1 0 1600 600 600 900 120 N I 21 N "LED"
DS -600 -1100 -1100 -700 150 21
DS 1100 -1100 -1100 -1100 150 21
DS -1100 -1100 -1100 1100 150 21
DS -1100 1100 1100 1100 150 21
DS 1100 1100 1100 -1100 150 21
$PAD
Sh "1" R 1020 630 0 0 0
Dr 0 0 0
At SMD N 00AA8000
Ne 53 "N-000052"
Po 550 0
$EndPAD
$PAD
Sh "2" R 1020 630 0 0 0
Dr 0 0 0
At SMD N 00AA8000
Ne 52 "N-000051"
Po -550 0
$EndPAD
$EndMODULE  VSMG3700
$MODULE VSMG3700
Po 52500 57500 900 15 4B85AA9F 4E2DF4E1 ~~
Li VSMG3700
Sc 4E2DF4E1
AR /4E2DF4E1
Op 0 0 0
T0 0 -1600 600 600 900 120 N I 21 N "D2,11"
T1 0 1600 600 600 900 120 N I 21 N "LED"
DS -600 -1100 -1100 -700 150 21
DS 1100 -1100 -1100 -1100 150 21
DS -1100 -1100 -1100 1100 150 21
DS -1100 1100 1100 1100 150 21
DS 1100 1100 1100 -1100 150 21
$PAD
Sh "1" R 1020 630 0 0 0
Dr 0 0 0
At SMD N 00AA8000
Ne 52 "N-000051"
Po 550 0
$EndPAD
$PAD
Sh "2" R 1020 630 0 0 0
Dr 0 0 0
At SMD N 00AA8000
Ne 51 "N-000050"
Po -550 0
$EndPAD
$EndMODULE  VSMG3700
$MODULE VSMG3700
Po 52500 60000 900 15 4B85AA9F 4E2DF4E1 ~~
Li VSMG3700
Sc 4E2DF4E1
AR /4E2DF4E1
Op 0 0 0
T0 0 -1600 600 600 900 120 N I 21 N "D2,12"
T1 0 1600 600 600 900 120 N I 21 N "LED"
DS -600 -1100 -1100 -700 150 21
DS 1100 -1100 -1100 -1100 150 21
DS -1100 -1100 -1100 1100 150 21
DS -1100 1100 1100 1100 150 21
DS 1100 1100 1100 -1100 150 21
$PAD
Sh "1" R 1020 630 0 0 0
Dr 0 0 0
At SMD N 00AA8000
Ne 51 "N-000050"
Po 550 0
$EndPAD
$PAD
Sh "2" R 1020 630 0 0 0
Dr 0 0 0
At SMD N 00AA8000
Ne 50 "N-000049"
Po -550 0
$EndPAD
$EndMODULE  VSMG3700
$MODULE VSMG3700
Po 52500 62500 900 15 4B85AA9F 4E2DF4E1 ~~
Li VSMG3700
Sc 4E2DF4E1
AR /4E2DF4E1
Op 0 0 0
T0 0 -1600 600 600 900 120 N I 21 N "D2,13"
T1 0 1600 600 600 900 120 N I 21 N "LED"
DS -600 -1100 -1100 -700 150 21
DS 1100 -1100 -1100 -1100 150 21
DS -1100 -1100 -1100 1100 150 21
DS -1100 1100 1100 1100 150 21
DS 1100 1100 1100 -1100 150 21
$PAD
Sh "1" R 1020 630 0 0 0
Dr 0 0 0
At SMD N 00AA8000
Ne 50 "N-000049"
Po 550 0
$EndPAD
$PAD
Sh "2" R 1020 630 0 0 0
Dr 0 0 0
At SMD N 00AA8000
Ne 49 "N-000048"
Po -550 0
$EndPAD
$EndMODULE  VSMG3700
$MODULE VSMG3700
Po 52500 65000 900 15 4B85AA9F 4E2DF4E1 ~~
Li VSMG3700
Sc 4E2DF4E1
AR /4E2DF4E1
Op 0 0 0
T0 0 -1600 600 600 900 120 N I 21 N "D2,14"
T1 0 1600 600 600 900 120 N I 21 N "LED"
DS -600 -1100 -1100 -700 150 21
DS 1100 -1100 -1100 -1100 150 21
DS -1100 -1100 -1100 1100 150 21
DS -1100 1100 1100 1100 150 21
DS 1100 1100 1100 -1100 150 21
$PAD
Sh "1" R 1020 630 0 0 0
Dr 0 0 0
At SMD N 00AA8000
Ne 49 "N-000048"
Po 550 0
$EndPAD
$PAD
Sh "2" R 1020 630 0 0 0
Dr 0 0 0
At SMD N 00AA8000
Ne 48 "N-000047"
Po -550 0
$EndPAD
$EndMODULE  VSMG3700
$MODULE VSMG3700
Po 52500 67500 900 15 4B85AA9F 4E2DF4E1 ~~
Li VSMG3700
Sc 4E2DF4E1
AR /4E2DF4E1
Op 0 0 0
T0 0 -1600 600 600 900 120 N I 21 N "D2,15"
T1 0 1600 600 600 900 120 N I 21 N "LED"
DS -600 -1100 -1100 -700 150 21
DS 1100 -1100 -1100 -1100 150 21
DS -1100 -1100 -1100 1100 150 21
DS -1100 1100 1100 1100 150 21
DS 1100 1100 1100 -1100 150 21
$PAD
Sh "1" R 1020 630 0 0 0
Dr 0 0 0
At SMD N 00AA8000
Ne 48 "N-000047"
Po 550 0
$EndPAD
$PAD
Sh "2" R 1020 630 0 0 0
Dr 0 0 0
At SMD N 00AA8000
Ne 2 "GND"
Po -550 0
$EndPAD
$EndMODULE  VSMG3700
$MODULE VSMG3700
Po 47500 70000 900 15 4B85AA9F 4E2DF4E1 ~~
Li VSMG3700
Sc 4E2DF4E1
AR /4E2DF4E1
Op 0 0 0
T0 0 -1600 600 600 900 120 N I 21 N "D3,0"
T1 0 1600 600 600 900 120 N I 21 N "LED"
DS -600 -1100 -1100 -700 150 21
DS 1100 -1100 -1100 -1100 150 21
DS -1100 -1100 -1100 1100 150 21
DS -1100 1100 1100 1100 150 21
DS 1100 1100 1100 -1100 150 21
$PAD
Sh "1" R 1020 630 0 0 0
Dr 0 0 0
At SMD N 00AA8000
Ne 1 "/VIN"
Po 550 0
$EndPAD
$PAD
Sh "2" R 1020 630 0 0 0
Dr 0 0 0
At SMD N 00AA8000
Ne 47 "N-000046"
Po -550 0
$EndPAD
$EndMODULE  VSMG3700
$MODULE VSMG3700
Po 47500 72500 900 15 4B85AA9F 4E2DF4E1 ~~
Li VSMG3700
Sc 4E2DF4E1
AR /4E2DF4E1
Op 0 0 0
T0 0 -1600 600 600 900 120 N I 21 N "D3,1"
T1 0 1600 600 600 900 120 N I 21 N "LED"
DS -600 -1100 -1100 -700 150 21
DS 1100 -1100 -1100 -1100 150 21
DS -1100 -1100 -1100 1100 150 21
DS -1100 1100 1100 1100 150 21
DS 1100 1100 1100 -1100 150 21
$PAD
Sh "1" R 1020 630 0 0 0
Dr 0 0 0
At SMD N 00AA8000
Ne 47 "N-000046"
Po 550 0
$EndPAD
$PAD
Sh "2" R 1020 630 0 0 0
Dr 0 0 0
At SMD N 00AA8000
Ne 46 "N-000045"
Po -550 0
$EndPAD
$EndMODULE  VSMG3700
$MODULE VSMG3700
Po 47500 75000 900 15 4B85AA9F 4E2DF4E1 ~~
Li VSMG3700
Sc 4E2DF4E1
AR /4E2DF4E1
Op 0 0 0
T0 0 -1600 600 600 900 120 N I 21 N "D3,2"
T1 0 1600 600 600 900 120 N I 21 N "LED"
DS -600 -1100 -1100 -700 150 21
DS 1100 -1100 -1100 -1100 150 21
DS -1100 -1100 -1100 1100 150 21
DS -1100 1100 1100 1100 150 21
DS 1100 1100 1100 -1100 150 21
$PAD
Sh "1" R 1020 630 0 0 0
Dr 0 0 0
At SMD N 00AA8000
Ne 46 "N-000045"
Po 550 0
$EndPAD
$PAD
Sh "2" R 1020 630 0 0 0
Dr 0 0 0
At SMD N 00AA8000
Ne 45 "N-000044"
Po -550 0
$EndPAD
$EndMODULE  VSMG3700
$MODULE VSMG3700
Po 47500 77500 900 15 4B85AA9F 4E2DF4E1 ~~
Li VSMG3700
Sc 4E2DF4E1
AR /4E2DF4E1
Op 0 0 0
T0 0 -1600 600 600 900 120 N I 21 N "D3,3"
T1 0 1600 600 600 900 120 N I 21 N "LED"
DS -600 -1100 -1100 -700 150 21
DS 1100 -1100 -1100 -1100 150 21
DS -1100 -1100 -1100 1100 150 21
DS -1100 1100 1100 1100 150 21
DS 1100 1100 1100 -1100 150 21
$PAD
Sh "1" R 1020 630 0 0 0
Dr 0 0 0
At SMD N 00AA8000
Ne 45 "N-000044"
Po 550 0
$EndPAD
$PAD
Sh "2" R 1020 630 0 0 0
Dr 0 0 0
At SMD N 00AA8000
Ne 44 "N-000043"
Po -550 0
$EndPAD
$EndMODULE  VSMG3700
$MODULE VSMG3700
Po 47500 80000 900 15 4B85AA9F 4E2DF4E1 ~~
Li VSMG3700
Sc 4E2DF4E1
AR /4E2DF4E1
Op 0 0 0
T0 0 -1600 600 600 900 120 N I 21 N "D3,4"
T1 0 1600 600 600 900 120 N I 21 N "LED"
DS -600 -1100 -1100 -700 150 21
DS 1100 -1100 -1100 -1100 150 21
DS -1100 -1100 -1100 1100 150 21
DS -1100 1100 1100 1100 150 21
DS 1100 1100 1100 -1100 150 21
$PAD
Sh "1" R 1020 630 0 0 0
Dr 0 0 0
At SMD N 00AA8000
Ne 44 "N-000043"
Po 550 0
$EndPAD
$PAD
Sh "2" R 1020 630 0 0 0
Dr 0 0 0
At SMD N 00AA8000
Ne 43 "N-000042"
Po -550 0
$EndPAD
$EndMODULE  VSMG3700
$MODULE VSMG3700
Po 47500 82500 900 15 4B85AA9F 4E2DF4E1 ~~
Li VSMG3700
Sc 4E2DF4E1
AR /4E2DF4E1
Op 0 0 0
T0 0 -1600 600 600 900 120 N I 21 N "D3,5"
T1 0 1600 600 600 900 120 N I 21 N "LED"
DS -600 -1100 -1100 -700 150 21
DS 1100 -1100 -1100 -1100 150 21
DS -1100 -1100 -1100 1100 150 21
DS -1100 1100 1100 1100 150 21
DS 1100 1100 1100 -1100 150 21
$PAD
Sh "1" R 1020 630 0 0 0
Dr 0 0 0
At SMD N 00AA8000
Ne 43 "N-000042"
Po 550 0
$EndPAD
$PAD
Sh "2" R 1020 630 0 0 0
Dr 0 0 0
At SMD N 00AA8000
Ne 42 "N-000041"
Po -550 0
$EndPAD
$EndMODULE  VSMG3700
$MODULE VSMG3700
Po 47500 85000 900 15 4B85AA9F 4E2DF4E1 ~~
Li VSMG3700
Sc 4E2DF4E1
AR /4E2DF4E1
Op 0 0 0
T0 0 -1600 600 600 900 120 N I 21 N "D3,6"
T1 0 1600 600 600 900 120 N I 21 N "LED"
DS -600 -1100 -1100 -700 150 21
DS 1100 -1100 -1100 -1100 150 21
DS -1100 -1100 -1100 1100 150 21
DS -1100 1100 1100 1100 150 21
DS 1100 1100 1100 -1100 150 21
$PAD
Sh "1" R 1020 630 0 0 0
Dr 0 0 0
At SMD N 00AA8000
Ne 42 "N-000041"
Po 550 0
$EndPAD
$PAD
Sh "2" R 1020 630 0 0 0
Dr 0 0 0
At SMD N 00AA8000
Ne 41 "N-000040"
Po -550 0
$EndPAD
$EndMODULE  VSMG3700
$MODULE VSMG3700
Po 47500 87500 900 15 4B85AA9F 4E2DF4E1 ~~
Li VSMG3700
Sc 4E2DF4E1
AR /4E2DF4E1
Op 0 0 0
T0 0 -1600 600 600 900 120 N I 21 N "D3,7"
T1 0 1600 600 600 900 120 N I 21 N "LED"
DS -600 -1100 -1100 -700 150 21
DS 1100 -1100 -1100 -1100 150 21
DS -1100 -1100 -1100 1100 150 21
DS -1100 1100 1100 1100 150 21
DS 1100 1100 1100 -1100 150 21
$PAD
Sh "1" R 1020 630 0 0 0
Dr 0 0 0
At SMD N 00AA8000
Ne 41 "N-000040"
Po 550 0
$EndPAD
$PAD
Sh "2" R 1020 630 0 0 0
Dr 0 0 0
At SMD N 00AA8000
Ne 40 "N-000039"
Po -550 0
$EndPAD
$EndMODULE  VSMG3700
$MODULE VSMG3700
Po 47500 90000 900 15 4B85AA9F 4E2DF4E1 ~~
Li VSMG3700
Sc 4E2DF4E1
AR /4E2DF4E1
Op 0 0 0
T0 0 -1600 600 600 900 120 N I 21 N "D3,8"
T1 0 1600 600 600 900 120 N I 21 N "LED"
DS -600 -1100 -1100 -700 150 21
DS 1100 -1100 -1100 -1100 150 21
DS -1100 -1100 -1100 1100 150 21
DS -1100 1100 1100 1100 150 21
DS 1100 1100 1100 -1100 150 21
$PAD
Sh "1" R 1020 630 0 0 0
Dr 0 0 0
At SMD N 00AA8000
Ne 40 "N-000039"
Po 550 0
$EndPAD
$PAD
Sh "2" R 1020 630 0 0 0
Dr 0 0 0
At SMD N 00AA8000
Ne 39 "N-000038"
Po -550 0
$EndPAD
$EndMODULE  VSMG3700
$MODULE VSMG3700
Po 47500 92500 900 15 4B85AA9F 4E2DF4E1 ~~
Li VSMG3700
Sc 4E2DF4E1
AR /4E2DF4E1
Op 0 0 0
T0 0 -1600 600 600 900 120 N I 21 N "D3,9"
T1 0 1600 600 600 900 120 N I 21 N "LED"
DS -600 -1100 -1100 -700 150 21
DS 1100 -1100 -1100 -1100 150 21
DS -1100 -1100 -1100 1100 150 21
DS -1100 1100 1100 1100 150 21
DS 1100 1100 1100 -1100 150 21
$PAD
Sh "1" R 1020 630 0 0 0
Dr 0 0 0
At SMD N 00AA8000
Ne 39 "N-000038"
Po 550 0
$EndPAD
$PAD
Sh "2" R 1020 630 0 0 0
Dr 0 0 0
At SMD N 00AA8000
Ne 38 "N-000037"
Po -550 0
$EndPAD
$EndMODULE  VSMG3700
$MODULE VSMG3700
Po 47500 95000 900 15 4B85AA9F 4E2DF4E1 ~~
Li VSMG3700
Sc 4E2DF4E1
AR /4E2DF4E1
Op 0 0 0
T0 0 -1600 600 600 900 120 N I 21 N "D3,10"
T1 0 1600 600 600 900 120 N I 21 N "LED"
DS -600 -1100 -1100 -700 150 21
DS 1100 -1100 -1100 -1100 150 21
DS -1100 -1100 -1100 1100 150 21
DS -1100 1100 1100 1100 150 21
DS 1100 1100 1100 -1100 150 21
$PAD
Sh "1" R 1020 630 0 0 0
Dr 0 0 0
At SMD N 00AA8000
Ne 38 "N-000037"
Po 550 0
$EndPAD
$PAD
Sh "2" R 1020 630 0 0 0
Dr 0 0 0
At SMD N 00AA8000
Ne 37 "N-000036"
Po -550 0
$EndPAD
$EndMODULE  VSMG3700
$MODULE VSMG3700
Po 47500 97500 900 15 4B85AA9F 4E2DF4E1 ~~
Li VSMG3700
Sc 4E2DF4E1
AR /4E2DF4E1
Op 0 0 0
T0 0 -1600 600 600 900 120 N I 21 N "D3,11"
T1 0 1600 600 600 900 120 N I 21 N "LED"
DS -600 -1100 -1100 -700 150 21
DS 1100 -1100 -1100 -1100 150 21
DS -1100 -1100 -1100 1100 150 21
DS -1100 1100 1100 1100 150 21
DS 1100 1100 1100 -1100 150 21
$PAD
Sh "1" R 1020 630 0 0 0
Dr 0 0 0
At SMD N 00AA8000
Ne 37 "N-000036"
Po 550 0
$EndPAD
$PAD
Sh "2" R 1020 630 0 0 0
Dr 0 0 0
At SMD N 00AA8000
Ne 36 "N-000035"
Po -550 0
$EndPAD
$EndMODULE  VSMG3700
$MODULE VSMG3700
Po 47500 100000 900 15 4B85AA9F 4E2DF4E1 ~~
Li VSMG3700
Sc 4E2DF4E1
AR /4E2DF4E1
Op 0 0 0
T0 0 -1600 600 600 900 120 N I 21 N "D3,12"
T1 0 1600 600 600 900 120 N I 21 N "LED"
DS -600 -1100 -1100 -700 150 21
DS 1100 -1100 -1100 -1100 150 21
DS -1100 -1100 -1100 1100 150 21
DS -1100 1100 1100 1100 150 21
DS 1100 1100 1100 -1100 150 21
$PAD
Sh "1" R 1020 630 0 0 0
Dr 0 0 0
At SMD N 00AA8000
Ne 36 "N-000035"
Po 550 0
$EndPAD
$PAD
Sh "2" R 1020 630 0 0 0
Dr 0 0 0
At SMD N 00AA8000
Ne 35 "N-000034"
Po -550 0
$EndPAD
$EndMODULE  VSMG3700
$MODULE VSMG3700
Po 47500 102500 900 15 4B85AA9F 4E2DF4E1 ~~
Li VSMG3700
Sc 4E2DF4E1
AR /4E2DF4E1
Op 0 0 0
T0 0 -1600 600 600 900 120 N I 21 N "D3,13"
T1 0 1600 600 600 900 120 N I 21 N "LED"
DS -600 -1100 -1100 -700 150 21
DS 1100 -1100 -1100 -1100 150 21
DS -1100 -1100 -1100 1100 150 21
DS -1100 1100 1100 1100 150 21
DS 1100 1100 1100 -1100 150 21
$PAD
Sh "1" R 1020 630 0 0 0
Dr 0 0 0
At SMD N 00AA8000
Ne 35 "N-000034"
Po 550 0
$EndPAD
$PAD
Sh "2" R 1020 630 0 0 0
Dr 0 0 0
At SMD N 00AA8000
Ne 34 "N-000033"
Po -550 0
$EndPAD
$EndMODULE  VSMG3700
$MODULE VSMG3700
Po 47500 105000 900 15 4B85AA9F 4E2DF4E1 ~~
Li VSMG3700
Sc 4E2DF4E1
AR /4E2DF4E1
Op 0 0 0
T0 0 -1600 600 600 900 120 N I 21 N "D3,14"
T1 0 1600 600 600 900 120 N I 21 N "LED"
DS -600 -1100 -1100 -700 150 21
DS 1100 -1100 -1100 -1100 150 21
DS -1100 -1100 -1100 1100 150 21
DS -1100 1100 1100 1100 150 21
DS 1100 1100 1100 -1100 150 21
$PAD
Sh "1" R 1020 630 0 0 0
Dr 0 0 0
At SMD N 00AA8000
Ne 34 "N-000033"
Po 550 0
$EndPAD
$PAD
Sh "2" R 1020 630 0 0 0
Dr 0 0 0
At SMD N 00AA8000
Ne 33 "N-000032"
Po -550 0
$EndPAD
$EndMODULE  VSMG3700
$MODULE VSMG3700
Po 47500 107500 900 15 4B85AA9F 4E2DF4E1 ~~
Li VSMG3700
Sc 4E2DF4E1
AR /4E2DF4E1
Op 0 0 0
T0 0 -1600 600 600 900 120 N I 21 N "D3,15"
T1 0 1600 600 600 900 120 N I 21 N "LED"
DS -600 -1100 -1100 -700 150 21
DS 1100 -1100 -1100 -1100 150 21
DS -1100 -1100 -1100 1100 150 21
DS -1100 1100 1100 1100 150 21
DS 1100 1100 1100 -1100 150 21
$PAD
Sh "1" R 1020 630 0 0 0
Dr 0 0 0
At SMD N 00AA8000
Ne 33 "N-000032"
Po 550 0
$EndPAD
$PAD
Sh "2" R 1020 630 0 0 0
Dr 0 0 0
At SMD N 00AA8000
Ne 2 "GND"
Po -550 0
$EndPAD
$EndMODULE  VSMG3700
$MODULE VSMG3700
Po 50000 70000 900 15 4B85AA9F 4E2DF4E1 ~~
Li VSMG3700
Sc 4E2DF4E1
AR /4E2DF4E1
Op 0 0 0
T0 0 -1600 600 600 900 120 N I 21 N "D4,0"
T1 0 1600 600 600 900 120 N I 21 N "LED"
DS -600 -1100 -1100 -700 150 21
DS 1100 -1100 -1100 -1100 150 21
DS -1100 -1100 -1100 1100 150 21
DS -1100 1100 1100 1100 150 21
DS 1100 1100 1100 -1100 150 21
$PAD
Sh "1" R 1020 630 0 0 0
Dr 0 0 0
At SMD N 00AA8000
Ne 1 "/VIN"
Po 550 0
$EndPAD
$PAD
Sh "2" R 1020 630 0 0 0
Dr 0 0 0
At SMD N 00AA8000
Ne 32 "N-000031"
Po -550 0
$EndPAD
$EndMODULE  VSMG3700
$MODULE VSMG3700
Po 50000 72500 900 15 4B85AA9F 4E2DF4E1 ~~
Li VSMG3700
Sc 4E2DF4E1
AR /4E2DF4E1
Op 0 0 0
T0 0 -1600 600 600 900 120 N I 21 N "D4,1"
T1 0 1600 600 600 900 120 N I 21 N "LED"
DS -600 -1100 -1100 -700 150 21
DS 1100 -1100 -1100 -1100 150 21
DS -1100 -1100 -1100 1100 150 21
DS -1100 1100 1100 1100 150 21
DS 1100 1100 1100 -1100 150 21
$PAD
Sh "1" R 1020 630 0 0 0
Dr 0 0 0
At SMD N 00AA8000
Ne 32 "N-000031"
Po 550 0
$EndPAD
$PAD
Sh "2" R 1020 630 0 0 0
Dr 0 0 0
At SMD N 00AA8000
Ne 31 "N-000030"
Po -550 0
$EndPAD
$EndMODULE  VSMG3700
$MODULE VSMG3700
Po 50000 75000 900 15 4B85AA9F 4E2DF4E1 ~~
Li VSMG3700
Sc 4E2DF4E1
AR /4E2DF4E1
Op 0 0 0
T0 0 -1600 600 600 900 120 N I 21 N "D4,2"
T1 0 1600 600 600 900 120 N I 21 N "LED"
DS -600 -1100 -1100 -700 150 21
DS 1100 -1100 -1100 -1100 150 21
DS -1100 -1100 -1100 1100 150 21
DS -1100 1100 1100 1100 150 21
DS 1100 1100 1100 -1100 150 21
$PAD
Sh "1" R 1020 630 0 0 0
Dr 0 0 0
At SMD N 00AA8000
Ne 31 "N-000030"
Po 550 0
$EndPAD
$PAD
Sh "2" R 1020 630 0 0 0
Dr 0 0 0
At SMD N 00AA8000
Ne 30 "N-000029"
Po -550 0
$EndPAD
$EndMODULE  VSMG3700
$MODULE VSMG3700
Po 50000 77500 900 15 4B85AA9F 4E2DF4E1 ~~
Li VSMG3700
Sc 4E2DF4E1
AR /4E2DF4E1
Op 0 0 0
T0 0 -1600 600 600 900 120 N I 21 N "D4,3"
T1 0 1600 600 600 900 120 N I 21 N "LED"
DS -600 -1100 -1100 -700 150 21
DS 1100 -1100 -1100 -1100 150 21
DS -1100 -1100 -1100 1100 150 21
DS -1100 1100 1100 1100 150 21
DS 1100 1100 1100 -1100 150 21
$PAD
Sh "1" R 1020 630 0 0 0
Dr 0 0 0
At SMD N 00AA8000
Ne 30 "N-000029"
Po 550 0
$EndPAD
$PAD
Sh "2" R 1020 630 0 0 0
Dr 0 0 0
At SMD N 00AA8000
Ne 29 "N-000028"
Po -550 0
$EndPAD
$EndMODULE  VSMG3700
$MODULE VSMG3700
Po 50000 80000 900 15 4B85AA9F 4E2DF4E1 ~~
Li VSMG3700
Sc 4E2DF4E1
AR /4E2DF4E1
Op 0 0 0
T0 0 -1600 600 600 900 120 N I 21 N "D4,4"
T1 0 1600 600 600 900 120 N I 21 N "LED"
DS -600 -1100 -1100 -700 150 21
DS 1100 -1100 -1100 -1100 150 21
DS -1100 -1100 -1100 1100 150 21
DS -1100 1100 1100 1100 150 21
DS 1100 1100 1100 -1100 150 21
$PAD
Sh "1" R 1020 630 0 0 0
Dr 0 0 0
At SMD N 00AA8000
Ne 29 "N-000028"
Po 550 0
$EndPAD
$PAD
Sh "2" R 1020 630 0 0 0
Dr 0 0 0
At SMD N 00AA8000
Ne 28 "N-000027"
Po -550 0
$EndPAD
$EndMODULE  VSMG3700
$MODULE VSMG3700
Po 50000 82500 900 15 4B85AA9F 4E2DF4E1 ~~
Li VSMG3700
Sc 4E2DF4E1
AR /4E2DF4E1
Op 0 0 0
T0 0 -1600 600 600 900 120 N I 21 N "D4,5"
T1 0 1600 600 600 900 120 N I 21 N "LED"
DS -600 -1100 -1100 -700 150 21
DS 1100 -1100 -1100 -1100 150 21
DS -1100 -1100 -1100 1100 150 21
DS -1100 1100 1100 1100 150 21
DS 1100 1100 1100 -1100 150 21
$PAD
Sh "1" R 1020 630 0 0 0
Dr 0 0 0
At SMD N 00AA8000
Ne 28 "N-000027"
Po 550 0
$EndPAD
$PAD
Sh "2" R 1020 630 0 0 0
Dr 0 0 0
At SMD N 00AA8000
Ne 27 "N-000026"
Po -550 0
$EndPAD
$EndMODULE  VSMG3700
$MODULE VSMG3700
Po 50000 85000 900 15 4B85AA9F 4E2DF4E1 ~~
Li VSMG3700
Sc 4E2DF4E1
AR /4E2DF4E1
Op 0 0 0
T0 0 -1600 600 600 900 120 N I 21 N "D4,6"
T1 0 1600 600 600 900 120 N I 21 N "LED"
DS -600 -1100 -1100 -700 150 21
DS 1100 -1100 -1100 -1100 150 21
DS -1100 -1100 -1100 1100 150 21
DS -1100 1100 1100 1100 150 21
DS 1100 1100 1100 -1100 150 21
$PAD
Sh "1" R 1020 630 0 0 0
Dr 0 0 0
At SMD N 00AA8000
Ne 27 "N-000026"
Po 550 0
$EndPAD
$PAD
Sh "2" R 1020 630 0 0 0
Dr 0 0 0
At SMD N 00AA8000
Ne 26 "N-000025"
Po -550 0
$EndPAD
$EndMODULE  VSMG3700
$MODULE VSMG3700
Po 50000 87500 900 15 4B85AA9F 4E2DF4E1 ~~
Li VSMG3700
Sc 4E2DF4E1
AR /4E2DF4E1
Op 0 0 0
T0 0 -1600 600 600 900 120 N I 21 N "D4,7"
T1 0 1600 600 600 900 120 N I 21 N "LED"
DS -600 -1100 -1100 -700 150 21
DS 1100 -1100 -1100 -1100 150 21
DS -1100 -1100 -1100 1100 150 21
DS -1100 1100 1100 1100 150 21
DS 1100 1100 1100 -1100 150 21
$PAD
Sh "1" R 1020 630 0 0 0
Dr 0 0 0
At SMD N 00AA8000
Ne 26 "N-000025"
Po 550 0
$EndPAD
$PAD
Sh "2" R 1020 630 0 0 0
Dr 0 0 0
At SMD N 00AA8000
Ne 25 "N-000024"
Po -550 0
$EndPAD
$EndMODULE  VSMG3700
$MODULE VSMG3700
Po 50000 90000 900 15 4B85AA9F 4E2DF4E1 ~~
Li VSMG3700
Sc 4E2DF4E1
AR /4E2DF4E1
Op 0 0 0
T0 0 -1600 600 600 900 120 N I 21 N "D4,8"
T1 0 1600 600 600 900 120 N I 21 N "LED"
DS -600 -1100 -1100 -700 150 21
DS 1100 -1100 -1100 -1100 150 21
DS -1100 -1100 -1100 1100 150 21
DS -1100 1100 1100 1100 150 21
DS 1100 1100 1100 -1100 150 21
$PAD
Sh "1" R 1020 630 0 0 0
Dr 0 0 0
At SMD N 00AA8000
Ne 25 "N-000024"
Po 550 0
$EndPAD
$PAD
Sh "2" R 1020 630 0 0 0
Dr 0 0 0
At SMD N 00AA8000
Ne 24 "N-000023"
Po -550 0
$EndPAD
$EndMODULE  VSMG3700
$MODULE VSMG3700
Po 50000 92500 900 15 4B85AA9F 4E2DF4E1 ~~
Li VSMG3700
Sc 4E2DF4E1
AR /4E2DF4E1
Op 0 0 0
T0 0 -1600 600 600 900 120 N I 21 N "D4,9"
T1 0 1600 600 600 900 120 N I 21 N "LED"
DS -600 -1100 -1100 -700 150 21
DS 1100 -1100 -1100 -1100 150 21
DS -1100 -1100 -1100 1100 150 21
DS -1100 1100 1100 1100 150 21
DS 1100 1100 1100 -1100 150 21
$PAD
Sh "1" R 1020 630 0 0 0
Dr 0 0 0
At SMD N 00AA8000
Ne 24 "N-000023"
Po 550 0
$EndPAD
$PAD
Sh "2" R 1020 630 0 0 0
Dr 0 0 0
At SMD N 00AA8000
Ne 23 "N-000022"
Po -550 0
$EndPAD
$EndMODULE  VSMG3700
$MODULE VSMG3700
Po 50000 95000 900 15 4B85AA9F 4E2DF4E1 ~~
Li VSMG3700
Sc 4E2DF4E1
AR /4E2DF4E1
Op 0 0 0
T0 0 -1600 600 600 900 120 N I 21 N "D4,10"
T1 0 1600 600 600 900 120 N I 21 N "LED"
DS -600 -1100 -1100 -700 150 21
DS 1100 -1100 -1100 -1100 150 21
DS -1100 -1100 -1100 1100 150 21
DS -1100 1100 1100 1100 150 21
DS 1100 1100 1100 -1100 150 21
$PAD
Sh "1" R 1020 630 0 0 0
Dr 0 0 0
At SMD N 00AA8000
Ne 23 "N-000022"
Po 550 0
$EndPAD
$PAD
Sh "2" R 1020 630 0 0 0
Dr 0 0 0
At SMD N 00AA8000
Ne 22 "N-000021"
Po -550 0
$EndPAD
$EndMODULE  VSMG3700
$MODULE VSMG3700
Po 50000 97500 900 15 4B85AA9F 4E2DF4E1 ~~
Li VSMG3700
Sc 4E2DF4E1
AR /4E2DF4E1
Op 0 0 0
T0 0 -1600 600 600 900 120 N I 21 N "D4,11"
T1 0 1600 600 600 900 120 N I 21 N "LED"
DS -600 -1100 -1100 -700 150 21
DS 1100 -1100 -1100 -1100 150 21
DS -1100 -1100 -1100 1100 150 21
DS -1100 1100 1100 1100 150 21
DS 1100 1100 1100 -1100 150 21
$PAD
Sh "1" R 1020 630 0 0 0
Dr 0 0 0
At SMD N 00AA8000
Ne 22 "N-000021"
Po 550 0
$EndPAD
$PAD
Sh "2" R 1020 630 0 0 0
Dr 0 0 0
At SMD N 00AA8000
Ne 21 "N-000020"
Po -550 0
$EndPAD
$EndMODULE  VSMG3700
$MODULE VSMG3700
Po 50000 100000 900 15 4B85AA9F 4E2DF4E1 ~~
Li VSMG3700
Sc 4E2DF4E1
AR /4E2DF4E1
Op 0 0 0
T0 0 -1600 600 600 900 120 N I 21 N "D4,12"
T1 0 1600 600 600 900 120 N I 21 N "LED"
DS -600 -1100 -1100 -700 150 21
DS 1100 -1100 -1100 -1100 150 21
DS -1100 -1100 -1100 1100 150 21
DS -1100 1100 1100 1100 150 21
DS 1100 1100 1100 -1100 150 21
$PAD
Sh "1" R 1020 630 0 0 0
Dr 0 0 0
At SMD N 00AA8000
Ne 21 "N-000020"
Po 550 0
$EndPAD
$PAD
Sh "2" R 1020 630 0 0 0
Dr 0 0 0
At SMD N 00AA8000
Ne 20 "N-000019"
Po -550 0
$EndPAD
$EndMODULE  VSMG3700
$MODULE VSMG3700
Po 50000 102500 900 15 4B85AA9F 4E2DF4E1 ~~
Li VSMG3700
Sc 4E2DF4E1
AR /4E2DF4E1
Op 0 0 0
T0 0 -1600 600 600 900 120 N I 21 N "D4,13"
T1 0 1600 600 600 900 120 N I 21 N "LED"
DS -600 -1100 -1100 -700 150 21
DS 1100 -1100 -1100 -1100 150 21
DS -1100 -1100 -1100 1100 150 21
DS -1100 1100 1100 1100 150 21
DS 1100 1100 1100 -1100 150 21
$PAD
Sh "1" R 1020 630 0 0 0
Dr 0 0 0
At SMD N 00AA8000
Ne 20 "N-000019"
Po 550 0
$EndPAD
$PAD
Sh "2" R 1020 630 0 0 0
Dr 0 0 0
At SMD N 00AA8000
Ne 19 "N-000018"
Po -550 0
$EndPAD
$EndMODULE  VSMG3700
$MODULE VSMG3700
Po 50000 105000 900 15 4B85AA9F 4E2DF4E1 ~~
Li VSMG3700
Sc 4E2DF4E1
AR /4E2DF4E1
Op 0 0 0
T0 0 -1600 600 600 900 120 N I 21 N "D4,14"
T1 0 1600 600 600 900 120 N I 21 N "LED"
DS -600 -1100 -1100 -700 150 21
DS 1100 -1100 -1100 -1100 150 21
DS -1100 -1100 -1100 1100 150 21
DS -1100 1100 1100 1100 150 21
DS 1100 1100 1100 -1100 150 21
$PAD
Sh "1" R 1020 630 0 0 0
Dr 0 0 0
At SMD N 00AA8000
Ne 19 "N-000018"
Po 550 0
$EndPAD
$PAD
Sh "2" R 1020 630 0 0 0
Dr 0 0 0
At SMD N 00AA8000
Ne 18 "N-000017"
Po -550 0
$EndPAD
$EndMODULE  VSMG3700
$MODULE VSMG3700
Po 50000 107500 900 15 4B85AA9F 4E2DF4E1 ~~
Li VSMG3700
Sc 4E2DF4E1
AR /4E2DF4E1
Op 0 0 0
T0 0 -1600 600 600 900 120 N I 21 N "D4,15"
T1 0 1600 600 600 900 120 N I 21 N "LED"
DS -600 -1100 -1100 -700 150 21
DS 1100 -1100 -1100 -1100 150 21
DS -1100 -1100 -1100 1100 150 21
DS -1100 1100 1100 1100 150 21
DS 1100 1100 1100 -1100 150 21
$PAD
Sh "1" R 1020 630 0 0 0
Dr 0 0 0
At SMD N 00AA8000
Ne 18 "N-000017"
Po 550 0
$EndPAD
$PAD
Sh "2" R 1020 630 0 0 0
Dr 0 0 0
At SMD N 00AA8000
Ne 2 "GND"
Po -550 0
$EndPAD
$EndMODULE  VSMG3700
$MODULE VSMG3700
Po 52500 70000 900 15 4B85AA9F 4E2DF4E1 ~~
Li VSMG3700
Sc 4E2DF4E1
AR /4E2DF4E1
Op 0 0 0
T0 0 -1600 600 600 900 120 N I 21 N "D5,0"
T1 0 1600 600 600 900 120 N I 21 N "LED"
DS -600 -1100 -1100 -700 150 21
DS 1100 -1100 -1100 -1100 150 21
DS -1100 -1100 -1100 1100 150 21
DS -1100 1100 1100 1100 150 21
DS 1100 1100 1100 -1100 150 21
$PAD
Sh "1" R 1020 630 0 0 0
Dr 0 0 0
At SMD N 00AA8000
Ne 1 "/VIN"
Po 550 0
$EndPAD
$PAD
Sh "2" R 1020 630 0 0 0
Dr 0 0 0
At SMD N 00AA8000
Ne 17 "N-000016"
Po -550 0
$EndPAD
$EndMODULE  VSMG3700
$MODULE VSMG3700
Po 52500 72500 900 15 4B85AA9F 4E2DF4E1 ~~
Li VSMG3700
Sc 4E2DF4E1
AR /4E2DF4E1
Op 0 0 0
T0 0 -1600 600 600 900 120 N I 21 N "D5,1"
T1 0 1600 600 600 900 120 N I 21 N "LED"
DS -600 -1100 -1100 -700 150 21
DS 1100 -1100 -1100 -1100 150 21
DS -1100 -1100 -1100 1100 150 21
DS -1100 1100 1100 1100 150 21
DS 1100 1100 1100 -1100 150 21
$PAD
Sh "1" R 1020 630 0 0 0
Dr 0 0 0
At SMD N 00AA8000
Ne 17 "N-000016"
Po 550 0
$EndPAD
$PAD
Sh "2" R 1020 630 0 0 0
Dr 0 0 0
At SMD N 00AA8000
Ne 16 "N-000015"
Po -550 0
$EndPAD
$EndMODULE  VSMG3700
$MODULE VSMG3700
Po 52500 75000 900 15 4B85AA9F 4E2DF4E1 ~~
Li VSMG3700
Sc 4E2DF4E1
AR /4E2DF4E1
Op 0 0 0
T0 0 -1600 600 600 900 120 N I 21 N "D5,2"
T1 0 1600 600 600 900 120 N I 21 N "LED"
DS -600 -1100 -1100 -700 150 21
DS 1100 -1100 -1100 -1100 150 21
DS -1100 -1100 -1100 1100 150 21
DS -1100 1100 1100 1100 150 21
DS 1100 1100 1100 -1100 150 21
$PAD
Sh "1" R 1020 630 0 0 0
Dr 0 0 0
At SMD N 00AA8000
Ne 16 "N-000015"
Po 550 0
$EndPAD
$PAD
Sh "2" R 1020 630 0 0 0
Dr 0 0 0
At SMD N 00AA8000
Ne 15 "N-000014"
Po -550 0
$EndPAD
$EndMODULE  VSMG3700
$MODULE VSMG3700
Po 52500 77500 900 15 4B85AA9F 4E2DF4E1 ~~
Li VSMG3700
Sc 4E2DF4E1
AR /4E2DF4E1
Op 0 0 0
T0 0 -1600 600 600 900 120 N I 21 N "D5,3"
T1 0 1600 600 600 900 120 N I 21 N "LED"
DS -600 -1100 -1100 -700 150 21
DS 1100 -1100 -1100 -1100 150 21
DS -1100 -1100 -1100 1100 150 21
DS -1100 1100 1100 1100 150 21
DS 1100 1100 1100 -1100 150 21
$PAD
Sh "1" R 1020 630 0 0 0
Dr 0 0 0
At SMD N 00AA8000
Ne 15 "N-000014"
Po 550 0
$EndPAD
$PAD
Sh "2" R 1020 630 0 0 0
Dr 0 0 0
At SMD N 00AA8000
Ne 14 "N-000013"
Po -550 0
$EndPAD
$EndMODULE  VSMG3700
$MODULE VSMG3700
Po 52500 80000 900 15 4B85AA9F 4E2DF4E1 ~~
Li VSMG3700
Sc 4E2DF4E1
AR /4E2DF4E1
Op 0 0 0
T0 0 -1600 600 600 900 120 N I 21 N "D5,4"
T1 0 1600 600 600 900 120 N I 21 N "LED"
DS -600 -1100 -1100 -700 150 21
DS 1100 -1100 -1100 -1100 150 21
DS -1100 -1100 -1100 1100 150 21
DS -1100 1100 1100 1100 150 21
DS 1100 1100 1100 -1100 150 21
$PAD
Sh "1" R 1020 630 0 0 0
Dr 0 0 0
At SMD N 00AA8000
Ne 14 "N-000013"
Po 550 0
$EndPAD
$PAD
Sh "2" R 1020 630 0 0 0
Dr 0 0 0
At SMD N 00AA8000
Ne 13 "N-000012"
Po -550 0
$EndPAD
$EndMODULE  VSMG3700
$MODULE VSMG3700
Po 52500 82500 900 15 4B85AA9F 4E2DF4E1 ~~
Li VSMG3700
Sc 4E2DF4E1
AR /4E2DF4E1
Op 0 0 0
T0 0 -1600 600 600 900 120 N I 21 N "D5,5"
T1 0 1600 600 600 900 120 N I 21 N "LED"
DS -600 -1100 -1100 -700 150 21
DS 1100 -1100 -1100 -1100 150 21
DS -1100 -1100 -1100 1100 150 21
DS -1100 1100 1100 1100 150 21
DS 1100 1100 1100 -1100 150 21
$PAD
Sh "1" R 1020 630 0 0 0
Dr 0 0 0
At SMD N 00AA8000
Ne 13 "N-000012"
Po 550 0
$EndPAD
$PAD
Sh "2" R 1020 630 0 0 0
Dr 0 0 0
At SMD N 00AA8000
Ne 12 "N-000011"
Po -550 0
$EndPAD
$EndMODULE  VSMG3700
$MODULE VSMG3700
Po 52500 85000 900 15 4B85AA9F 4E2DF4E1 ~~
Li VSMG3700
Sc 4E2DF4E1
AR /4E2DF4E1
Op 0 0 0
T0 0 -1600 600 600 900 120 N I 21 N "D5,6"
T1 0 1600 600 600 900 120 N I 21 N "LED"
DS -600 -1100 -1100 -700 150 21
DS 1100 -1100 -1100 -1100 150 21
DS -1100 -1100 -1100 1100 150 21
DS -1100 1100 1100 1100 150 21
DS 1100 1100 1100 -1100 150 21
$PAD
Sh "1" R 1020 630 0 0 0
Dr 0 0 0
At SMD N 00AA8000
Ne 12 "N-000011"
Po 550 0
$EndPAD
$PAD
Sh "2" R 1020 630 0 0 0
Dr 0 0 0
At SMD N 00AA8000
Ne 11 "N-000010"
Po -550 0
$EndPAD
$EndMODULE  VSMG3700
$MODULE VSMG3700
Po 52500 87500 900 15 4B85AA9F 4E2DF4E1 ~~
Li VSMG3700
Sc 4E2DF4E1
AR /4E2DF4E1
Op 0 0 0
T0 0 -1600 600 600 900 120 N I 21 N "D5,7"
T1 0 1600 600 600 900 120 N I 21 N "LED"
DS -600 -1100 -1100 -700 150 21
DS 1100 -1100 -1100 -1100 150 21
DS -1100 -1100 -1100 1100 150 21
DS -1100 1100 1100 1100 150 21
DS 1100 1100 1100 -1100 150 21
$PAD
Sh "1" R 1020 630 0 0 0
Dr 0 0 0
At SMD N 00AA8000
Ne 11 "N-000010"
Po 550 0
$EndPAD
$PAD
Sh "2" R 1020 630 0 0 0
Dr 0 0 0
At SMD N 00AA8000
Ne 10 "N-000009"
Po -550 0
$EndPAD
$EndMODULE  VSMG3700
$MODULE VSMG3700
Po 52500 90000 900 15 4B85AA9F 4E2DF4E1 ~~
Li VSMG3700
Sc 4E2DF4E1
AR /4E2DF4E1
Op 0 0 0
T0 0 -1600 600 600 900 120 N I 21 N "D5,8"
T1 0 1600 600 600 900 120 N I 21 N "LED"
DS -600 -1100 -1100 -700 150 21
DS 1100 -1100 -1100 -1100 150 21
DS -1100 -1100 -1100 1100 150 21
DS -1100 1100 1100 1100 150 21
DS 1100 1100 1100 -1100 150 21
$PAD
Sh "1" R 1020 630 0 0 0
Dr 0 0 0
At SMD N 00AA8000
Ne 10 "N-000009"
Po 550 0
$EndPAD
$PAD
Sh "2" R 1020 630 0 0 0
Dr 0 0 0
At SMD N 00AA8000
Ne 9 "N-000008"
Po -550 0
$EndPAD
$EndMODULE  VSMG3700
$MODULE VSMG3700
Po 52500 92500 900 15 4B85AA9F 4E2DF4E1 ~~
Li VSMG3700
Sc 4E2DF4E1
AR /4E2DF4E1
Op 0 0 0
T0 0 -1600 600 600 900 120 N I 21 N "D5,9"
T1 0 1600 600 600 900 120 N I 21 N "LED"
DS -600 -1100 -1100 -700 150 21
DS 1100 -1100 -1100 -1100 150 21
DS -1100 -1100 -1100 1100 150 21
DS -1100 1100 1100 1100 150 21
DS 1100 1100 1100 -1100 150 21
$PAD
Sh "1" R 1020 630 0 0 0
Dr 0 0 0
At SMD N 00AA8000
Ne 9 "N-000008"
Po 550 0
$EndPAD
$PAD
Sh "2" R 1020 630 0 0 0
Dr 0 0 0
At SMD N 00AA8000
Ne 8 "N-000007"
Po -550 0
$EndPAD
$EndMODULE  VSMG3700
$MODULE VSMG3700
Po 52500 95000 900 15 4B85AA9F 4E2DF4E1 ~~
Li VSMG3700
Sc 4E2DF4E1
AR /4E2DF4E1
Op 0 0 0
T0 0 -1600 600 600 900 120 N I 21 N "D5,10"
T1 0 1600 600 600 900 120 N I 21 N "LED"
DS -600 -1100 -1100 -700 150 21
DS 1100 -1100 -1100 -1100 150 21
DS -1100 -1100 -1100 1100 150 21
DS -1100 1100 1100 1100 150 21
DS 1100 1100 1100 -1100 150 21
$PAD
Sh "1" R 1020 630 0 0 0
Dr 0 0 0
At SMD N 00AA8000
Ne 8 "N-000007"
Po 550 0
$EndPAD
$PAD
Sh "2" R 1020 630 0 0 0
Dr 0 0 0
At SMD N 00AA8000
Ne 7 "N-000006"
Po -550 0
$EndPAD
$EndMODULE  VSMG3700
$MODULE VSMG3700
Po 52500 97500 900 15 4B85AA9F 4E2DF4E1 ~~
Li VSMG3700
Sc 4E2DF4E1
AR /4E2DF4E1
Op 0 0 0
T0 0 -1600 600 600 900 120 N I 21 N "D5,11"
T1 0 1600 600 600 900 120 N I 21 N "LED"
DS -600 -1100 -1100 -700 150 21
DS 1100 -1100 -1100 -1100 150 21
DS -1100 -1100 -1100 1100 150 21
DS -1100 1100 1100 1100 150 21
DS 1100 1100 1100 -1100 150 21
$PAD
Sh "1" R 1020 630 0 0 0
Dr 0 0 0
At SMD N 00AA8000
Ne 7 "N-000006"
Po 550 0
$EndPAD
$PAD
Sh "2" R 1020 630 0 0 0
Dr 0 0 0
At SMD N 00AA8000
Ne 6 "N-000005"
Po -550 0
$EndPAD
$EndMODULE  VSMG3700
$MODULE VSMG3700
Po 52500 100000 900 15 4B85AA9F 4E2DF4E1 ~~
Li VSMG3700
Sc 4E2DF4E1
AR /4E2DF4E1
Op 0 0 0
T0 0 -1600 600 600 900 120 N I 21 N "D5,12"
T1 0 1600 600 600 900 120 N I 21 N "LED"
DS -600 -1100 -1100 -700 150 21
DS 1100 -1100 -1100 -1100 150 21
DS -1100 -1100 -1100 1100 150 21
DS -1100 1100 1100 1100 150 21
DS 1100 1100 1100 -1100 150 21
$PAD
Sh "1" R 1020 630 0 0 0
Dr 0 0 0
At SMD N 00AA8000
Ne 6 "N-000005"
Po 550 0
$EndPAD
$PAD
Sh "2" R 1020 630 0 0 0
Dr 0 0 0
At SMD N 00AA8000
Ne 5 "N-000004"
Po -550 0
$EndPAD
$EndMODULE  VSMG3700
$MODULE VSMG3700
Po 52500 102500 900 15 4B85AA9F 4E2DF4E1 ~~
Li VSMG3700
Sc 4E2DF4E1
AR /4E2DF4E1
Op 0 0 0
T0 0 -1600 600 600 900 120 N I 21 N "D5,13"
T1 0 1600 600 600 900 120 N I 21 N "LED"
DS -600 -1100 -1100 -700 150 21
DS 1100 -1100 -1100 -1100 150 21
DS -1100 -1100 -1100 1100 150 21
DS -1100 1100 1100 1100 150 21
DS 1100 1100 1100 -1100 150 21
$PAD
Sh "1" R 1020 630 0 0 0
Dr 0 0 0
At SMD N 00AA8000
Ne 5 "N-000004"
Po 550 0
$EndPAD
$PAD
Sh "2" R 1020 630 0 0 0
Dr 0 0 0
At SMD N 00AA8000
Ne 4 "N-000003"
Po -550 0
$EndPAD
$EndMODULE  VSMG3700
$MODULE VSMG3700
Po 52500 105000 900 15 4B85AA9F 4E2DF4E1 ~~
Li VSMG3700
Sc 4E2DF4E1
AR /4E2DF4E1
Op 0 0 0
T0 0 -1600 600 600 900 120 N I 21 N "D5,14"
T1 0 1600 600 600 900 120 N I 21 N "LED"
DS -600 -1100 -1100 -700 150 21
DS 1100 -1100 -1100 -1100 150 21
DS -1100 -1100 -1100 1100 150 21
DS -1100 1100 1100 1100 150 21
DS 1100 1100 1100 -1100 150 21
$PAD
Sh "1" R 1020 630 0 0 0
Dr 0 0 0
At SMD N 00AA8000
Ne 4 "N-000003"
Po 550 0
$EndPAD
$PAD
Sh "2" R 1020 630 0 0 0
Dr 0 0 0
At SMD N 00AA8000
Ne 3 "N-000002"
Po -550 0
$EndPAD
$EndMODULE  VSMG3700
$MODULE VSMG3700
Po 52500 107500 900 15 4B85AA9F 4E2DF4E1 ~~
Li VSMG3700
Sc 4E2DF4E1
AR /4E2DF4E1
Op 0 0 0
T0 0 -1600 600 600 900 120 N I 21 N "D5,15"
T1 0 1600 600 600 900 120 N I 21 N "LED"
DS -600 -1100 -1100 -700 150 21
DS 1100 -1100 -1100 -1100 150 21
DS -1100 -1100 -1100 1100 150 21
DS -1100 1100 1100 1100 150 21
DS 1100 1100 1100 -1100 150 21
$PAD
Sh "1" R 1020 630 0 0 0
Dr 0 0 0
At SMD N 00AA8000
Ne 3 "N-000002"
Po 550 0
$EndPAD
$PAD
Sh "2" R 1020 630 0 0 0
Dr 0 0 0
At SMD N 00AA8000
Ne 2 "GND"
Po -550 0
$EndPAD
$EndMODULE  VSMG3700
$COTATION
Ge 0 24 0
Va 97500
Te "9.7500 \""
Po 65539 68750 600 800 120 2701 1
Sb 0 64899 20000 64899 117500 120
Sd 0 60000 117500 66179 117500 120
Sg 0 60000 20000 66179 20000 120
S1 0 64899 117500 64669 117057 120
S2 0 64899 117500 65129 117057 120
S3 0 64899 20000 64669 20443 120
S4 0 64899 20000 65129 20443 120
$endCOTATION
$COTATION
Ge 0 24 0
Va 20000
Te "2.0000 \""
Po 50000 16911 600 800 120 0 1
Sb 0 40000 17551 60000 17551 120
Sd 0 60000 20000 60000 16271 120
Sg 0 40000 20000 40000 16271 120
S1 0 60000 17551 59557 17781 120
S2 0 60000 17551 59557 17321 120
S3 0 40000 17551 40443 17781 120
S4 0 40000 17551 40443 17321 120
$endCOTATION
$TEXTPCB
Te "PWR"
Po 43050 27200 600 800 120 0
De 21 1 0 Normal C
$EndTEXTPCB
$TEXTPCB
Te "IO Rodeo Inc. "
Po 41750 110500 600 800 120 900
De 21 1 0 Normal C
$EndTEXTPCB
$TEXTPCB
Te "Hallway Arena Backlight v1.0"
Po 58250 105500 600 800 120 900
De 21 1 0 Normal C
$EndTEXTPCB
$DRAWSEGMENT
Po 0 60000 20000 60000 117500 150
De 28 0 900 0 0
$EndDRAWSEGMENT
$DRAWSEGMENT
Po 0 40000 20000 40000 117500 150
De 28 0 900 0 0
$EndDRAWSEGMENT
$DRAWSEGMENT
Po 0 40000 68750 60000 68750 150
De 21 0 900 0 0
$EndDRAWSEGMENT
$DRAWSEGMENT
Po 0 40000 117500 60000 117500 150
De 28 0 900 0 0
$EndDRAWSEGMENT
$DRAWSEGMENT
Po 0 40000 20000 60000 20000 150
De 28 0 900 0 0
$EndDRAWSEGMENT
$TRACK
Po 0 50000 69450 47500 69450 400 -1
De 15 0 1 0 C00C00
Po 0 52500 69450 50000 69450 400 -1
De 15 0 1 0 C00C00
Po 0 47500 27500 53500 27500 400 -1
De 15 0 1 0 0
Po 0 53800 69450 52500 69450 400 -1
De 15 0 1 0 800400
Po 0 55250 68000 53800 69450 400 -1
De 15 0 1 0 0
Po 0 55250 29250 55250 68000 400 -1
De 15 0 1 0 0
Po 0 53500 27500 55250 29250 400 -1
De 15 0 1 0 0
Po 0 44720 23550 44720 24720 400 -1
De 15 0 1 0 400800
Po 0 47500 27500 47500 29450 400 -1
De 15 0 1 0 800400
Po 0 44720 24720 47500 27500 400 -1
De 15 0 1 0 0
Po 0 50000 29450 52500 29450 400 -1
De 15 0 1 0 C00C00
Po 0 47500 29450 50000 29450 400 -1
De 15 0 1 0 C00C00
Po 0 44750 67000 44750 107500 400 -1
De 0 0 2 0 0
Po 0 45300 108050 47500 108050 400 -1
De 15 0 2 0 800400
Po 0 44750 107500 45300 108050 400 -1
De 15 0 2 0 0
Po 3 44750 107500 44750 107500 600 -1
De 15 1 2 0 0
Po 0 50000 108050 47500 108050 400 -1
De 15 0 2 0 C00C00
Po 0 52500 108050 50000 108050 400 -1
De 15 0 2 0 C00C00
Po 0 47500 68050 45800 68050 400 -1
De 15 0 2 0 400800
Po 0 44750 25940 42360 23550 400 -1
De 0 0 2 0 800400
Po 0 44750 67000 44750 25940 400 -1
De 0 0 2 0 0
Po 0 45250 67500 44750 67000 400 -1
De 0 0 2 0 0
Po 3 45250 67500 45250 67500 600 -1
De 15 1 2 0 0
Po 0 45800 68050 45250 67500 400 -1
De 15 0 2 0 0
Po 0 50000 68050 47500 68050 400 -1
De 15 0 2 0 C00C00
Po 0 52500 68050 50000 68050 400 -1
De 15 0 2 0 C00C00
Po 0 52500 105550 52500 106950 400 -1
De 15 0 3 0 C00C00
Po 0 52500 103050 52500 104450 400 -1
De 15 0 4 0 C00C00
Po 0 52500 100550 52500 101950 400 -1
De 15 0 5 0 C00C00
Po 0 52500 98050 52500 99450 400 -1
De 15 0 6 0 C00C00
Po 0 52500 95550 52500 96950 400 -1
De 15 0 7 0 C00C00
Po 0 52500 93050 52500 94450 400 -1
De 15 0 8 0 C00C00
Po 0 52500 90550 52500 91950 400 -1
De 15 0 9 0 C00C00
Po 0 52500 88050 52500 89450 400 -1
De 15 0 10 0 C00C00
Po 0 52500 85550 52500 86950 400 -1
De 15 0 11 0 C00C00
Po 0 52500 83050 52500 84450 400 -1
De 15 0 12 0 C00C00
Po 0 52500 80550 52500 81950 400 -1
De 15 0 13 0 C00C00
Po 0 52500 78050 52500 79450 400 -1
De 15 0 14 0 C00C00
Po 0 52500 75550 52500 76950 400 -1
De 15 0 15 0 C00C00
Po 0 52500 73050 52500 74450 400 -1
De 15 0 16 0 C00C00
Po 0 52500 70550 52500 71950 400 -1
De 15 0 17 0 C00C00
Po 0 50000 105550 50000 106950 400 -1
De 15 0 18 0 C00C00
Po 0 50000 103050 50000 104450 400 -1
De 15 0 19 0 C00C00
Po 0 50000 100550 50000 101950 400 -1
De 15 0 20 0 C00C00
Po 0 50000 98050 50000 99450 400 -1
De 15 0 21 0 C00C00
Po 0 50000 95550 50000 96950 400 -1
De 15 0 22 0 C00C00
Po 0 50000 93050 50000 94450 400 -1
De 15 0 23 0 C00C00
Po 0 50000 90550 50000 91950 400 -1
De 15 0 24 0 C00C00
Po 0 50000 88050 50000 89450 400 -1
De 15 0 25 0 C00C00
Po 0 50000 85550 50000 86950 400 -1
De 15 0 26 0 C00C00
Po 0 50000 83050 50000 84450 400 -1
De 15 0 27 0 C00C00
Po 0 50000 80550 50000 81950 400 -1
De 15 0 28 0 C00C00
Po 0 50000 78050 50000 79450 400 -1
De 15 0 29 0 C00C00
Po 0 50000 75550 50000 76950 400 -1
De 15 0 30 0 C00C00
Po 0 50000 73050 50000 74450 400 -1
De 15 0 31 0 C00C00
Po 0 50000 70550 50000 71950 400 -1
De 15 0 32 0 C00C00
Po 0 47500 105550 47500 106950 400 -1
De 15 0 33 0 C00C00
Po 0 47500 103050 47500 104450 400 -1
De 15 0 34 0 C00C00
Po 0 47500 100550 47500 101950 400 -1
De 15 0 35 0 C00C00
Po 0 47500 98050 47500 99450 400 -1
De 15 0 36 0 C00C00
Po 0 47500 95550 47500 96950 400 -1
De 15 0 37 0 C00C00
Po 0 47500 93050 47500 94450 400 -1
De 15 0 38 0 C00C00
Po 0 47500 90550 47500 91950 400 -1
De 15 0 39 0 C00C00
Po 0 47500 88050 47500 89450 400 -1
De 15 0 40 0 C00C00
Po 0 47500 85550 47500 86950 400 -1
De 15 0 41 0 C00C00
Po 0 47500 83050 47500 84450 400 -1
De 15 0 42 0 C00C00
Po 0 47500 80550 47500 81950 400 -1
De 15 0 43 0 C00C00
Po 0 47500 78050 47500 79450 400 -1
De 15 0 44 0 C00C00
Po 0 47500 75550 47500 76950 400 -1
De 15 0 45 0 C00C00
Po 0 47500 73050 47500 74450 400 -1
De 15 0 46 0 C00C00
Po 0 47500 70550 47500 71950 400 -1
De 15 0 47 0 C00C00
Po 0 52500 65550 52500 66950 400 -1
De 15 0 48 0 C00C00
Po 0 52500 63050 52500 64450 400 -1
De 15 0 49 0 C00C00
Po 0 52500 60550 52500 61950 400 -1
De 15 0 50 0 C00C00
Po 0 52500 58050 52500 59450 400 -1
De 15 0 51 0 C00C00
Po 0 52500 55550 52500 56950 400 -1
De 15 0 52 0 C00C00
Po 0 52500 53050 52500 54450 400 -1
De 15 0 53 0 C00C00
Po 0 52500 50550 52500 51950 400 -1
De 15 0 54 0 C00C00
Po 0 52500 48050 52500 49450 400 -1
De 15 0 55 0 C00C00
Po 0 52500 45550 52500 46950 400 -1
De 15 0 56 0 C00C00
Po 0 52500 43050 52500 44450 400 -1
De 15 0 57 0 C00C00
Po 0 52500 40550 52500 41950 400 -1
De 15 0 58 0 C00C00
Po 0 52500 38050 52500 39450 400 -1
De 15 0 59 0 C00C00
Po 0 52500 35550 52500 36950 400 -1
De 15 0 60 0 C00C00
Po 0 52500 33050 52500 34450 400 -1
De 15 0 61 0 C00C00
Po 0 52500 30550 52500 31950 400 -1
De 15 0 62 0 C00C00
Po 0 50000 65550 50000 66950 400 -1
De 15 0 63 0 C00C00
Po 0 50000 63050 50000 64450 400 -1
De 15 0 64 0 C00C00
Po 0 50000 60550 50000 61950 400 -1
De 15 0 65 0 C00C00
Po 0 50000 58050 50000 59450 400 -1
De 15 0 66 0 C00C00
Po 0 50000 55550 50000 56950 400 -1
De 15 0 67 0 C00C00
Po 0 50000 53050 50000 54450 400 -1
De 15 0 68 0 C00C00
Po 0 50000 50550 50000 51950 400 -1
De 15 0 69 0 C00C00
Po 0 50000 48050 50000 49450 400 -1
De 15 0 70 0 C00C00
Po 0 50000 45550 50000 46950 400 -1
De 15 0 71 0 C00C00
Po 0 50000 43050 50000 44450 400 -1
De 15 0 72 0 C00C00
Po 0 50000 40550 50000 41950 400 -1
De 15 0 73 0 C00C00
Po 0 50000 38050 50000 39450 400 -1
De 15 0 74 0 C00C00
Po 0 50000 35550 50000 36950 400 -1
De 15 0 75 0 C00C00
Po 0 50000 33050 50000 34450 400 -1
De 15 0 76 0 C00C00
Po 0 50000 30550 50000 31950 400 -1
De 15 0 77 0 C00C00
Po 0 47500 65550 47500 66950 400 -1
De 15 0 78 0 C00C00
Po 0 47500 63050 47500 64450 400 -1
De 15 0 79 0 C00C00
Po 0 47500 60550 47500 61950 400 -1
De 15 0 80 0 C00C00
Po 0 47500 58050 47500 59450 400 -1
De 15 0 81 0 C00C00
Po 0 47500 55550 47500 56950 400 -1
De 15 0 82 0 C00C00
Po 0 47500 53050 47500 54450 400 -1
De 15 0 83 0 C00C00
Po 0 47500 50550 47500 51950 400 -1
De 15 0 84 0 C00C00
Po 0 47500 48050 47500 49450 400 -1
De 15 0 85 0 C00C00
Po 0 47500 45550 47500 46950 400 -1
De 15 0 86 0 C00C00
Po 0 47500 43050 47500 44450 400 -1
De 15 0 87 0 C00C00
Po 0 47500 40550 47500 41950 400 -1
De 15 0 88 0 C00C00
Po 0 47500 38050 47500 39450 400 -1
De 15 0 89 0 C00C00
Po 0 47500 35550 47500 36950 400 -1
De 15 0 90 0 C00C00
Po 0 47500 33050 47500 34450 400 -1
De 15 0 91 0 C00C00
Po 0 47500 30550 47500 31950 400 -1
De 15 0 92 0 C00C00
$EndTRACK
$ZONE
$EndZONE
$CZONE_OUTLINE
ZInfo 4E2E1292 1 "/VIN"
ZLayer 15
ZAux 4 E
ZClearance 200 T
ZMinThickness 100
ZOptions 1 16 F 100 110
ZSmoothing 0 0
ZCorner 59750 117250 0
ZCorner 59750 20250 0
ZCorner 40250 20250 0
ZCorner 40250 117250 1
$POLYSCORNERS
59675 117175 0 0
53259 117175 0 0
53259 108415 0 0
53259 108316 0 0
53259 107686 0 0
53221 107594 0 0
53151 107524 0 0
53093 107499 0 0
53151 107476 0 0
53221 107406 0 0
53259 107315 0 0
53259 107216 0 0
53259 106586 0 0
53221 106494 0 0
53151 106424 0 0
53060 106386 0 0
52961 106386 0 0
52950 106386 0 0
52950 106114 0 0
53059 106114 0 0
53151 106076 0 0
53221 106006 0 0
53259 105915 0 0
53259 105816 0 0
53259 105186 0 0
53221 105094 0 0
53151 105024 0 0
53093 104999 0 0
53151 104976 0 0
53221 104906 0 0
53259 104815 0 0
53259 104716 0 0
53259 104086 0 0
53221 103994 0 0
53151 103924 0 0
53060 103886 0 0
52961 103886 0 0
52950 103886 0 0
52950 103614 0 0
53059 103614 0 0
53151 103576 0 0
53221 103506 0 0
53259 103415 0 0
53259 103316 0 0
53259 102686 0 0
53221 102594 0 0
53151 102524 0 0
53093 102499 0 0
53151 102476 0 0
53221 102406 0 0
53259 102315 0 0
53259 102216 0 0
53259 101586 0 0
53221 101494 0 0
53151 101424 0 0
53060 101386 0 0
52961 101386 0 0
52950 101386 0 0
52950 101114 0 0
53059 101114 0 0
53151 101076 0 0
53221 101006 0 0
53259 100915 0 0
53259 100816 0 0
53259 100186 0 0
53221 100094 0 0
53151 100024 0 0
53093 99999 0 0
53151 99976 0 0
53221 99906 0 0
53259 99815 0 0
53259 99716 0 0
53259 99086 0 0
53221 98994 0 0
53151 98924 0 0
53060 98886 0 0
52961 98886 0 0
52950 98886 0 0
52950 98614 0 0
53059 98614 0 0
53151 98576 0 0
53221 98506 0 0
53259 98415 0 0
53259 98316 0 0
53259 97686 0 0
53221 97594 0 0
53151 97524 0 0
53093 97499 0 0
53151 97476 0 0
53221 97406 0 0
53259 97315 0 0
53259 97216 0 0
53259 96586 0 0
53221 96494 0 0
53151 96424 0 0
53060 96386 0 0
52961 96386 0 0
52950 96386 0 0
52950 96114 0 0
53059 96114 0 0
53151 96076 0 0
53221 96006 0 0
53259 95915 0 0
53259 95816 0 0
53259 95186 0 0
53221 95094 0 0
53151 95024 0 0
53093 94999 0 0
53151 94976 0 0
53221 94906 0 0
53259 94815 0 0
53259 94716 0 0
53259 94086 0 0
53221 93994 0 0
53151 93924 0 0
53060 93886 0 0
52961 93886 0 0
52950 93886 0 0
52950 93614 0 0
53059 93614 0 0
53151 93576 0 0
53221 93506 0 0
53259 93415 0 0
53259 93316 0 0
53259 92686 0 0
53221 92594 0 0
53151 92524 0 0
53093 92499 0 0
53151 92476 0 0
53221 92406 0 0
53259 92315 0 0
53259 92216 0 0
53259 91586 0 0
53221 91494 0 0
53151 91424 0 0
53060 91386 0 0
52961 91386 0 0
52950 91386 0 0
52950 91114 0 0
53059 91114 0 0
53151 91076 0 0
53221 91006 0 0
53259 90915 0 0
53259 90816 0 0
53259 90186 0 0
53221 90094 0 0
53151 90024 0 0
53093 89999 0 0
53151 89976 0 0
53221 89906 0 0
53259 89815 0 0
53259 89716 0 0
53259 89086 0 0
53221 88994 0 0
53151 88924 0 0
53060 88886 0 0
52961 88886 0 0
52950 88886 0 0
52950 88614 0 0
53059 88614 0 0
53151 88576 0 0
53221 88506 0 0
53259 88415 0 0
53259 88316 0 0
53259 87686 0 0
53221 87594 0 0
53151 87524 0 0
53093 87499 0 0
53151 87476 0 0
53221 87406 0 0
53259 87315 0 0
53259 87216 0 0
53259 86586 0 0
53221 86494 0 0
53151 86424 0 0
53060 86386 0 0
52961 86386 0 0
52950 86386 0 0
52950 86114 0 0
53059 86114 0 0
53151 86076 0 0
53221 86006 0 0
53259 85915 0 0
53259 85816 0 0
53259 85186 0 0
53221 85094 0 0
53151 85024 0 0
53093 84999 0 0
53151 84976 0 0
53221 84906 0 0
53259 84815 0 0
53259 84716 0 0
53259 84086 0 0
53221 83994 0 0
53151 83924 0 0
53060 83886 0 0
52961 83886 0 0
52950 83886 0 0
52950 83614 0 0
53059 83614 0 0
53151 83576 0 0
53221 83506 0 0
53259 83415 0 0
53259 83316 0 0
53259 82686 0 0
53221 82594 0 0
53151 82524 0 0
53093 82499 0 0
53151 82476 0 0
53221 82406 0 0
53259 82315 0 0
53259 82216 0 0
53259 81586 0 0
53221 81494 0 0
53151 81424 0 0
53060 81386 0 0
52961 81386 0 0
52950 81386 0 0
52950 81114 0 0
53059 81114 0 0
53151 81076 0 0
53221 81006 0 0
53259 80915 0 0
53259 80816 0 0
53259 80186 0 0
53221 80094 0 0
53151 80024 0 0
53093 79999 0 0
53151 79976 0 0
53221 79906 0 0
53259 79815 0 0
53259 79716 0 0
53259 79086 0 0
53221 78994 0 0
53151 78924 0 0
53060 78886 0 0
52961 78886 0 0
52950 78886 0 0
52950 78614 0 0
53059 78614 0 0
53151 78576 0 0
53221 78506 0 0
53259 78415 0 0
53259 78316 0 0
53259 77686 0 0
53221 77594 0 0
53151 77524 0 0
53093 77499 0 0
53151 77476 0 0
53221 77406 0 0
53259 77315 0 0
53259 77216 0 0
53259 76586 0 0
53221 76494 0 0
53151 76424 0 0
53060 76386 0 0
52961 76386 0 0
52950 76386 0 0
52950 76114 0 0
53059 76114 0 0
53151 76076 0 0
53221 76006 0 0
53259 75915 0 0
53259 75816 0 0
53259 75186 0 0
53221 75094 0 0
53151 75024 0 0
53093 74999 0 0
53151 74976 0 0
53221 74906 0 0
53259 74815 0 0
53259 74716 0 0
53259 74086 0 0
53221 73994 0 0
53151 73924 0 0
53060 73886 0 0
52961 73886 0 0
52950 73886 0 0
52950 73614 0 0
53059 73614 0 0
53151 73576 0 0
53221 73506 0 0
53259 73415 0 0
53259 73316 0 0
53259 72686 0 0
53221 72594 0 0
53151 72524 0 0
53093 72499 0 0
53151 72476 0 0
53221 72406 0 0
53259 72315 0 0
53259 72216 0 0
53259 71586 0 0
53221 71494 0 0
53151 71424 0 0
53060 71386 0 0
52961 71386 0 0
52950 71386 0 0
52950 71114 0 0
53059 71114 0 0
53151 71076 0 0
53221 71006 0 0
53259 70915 0 0
53259 70816 0 0
53259 70186 0 0
53259 68415 0 0
53259 68316 0 0
53259 67686 0 0
53221 67594 0 0
53151 67524 0 0
53093 67499 0 0
53151 67476 0 0
53221 67406 0 0
53259 67315 0 0
53259 67216 0 0
53259 66586 0 0
53221 66494 0 0
53151 66424 0 0
53060 66386 0 0
52961 66386 0 0
52950 66386 0 0
52950 66114 0 0
53059 66114 0 0
53151 66076 0 0
53221 66006 0 0
53259 65915 0 0
53259 65816 0 0
53259 65186 0 0
53221 65094 0 0
53151 65024 0 0
53093 64999 0 0
53151 64976 0 0
53221 64906 0 0
53259 64815 0 0
53259 64716 0 0
53259 64086 0 0
53221 63994 0 0
53151 63924 0 0
53060 63886 0 0
52961 63886 0 0
52950 63886 0 0
52950 63614 0 0
53059 63614 0 0
53151 63576 0 0
53221 63506 0 0
53259 63415 0 0
53259 63316 0 0
53259 62686 0 0
53221 62594 0 0
53151 62524 0 0
53093 62499 0 0
53151 62476 0 0
53221 62406 0 0
53259 62315 0 0
53259 62216 0 0
53259 61586 0 0
53221 61494 0 0
53151 61424 0 0
53060 61386 0 0
52961 61386 0 0
52950 61386 0 0
52950 61114 0 0
53059 61114 0 0
53151 61076 0 0
53221 61006 0 0
53259 60915 0 0
53259 60816 0 0
53259 60186 0 0
53221 60094 0 0
53151 60024 0 0
53093 59999 0 0
53151 59976 0 0
53221 59906 0 0
53259 59815 0 0
53259 59716 0 0
53259 59086 0 0
53221 58994 0 0
53151 58924 0 0
53060 58886 0 0
52961 58886 0 0
52950 58886 0 0
52950 58614 0 0
53059 58614 0 0
53151 58576 0 0
53221 58506 0 0
53259 58415 0 0
53259 58316 0 0
53259 57686 0 0
53221 57594 0 0
53151 57524 0 0
53093 57499 0 0
53151 57476 0 0
53221 57406 0 0
53259 57315 0 0
53259 57216 0 0
53259 56586 0 0
53221 56494 0 0
53151 56424 0 0
53060 56386 0 0
52961 56386 0 0
52950 56386 0 0
52950 56114 0 0
53059 56114 0 0
53151 56076 0 0
53221 56006 0 0
53259 55915 0 0
53259 55816 0 0
53259 55186 0 0
53221 55094 0 0
53151 55024 0 0
53093 54999 0 0
53151 54976 0 0
53221 54906 0 0
53259 54815 0 0
53259 54716 0 0
53259 54086 0 0
53221 53994 0 0
53151 53924 0 0
53060 53886 0 0
52961 53886 0 0
52950 53886 0 0
52950 53614 0 0
53059 53614 0 0
53151 53576 0 0
53221 53506 0 0
53259 53415 0 0
53259 53316 0 0
53259 52686 0 0
53221 52594 0 0
53151 52524 0 0
53093 52499 0 0
53151 52476 0 0
53221 52406 0 0
53259 52315 0 0
53259 52216 0 0
53259 51586 0 0
53221 51494 0 0
53151 51424 0 0
53060 51386 0 0
52961 51386 0 0
52950 51386 0 0
52950 51114 0 0
53059 51114 0 0
53151 51076 0 0
53221 51006 0 0
53259 50915 0 0
53259 50816 0 0
53259 50186 0 0
53221 50094 0 0
53151 50024 0 0
53093 49999 0 0
53151 49976 0 0
53221 49906 0 0
53259 49815 0 0
53259 49716 0 0
53259 49086 0 0
53221 48994 0 0
53151 48924 0 0
53060 48886 0 0
52961 48886 0 0
52950 48886 0 0
52950 48614 0 0
53059 48614 0 0
53151 48576 0 0
53221 48506 0 0
53259 48415 0 0
53259 48316 0 0
53259 47686 0 0
53221 47594 0 0
53151 47524 0 0
53093 47499 0 0
53151 47476 0 0
53221 47406 0 0
53259 47315 0 0
53259 47216 0 0
53259 46586 0 0
53221 46494 0 0
53151 46424 0 0
53060 46386 0 0
52961 46386 0 0
52950 46386 0 0
52950 46114 0 0
53059 46114 0 0
53151 46076 0 0
53221 46006 0 0
53259 45915 0 0
53259 45816 0 0
53259 45186 0 0
53221 45094 0 0
53151 45024 0 0
53093 44999 0 0
53151 44976 0 0
53221 44906 0 0
53259 44815 0 0
53259 44716 0 0
53259 44086 0 0
53221 43994 0 0
53151 43924 0 0
53060 43886 0 0
52961 43886 0 0
52950 43886 0 0
52950 43614 0 0
53059 43614 0 0
53151 43576 0 0
53221 43506 0 0
53259 43415 0 0
53259 43316 0 0
53259 42686 0 0
53221 42594 0 0
53151 42524 0 0
53093 42499 0 0
53151 42476 0 0
53221 42406 0 0
53259 42315 0 0
53259 42216 0 0
53259 41586 0 0
53221 41494 0 0
53151 41424 0 0
53060 41386 0 0
52961 41386 0 0
52950 41386 0 0
52950 41114 0 0
53059 41114 0 0
53151 41076 0 0
53221 41006 0 0
53259 40915 0 0
53259 40816 0 0
53259 40186 0 0
53221 40094 0 0
53151 40024 0 0
53093 39999 0 0
53151 39976 0 0
53221 39906 0 0
53259 39815 0 0
53259 39716 0 0
53259 39086 0 0
53221 38994 0 0
53151 38924 0 0
53060 38886 0 0
52961 38886 0 0
52950 38886 0 0
52950 38614 0 0
53059 38614 0 0
53151 38576 0 0
53221 38506 0 0
53259 38415 0 0
53259 38316 0 0
53259 37686 0 0
53221 37594 0 0
53151 37524 0 0
53093 37499 0 0
53151 37476 0 0
53221 37406 0 0
53259 37315 0 0
53259 37216 0 0
53259 36586 0 0
53221 36494 0 0
53151 36424 0 0
53060 36386 0 0
52961 36386 0 0
52950 36386 0 0
52950 36114 0 0
53059 36114 0 0
53151 36076 0 0
53221 36006 0 0
53259 35915 0 0
53259 35816 0 0
53259 35186 0 0
53221 35094 0 0
53151 35024 0 0
53093 34999 0 0
53151 34976 0 0
53221 34906 0 0
53259 34815 0 0
53259 34716 0 0
53259 34086 0 0
53221 33994 0 0
53151 33924 0 0
53060 33886 0 0
52961 33886 0 0
52950 33886 0 0
52950 33614 0 0
53059 33614 0 0
53151 33576 0 0
53221 33506 0 0
53259 33415 0 0
53259 33316 0 0
53259 32686 0 0
53221 32594 0 0
53151 32524 0 0
53093 32499 0 0
53151 32476 0 0
53221 32406 0 0
53259 32315 0 0
53259 32216 0 0
53259 31586 0 0
53221 31494 0 0
53151 31424 0 0
53060 31386 0 0
52961 31386 0 0
52950 31386 0 0
52950 31114 0 0
53059 31114 0 0
53151 31076 0 0
53221 31006 0 0
53259 30915 0 0
53259 30816 0 0
53259 30186 0 0
53221 30094 0 0
53160 30033 0 0
53160 29492 0 0
53160 29408 0 0
53159 29165 0 0
53159 29106 0 0
53137 29051 0 0
53095 29009 0 0
53040 28986 0 0
52542 28985 0 0
52505 29022 0 0
52505 29445 0 0
53123 29445 0 0
53160 29408 0 0
53160 29492 0 0
53123 29455 0 0
52505 29455 0 0
52505 29878 0 0
52542 29915 0 0
53040 29914 0 0
53095 29891 0 0
53137 29849 0 0
53159 29794 0 0
53159 29735 0 0
53160 29492 0 0
53160 30033 0 0
53151 30024 0 0
53060 29986 0 0
52961 29986 0 0
52495 29986 0 0
52495 29878 0 0
52495 29455 0 0
52495 29445 0 0
52495 29022 0 0
52458 28985 0 0
51960 28986 0 0
51905 29009 0 0
51863 29051 0 0
51841 29106 0 0
51841 29165 0 0
51840 29408 0 0
51877 29445 0 0
52495 29445 0 0
52495 29455 0 0
51877 29455 0 0
51840 29492 0 0
51841 29735 0 0
51841 29794 0 0
51863 29849 0 0
51905 29891 0 0
51960 29914 0 0
52458 29915 0 0
52495 29878 0 0
52495 29986 0 0
51941 29986 0 0
51849 30024 0 0
51779 30094 0 0
51750 30163 0 0
51750 24099 0 0
51750 23403 0 0
51484 22760 0 0
50992 22267 0 0
50349 22000 0 0
49653 22000 0 0
49010 22266 0 0
48517 22758 0 0
48250 23401 0 0
48250 24097 0 0
48516 24740 0 0
49008 25233 0 0
49651 25500 0 0
50347 25500 0 0
50990 25234 0 0
51483 24742 0 0
51750 24099 0 0
51750 30163 0 0
51741 30185 0 0
51741 30284 0 0
51741 30914 0 0
51779 31006 0 0
51849 31076 0 0
51940 31114 0 0
52039 31114 0 0
52050 31114 0 0
52050 31386 0 0
51941 31386 0 0
51849 31424 0 0
51779 31494 0 0
51741 31585 0 0
51741 31684 0 0
51741 32314 0 0
51779 32406 0 0
51849 32476 0 0
51906 32500 0 0
51849 32524 0 0
51779 32594 0 0
51741 32685 0 0
51741 32784 0 0
51741 33414 0 0
51779 33506 0 0
51849 33576 0 0
51940 33614 0 0
52039 33614 0 0
52050 33614 0 0
52050 33886 0 0
51941 33886 0 0
51849 33924 0 0
51779 33994 0 0
51741 34085 0 0
51741 34184 0 0
51741 34814 0 0
51779 34906 0 0
51849 34976 0 0
51906 35000 0 0
51849 35024 0 0
51779 35094 0 0
51741 35185 0 0
51741 35284 0 0
51741 35914 0 0
51779 36006 0 0
51849 36076 0 0
51940 36114 0 0
52039 36114 0 0
52050 36114 0 0
52050 36386 0 0
51941 36386 0 0
51849 36424 0 0
51779 36494 0 0
51741 36585 0 0
51741 36684 0 0
51741 37314 0 0
51779 37406 0 0
51849 37476 0 0
51906 37500 0 0
51849 37524 0 0
51779 37594 0 0
51741 37685 0 0
51741 37784 0 0
51741 38414 0 0
51779 38506 0 0
51849 38576 0 0
51940 38614 0 0
52039 38614 0 0
52050 38614 0 0
52050 38886 0 0
51941 38886 0 0
51849 38924 0 0
51779 38994 0 0
51741 39085 0 0
51741 39184 0 0
51741 39814 0 0
51779 39906 0 0
51849 39976 0 0
51906 40000 0 0
51849 40024 0 0
51779 40094 0 0
51741 40185 0 0
51741 40284 0 0
51741 40914 0 0
51779 41006 0 0
51849 41076 0 0
51940 41114 0 0
52039 41114 0 0
52050 41114 0 0
52050 41386 0 0
51941 41386 0 0
51849 41424 0 0
51779 41494 0 0
51741 41585 0 0
51741 41684 0 0
51741 42314 0 0
51779 42406 0 0
51849 42476 0 0
51906 42500 0 0
51849 42524 0 0
51779 42594 0 0
51741 42685 0 0
51741 42784 0 0
51741 43414 0 0
51779 43506 0 0
51849 43576 0 0
51940 43614 0 0
52039 43614 0 0
52050 43614 0 0
52050 43886 0 0
51941 43886 0 0
51849 43924 0 0
51779 43994 0 0
51741 44085 0 0
51741 44184 0 0
51741 44814 0 0
51779 44906 0 0
51849 44976 0 0
51906 45000 0 0
51849 45024 0 0
51779 45094 0 0
51741 45185 0 0
51741 45284 0 0
51741 45914 0 0
51779 46006 0 0
51849 46076 0 0
51940 46114 0 0
52039 46114 0 0
52050 46114 0 0
52050 46386 0 0
51941 46386 0 0
51849 46424 0 0
51779 46494 0 0
51741 46585 0 0
51741 46684 0 0
51741 47314 0 0
51779 47406 0 0
51849 47476 0 0
51906 47500 0 0
51849 47524 0 0
51779 47594 0 0
51741 47685 0 0
51741 47784 0 0
51741 48414 0 0
51779 48506 0 0
51849 48576 0 0
51940 48614 0 0
52039 48614 0 0
52050 48614 0 0
52050 48886 0 0
51941 48886 0 0
51849 48924 0 0
51779 48994 0 0
51741 49085 0 0
51741 49184 0 0
51741 49814 0 0
51779 49906 0 0
51849 49976 0 0
51906 50000 0 0
51849 50024 0 0
51779 50094 0 0
51741 50185 0 0
51741 50284 0 0
51741 50914 0 0
51779 51006 0 0
51849 51076 0 0
51940 51114 0 0
52039 51114 0 0
52050 51114 0 0
52050 51386 0 0
51941 51386 0 0
51849 51424 0 0
51779 51494 0 0
51741 51585 0 0
51741 51684 0 0
51741 52314 0 0
51779 52406 0 0
51849 52476 0 0
51906 52500 0 0
51849 52524 0 0
51779 52594 0 0
51741 52685 0 0
51741 52784 0 0
51741 53414 0 0
51779 53506 0 0
51849 53576 0 0
51940 53614 0 0
52039 53614 0 0
52050 53614 0 0
52050 53886 0 0
51941 53886 0 0
51849 53924 0 0
51779 53994 0 0
51741 54085 0 0
51741 54184 0 0
51741 54814 0 0
51779 54906 0 0
51849 54976 0 0
51906 55000 0 0
51849 55024 0 0
51779 55094 0 0
51741 55185 0 0
51741 55284 0 0
51741 55914 0 0
51779 56006 0 0
51849 56076 0 0
51940 56114 0 0
52039 56114 0 0
52050 56114 0 0
52050 56386 0 0
51941 56386 0 0
51849 56424 0 0
51779 56494 0 0
51741 56585 0 0
51741 56684 0 0
51741 57314 0 0
51779 57406 0 0
51849 57476 0 0
51906 57500 0 0
51849 57524 0 0
51779 57594 0 0
51741 57685 0 0
51741 57784 0 0
51741 58414 0 0
51779 58506 0 0
51849 58576 0 0
51940 58614 0 0
52039 58614 0 0
52050 58614 0 0
52050 58886 0 0
51941 58886 0 0
51849 58924 0 0
51779 58994 0 0
51741 59085 0 0
51741 59184 0 0
51741 59814 0 0
51779 59906 0 0
51849 59976 0 0
51906 60000 0 0
51849 60024 0 0
51779 60094 0 0
51741 60185 0 0
51741 60284 0 0
51741 60914 0 0
51779 61006 0 0
51849 61076 0 0
51940 61114 0 0
52039 61114 0 0
52050 61114 0 0
52050 61386 0 0
51941 61386 0 0
51849 61424 0 0
51779 61494 0 0
51741 61585 0 0
51741 61684 0 0
51741 62314 0 0
51779 62406 0 0
51849 62476 0 0
51906 62500 0 0
51849 62524 0 0
51779 62594 0 0
51741 62685 0 0
51741 62784 0 0
51741 63414 0 0
51779 63506 0 0
51849 63576 0 0
51940 63614 0 0
52039 63614 0 0
52050 63614 0 0
52050 63886 0 0
51941 63886 0 0
51849 63924 0 0
51779 63994 0 0
51741 64085 0 0
51741 64184 0 0
51741 64814 0 0
51779 64906 0 0
51849 64976 0 0
51906 65000 0 0
51849 65024 0 0
51779 65094 0 0
51741 65185 0 0
51741 65284 0 0
51741 65914 0 0
51779 66006 0 0
51849 66076 0 0
51940 66114 0 0
52039 66114 0 0
52050 66114 0 0
52050 66386 0 0
51941 66386 0 0
51849 66424 0 0
51779 66494 0 0
51741 66585 0 0
51741 66684 0 0
51741 67314 0 0
51779 67406 0 0
51849 67476 0 0
51906 67500 0 0
51849 67524 0 0
51779 67594 0 0
51776 67600 0 0
50723 67600 0 0
50721 67594 0 0
50651 67524 0 0
50593 67499 0 0
50651 67476 0 0
50721 67406 0 0
50759 67315 0 0
50759 67216 0 0
50759 66586 0 0
50721 66494 0 0
50651 66424 0 0
50560 66386 0 0
50461 66386 0 0
50450 66386 0 0
50450 66114 0 0
50559 66114 0 0
50651 66076 0 0
50721 66006 0 0
50759 65915 0 0
50759 65816 0 0
50759 65186 0 0
50721 65094 0 0
50651 65024 0 0
50593 64999 0 0
50651 64976 0 0
50721 64906 0 0
50759 64815 0 0
50759 64716 0 0
50759 64086 0 0
50721 63994 0 0
50651 63924 0 0
50560 63886 0 0
50461 63886 0 0
50450 63886 0 0
50450 63614 0 0
50559 63614 0 0
50651 63576 0 0
50721 63506 0 0
50759 63415 0 0
50759 63316 0 0
50759 62686 0 0
50721 62594 0 0
50651 62524 0 0
50593 62499 0 0
50651 62476 0 0
50721 62406 0 0
50759 62315 0 0
50759 62216 0 0
50759 61586 0 0
50721 61494 0 0
50651 61424 0 0
50560 61386 0 0
50461 61386 0 0
50450 61386 0 0
50450 61114 0 0
50559 61114 0 0
50651 61076 0 0
50721 61006 0 0
50759 60915 0 0
50759 60816 0 0
50759 60186 0 0
50721 60094 0 0
50651 60024 0 0
50593 59999 0 0
50651 59976 0 0
50721 59906 0 0
50759 59815 0 0
50759 59716 0 0
50759 59086 0 0
50721 58994 0 0
50651 58924 0 0
50560 58886 0 0
50461 58886 0 0
50450 58886 0 0
50450 58614 0 0
50559 58614 0 0
50651 58576 0 0
50721 58506 0 0
50759 58415 0 0
50759 58316 0 0
50759 57686 0 0
50721 57594 0 0
50651 57524 0 0
50593 57499 0 0
50651 57476 0 0
50721 57406 0 0
50759 57315 0 0
50759 57216 0 0
50759 56586 0 0
50721 56494 0 0
50651 56424 0 0
50560 56386 0 0
50461 56386 0 0
50450 56386 0 0
50450 56114 0 0
50559 56114 0 0
50651 56076 0 0
50721 56006 0 0
50759 55915 0 0
50759 55816 0 0
50759 55186 0 0
50721 55094 0 0
50651 55024 0 0
50593 54999 0 0
50651 54976 0 0
50721 54906 0 0
50759 54815 0 0
50759 54716 0 0
50759 54086 0 0
50721 53994 0 0
50651 53924 0 0
50560 53886 0 0
50461 53886 0 0
50450 53886 0 0
50450 53614 0 0
50559 53614 0 0
50651 53576 0 0
50721 53506 0 0
50759 53415 0 0
50759 53316 0 0
50759 52686 0 0
50721 52594 0 0
50651 52524 0 0
50593 52499 0 0
50651 52476 0 0
50721 52406 0 0
50759 52315 0 0
50759 52216 0 0
50759 51586 0 0
50721 51494 0 0
50651 51424 0 0
50560 51386 0 0
50461 51386 0 0
50450 51386 0 0
50450 51114 0 0
50559 51114 0 0
50651 51076 0 0
50721 51006 0 0
50759 50915 0 0
50759 50816 0 0
50759 50186 0 0
50721 50094 0 0
50651 50024 0 0
50593 49999 0 0
50651 49976 0 0
50721 49906 0 0
50759 49815 0 0
50759 49716 0 0
50759 49086 0 0
50721 48994 0 0
50651 48924 0 0
50560 48886 0 0
50461 48886 0 0
50450 48886 0 0
50450 48614 0 0
50559 48614 0 0
50651 48576 0 0
50721 48506 0 0
50759 48415 0 0
50759 48316 0 0
50759 47686 0 0
50721 47594 0 0
50651 47524 0 0
50593 47499 0 0
50651 47476 0 0
50721 47406 0 0
50759 47315 0 0
50759 47216 0 0
50759 46586 0 0
50721 46494 0 0
50651 46424 0 0
50560 46386 0 0
50461 46386 0 0
50450 46386 0 0
50450 46114 0 0
50559 46114 0 0
50651 46076 0 0
50721 46006 0 0
50759 45915 0 0
50759 45816 0 0
50759 45186 0 0
50721 45094 0 0
50651 45024 0 0
50593 44999 0 0
50651 44976 0 0
50721 44906 0 0
50759 44815 0 0
50759 44716 0 0
50759 44086 0 0
50721 43994 0 0
50651 43924 0 0
50560 43886 0 0
50461 43886 0 0
50450 43886 0 0
50450 43614 0 0
50559 43614 0 0
50651 43576 0 0
50721 43506 0 0
50759 43415 0 0
50759 43316 0 0
50759 42686 0 0
50721 42594 0 0
50651 42524 0 0
50593 42499 0 0
50651 42476 0 0
50721 42406 0 0
50759 42315 0 0
50759 42216 0 0
50759 41586 0 0
50721 41494 0 0
50651 41424 0 0
50560 41386 0 0
50461 41386 0 0
50450 41386 0 0
50450 41114 0 0
50559 41114 0 0
50651 41076 0 0
50721 41006 0 0
50759 40915 0 0
50759 40816 0 0
50759 40186 0 0
50721 40094 0 0
50651 40024 0 0
50593 39999 0 0
50651 39976 0 0
50721 39906 0 0
50759 39815 0 0
50759 39716 0 0
50759 39086 0 0
50721 38994 0 0
50651 38924 0 0
50560 38886 0 0
50461 38886 0 0
50450 38886 0 0
50450 38614 0 0
50559 38614 0 0
50651 38576 0 0
50721 38506 0 0
50759 38415 0 0
50759 38316 0 0
50759 37686 0 0
50721 37594 0 0
50651 37524 0 0
50593 37499 0 0
50651 37476 0 0
50721 37406 0 0
50759 37315 0 0
50759 37216 0 0
50759 36586 0 0
50721 36494 0 0
50651 36424 0 0
50560 36386 0 0
50461 36386 0 0
50450 36386 0 0
50450 36114 0 0
50559 36114 0 0
50651 36076 0 0
50721 36006 0 0
50759 35915 0 0
50759 35816 0 0
50759 35186 0 0
50721 35094 0 0
50651 35024 0 0
50593 34999 0 0
50651 34976 0 0
50721 34906 0 0
50759 34815 0 0
50759 34716 0 0
50759 34086 0 0
50721 33994 0 0
50651 33924 0 0
50560 33886 0 0
50461 33886 0 0
50450 33886 0 0
50450 33614 0 0
50559 33614 0 0
50651 33576 0 0
50721 33506 0 0
50759 33415 0 0
50759 33316 0 0
50759 32686 0 0
50721 32594 0 0
50651 32524 0 0
50593 32499 0 0
50651 32476 0 0
50721 32406 0 0
50759 32315 0 0
50759 32216 0 0
50759 31586 0 0
50721 31494 0 0
50651 31424 0 0
50560 31386 0 0
50461 31386 0 0
50450 31386 0 0
50450 31114 0 0
50559 31114 0 0
50651 31076 0 0
50721 31006 0 0
50759 30915 0 0
50759 30816 0 0
50759 30186 0 0
50721 30094 0 0
50660 30033 0 0
50660 29492 0 0
50660 29408 0 0
50659 29165 0 0
50659 29106 0 0
50637 29051 0 0
50595 29009 0 0
50540 28986 0 0
50042 28985 0 0
50005 29022 0 0
50005 29445 0 0
50623 29445 0 0
50660 29408 0 0
50660 29492 0 0
50623 29455 0 0
50005 29455 0 0
50005 29878 0 0
50042 29915 0 0
50540 29914 0 0
50595 29891 0 0
50637 29849 0 0
50659 29794 0 0
50659 29735 0 0
50660 29492 0 0
50660 30033 0 0
50651 30024 0 0
50560 29986 0 0
50461 29986 0 0
49995 29986 0 0
49995 29878 0 0
49995 29455 0 0
49995 29445 0 0
49995 29022 0 0
49958 28985 0 0
49460 28986 0 0
49405 29009 0 0
49363 29051 0 0
49341 29106 0 0
49341 29165 0 0
49340 29408 0 0
49377 29445 0 0
49995 29445 0 0
49995 29455 0 0
49377 29455 0 0
49340 29492 0 0
49341 29735 0 0
49341 29794 0 0
49363 29849 0 0
49405 29891 0 0
49460 29914 0 0
49958 29915 0 0
49995 29878 0 0
49995 29986 0 0
49441 29986 0 0
49349 30024 0 0
49279 30094 0 0
49241 30185 0 0
49241 30284 0 0
49241 30914 0 0
49279 31006 0 0
49349 31076 0 0
49440 31114 0 0
49539 31114 0 0
49550 31114 0 0
49550 31386 0 0
49441 31386 0 0
49349 31424 0 0
49279 31494 0 0
49241 31585 0 0
49241 31684 0 0
49241 32314 0 0
49279 32406 0 0
49349 32476 0 0
49406 32500 0 0
49349 32524 0 0
49279 32594 0 0
49241 32685 0 0
49241 32784 0 0
49241 33414 0 0
49279 33506 0 0
49349 33576 0 0
49440 33614 0 0
49539 33614 0 0
49550 33614 0 0
49550 33886 0 0
49441 33886 0 0
49349 33924 0 0
49279 33994 0 0
49241 34085 0 0
49241 34184 0 0
49241 34814 0 0
49279 34906 0 0
49349 34976 0 0
49406 35000 0 0
49349 35024 0 0
49279 35094 0 0
49241 35185 0 0
49241 35284 0 0
49241 35914 0 0
49279 36006 0 0
49349 36076 0 0
49440 36114 0 0
49539 36114 0 0
49550 36114 0 0
49550 36386 0 0
49441 36386 0 0
49349 36424 0 0
49279 36494 0 0
49241 36585 0 0
49241 36684 0 0
49241 37314 0 0
49279 37406 0 0
49349 37476 0 0
49406 37500 0 0
49349 37524 0 0
49279 37594 0 0
49241 37685 0 0
49241 37784 0 0
49241 38414 0 0
49279 38506 0 0
49349 38576 0 0
49440 38614 0 0
49539 38614 0 0
49550 38614 0 0
49550 38886 0 0
49441 38886 0 0
49349 38924 0 0
49279 38994 0 0
49241 39085 0 0
49241 39184 0 0
49241 39814 0 0
49279 39906 0 0
49349 39976 0 0
49406 40000 0 0
49349 40024 0 0
49279 40094 0 0
49241 40185 0 0
49241 40284 0 0
49241 40914 0 0
49279 41006 0 0
49349 41076 0 0
49440 41114 0 0
49539 41114 0 0
49550 41114 0 0
49550 41386 0 0
49441 41386 0 0
49349 41424 0 0
49279 41494 0 0
49241 41585 0 0
49241 41684 0 0
49241 42314 0 0
49279 42406 0 0
49349 42476 0 0
49406 42500 0 0
49349 42524 0 0
49279 42594 0 0
49241 42685 0 0
49241 42784 0 0
49241 43414 0 0
49279 43506 0 0
49349 43576 0 0
49440 43614 0 0
49539 43614 0 0
49550 43614 0 0
49550 43886 0 0
49441 43886 0 0
49349 43924 0 0
49279 43994 0 0
49241 44085 0 0
49241 44184 0 0
49241 44814 0 0
49279 44906 0 0
49349 44976 0 0
49406 45000 0 0
49349 45024 0 0
49279 45094 0 0
49241 45185 0 0
49241 45284 0 0
49241 45914 0 0
49279 46006 0 0
49349 46076 0 0
49440 46114 0 0
49539 46114 0 0
49550 46114 0 0
49550 46386 0 0
49441 46386 0 0
49349 46424 0 0
49279 46494 0 0
49241 46585 0 0
49241 46684 0 0
49241 47314 0 0
49279 47406 0 0
49349 47476 0 0
49406 47500 0 0
49349 47524 0 0
49279 47594 0 0
49241 47685 0 0
49241 47784 0 0
49241 48414 0 0
49279 48506 0 0
49349 48576 0 0
49440 48614 0 0
49539 48614 0 0
49550 48614 0 0
49550 48886 0 0
49441 48886 0 0
49349 48924 0 0
49279 48994 0 0
49241 49085 0 0
49241 49184 0 0
49241 49814 0 0
49279 49906 0 0
49349 49976 0 0
49406 50000 0 0
49349 50024 0 0
49279 50094 0 0
49241 50185 0 0
49241 50284 0 0
49241 50914 0 0
49279 51006 0 0
49349 51076 0 0
49440 51114 0 0
49539 51114 0 0
49550 51114 0 0
49550 51386 0 0
49441 51386 0 0
49349 51424 0 0
49279 51494 0 0
49241 51585 0 0
49241 51684 0 0
49241 52314 0 0
49279 52406 0 0
49349 52476 0 0
49406 52500 0 0
49349 52524 0 0
49279 52594 0 0
49241 52685 0 0
49241 52784 0 0
49241 53414 0 0
49279 53506 0 0
49349 53576 0 0
49440 53614 0 0
49539 53614 0 0
49550 53614 0 0
49550 53886 0 0
49441 53886 0 0
49349 53924 0 0
49279 53994 0 0
49241 54085 0 0
49241 54184 0 0
49241 54814 0 0
49279 54906 0 0
49349 54976 0 0
49406 55000 0 0
49349 55024 0 0
49279 55094 0 0
49241 55185 0 0
49241 55284 0 0
49241 55914 0 0
49279 56006 0 0
49349 56076 0 0
49440 56114 0 0
49539 56114 0 0
49550 56114 0 0
49550 56386 0 0
49441 56386 0 0
49349 56424 0 0
49279 56494 0 0
49241 56585 0 0
49241 56684 0 0
49241 57314 0 0
49279 57406 0 0
49349 57476 0 0
49406 57500 0 0
49349 57524 0 0
49279 57594 0 0
49241 57685 0 0
49241 57784 0 0
49241 58414 0 0
49279 58506 0 0
49349 58576 0 0
49440 58614 0 0
49539 58614 0 0
49550 58614 0 0
49550 58886 0 0
49441 58886 0 0
49349 58924 0 0
49279 58994 0 0
49241 59085 0 0
49241 59184 0 0
49241 59814 0 0
49279 59906 0 0
49349 59976 0 0
49406 60000 0 0
49349 60024 0 0
49279 60094 0 0
49241 60185 0 0
49241 60284 0 0
49241 60914 0 0
49279 61006 0 0
49349 61076 0 0
49440 61114 0 0
49539 61114 0 0
49550 61114 0 0
49550 61386 0 0
49441 61386 0 0
49349 61424 0 0
49279 61494 0 0
49241 61585 0 0
49241 61684 0 0
49241 62314 0 0
49279 62406 0 0
49349 62476 0 0
49406 62500 0 0
49349 62524 0 0
49279 62594 0 0
49241 62685 0 0
49241 62784 0 0
49241 63414 0 0
49279 63506 0 0
49349 63576 0 0
49440 63614 0 0
49539 63614 0 0
49550 63614 0 0
49550 63886 0 0
49441 63886 0 0
49349 63924 0 0
49279 63994 0 0
49241 64085 0 0
49241 64184 0 0
49241 64814 0 0
49279 64906 0 0
49349 64976 0 0
49406 65000 0 0
49349 65024 0 0
49279 65094 0 0
49241 65185 0 0
49241 65284 0 0
49241 65914 0 0
49279 66006 0 0
49349 66076 0 0
49440 66114 0 0
49539 66114 0 0
49550 66114 0 0
49550 66386 0 0
49441 66386 0 0
49349 66424 0 0
49279 66494 0 0
49241 66585 0 0
49241 66684 0 0
49241 67314 0 0
49279 67406 0 0
49349 67476 0 0
49406 67500 0 0
49349 67524 0 0
49279 67594 0 0
49276 67600 0 0
48223 67600 0 0
48221 67594 0 0
48151 67524 0 0
48093 67499 0 0
48151 67476 0 0
48221 67406 0 0
48259 67315 0 0
48259 67216 0 0
48259 66586 0 0
48221 66494 0 0
48151 66424 0 0
48060 66386 0 0
47961 66386 0 0
47950 66386 0 0
47950 66114 0 0
48059 66114 0 0
48151 66076 0 0
48221 66006 0 0
48259 65915 0 0
48259 65816 0 0
48259 65186 0 0
48221 65094 0 0
48151 65024 0 0
48093 64999 0 0
48151 64976 0 0
48221 64906 0 0
48259 64815 0 0
48259 64716 0 0
48259 64086 0 0
48221 63994 0 0
48151 63924 0 0
48060 63886 0 0
47961 63886 0 0
47950 63886 0 0
47950 63614 0 0
48059 63614 0 0
48151 63576 0 0
48221 63506 0 0
48259 63415 0 0
48259 63316 0 0
48259 62686 0 0
48221 62594 0 0
48151 62524 0 0
48093 62499 0 0
48151 62476 0 0
48221 62406 0 0
48259 62315 0 0
48259 62216 0 0
48259 61586 0 0
48221 61494 0 0
48151 61424 0 0
48060 61386 0 0
47961 61386 0 0
47950 61386 0 0
47950 61114 0 0
48059 61114 0 0
48151 61076 0 0
48221 61006 0 0
48259 60915 0 0
48259 60816 0 0
48259 60186 0 0
48221 60094 0 0
48151 60024 0 0
48093 59999 0 0
48151 59976 0 0
48221 59906 0 0
48259 59815 0 0
48259 59716 0 0
48259 59086 0 0
48221 58994 0 0
48151 58924 0 0
48060 58886 0 0
47961 58886 0 0
47950 58886 0 0
47950 58614 0 0
48059 58614 0 0
48151 58576 0 0
48221 58506 0 0
48259 58415 0 0
48259 58316 0 0
48259 57686 0 0
48221 57594 0 0
48151 57524 0 0
48093 57499 0 0
48151 57476 0 0
48221 57406 0 0
48259 57315 0 0
48259 57216 0 0
48259 56586 0 0
48221 56494 0 0
48151 56424 0 0
48060 56386 0 0
47961 56386 0 0
47950 56386 0 0
47950 56114 0 0
48059 56114 0 0
48151 56076 0 0
48221 56006 0 0
48259 55915 0 0
48259 55816 0 0
48259 55186 0 0
48221 55094 0 0
48151 55024 0 0
48093 54999 0 0
48151 54976 0 0
48221 54906 0 0
48259 54815 0 0
48259 54716 0 0
48259 54086 0 0
48221 53994 0 0
48151 53924 0 0
48060 53886 0 0
47961 53886 0 0
47950 53886 0 0
47950 53614 0 0
48059 53614 0 0
48151 53576 0 0
48221 53506 0 0
48259 53415 0 0
48259 53316 0 0
48259 52686 0 0
48221 52594 0 0
48151 52524 0 0
48093 52499 0 0
48151 52476 0 0
48221 52406 0 0
48259 52315 0 0
48259 52216 0 0
48259 51586 0 0
48221 51494 0 0
48151 51424 0 0
48060 51386 0 0
47961 51386 0 0
47950 51386 0 0
47950 51114 0 0
48059 51114 0 0
48151 51076 0 0
48221 51006 0 0
48259 50915 0 0
48259 50816 0 0
48259 50186 0 0
48221 50094 0 0
48151 50024 0 0
48093 49999 0 0
48151 49976 0 0
48221 49906 0 0
48259 49815 0 0
48259 49716 0 0
48259 49086 0 0
48221 48994 0 0
48151 48924 0 0
48060 48886 0 0
47961 48886 0 0
47950 48886 0 0
47950 48614 0 0
48059 48614 0 0
48151 48576 0 0
48221 48506 0 0
48259 48415 0 0
48259 48316 0 0
48259 47686 0 0
48221 47594 0 0
48151 47524 0 0
48093 47499 0 0
48151 47476 0 0
48221 47406 0 0
48259 47315 0 0
48259 47216 0 0
48259 46586 0 0
48221 46494 0 0
48151 46424 0 0
48060 46386 0 0
47961 46386 0 0
47950 46386 0 0
47950 46114 0 0
48059 46114 0 0
48151 46076 0 0
48221 46006 0 0
48259 45915 0 0
48259 45816 0 0
48259 45186 0 0
48221 45094 0 0
48151 45024 0 0
48093 44999 0 0
48151 44976 0 0
48221 44906 0 0
48259 44815 0 0
48259 44716 0 0
48259 44086 0 0
48221 43994 0 0
48151 43924 0 0
48060 43886 0 0
47961 43886 0 0
47950 43886 0 0
47950 43614 0 0
48059 43614 0 0
48151 43576 0 0
48221 43506 0 0
48259 43415 0 0
48259 43316 0 0
48259 42686 0 0
48221 42594 0 0
48151 42524 0 0
48093 42499 0 0
48151 42476 0 0
48221 42406 0 0
48259 42315 0 0
48259 42216 0 0
48259 41586 0 0
48221 41494 0 0
48151 41424 0 0
48060 41386 0 0
47961 41386 0 0
47950 41386 0 0
47950 41114 0 0
48059 41114 0 0
48151 41076 0 0
48221 41006 0 0
48259 40915 0 0
48259 40816 0 0
48259 40186 0 0
48221 40094 0 0
48151 40024 0 0
48093 39999 0 0
48151 39976 0 0
48221 39906 0 0
48259 39815 0 0
48259 39716 0 0
48259 39086 0 0
48221 38994 0 0
48151 38924 0 0
48060 38886 0 0
47961 38886 0 0
47950 38886 0 0
47950 38614 0 0
48059 38614 0 0
48151 38576 0 0
48221 38506 0 0
48259 38415 0 0
48259 38316 0 0
48259 37686 0 0
48221 37594 0 0
48151 37524 0 0
48093 37499 0 0
48151 37476 0 0
48221 37406 0 0
48259 37315 0 0
48259 37216 0 0
48259 36586 0 0
48221 36494 0 0
48151 36424 0 0
48060 36386 0 0
47961 36386 0 0
47950 36386 0 0
47950 36114 0 0
48059 36114 0 0
48151 36076 0 0
48221 36006 0 0
48259 35915 0 0
48259 35816 0 0
48259 35186 0 0
48221 35094 0 0
48151 35024 0 0
48093 34999 0 0
48151 34976 0 0
48221 34906 0 0
48259 34815 0 0
48259 34716 0 0
48259 34086 0 0
48221 33994 0 0
48151 33924 0 0
48060 33886 0 0
47961 33886 0 0
47950 33886 0 0
47950 33614 0 0
48059 33614 0 0
48151 33576 0 0
48221 33506 0 0
48259 33415 0 0
48259 33316 0 0
48259 32686 0 0
48221 32594 0 0
48151 32524 0 0
48093 32499 0 0
48151 32476 0 0
48221 32406 0 0
48259 32315 0 0
48259 32216 0 0
48259 31586 0 0
48221 31494 0 0
48151 31424 0 0
48060 31386 0 0
47961 31386 0 0
47950 31386 0 0
47950 31114 0 0
48059 31114 0 0
48151 31076 0 0
48221 31006 0 0
48259 30915 0 0
48259 30816 0 0
48259 30186 0 0
48221 30094 0 0
48160 30033 0 0
48160 29492 0 0
48160 29408 0 0
48159 29165 0 0
48159 29106 0 0
48137 29051 0 0
48095 29009 0 0
48040 28986 0 0
47542 28985 0 0
47505 29022 0 0
47505 29445 0 0
48123 29445 0 0
48160 29408 0 0
48160 29492 0 0
48123 29455 0 0
47505 29455 0 0
47505 29878 0 0
47542 29915 0 0
48040 29914 0 0
48095 29891 0 0
48137 29849 0 0
48159 29794 0 0
48159 29735 0 0
48160 29492 0 0
48160 30033 0 0
48151 30024 0 0
48060 29986 0 0
47961 29986 0 0
47495 29986 0 0
47495 29878 0 0
47495 29455 0 0
47495 29445 0 0
47495 29022 0 0
47458 28985 0 0
46960 28986 0 0
46905 29009 0 0
46863 29051 0 0
46841 29106 0 0
46841 29165 0 0
46840 29408 0 0
46877 29445 0 0
47495 29445 0 0
47495 29455 0 0
46877 29455 0 0
46840 29492 0 0
46841 29735 0 0
46841 29794 0 0
46863 29849 0 0
46905 29891 0 0
46960 29914 0 0
47458 29915 0 0
47495 29878 0 0
47495 29986 0 0
46941 29986 0 0
46849 30024 0 0
46779 30094 0 0
46741 30185 0 0
46741 30284 0 0
46741 30914 0 0
46779 31006 0 0
46849 31076 0 0
46940 31114 0 0
47039 31114 0 0
47050 31114 0 0
47050 31386 0 0
46941 31386 0 0
46849 31424 0 0
46779 31494 0 0
46741 31585 0 0
46741 31684 0 0
46741 32314 0 0
46779 32406 0 0
46849 32476 0 0
46906 32500 0 0
46849 32524 0 0
46779 32594 0 0
46741 32685 0 0
46741 32784 0 0
46741 33414 0 0
46779 33506 0 0
46849 33576 0 0
46940 33614 0 0
47039 33614 0 0
47050 33614 0 0
47050 33886 0 0
46941 33886 0 0
46849 33924 0 0
46779 33994 0 0
46741 34085 0 0
46741 34184 0 0
46741 34814 0 0
46779 34906 0 0
46849 34976 0 0
46906 35000 0 0
46849 35024 0 0
46779 35094 0 0
46741 35185 0 0
46741 35284 0 0
46741 35914 0 0
46779 36006 0 0
46849 36076 0 0
46940 36114 0 0
47039 36114 0 0
47050 36114 0 0
47050 36386 0 0
46941 36386 0 0
46849 36424 0 0
46779 36494 0 0
46741 36585 0 0
46741 36684 0 0
46741 37314 0 0
46779 37406 0 0
46849 37476 0 0
46906 37500 0 0
46849 37524 0 0
46779 37594 0 0
46741 37685 0 0
46741 37784 0 0
46741 38414 0 0
46779 38506 0 0
46849 38576 0 0
46940 38614 0 0
47039 38614 0 0
47050 38614 0 0
47050 38886 0 0
46941 38886 0 0
46849 38924 0 0
46779 38994 0 0
46741 39085 0 0
46741 39184 0 0
46741 39814 0 0
46779 39906 0 0
46849 39976 0 0
46906 40000 0 0
46849 40024 0 0
46779 40094 0 0
46741 40185 0 0
46741 40284 0 0
46741 40914 0 0
46779 41006 0 0
46849 41076 0 0
46940 41114 0 0
47039 41114 0 0
47050 41114 0 0
47050 41386 0 0
46941 41386 0 0
46849 41424 0 0
46779 41494 0 0
46741 41585 0 0
46741 41684 0 0
46741 42314 0 0
46779 42406 0 0
46849 42476 0 0
46906 42500 0 0
46849 42524 0 0
46779 42594 0 0
46741 42685 0 0
46741 42784 0 0
46741 43414 0 0
46779 43506 0 0
46849 43576 0 0
46940 43614 0 0
47039 43614 0 0
47050 43614 0 0
47050 43886 0 0
46941 43886 0 0
46849 43924 0 0
46779 43994 0 0
46741 44085 0 0
46741 44184 0 0
46741 44814 0 0
46779 44906 0 0
46849 44976 0 0
46906 45000 0 0
46849 45024 0 0
46779 45094 0 0
46741 45185 0 0
46741 45284 0 0
46741 45914 0 0
46779 46006 0 0
46849 46076 0 0
46940 46114 0 0
47039 46114 0 0
47050 46114 0 0
47050 46386 0 0
46941 46386 0 0
46849 46424 0 0
46779 46494 0 0
46741 46585 0 0
46741 46684 0 0
46741 47314 0 0
46779 47406 0 0
46849 47476 0 0
46906 47500 0 0
46849 47524 0 0
46779 47594 0 0
46741 47685 0 0
46741 47784 0 0
46741 48414 0 0
46779 48506 0 0
46849 48576 0 0
46940 48614 0 0
47039 48614 0 0
47050 48614 0 0
47050 48886 0 0
46941 48886 0 0
46849 48924 0 0
46779 48994 0 0
46741 49085 0 0
46741 49184 0 0
46741 49814 0 0
46779 49906 0 0
46849 49976 0 0
46906 50000 0 0
46849 50024 0 0
46779 50094 0 0
46741 50185 0 0
46741 50284 0 0
46741 50914 0 0
46779 51006 0 0
46849 51076 0 0
46940 51114 0 0
47039 51114 0 0
47050 51114 0 0
47050 51386 0 0
46941 51386 0 0
46849 51424 0 0
46779 51494 0 0
46741 51585 0 0
46741 51684 0 0
46741 52314 0 0
46779 52406 0 0
46849 52476 0 0
46906 52500 0 0
46849 52524 0 0
46779 52594 0 0
46741 52685 0 0
46741 52784 0 0
46741 53414 0 0
46779 53506 0 0
46849 53576 0 0
46940 53614 0 0
47039 53614 0 0
47050 53614 0 0
47050 53886 0 0
46941 53886 0 0
46849 53924 0 0
46779 53994 0 0
46741 54085 0 0
46741 54184 0 0
46741 54814 0 0
46779 54906 0 0
46849 54976 0 0
46906 55000 0 0
46849 55024 0 0
46779 55094 0 0
46741 55185 0 0
46741 55284 0 0
46741 55914 0 0
46779 56006 0 0
46849 56076 0 0
46940 56114 0 0
47039 56114 0 0
47050 56114 0 0
47050 56386 0 0
46941 56386 0 0
46849 56424 0 0
46779 56494 0 0
46741 56585 0 0
46741 56684 0 0
46741 57314 0 0
46779 57406 0 0
46849 57476 0 0
46906 57500 0 0
46849 57524 0 0
46779 57594 0 0
46741 57685 0 0
46741 57784 0 0
46741 58414 0 0
46779 58506 0 0
46849 58576 0 0
46940 58614 0 0
47039 58614 0 0
47050 58614 0 0
47050 58886 0 0
46941 58886 0 0
46849 58924 0 0
46779 58994 0 0
46741 59085 0 0
46741 59184 0 0
46741 59814 0 0
46779 59906 0 0
46849 59976 0 0
46906 60000 0 0
46849 60024 0 0
46779 60094 0 0
46741 60185 0 0
46741 60284 0 0
46741 60914 0 0
46779 61006 0 0
46849 61076 0 0
46940 61114 0 0
47039 61114 0 0
47050 61114 0 0
47050 61386 0 0
46941 61386 0 0
46849 61424 0 0
46779 61494 0 0
46741 61585 0 0
46741 61684 0 0
46741 62314 0 0
46779 62406 0 0
46849 62476 0 0
46906 62500 0 0
46849 62524 0 0
46779 62594 0 0
46741 62685 0 0
46741 62784 0 0
46741 63414 0 0
46779 63506 0 0
46849 63576 0 0
46940 63614 0 0
47039 63614 0 0
47050 63614 0 0
47050 63886 0 0
46941 63886 0 0
46849 63924 0 0
46779 63994 0 0
46741 64085 0 0
46741 64184 0 0
46741 64814 0 0
46779 64906 0 0
46849 64976 0 0
46906 65000 0 0
46849 65024 0 0
46779 65094 0 0
46741 65185 0 0
46741 65284 0 0
46741 65914 0 0
46779 66006 0 0
46849 66076 0 0
46940 66114 0 0
47039 66114 0 0
47050 66114 0 0
47050 66386 0 0
46941 66386 0 0
46849 66424 0 0
46779 66494 0 0
46741 66585 0 0
46741 66684 0 0
46741 67314 0 0
46779 67406 0 0
46849 67476 0 0
46906 67500 0 0
46849 67524 0 0
46779 67594 0 0
46776 67600 0 0
45986 67600 0 0
45799 67412 0 0
45799 67391 0 0
45715 67189 0 0
45657 67131 0 0
45657 23397 0 0
45527 23050 0 0
45491 22996 0 0
45368 22909 0 0
45361 22916 0 0
45361 22902 0 0
45274 22779 0 0
44937 22626 0 0
44567 22613 0 0
44220 22743 0 0
44166 22779 0 0
44079 22902 0 0
44720 23543 0 0
45361 22902 0 0
45361 22916 0 0
44727 23550 0 0
45368 24191 0 0
45491 24104 0 0
45644 23767 0 0
45657 23397 0 0
45657 67131 0 0
45561 67035 0 0
45361 66951 0 0
45361 24198 0 0
44720 23557 0 0
44713 23564 0 0
44713 23550 0 0
44072 22909 0 0
43949 22996 0 0
43796 23333 0 0
43783 23703 0 0
43913 24050 0 0
43949 24104 0 0
44072 24191 0 0
44713 23550 0 0
44713 23564 0 0
44079 24198 0 0
44166 24321 0 0
44503 24474 0 0
44873 24487 0 0
45220 24357 0 0
45274 24321 0 0
45361 24198 0 0
45361 66951 0 0
45359 66951 0 0
45141 66951 0 0
44939 67035 0 0
44785 67189 0 0
44701 67391 0 0
44701 67609 0 0
44785 67811 0 0
44939 67965 0 0
45141 68049 0 0
45162 68049 0 0
45481 68368 0 0
45482 68368 0 0
45579 68433 0 0
45627 68465 0 0
45628 68466 0 0
45799 68499 0 0
45800 68500 0 0
46776 68500 0 0
46779 68506 0 0
46849 68576 0 0
46940 68614 0 0
47039 68614 0 0
48059 68614 0 0
48151 68576 0 0
48221 68506 0 0
48223 68500 0 0
49276 68500 0 0
49279 68506 0 0
49349 68576 0 0
49440 68614 0 0
49539 68614 0 0
50559 68614 0 0
50651 68576 0 0
50721 68506 0 0
50723 68500 0 0
51776 68500 0 0
51779 68506 0 0
51849 68576 0 0
51940 68614 0 0
52039 68614 0 0
53059 68614 0 0
53151 68576 0 0
53221 68506 0 0
53259 68415 0 0
53259 70186 0 0
53221 70094 0 0
53160 70033 0 0
53160 69492 0 0
53160 69408 0 0
53159 69165 0 0
53159 69106 0 0
53137 69051 0 0
53095 69009 0 0
53040 68986 0 0
52542 68985 0 0
52505 69022 0 0
52505 69445 0 0
53123 69445 0 0
53160 69408 0 0
53160 69492 0 0
53123 69455 0 0
52505 69455 0 0
52505 69878 0 0
52542 69915 0 0
53040 69914 0 0
53095 69891 0 0
53137 69849 0 0
53159 69794 0 0
53159 69735 0 0
53160 69492 0 0
53160 70033 0 0
53151 70024 0 0
53060 69986 0 0
52961 69986 0 0
52495 69986 0 0
52495 69878 0 0
52495 69455 0 0
52495 69445 0 0
52495 69022 0 0
52458 68985 0 0
51960 68986 0 0
51905 69009 0 0
51863 69051 0 0
51841 69106 0 0
51841 69165 0 0
51840 69408 0 0
51877 69445 0 0
52495 69445 0 0
52495 69455 0 0
51877 69455 0 0
51840 69492 0 0
51841 69735 0 0
51841 69794 0 0
51863 69849 0 0
51905 69891 0 0
51960 69914 0 0
52458 69915 0 0
52495 69878 0 0
52495 69986 0 0
51941 69986 0 0
51849 70024 0 0
51779 70094 0 0
51741 70185 0 0
51741 70284 0 0
51741 70914 0 0
51779 71006 0 0
51849 71076 0 0
51940 71114 0 0
52039 71114 0 0
52050 71114 0 0
52050 71386 0 0
51941 71386 0 0
51849 71424 0 0
51779 71494 0 0
51741 71585 0 0
51741 71684 0 0
51741 72314 0 0
51779 72406 0 0
51849 72476 0 0
51906 72500 0 0
51849 72524 0 0
51779 72594 0 0
51741 72685 0 0
51741 72784 0 0
51741 73414 0 0
51779 73506 0 0
51849 73576 0 0
51940 73614 0 0
52039 73614 0 0
52050 73614 0 0
52050 73886 0 0
51941 73886 0 0
51849 73924 0 0
51779 73994 0 0
51741 74085 0 0
51741 74184 0 0
51741 74814 0 0
51779 74906 0 0
51849 74976 0 0
51906 75000 0 0
51849 75024 0 0
51779 75094 0 0
51741 75185 0 0
51741 75284 0 0
51741 75914 0 0
51779 76006 0 0
51849 76076 0 0
51940 76114 0 0
52039 76114 0 0
52050 76114 0 0
52050 76386 0 0
51941 76386 0 0
51849 76424 0 0
51779 76494 0 0
51741 76585 0 0
51741 76684 0 0
51741 77314 0 0
51779 77406 0 0
51849 77476 0 0
51906 77500 0 0
51849 77524 0 0
51779 77594 0 0
51741 77685 0 0
51741 77784 0 0
51741 78414 0 0
51779 78506 0 0
51849 78576 0 0
51940 78614 0 0
52039 78614 0 0
52050 78614 0 0
52050 78886 0 0
51941 78886 0 0
51849 78924 0 0
51779 78994 0 0
51741 79085 0 0
51741 79184 0 0
51741 79814 0 0
51779 79906 0 0
51849 79976 0 0
51906 80000 0 0
51849 80024 0 0
51779 80094 0 0
51741 80185 0 0
51741 80284 0 0
51741 80914 0 0
51779 81006 0 0
51849 81076 0 0
51940 81114 0 0
52039 81114 0 0
52050 81114 0 0
52050 81386 0 0
51941 81386 0 0
51849 81424 0 0
51779 81494 0 0
51741 81585 0 0
51741 81684 0 0
51741 82314 0 0
51779 82406 0 0
51849 82476 0 0
51906 82500 0 0
51849 82524 0 0
51779 82594 0 0
51741 82685 0 0
51741 82784 0 0
51741 83414 0 0
51779 83506 0 0
51849 83576 0 0
51940 83614 0 0
52039 83614 0 0
52050 83614 0 0
52050 83886 0 0
51941 83886 0 0
51849 83924 0 0
51779 83994 0 0
51741 84085 0 0
51741 84184 0 0
51741 84814 0 0
51779 84906 0 0
51849 84976 0 0
51906 85000 0 0
51849 85024 0 0
51779 85094 0 0
51741 85185 0 0
51741 85284 0 0
51741 85914 0 0
51779 86006 0 0
51849 86076 0 0
51940 86114 0 0
52039 86114 0 0
52050 86114 0 0
52050 86386 0 0
51941 86386 0 0
51849 86424 0 0
51779 86494 0 0
51741 86585 0 0
51741 86684 0 0
51741 87314 0 0
51779 87406 0 0
51849 87476 0 0
51906 87500 0 0
51849 87524 0 0
51779 87594 0 0
51741 87685 0 0
51741 87784 0 0
51741 88414 0 0
51779 88506 0 0
51849 88576 0 0
51940 88614 0 0
52039 88614 0 0
52050 88614 0 0
52050 88886 0 0
51941 88886 0 0
51849 88924 0 0
51779 88994 0 0
51741 89085 0 0
51741 89184 0 0
51741 89814 0 0
51779 89906 0 0
51849 89976 0 0
51906 90000 0 0
51849 90024 0 0
51779 90094 0 0
51741 90185 0 0
51741 90284 0 0
51741 90914 0 0
51779 91006 0 0
51849 91076 0 0
51940 91114 0 0
52039 91114 0 0
52050 91114 0 0
52050 91386 0 0
51941 91386 0 0
51849 91424 0 0
51779 91494 0 0
51741 91585 0 0
51741 91684 0 0
51741 92314 0 0
51779 92406 0 0
51849 92476 0 0
51906 92500 0 0
51849 92524 0 0
51779 92594 0 0
51741 92685 0 0
51741 92784 0 0
51741 93414 0 0
51779 93506 0 0
51849 93576 0 0
51940 93614 0 0
52039 93614 0 0
52050 93614 0 0
52050 93886 0 0
51941 93886 0 0
51849 93924 0 0
51779 93994 0 0
51741 94085 0 0
51741 94184 0 0
51741 94814 0 0
51779 94906 0 0
51849 94976 0 0
51906 95000 0 0
51849 95024 0 0
51779 95094 0 0
51741 95185 0 0
51741 95284 0 0
51741 95914 0 0
51779 96006 0 0
51849 96076 0 0
51940 96114 0 0
52039 96114 0 0
52050 96114 0 0
52050 96386 0 0
51941 96386 0 0
51849 96424 0 0
51779 96494 0 0
51741 96585 0 0
51741 96684 0 0
51741 97314 0 0
51779 97406 0 0
51849 97476 0 0
51906 97500 0 0
51849 97524 0 0
51779 97594 0 0
51741 97685 0 0
51741 97784 0 0
51741 98414 0 0
51779 98506 0 0
51849 98576 0 0
51940 98614 0 0
52039 98614 0 0
52050 98614 0 0
52050 98886 0 0
51941 98886 0 0
51849 98924 0 0
51779 98994 0 0
51741 99085 0 0
51741 99184 0 0
51741 99814 0 0
51779 99906 0 0
51849 99976 0 0
51906 100000 0 0
51849 100024 0 0
51779 100094 0 0
51741 100185 0 0
51741 100284 0 0
51741 100914 0 0
51779 101006 0 0
51849 101076 0 0
51940 101114 0 0
52039 101114 0 0
52050 101114 0 0
52050 101386 0 0
51941 101386 0 0
51849 101424 0 0
51779 101494 0 0
51741 101585 0 0
51741 101684 0 0
51741 102314 0 0
51779 102406 0 0
51849 102476 0 0
51906 102500 0 0
51849 102524 0 0
51779 102594 0 0
51741 102685 0 0
51741 102784 0 0
51741 103414 0 0
51779 103506 0 0
51849 103576 0 0
51940 103614 0 0
52039 103614 0 0
52050 103614 0 0
52050 103886 0 0
51941 103886 0 0
51849 103924 0 0
51779 103994 0 0
51741 104085 0 0
51741 104184 0 0
51741 104814 0 0
51779 104906 0 0
51849 104976 0 0
51906 105000 0 0
51849 105024 0 0
51779 105094 0 0
51741 105185 0 0
51741 105284 0 0
51741 105914 0 0
51779 106006 0 0
51849 106076 0 0
51940 106114 0 0
52039 106114 0 0
52050 106114 0 0
52050 106386 0 0
51941 106386 0 0
51849 106424 0 0
51779 106494 0 0
51741 106585 0 0
51741 106684 0 0
51741 107314 0 0
51779 107406 0 0
51849 107476 0 0
51906 107500 0 0
51849 107524 0 0
51779 107594 0 0
51776 107600 0 0
50723 107600 0 0
50721 107594 0 0
50651 107524 0 0
50593 107499 0 0
50651 107476 0 0
50721 107406 0 0
50759 107315 0 0
50759 107216 0 0
50759 106586 0 0
50721 106494 0 0
50651 106424 0 0
50560 106386 0 0
50461 106386 0 0
50450 106386 0 0
50450 106114 0 0
50559 106114 0 0
50651 106076 0 0
50721 106006 0 0
50759 105915 0 0
50759 105816 0 0
50759 105186 0 0
50721 105094 0 0
50651 105024 0 0
50593 104999 0 0
50651 104976 0 0
50721 104906 0 0
50759 104815 0 0
50759 104716 0 0
50759 104086 0 0
50721 103994 0 0
50651 103924 0 0
50560 103886 0 0
50461 103886 0 0
50450 103886 0 0
50450 103614 0 0
50559 103614 0 0
50651 103576 0 0
50721 103506 0 0
50759 103415 0 0
50759 103316 0 0
50759 102686 0 0
50721 102594 0 0
50651 102524 0 0
50593 102499 0 0
50651 102476 0 0
50721 102406 0 0
50759 102315 0 0
50759 102216 0 0
50759 101586 0 0
50721 101494 0 0
50651 101424 0 0
50560 101386 0 0
50461 101386 0 0
50450 101386 0 0
50450 101114 0 0
50559 101114 0 0
50651 101076 0 0
50721 101006 0 0
50759 100915 0 0
50759 100816 0 0
50759 100186 0 0
50721 100094 0 0
50651 100024 0 0
50593 99999 0 0
50651 99976 0 0
50721 99906 0 0
50759 99815 0 0
50759 99716 0 0
50759 99086 0 0
50721 98994 0 0
50651 98924 0 0
50560 98886 0 0
50461 98886 0 0
50450 98886 0 0
50450 98614 0 0
50559 98614 0 0
50651 98576 0 0
50721 98506 0 0
50759 98415 0 0
50759 98316 0 0
50759 97686 0 0
50721 97594 0 0
50651 97524 0 0
50593 97499 0 0
50651 97476 0 0
50721 97406 0 0
50759 97315 0 0
50759 97216 0 0
50759 96586 0 0
50721 96494 0 0
50651 96424 0 0
50560 96386 0 0
50461 96386 0 0
50450 96386 0 0
50450 96114 0 0
50559 96114 0 0
50651 96076 0 0
50721 96006 0 0
50759 95915 0 0
50759 95816 0 0
50759 95186 0 0
50721 95094 0 0
50651 95024 0 0
50593 94999 0 0
50651 94976 0 0
50721 94906 0 0
50759 94815 0 0
50759 94716 0 0
50759 94086 0 0
50721 93994 0 0
50651 93924 0 0
50560 93886 0 0
50461 93886 0 0
50450 93886 0 0
50450 93614 0 0
50559 93614 0 0
50651 93576 0 0
50721 93506 0 0
50759 93415 0 0
50759 93316 0 0
50759 92686 0 0
50721 92594 0 0
50651 92524 0 0
50593 92499 0 0
50651 92476 0 0
50721 92406 0 0
50759 92315 0 0
50759 92216 0 0
50759 91586 0 0
50721 91494 0 0
50651 91424 0 0
50560 91386 0 0
50461 91386 0 0
50450 91386 0 0
50450 91114 0 0
50559 91114 0 0
50651 91076 0 0
50721 91006 0 0
50759 90915 0 0
50759 90816 0 0
50759 90186 0 0
50721 90094 0 0
50651 90024 0 0
50593 89999 0 0
50651 89976 0 0
50721 89906 0 0
50759 89815 0 0
50759 89716 0 0
50759 89086 0 0
50721 88994 0 0
50651 88924 0 0
50560 88886 0 0
50461 88886 0 0
50450 88886 0 0
50450 88614 0 0
50559 88614 0 0
50651 88576 0 0
50721 88506 0 0
50759 88415 0 0
50759 88316 0 0
50759 87686 0 0
50721 87594 0 0
50651 87524 0 0
50593 87499 0 0
50651 87476 0 0
50721 87406 0 0
50759 87315 0 0
50759 87216 0 0
50759 86586 0 0
50721 86494 0 0
50651 86424 0 0
50560 86386 0 0
50461 86386 0 0
50450 86386 0 0
50450 86114 0 0
50559 86114 0 0
50651 86076 0 0
50721 86006 0 0
50759 85915 0 0
50759 85816 0 0
50759 85186 0 0
50721 85094 0 0
50651 85024 0 0
50593 84999 0 0
50651 84976 0 0
50721 84906 0 0
50759 84815 0 0
50759 84716 0 0
50759 84086 0 0
50721 83994 0 0
50651 83924 0 0
50560 83886 0 0
50461 83886 0 0
50450 83886 0 0
50450 83614 0 0
50559 83614 0 0
50651 83576 0 0
50721 83506 0 0
50759 83415 0 0
50759 83316 0 0
50759 82686 0 0
50721 82594 0 0
50651 82524 0 0
50593 82499 0 0
50651 82476 0 0
50721 82406 0 0
50759 82315 0 0
50759 82216 0 0
50759 81586 0 0
50721 81494 0 0
50651 81424 0 0
50560 81386 0 0
50461 81386 0 0
50450 81386 0 0
50450 81114 0 0
50559 81114 0 0
50651 81076 0 0
50721 81006 0 0
50759 80915 0 0
50759 80816 0 0
50759 80186 0 0
50721 80094 0 0
50651 80024 0 0
50593 79999 0 0
50651 79976 0 0
50721 79906 0 0
50759 79815 0 0
50759 79716 0 0
50759 79086 0 0
50721 78994 0 0
50651 78924 0 0
50560 78886 0 0
50461 78886 0 0
50450 78886 0 0
50450 78614 0 0
50559 78614 0 0
50651 78576 0 0
50721 78506 0 0
50759 78415 0 0
50759 78316 0 0
50759 77686 0 0
50721 77594 0 0
50651 77524 0 0
50593 77499 0 0
50651 77476 0 0
50721 77406 0 0
50759 77315 0 0
50759 77216 0 0
50759 76586 0 0
50721 76494 0 0
50651 76424 0 0
50560 76386 0 0
50461 76386 0 0
50450 76386 0 0
50450 76114 0 0
50559 76114 0 0
50651 76076 0 0
50721 76006 0 0
50759 75915 0 0
50759 75816 0 0
50759 75186 0 0
50721 75094 0 0
50651 75024 0 0
50593 74999 0 0
50651 74976 0 0
50721 74906 0 0
50759 74815 0 0
50759 74716 0 0
50759 74086 0 0
50721 73994 0 0
50651 73924 0 0
50560 73886 0 0
50461 73886 0 0
50450 73886 0 0
50450 73614 0 0
50559 73614 0 0
50651 73576 0 0
50721 73506 0 0
50759 73415 0 0
50759 73316 0 0
50759 72686 0 0
50721 72594 0 0
50651 72524 0 0
50593 72499 0 0
50651 72476 0 0
50721 72406 0 0
50759 72315 0 0
50759 72216 0 0
50759 71586 0 0
50721 71494 0 0
50651 71424 0 0
50560 71386 0 0
50461 71386 0 0
50450 71386 0 0
50450 71114 0 0
50559 71114 0 0
50651 71076 0 0
50721 71006 0 0
50759 70915 0 0
50759 70816 0 0
50759 70186 0 0
50721 70094 0 0
50660 70033 0 0
50660 69492 0 0
50660 69408 0 0
50659 69165 0 0
50659 69106 0 0
50637 69051 0 0
50595 69009 0 0
50540 68986 0 0
50042 68985 0 0
50005 69022 0 0
50005 69445 0 0
50623 69445 0 0
50660 69408 0 0
50660 69492 0 0
50623 69455 0 0
50005 69455 0 0
50005 69878 0 0
50042 69915 0 0
50540 69914 0 0
50595 69891 0 0
50637 69849 0 0
50659 69794 0 0
50659 69735 0 0
50660 69492 0 0
50660 70033 0 0
50651 70024 0 0
50560 69986 0 0
50461 69986 0 0
49995 69986 0 0
49995 69878 0 0
49995 69455 0 0
49995 69445 0 0
49995 69022 0 0
49958 68985 0 0
49460 68986 0 0
49405 69009 0 0
49363 69051 0 0
49341 69106 0 0
49341 69165 0 0
49340 69408 0 0
49377 69445 0 0
49995 69445 0 0
49995 69455 0 0
49377 69455 0 0
49340 69492 0 0
49341 69735 0 0
49341 69794 0 0
49363 69849 0 0
49405 69891 0 0
49460 69914 0 0
49958 69915 0 0
49995 69878 0 0
49995 69986 0 0
49441 69986 0 0
49349 70024 0 0
49279 70094 0 0
49241 70185 0 0
49241 70284 0 0
49241 70914 0 0
49279 71006 0 0
49349 71076 0 0
49440 71114 0 0
49539 71114 0 0
49550 71114 0 0
49550 71386 0 0
49441 71386 0 0
49349 71424 0 0
49279 71494 0 0
49241 71585 0 0
49241 71684 0 0
49241 72314 0 0
49279 72406 0 0
49349 72476 0 0
49406 72500 0 0
49349 72524 0 0
49279 72594 0 0
49241 72685 0 0
49241 72784 0 0
49241 73414 0 0
49279 73506 0 0
49349 73576 0 0
49440 73614 0 0
49539 73614 0 0
49550 73614 0 0
49550 73886 0 0
49441 73886 0 0
49349 73924 0 0
49279 73994 0 0
49241 74085 0 0
49241 74184 0 0
49241 74814 0 0
49279 74906 0 0
49349 74976 0 0
49406 75000 0 0
49349 75024 0 0
49279 75094 0 0
49241 75185 0 0
49241 75284 0 0
49241 75914 0 0
49279 76006 0 0
49349 76076 0 0
49440 76114 0 0
49539 76114 0 0
49550 76114 0 0
49550 76386 0 0
49441 76386 0 0
49349 76424 0 0
49279 76494 0 0
49241 76585 0 0
49241 76684 0 0
49241 77314 0 0
49279 77406 0 0
49349 77476 0 0
49406 77500 0 0
49349 77524 0 0
49279 77594 0 0
49241 77685 0 0
49241 77784 0 0
49241 78414 0 0
49279 78506 0 0
49349 78576 0 0
49440 78614 0 0
49539 78614 0 0
49550 78614 0 0
49550 78886 0 0
49441 78886 0 0
49349 78924 0 0
49279 78994 0 0
49241 79085 0 0
49241 79184 0 0
49241 79814 0 0
49279 79906 0 0
49349 79976 0 0
49406 80000 0 0
49349 80024 0 0
49279 80094 0 0
49241 80185 0 0
49241 80284 0 0
49241 80914 0 0
49279 81006 0 0
49349 81076 0 0
49440 81114 0 0
49539 81114 0 0
49550 81114 0 0
49550 81386 0 0
49441 81386 0 0
49349 81424 0 0
49279 81494 0 0
49241 81585 0 0
49241 81684 0 0
49241 82314 0 0
49279 82406 0 0
49349 82476 0 0
49406 82500 0 0
49349 82524 0 0
49279 82594 0 0
49241 82685 0 0
49241 82784 0 0
49241 83414 0 0
49279 83506 0 0
49349 83576 0 0
49440 83614 0 0
49539 83614 0 0
49550 83614 0 0
49550 83886 0 0
49441 83886 0 0
49349 83924 0 0
49279 83994 0 0
49241 84085 0 0
49241 84184 0 0
49241 84814 0 0
49279 84906 0 0
49349 84976 0 0
49406 85000 0 0
49349 85024 0 0
49279 85094 0 0
49241 85185 0 0
49241 85284 0 0
49241 85914 0 0
49279 86006 0 0
49349 86076 0 0
49440 86114 0 0
49539 86114 0 0
49550 86114 0 0
49550 86386 0 0
49441 86386 0 0
49349 86424 0 0
49279 86494 0 0
49241 86585 0 0
49241 86684 0 0
49241 87314 0 0
49279 87406 0 0
49349 87476 0 0
49406 87500 0 0
49349 87524 0 0
49279 87594 0 0
49241 87685 0 0
49241 87784 0 0
49241 88414 0 0
49279 88506 0 0
49349 88576 0 0
49440 88614 0 0
49539 88614 0 0
49550 88614 0 0
49550 88886 0 0
49441 88886 0 0
49349 88924 0 0
49279 88994 0 0
49241 89085 0 0
49241 89184 0 0
49241 89814 0 0
49279 89906 0 0
49349 89976 0 0
49406 90000 0 0
49349 90024 0 0
49279 90094 0 0
49241 90185 0 0
49241 90284 0 0
49241 90914 0 0
49279 91006 0 0
49349 91076 0 0
49440 91114 0 0
49539 91114 0 0
49550 91114 0 0
49550 91386 0 0
49441 91386 0 0
49349 91424 0 0
49279 91494 0 0
49241 91585 0 0
49241 91684 0 0
49241 92314 0 0
49279 92406 0 0
49349 92476 0 0
49406 92500 0 0
49349 92524 0 0
49279 92594 0 0
49241 92685 0 0
49241 92784 0 0
49241 93414 0 0
49279 93506 0 0
49349 93576 0 0
49440 93614 0 0
49539 93614 0 0
49550 93614 0 0
49550 93886 0 0
49441 93886 0 0
49349 93924 0 0
49279 93994 0 0
49241 94085 0 0
49241 94184 0 0
49241 94814 0 0
49279 94906 0 0
49349 94976 0 0
49406 95000 0 0
49349 95024 0 0
49279 95094 0 0
49241 95185 0 0
49241 95284 0 0
49241 95914 0 0
49279 96006 0 0
49349 96076 0 0
49440 96114 0 0
49539 96114 0 0
49550 96114 0 0
49550 96386 0 0
49441 96386 0 0
49349 96424 0 0
49279 96494 0 0
49241 96585 0 0
49241 96684 0 0
49241 97314 0 0
49279 97406 0 0
49349 97476 0 0
49406 97500 0 0
49349 97524 0 0
49279 97594 0 0
49241 97685 0 0
49241 97784 0 0
49241 98414 0 0
49279 98506 0 0
49349 98576 0 0
49440 98614 0 0
49539 98614 0 0
49550 98614 0 0
49550 98886 0 0
49441 98886 0 0
49349 98924 0 0
49279 98994 0 0
49241 99085 0 0
49241 99184 0 0
49241 99814 0 0
49279 99906 0 0
49349 99976 0 0
49406 100000 0 0
49349 100024 0 0
49279 100094 0 0
49241 100185 0 0
49241 100284 0 0
49241 100914 0 0
49279 101006 0 0
49349 101076 0 0
49440 101114 0 0
49539 101114 0 0
49550 101114 0 0
49550 101386 0 0
49441 101386 0 0
49349 101424 0 0
49279 101494 0 0
49241 101585 0 0
49241 101684 0 0
49241 102314 0 0
49279 102406 0 0
49349 102476 0 0
49406 102500 0 0
49349 102524 0 0
49279 102594 0 0
49241 102685 0 0
49241 102784 0 0
49241 103414 0 0
49279 103506 0 0
49349 103576 0 0
49440 103614 0 0
49539 103614 0 0
49550 103614 0 0
49550 103886 0 0
49441 103886 0 0
49349 103924 0 0
49279 103994 0 0
49241 104085 0 0
49241 104184 0 0
49241 104814 0 0
49279 104906 0 0
49349 104976 0 0
49406 105000 0 0
49349 105024 0 0
49279 105094 0 0
49241 105185 0 0
49241 105284 0 0
49241 105914 0 0
49279 106006 0 0
49349 106076 0 0
49440 106114 0 0
49539 106114 0 0
49550 106114 0 0
49550 106386 0 0
49441 106386 0 0
49349 106424 0 0
49279 106494 0 0
49241 106585 0 0
49241 106684 0 0
49241 107314 0 0
49279 107406 0 0
49349 107476 0 0
49406 107500 0 0
49349 107524 0 0
49279 107594 0 0
49276 107600 0 0
48223 107600 0 0
48221 107594 0 0
48151 107524 0 0
48093 107499 0 0
48151 107476 0 0
48221 107406 0 0
48259 107315 0 0
48259 107216 0 0
48259 106586 0 0
48221 106494 0 0
48151 106424 0 0
48060 106386 0 0
47961 106386 0 0
47950 106386 0 0
47950 106114 0 0
48059 106114 0 0
48151 106076 0 0
48221 106006 0 0
48259 105915 0 0
48259 105816 0 0
48259 105186 0 0
48221 105094 0 0
48151 105024 0 0
48093 104999 0 0
48151 104976 0 0
48221 104906 0 0
48259 104815 0 0
48259 104716 0 0
48259 104086 0 0
48221 103994 0 0
48151 103924 0 0
48060 103886 0 0
47961 103886 0 0
47950 103886 0 0
47950 103614 0 0
48059 103614 0 0
48151 103576 0 0
48221 103506 0 0
48259 103415 0 0
48259 103316 0 0
48259 102686 0 0
48221 102594 0 0
48151 102524 0 0
48093 102499 0 0
48151 102476 0 0
48221 102406 0 0
48259 102315 0 0
48259 102216 0 0
48259 101586 0 0
48221 101494 0 0
48151 101424 0 0
48060 101386 0 0
47961 101386 0 0
47950 101386 0 0
47950 101114 0 0
48059 101114 0 0
48151 101076 0 0
48221 101006 0 0
48259 100915 0 0
48259 100816 0 0
48259 100186 0 0
48221 100094 0 0
48151 100024 0 0
48093 99999 0 0
48151 99976 0 0
48221 99906 0 0
48259 99815 0 0
48259 99716 0 0
48259 99086 0 0
48221 98994 0 0
48151 98924 0 0
48060 98886 0 0
47961 98886 0 0
47950 98886 0 0
47950 98614 0 0
48059 98614 0 0
48151 98576 0 0
48221 98506 0 0
48259 98415 0 0
48259 98316 0 0
48259 97686 0 0
48221 97594 0 0
48151 97524 0 0
48093 97499 0 0
48151 97476 0 0
48221 97406 0 0
48259 97315 0 0
48259 97216 0 0
48259 96586 0 0
48221 96494 0 0
48151 96424 0 0
48060 96386 0 0
47961 96386 0 0
47950 96386 0 0
47950 96114 0 0
48059 96114 0 0
48151 96076 0 0
48221 96006 0 0
48259 95915 0 0
48259 95816 0 0
48259 95186 0 0
48221 95094 0 0
48151 95024 0 0
48093 94999 0 0
48151 94976 0 0
48221 94906 0 0
48259 94815 0 0
48259 94716 0 0
48259 94086 0 0
48221 93994 0 0
48151 93924 0 0
48060 93886 0 0
47961 93886 0 0
47950 93886 0 0
47950 93614 0 0
48059 93614 0 0
48151 93576 0 0
48221 93506 0 0
48259 93415 0 0
48259 93316 0 0
48259 92686 0 0
48221 92594 0 0
48151 92524 0 0
48093 92499 0 0
48151 92476 0 0
48221 92406 0 0
48259 92315 0 0
48259 92216 0 0
48259 91586 0 0
48221 91494 0 0
48151 91424 0 0
48060 91386 0 0
47961 91386 0 0
47950 91386 0 0
47950 91114 0 0
48059 91114 0 0
48151 91076 0 0
48221 91006 0 0
48259 90915 0 0
48259 90816 0 0
48259 90186 0 0
48221 90094 0 0
48151 90024 0 0
48093 89999 0 0
48151 89976 0 0
48221 89906 0 0
48259 89815 0 0
48259 89716 0 0
48259 89086 0 0
48221 88994 0 0
48151 88924 0 0
48060 88886 0 0
47961 88886 0 0
47950 88886 0 0
47950 88614 0 0
48059 88614 0 0
48151 88576 0 0
48221 88506 0 0
48259 88415 0 0
48259 88316 0 0
48259 87686 0 0
48221 87594 0 0
48151 87524 0 0
48093 87499 0 0
48151 87476 0 0
48221 87406 0 0
48259 87315 0 0
48259 87216 0 0
48259 86586 0 0
48221 86494 0 0
48151 86424 0 0
48060 86386 0 0
47961 86386 0 0
47950 86386 0 0
47950 86114 0 0
48059 86114 0 0
48151 86076 0 0
48221 86006 0 0
48259 85915 0 0
48259 85816 0 0
48259 85186 0 0
48221 85094 0 0
48151 85024 0 0
48093 84999 0 0
48151 84976 0 0
48221 84906 0 0
48259 84815 0 0
48259 84716 0 0
48259 84086 0 0
48221 83994 0 0
48151 83924 0 0
48060 83886 0 0
47961 83886 0 0
47950 83886 0 0
47950 83614 0 0
48059 83614 0 0
48151 83576 0 0
48221 83506 0 0
48259 83415 0 0
48259 83316 0 0
48259 82686 0 0
48221 82594 0 0
48151 82524 0 0
48093 82499 0 0
48151 82476 0 0
48221 82406 0 0
48259 82315 0 0
48259 82216 0 0
48259 81586 0 0
48221 81494 0 0
48151 81424 0 0
48060 81386 0 0
47961 81386 0 0
47950 81386 0 0
47950 81114 0 0
48059 81114 0 0
48151 81076 0 0
48221 81006 0 0
48259 80915 0 0
48259 80816 0 0
48259 80186 0 0
48221 80094 0 0
48151 80024 0 0
48093 79999 0 0
48151 79976 0 0
48221 79906 0 0
48259 79815 0 0
48259 79716 0 0
48259 79086 0 0
48221 78994 0 0
48151 78924 0 0
48060 78886 0 0
47961 78886 0 0
47950 78886 0 0
47950 78614 0 0
48059 78614 0 0
48151 78576 0 0
48221 78506 0 0
48259 78415 0 0
48259 78316 0 0
48259 77686 0 0
48221 77594 0 0
48151 77524 0 0
48093 77499 0 0
48151 77476 0 0
48221 77406 0 0
48259 77315 0 0
48259 77216 0 0
48259 76586 0 0
48221 76494 0 0
48151 76424 0 0
48060 76386 0 0
47961 76386 0 0
47950 76386 0 0
47950 76114 0 0
48059 76114 0 0
48151 76076 0 0
48221 76006 0 0
48259 75915 0 0
48259 75816 0 0
48259 75186 0 0
48221 75094 0 0
48151 75024 0 0
48093 74999 0 0
48151 74976 0 0
48221 74906 0 0
48259 74815 0 0
48259 74716 0 0
48259 74086 0 0
48221 73994 0 0
48151 73924 0 0
48060 73886 0 0
47961 73886 0 0
47950 73886 0 0
47950 73614 0 0
48059 73614 0 0
48151 73576 0 0
48221 73506 0 0
48259 73415 0 0
48259 73316 0 0
48259 72686 0 0
48221 72594 0 0
48151 72524 0 0
48093 72499 0 0
48151 72476 0 0
48221 72406 0 0
48259 72315 0 0
48259 72216 0 0
48259 71586 0 0
48221 71494 0 0
48151 71424 0 0
48060 71386 0 0
47961 71386 0 0
47950 71386 0 0
47950 71114 0 0
48059 71114 0 0
48151 71076 0 0
48221 71006 0 0
48259 70915 0 0
48259 70816 0 0
48259 70186 0 0
48221 70094 0 0
48160 70033 0 0
48160 69492 0 0
48160 69408 0 0
48159 69165 0 0
48159 69106 0 0
48137 69051 0 0
48095 69009 0 0
48040 68986 0 0
47542 68985 0 0
47505 69022 0 0
47505 69445 0 0
48123 69445 0 0
48160 69408 0 0
48160 69492 0 0
48123 69455 0 0
47505 69455 0 0
47505 69878 0 0
47542 69915 0 0
48040 69914 0 0
48095 69891 0 0
48137 69849 0 0
48159 69794 0 0
48159 69735 0 0
48160 69492 0 0
48160 70033 0 0
48151 70024 0 0
48060 69986 0 0
47961 69986 0 0
47495 69986 0 0
47495 69878 0 0
47495 69455 0 0
47495 69445 0 0
47495 69022 0 0
47458 68985 0 0
46960 68986 0 0
46905 69009 0 0
46863 69051 0 0
46841 69106 0 0
46841 69165 0 0
46840 69408 0 0
46877 69445 0 0
47495 69445 0 0
47495 69455 0 0
46877 69455 0 0
46840 69492 0 0
46841 69735 0 0
46841 69794 0 0
46863 69849 0 0
46905 69891 0 0
46960 69914 0 0
47458 69915 0 0
47495 69878 0 0
47495 69986 0 0
46941 69986 0 0
46849 70024 0 0
46779 70094 0 0
46741 70185 0 0
46741 70284 0 0
46741 70914 0 0
46779 71006 0 0
46849 71076 0 0
46940 71114 0 0
47039 71114 0 0
47050 71114 0 0
47050 71386 0 0
46941 71386 0 0
46849 71424 0 0
46779 71494 0 0
46741 71585 0 0
46741 71684 0 0
46741 72314 0 0
46779 72406 0 0
46849 72476 0 0
46906 72500 0 0
46849 72524 0 0
46779 72594 0 0
46741 72685 0 0
46741 72784 0 0
46741 73414 0 0
46779 73506 0 0
46849 73576 0 0
46940 73614 0 0
47039 73614 0 0
47050 73614 0 0
47050 73886 0 0
46941 73886 0 0
46849 73924 0 0
46779 73994 0 0
46741 74085 0 0
46741 74184 0 0
46741 74814 0 0
46779 74906 0 0
46849 74976 0 0
46906 75000 0 0
46849 75024 0 0
46779 75094 0 0
46741 75185 0 0
46741 75284 0 0
46741 75914 0 0
46779 76006 0 0
46849 76076 0 0
46940 76114 0 0
47039 76114 0 0
47050 76114 0 0
47050 76386 0 0
46941 76386 0 0
46849 76424 0 0
46779 76494 0 0
46741 76585 0 0
46741 76684 0 0
46741 77314 0 0
46779 77406 0 0
46849 77476 0 0
46906 77500 0 0
46849 77524 0 0
46779 77594 0 0
46741 77685 0 0
46741 77784 0 0
46741 78414 0 0
46779 78506 0 0
46849 78576 0 0
46940 78614 0 0
47039 78614 0 0
47050 78614 0 0
47050 78886 0 0
46941 78886 0 0
46849 78924 0 0
46779 78994 0 0
46741 79085 0 0
46741 79184 0 0
46741 79814 0 0
46779 79906 0 0
46849 79976 0 0
46906 80000 0 0
46849 80024 0 0
46779 80094 0 0
46741 80185 0 0
46741 80284 0 0
46741 80914 0 0
46779 81006 0 0
46849 81076 0 0
46940 81114 0 0
47039 81114 0 0
47050 81114 0 0
47050 81386 0 0
46941 81386 0 0
46849 81424 0 0
46779 81494 0 0
46741 81585 0 0
46741 81684 0 0
46741 82314 0 0
46779 82406 0 0
46849 82476 0 0
46906 82500 0 0
46849 82524 0 0
46779 82594 0 0
46741 82685 0 0
46741 82784 0 0
46741 83414 0 0
46779 83506 0 0
46849 83576 0 0
46940 83614 0 0
47039 83614 0 0
47050 83614 0 0
47050 83886 0 0
46941 83886 0 0
46849 83924 0 0
46779 83994 0 0
46741 84085 0 0
46741 84184 0 0
46741 84814 0 0
46779 84906 0 0
46849 84976 0 0
46906 85000 0 0
46849 85024 0 0
46779 85094 0 0
46741 85185 0 0
46741 85284 0 0
46741 85914 0 0
46779 86006 0 0
46849 86076 0 0
46940 86114 0 0
47039 86114 0 0
47050 86114 0 0
47050 86386 0 0
46941 86386 0 0
46849 86424 0 0
46779 86494 0 0
46741 86585 0 0
46741 86684 0 0
46741 87314 0 0
46779 87406 0 0
46849 87476 0 0
46906 87500 0 0
46849 87524 0 0
46779 87594 0 0
46741 87685 0 0
46741 87784 0 0
46741 88414 0 0
46779 88506 0 0
46849 88576 0 0
46940 88614 0 0
47039 88614 0 0
47050 88614 0 0
47050 88886 0 0
46941 88886 0 0
46849 88924 0 0
46779 88994 0 0
46741 89085 0 0
46741 89184 0 0
46741 89814 0 0
46779 89906 0 0
46849 89976 0 0
46906 90000 0 0
46849 90024 0 0
46779 90094 0 0
46741 90185 0 0
46741 90284 0 0
46741 90914 0 0
46779 91006 0 0
46849 91076 0 0
46940 91114 0 0
47039 91114 0 0
47050 91114 0 0
47050 91386 0 0
46941 91386 0 0
46849 91424 0 0
46779 91494 0 0
46741 91585 0 0
46741 91684 0 0
46741 92314 0 0
46779 92406 0 0
46849 92476 0 0
46906 92500 0 0
46849 92524 0 0
46779 92594 0 0
46741 92685 0 0
46741 92784 0 0
46741 93414 0 0
46779 93506 0 0
46849 93576 0 0
46940 93614 0 0
47039 93614 0 0
47050 93614 0 0
47050 93886 0 0
46941 93886 0 0
46849 93924 0 0
46779 93994 0 0
46741 94085 0 0
46741 94184 0 0
46741 94814 0 0
46779 94906 0 0
46849 94976 0 0
46906 95000 0 0
46849 95024 0 0
46779 95094 0 0
46741 95185 0 0
46741 95284 0 0
46741 95914 0 0
46779 96006 0 0
46849 96076 0 0
46940 96114 0 0
47039 96114 0 0
47050 96114 0 0
47050 96386 0 0
46941 96386 0 0
46849 96424 0 0
46779 96494 0 0
46741 96585 0 0
46741 96684 0 0
46741 97314 0 0
46779 97406 0 0
46849 97476 0 0
46906 97500 0 0
46849 97524 0 0
46779 97594 0 0
46741 97685 0 0
46741 97784 0 0
46741 98414 0 0
46779 98506 0 0
46849 98576 0 0
46940 98614 0 0
47039 98614 0 0
47050 98614 0 0
47050 98886 0 0
46941 98886 0 0
46849 98924 0 0
46779 98994 0 0
46741 99085 0 0
46741 99184 0 0
46741 99814 0 0
46779 99906 0 0
46849 99976 0 0
46906 100000 0 0
46849 100024 0 0
46779 100094 0 0
46741 100185 0 0
46741 100284 0 0
46741 100914 0 0
46779 101006 0 0
46849 101076 0 0
46940 101114 0 0
47039 101114 0 0
47050 101114 0 0
47050 101386 0 0
46941 101386 0 0
46849 101424 0 0
46779 101494 0 0
46741 101585 0 0
46741 101684 0 0
46741 102314 0 0
46779 102406 0 0
46849 102476 0 0
46906 102500 0 0
46849 102524 0 0
46779 102594 0 0
46741 102685 0 0
46741 102784 0 0
46741 103414 0 0
46779 103506 0 0
46849 103576 0 0
46940 103614 0 0
47039 103614 0 0
47050 103614 0 0
47050 103886 0 0
46941 103886 0 0
46849 103924 0 0
46779 103994 0 0
46741 104085 0 0
46741 104184 0 0
46741 104814 0 0
46779 104906 0 0
46849 104976 0 0
46906 105000 0 0
46849 105024 0 0
46779 105094 0 0
46741 105185 0 0
46741 105284 0 0
46741 105914 0 0
46779 106006 0 0
46849 106076 0 0
46940 106114 0 0
47039 106114 0 0
47050 106114 0 0
47050 106386 0 0
46941 106386 0 0
46849 106424 0 0
46779 106494 0 0
46741 106585 0 0
46741 106684 0 0
46741 107314 0 0
46779 107406 0 0
46849 107476 0 0
46906 107500 0 0
46849 107524 0 0
46779 107594 0 0
46776 107600 0 0
45486 107600 0 0
45299 107412 0 0
45299 107391 0 0
45215 107189 0 0
45061 107035 0 0
44859 106951 0 0
44641 106951 0 0
44439 107035 0 0
44285 107189 0 0
44201 107391 0 0
44201 107609 0 0
44285 107811 0 0
44439 107965 0 0
44641 108049 0 0
44662 108049 0 0
44981 108368 0 0
44982 108368 0 0
45079 108433 0 0
45127 108465 0 0
45128 108466 0 0
45299 108499 0 0
45300 108500 0 0
46776 108500 0 0
46779 108506 0 0
46849 108576 0 0
46940 108614 0 0
47039 108614 0 0
48059 108614 0 0
48151 108576 0 0
48221 108506 0 0
48223 108500 0 0
49276 108500 0 0
49279 108506 0 0
49349 108576 0 0
49440 108614 0 0
49539 108614 0 0
50559 108614 0 0
50651 108576 0 0
50721 108506 0 0
50723 108500 0 0
51776 108500 0 0
51779 108506 0 0
51849 108576 0 0
51940 108614 0 0
52039 108614 0 0
53059 108614 0 0
53151 108576 0 0
53221 108506 0 0
53259 108415 0 0
53259 117175 0 0
51750 117175 0 0
51750 114099 0 0
51750 113403 0 0
51484 112760 0 0
50992 112267 0 0
50349 112000 0 0
49653 112000 0 0
49010 112266 0 0
48517 112758 0 0
48250 113401 0 0
48250 114097 0 0
48516 114740 0 0
49008 115233 0 0
49651 115500 0 0
50347 115500 0 0
50990 115234 0 0
51483 114742 0 0
51750 114099 0 0
51750 117175 0 0
43310 117175 0 0
43310 23740 0 0
43310 23362 0 0
43166 23013 0 0
42899 22745 0 0
42550 22600 0 0
42473 22600 0 0
42507 22586 0 0
42775 22319 0 0
42920 21970 0 0
42920 21592 0 0
42776 21243 0 0
42509 20975 0 0
42160 20830 0 0
41782 20830 0 0
41433 20974 0 0
41165 21241 0 0
41020 21590 0 0
41020 21968 0 0
41164 22317 0 0
41431 22585 0 0
41780 22730 0 0
41856 22730 0 0
41823 22744 0 0
41555 23011 0 0
41548 23027 0 0
41537 23016 0 0
41306 22920 0 0
41055 22920 0 0
40823 23016 0 0
40646 23193 0 0
40550 23424 0 0
40550 23675 0 0
40646 23907 0 0
40823 24084 0 0
41054 24180 0 0
41305 24180 0 0
41537 24084 0 0
41548 24072 0 0
41554 24087 0 0
41821 24355 0 0
41857 24370 0 0
41782 24370 0 0
41433 24514 0 0
41165 24781 0 0
41020 25130 0 0
41020 25508 0 0
41164 25857 0 0
41431 26125 0 0
41780 26270 0 0
42158 26270 0 0
42507 26126 0 0
42775 25859 0 0
42920 25510 0 0
42920 25132 0 0
42776 24783 0 0
42509 24515 0 0
42472 24500 0 0
42548 24500 0 0
42897 24356 0 0
43165 24089 0 0
43310 23740 0 0
43310 117175 0 0
40325 117175 0 0
40325 20325 0 0
59675 20325 0 0
59675 117175 1 0
$endPOLYSCORNERS
$FILLSEGMENTS
40325 20325 59675 20325
40325 20405 59675 20405
40325 20485 59675 20485
40325 20565 59675 20565
40325 20645 59675 20645
40325 20725 59675 20725
40325 20805 59675 20805
40325 20885 41648 20885
42292 20885 59675 20885
40325 20965 41454 20965
42484 20965 59675 20965
40325 21045 41361 21045
42578 21045 59675 21045
40325 21125 41281 21125
42658 21125 59675 21125
40325 21205 41201 21205
42738 21205 59675 21205
40325 21285 41146 21285
42793 21285 59675 21285
40325 21365 41113 21365
42826 21365 59675 21365
40325 21445 41080 21445
42859 21445 59675 21445
40325 21525 41047 21525
42892 21525 59675 21525
40325 21605 41020 21605
42920 21605 59675 21605
40325 21685 41020 21685
42920 21685 59675 21685
40325 21765 41020 21765
42920 21765 59675 21765
40325 21845 41020 21845
42920 21845 59675 21845
40325 21925 41020 21925
42920 21925 59675 21925
40325 22005 41036 22005
42906 22005 49640 22005
50361 22005 59675 22005
40325 22085 41069 22085
42873 22085 49447 22085
50553 22085 59675 22085
40325 22165 41102 22165
42839 22165 49254 22165
50746 22165 59675 22165
40325 22245 41135 22245
42806 22245 49060 22245
50939 22245 59675 22245
40325 22325 41172 22325
42769 22325 48950 22325
51049 22325 59675 22325
40325 22405 41252 22405
42689 22405 48870 22405
51129 22405 59675 22405
40325 22485 41332 22485
42609 22485 48790 22485
51209 22485 59675 22485
40325 22565 41412 22565
42529 22565 48710 22565
51289 22565 59675 22565
40325 22645 41576 22645
42658 22645 44481 22645
44978 22645 48630 22645
51369 22645 59675 22645
40325 22725 41768 22725
42850 22725 44268 22725
45155 22725 48550 22725
51449 22725 59675 22725
40325 22805 41761 22805
42958 22805 44147 22805
45292 22805 48497 22805
51502 22805 59675 22805
40325 22885 41681 22885
43038 22885 44091 22885
45348 22885 48464 22885
51535 22885 59675 22885
40325 22965 40946 22965
41414 22965 41601 22965
43118 22965 43992 22965
44128 22965 44142 22965
45298 22965 45312 22965
45447 22965 48431 22965
51568 22965 59675 22965
40325 23045 40794 23045
43179 23045 43926 23045
44208 23045 44222 23045
45218 23045 45232 23045
45523 23045 48397 23045
51601 23045 59675 23045
40325 23125 40714 23125
43212 23125 43890 23125
44288 23125 44302 23125
45138 23125 45152 23125
45555 23125 48364 23125
51634 23125 59675 23125
40325 23205 40641 23205
43245 23205 43854 23205
44368 23205 44382 23205
45058 23205 45072 23205
45585 23205 48331 23205
51668 23205 59675 23205
40325 23285 40607 23285
43278 23285 43817 23285
44448 23285 44462 23285
44978 23285 44992 23285
45615 23285 48298 23285
51701 23285 59675 23285
40325 23365 40574 23365
43310 23365 43794 23365
44528 23365 44542 23365
44898 23365 44912 23365
45645 23365 48264 23365
51734 23365 59675 23365
40325 23445 40550 23445
43310 23445 43792 23445
44608 23445 44622 23445
44818 23445 44832 23445
45656 23445 45657 23445
45657 23445 48250 23445
51750 23445 59675 23445
40325 23525 40550 23525
43310 23525 43789 23525
44688 23525 44702 23525
44738 23525 44752 23525
45653 23525 45657 23525
45657 23525 48250 23525
51750 23525 59675 23525
40325 23605 40550 23605
43310 23605 43786 23605
44658 23605 44672 23605
44768 23605 44782 23605
45650 23605 45657 23605
45657 23605 48250 23605
51750 23605 59675 23605
40325 23685 40555 23685
43310 23685 43783 23685
44578 23685 44592 23685
44848 23685 44862 23685
45647 23685 45657 23685
45657 23685 48250 23685
51750 23685 59675 23685
40325 23765 40588 23765
43300 23765 43310 23765
43310 23765 43807 23765
44498 23765 44512 23765
44928 23765 44942 23765
45645 23765 45657 23765
45657 23765 48250 23765
51750 23765 59675 23765
40325 23845 40621 23845
43267 23845 43310 23845
43310 23845 43837 23845
44418 23845 44432 23845
45008 23845 45022 23845
45609 23845 45657 23845
45657 23845 48250 23845
51750 23845 59675 23845
40325 23925 40664 23925
43234 23925 43310 23925
43310 23925 43867 23925
44338 23925 44352 23925
45088 23925 45102 23925
45573 23925 45657 23925
45657 23925 48250 23925
51750 23925 59675 23925
40325 24005 40744 24005
43200 24005 43310 24005
43310 24005 43897 24005
44258 24005 44272 24005
45168 24005 45182 24005
45536 24005 45657 24005
45657 24005 48250 24005
51750 24005 59675 24005
40325 24085 40826 24085
41535 24085 41554 24085
43167 24085 43310 24085
43310 24085 43937 24085
44178 24085 44192 24085
45248 24085 45262 24085
45500 24085 45657 24085
45657 24085 48250 24085
51750 24085 59675 24085
40325 24165 41018 24165
41342 24165 41632 24165
43089 24165 43310 24165
43310 24165 44036 24165
44098 24165 44112 24165
45328 24165 45342 24165
45405 24165 45657 24165
45657 24165 48279 24165
51723 24165 51750 24165
51750 24165 59675 24165
40325 24245 41712 24245
43009 24245 43310 24245
43310 24245 44113 24245
45328 24245 45361 24245
45361 24245 45657 24245
45657 24245 48312 24245
51690 24245 51750 24245
51750 24245 59675 24245
40325 24325 41792 24325
42929 24325 43310 24325
43310 24325 44175 24325
45268 24325 45361 24325
45361 24325 45657 24325
45657 24325 48345 24325
51657 24325 51750 24325
51750 24325 59675 24325
40325 24405 41697 24405
42779 24405 43310 24405
43310 24405 44352 24405
45092 24405 45361 24405
45361 24405 45657 24405
45657 24405 48378 24405
51623 24405 51750 24405
51750 24405 59675 24405
40325 24485 41503 24485
42585 24485 43310 24485
43310 24485 44817 24485
44879 24485 45361 24485
45361 24485 45657 24485
45657 24485 48411 24485
51590 24485 51750 24485
51750 24485 59675 24485
40325 24565 41381 24565
42558 24565 43310 24565
43310 24565 45361 24565
45361 24565 45657 24565
45657 24565 48444 24565
51557 24565 51750 24565
51750 24565 59675 24565
40325 24645 41301 24645
42638 24645 43310 24645
43310 24645 45361 24645
45361 24645 45657 24645
45657 24645 48477 24645
51524 24645 51750 24645
51750 24645 59675 24645
40325 24725 41221 24725
42718 24725 43310 24725
43310 24725 45361 24725
45361 24725 45657 24725
45657 24725 48510 24725
51491 24725 51750 24725
51750 24725 59675 24725
40325 24805 41155 24805
42785 24805 43310 24805
43310 24805 45361 24805
45361 24805 45657 24805
45657 24805 48581 24805
51420 24805 51750 24805
51750 24805 59675 24805
40325 24885 41121 24885
42818 24885 43310 24885
43310 24885 45361 24885
45361 24885 45657 24885
45657 24885 48661 24885
51340 24885 51750 24885
51750 24885 59675 24885
40325 24965 41088 24965
42851 24965 43310 24965
43310 24965 45361 24965
45361 24965 45657 24965
45657 24965 48741 24965
51260 24965 51750 24965
51750 24965 59675 24965
40325 25045 41055 25045
42884 25045 43310 25045
43310 25045 45361 25045
45361 25045 45657 25045
45657 25045 48821 25045
51180 25045 51750 25045
51750 25045 59675 25045
40325 25125 41022 25125
42917 25125 43310 25125
43310 25125 45361 25125
45361 25125 45657 25125
45657 25125 48901 25125
51100 25125 51750 25125
51750 25125 59675 25125
40325 25205 41020 25205
42920 25205 43310 25205
43310 25205 45361 25205
45361 25205 45657 25205
45657 25205 48981 25205
51020 25205 51750 25205
51750 25205 59675 25205
40325 25285 41020 25285
42920 25285 43310 25285
43310 25285 45361 25285
45361 25285 45657 25285
45657 25285 49134 25285
50867 25285 51750 25285
51750 25285 59675 25285
40325 25365 41020 25365
42920 25365 43310 25365
43310 25365 45361 25365
45361 25365 45657 25365
45657 25365 49326 25365
50674 25365 51750 25365
51750 25365 59675 25365
40325 25445 41020 25445
42920 25445 43310 25445
43310 25445 45361 25445
45361 25445 45657 25445
45657 25445 49519 25445
50480 25445 51750 25445
51750 25445 59675 25445
40325 25525 41028 25525
42914 25525 43310 25525
43310 25525 45361 25525
45361 25525 45657 25525
45657 25525 51750 25525
51750 25525 59675 25525
40325 25605 41061 25605
42881 25605 43310 25605
43310 25605 45361 25605
45361 25605 45657 25605
45657 25605 51750 25605
51750 25605 59675 25605
40325 25685 41094 25685
42848 25685 43310 25685
43310 25685 45361 25685
45361 25685 45657 25685
45657 25685 51750 25685
51750 25685 59675 25685
40325 25765 41127 25765
42815 25765 43310 25765
43310 25765 45361 25765
45361 25765 45657 25765
45657 25765 51750 25765
51750 25765 59675 25765
40325 25845 41160 25845
42781 25845 43310 25845
43310 25845 45361 25845
45361 25845 45657 25845
45657 25845 51750 25845
51750 25845 59675 25845
40325 25925 41232 25925
42709 25925 43310 25925
43310 25925 45361 25925
45361 25925 45657 25925
45657 25925 51750 25925
51750 25925 59675 25925
40325 26005 41312 26005
42629 26005 43310 26005
43310 26005 45361 26005
45361 26005 45657 26005
45657 26005 51750 26005
51750 26005 59675 26005
40325 26085 41392 26085
42549 26085 43310 26085
43310 26085 45361 26085
45361 26085 45657 26085
45657 26085 51750 26085
51750 26085 59675 26085
40325 26165 41528 26165
42413 26165 43310 26165
43310 26165 45361 26165
45361 26165 45657 26165
45657 26165 51750 26165
51750 26165 59675 26165
40325 26245 41720 26245
42219 26245 43310 26245
43310 26245 45361 26245
45361 26245 45657 26245
45657 26245 51750 26245
51750 26245 59675 26245
40325 26325 43310 26325
43310 26325 45361 26325
45361 26325 45657 26325
45657 26325 51750 26325
51750 26325 59675 26325
40325 26405 43310 26405
43310 26405 45361 26405
45361 26405 45657 26405
45657 26405 51750 26405
51750 26405 59675 26405
40325 26485 43310 26485
43310 26485 45361 26485
45361 26485 45657 26485
45657 26485 51750 26485
51750 26485 59675 26485
40325 26565 43310 26565
43310 26565 45361 26565
45361 26565 45657 26565
45657 26565 51750 26565
51750 26565 59675 26565
40325 26645 43310 26645
43310 26645 45361 26645
45361 26645 45657 26645
45657 26645 51750 26645
51750 26645 59675 26645
40325 26725 43310 26725
43310 26725 45361 26725
45361 26725 45657 26725
45657 26725 51750 26725
51750 26725 59675 26725
40325 26805 43310 26805
43310 26805 45361 26805
45361 26805 45657 26805
45657 26805 51750 26805
51750 26805 59675 26805
40325 26885 43310 26885
43310 26885 45361 26885
45361 26885 45657 26885
45657 26885 51750 26885
51750 26885 59675 26885
40325 26965 43310 26965
43310 26965 45361 26965
45361 26965 45657 26965
45657 26965 51750 26965
51750 26965 59675 26965
40325 27045 43310 27045
43310 27045 45361 27045
45361 27045 45657 27045
45657 27045 51750 27045
51750 27045 59675 27045
40325 27125 43310 27125
43310 27125 45361 27125
45361 27125 45657 27125
45657 27125 51750 27125
51750 27125 59675 27125
40325 27205 43310 27205
43310 27205 45361 27205
45361 27205 45657 27205
45657 27205 51750 27205
51750 27205 59675 27205
40325 27285 43310 27285
43310 27285 45361 27285
45361 27285 45657 27285
45657 27285 51750 27285
51750 27285 59675 27285
40325 27365 43310 27365
43310 27365 45361 27365
45361 27365 45657 27365
45657 27365 51750 27365
51750 27365 59675 27365
40325 27445 43310 27445
43310 27445 45361 27445
45361 27445 45657 27445
45657 27445 51750 27445
51750 27445 59675 27445
40325 27525 43310 27525
43310 27525 45361 27525
45361 27525 45657 27525
45657 27525 51750 27525
51750 27525 59675 27525
40325 27605 43310 27605
43310 27605 45361 27605
45361 27605 45657 27605
45657 27605 51750 27605
51750 27605 59675 27605
40325 27685 43310 27685
43310 27685 45361 27685
45361 27685 45657 27685
45657 27685 51750 27685
51750 27685 59675 27685
40325 27765 43310 27765
43310 27765 45361 27765
45361 27765 45657 27765
45657 27765 51750 27765
51750 27765 59675 27765
40325 27845 43310 27845
43310 27845 45361 27845
45361 27845 45657 27845
45657 27845 51750 27845
51750 27845 59675 27845
40325 27925 43310 27925
43310 27925 45361 27925
45361 27925 45657 27925
45657 27925 51750 27925
51750 27925 59675 27925
40325 28005 43310 28005
43310 28005 45361 28005
45361 28005 45657 28005
45657 28005 51750 28005
51750 28005 59675 28005
40325 28085 43310 28085
43310 28085 45361 28085
45361 28085 45657 28085
45657 28085 51750 28085
51750 28085 59675 28085
40325 28165 43310 28165
43310 28165 45361 28165
45361 28165 45657 28165
45657 28165 51750 28165
51750 28165 59675 28165
40325 28245 43310 28245
43310 28245 45361 28245
45361 28245 45657 28245
45657 28245 51750 28245
51750 28245 59675 28245
40325 28325 43310 28325
43310 28325 45361 28325
45361 28325 45657 28325
45657 28325 51750 28325
51750 28325 59675 28325
40325 28405 43310 28405
43310 28405 45361 28405
45361 28405 45657 28405
45657 28405 51750 28405
51750 28405 59675 28405
40325 28485 43310 28485
43310 28485 45361 28485
45361 28485 45657 28485
45657 28485 51750 28485
51750 28485 59675 28485
40325 28565 43310 28565
43310 28565 45361 28565
45361 28565 45657 28565
45657 28565 51750 28565
51750 28565 59675 28565
40325 28645 43310 28645
43310 28645 45361 28645
45361 28645 45657 28645
45657 28645 51750 28645
51750 28645 59675 28645
40325 28725 43310 28725
43310 28725 45361 28725
45361 28725 45657 28725
45657 28725 51750 28725
51750 28725 59675 28725
40325 28805 43310 28805
43310 28805 45361 28805
45361 28805 45657 28805
45657 28805 51750 28805
51750 28805 59675 28805
40325 28885 43310 28885
43310 28885 45361 28885
45361 28885 45657 28885
45657 28885 51750 28885
51750 28885 59675 28885
40325 28965 43310 28965
43310 28965 45361 28965
45361 28965 45657 28965
45657 28965 51750 28965
51750 28965 59675 28965
40325 29045 43310 29045
43310 29045 45361 29045
45361 29045 45657 29045
45657 29045 46869 29045
47495 29045 47505 29045
48131 29045 49369 29045
49995 29045 50005 29045
50631 29045 51750 29045
51750 29045 51869 29045
52495 29045 52505 29045
53131 29045 59675 29045
40325 29125 43310 29125
43310 29125 45361 29125
45361 29125 45657 29125
45657 29125 46841 29125
47495 29125 47505 29125
48159 29125 49341 29125
49995 29125 50005 29125
50659 29125 51750 29125
51750 29125 51841 29125
52495 29125 52505 29125
53159 29125 59675 29125
40325 29205 43310 29205
43310 29205 45361 29205
45361 29205 45657 29205
45657 29205 46840 29205
47495 29205 47505 29205
48159 29205 49340 29205
49995 29205 50005 29205
50659 29205 51750 29205
51750 29205 51840 29205
52495 29205 52505 29205
53159 29205 59675 29205
40325 29285 43310 29285
43310 29285 45361 29285
45361 29285 45657 29285
45657 29285 46840 29285
47495 29285 47505 29285
48159 29285 49340 29285
49995 29285 50005 29285
50659 29285 51750 29285
51750 29285 51840 29285
52495 29285 52505 29285
53159 29285 59675 29285
40325 29365 43310 29365
43310 29365 45361 29365
45361 29365 45657 29365
45657 29365 46840 29365
47495 29365 47505 29365
48159 29365 49340 29365
49995 29365 50005 29365
50659 29365 51750 29365
51750 29365 51840 29365
52495 29365 52505 29365
53159 29365 59675 29365
40325 29445 43310 29445
43310 29445 45361 29445
45361 29445 45657 29445
45657 29445 47495 29445
47495 29445 48160 29445
48160 29445 49995 29445
49995 29445 50660 29445
50660 29445 51750 29445
51750 29445 52495 29445
52495 29445 53160 29445
53160 29445 59675 29445
40325 29525 43310 29525
43310 29525 45361 29525
45361 29525 45657 29525
45657 29525 46841 29525
47495 29525 47505 29525
48160 29525 48160 29525
48160 29525 49341 29525
49995 29525 50005 29525
50660 29525 50660 29525
50660 29525 51750 29525
51750 29525 51841 29525
52495 29525 52505 29525
53160 29525 53160 29525
53160 29525 59675 29525
40325 29605 43310 29605
43310 29605 45361 29605
45361 29605 45657 29605
45657 29605 46841 29605
47495 29605 47505 29605
48160 29605 48160 29605
48160 29605 49341 29605
49995 29605 50005 29605
50660 29605 50660 29605
50660 29605 51750 29605
51750 29605 51841 29605
52495 29605 52505 29605
53160 29605 53160 29605
53160 29605 59675 29605
40325 29685 43310 29685
43310 29685 45361 29685
45361 29685 45657 29685
45657 29685 46841 29685
47495 29685 47505 29685
48160 29685 48160 29685
48160 29685 49341 29685
49995 29685 50005 29685
50660 29685 50660 29685
50660 29685 51750 29685
51750 29685 51841 29685
52495 29685 52505 29685
53160 29685 53160 29685
53160 29685 59675 29685
40325 29765 43310 29765
43310 29765 45361 29765
45361 29765 45657 29765
45657 29765 46841 29765
47495 29765 47505 29765
48159 29765 48160 29765
48160 29765 49341 29765
49995 29765 50005 29765
50659 29765 50660 29765
50660 29765 51750 29765
51750 29765 51841 29765
52495 29765 52505 29765
53159 29765 53160 29765
53160 29765 59675 29765
40325 29845 43310 29845
43310 29845 45361 29845
45361 29845 45657 29845
45657 29845 46862 29845
47495 29845 47505 29845
48139 29845 48160 29845
48160 29845 49362 29845
49995 29845 50005 29845
50639 29845 50660 29845
50660 29845 51750 29845
51750 29845 51862 29845
52495 29845 52505 29845
53139 29845 53160 29845
53160 29845 59675 29845
40325 29925 43310 29925
43310 29925 45361 29925
45361 29925 45657 29925
45657 29925 47495 29925
47495 29925 48160 29925
48160 29925 49995 29925
49995 29925 50660 29925
50660 29925 51750 29925
51750 29925 52495 29925
52495 29925 53160 29925
53160 29925 59675 29925
40325 30005 43310 30005
43310 30005 45361 30005
45361 30005 45657 30005
45657 30005 46895 30005
48105 30005 48160 30005
48160 30005 49395 30005
50605 30005 50660 30005
50660 30005 51750 30005
51750 30005 51895 30005
53105 30005 53160 30005
53160 30005 59675 30005
40325 30085 43310 30085
43310 30085 45361 30085
45361 30085 45657 30085
45657 30085 46788 30085
48212 30085 49288 30085
50712 30085 51750 30085
51750 30085 51788 30085
53212 30085 59675 30085
40325 30165 43310 30165
43310 30165 45361 30165
45361 30165 45657 30165
45657 30165 46749 30165
48250 30165 49249 30165
50750 30165 51749 30165
53250 30165 59675 30165
40325 30245 43310 30245
43310 30245 45361 30245
45361 30245 45657 30245
45657 30245 46741 30245
48259 30245 49241 30245
50759 30245 51741 30245
53259 30245 59675 30245
40325 30325 43310 30325
43310 30325 45361 30325
45361 30325 45657 30325
45657 30325 46741 30325
48259 30325 49241 30325
50759 30325 51741 30325
53259 30325 59675 30325
40325 30405 43310 30405
43310 30405 45361 30405
45361 30405 45657 30405
45657 30405 46741 30405
48259 30405 49241 30405
50759 30405 51741 30405
53259 30405 59675 30405
40325 30485 43310 30485
43310 30485 45361 30485
45361 30485 45657 30485
45657 30485 46741 30485
48259 30485 49241 30485
50759 30485 51741 30485
53259 30485 59675 30485
40325 30565 43310 30565
43310 30565 45361 30565
45361 30565 45657 30565
45657 30565 46741 30565
48259 30565 49241 30565
50759 30565 51741 30565
53259 30565 59675 30565
40325 30645 43310 30645
43310 30645 45361 30645
45361 30645 45657 30645
45657 30645 46741 30645
48259 30645 49241 30645
50759 30645 51741 30645
53259 30645 59675 30645
40325 30725 43310 30725
43310 30725 45361 30725
45361 30725 45657 30725
45657 30725 46741 30725
48259 30725 49241 30725
50759 30725 51741 30725
53259 30725 59675 30725
40325 30805 43310 30805
43310 30805 45361 30805
45361 30805 45657 30805
45657 30805 46741 30805
48259 30805 49241 30805
50759 30805 51741 30805
53259 30805 59675 30805
40325 30885 43310 30885
43310 30885 45361 30885
45361 30885 45657 30885
45657 30885 46741 30885
48259 30885 49241 30885
50759 30885 51741 30885
53259 30885 59675 30885
40325 30965 43310 30965
43310 30965 45361 30965
45361 30965 45657 30965
45657 30965 46763 30965
48239 30965 49263 30965
50739 30965 51763 30965
53239 30965 59675 30965
40325 31045 43310 31045
43310 31045 45361 31045
45361 31045 45657 31045
45657 31045 46818 31045
48182 31045 49318 31045
50682 31045 51818 31045
53182 31045 59675 31045
40325 31125 43310 31125
43310 31125 45361 31125
45361 31125 45657 31125
45657 31125 47050 31125
47950 31125 49550 31125
50450 31125 52050 31125
52950 31125 59675 31125
40325 31205 43310 31205
43310 31205 45361 31205
45361 31205 45657 31205
45657 31205 47050 31205
47950 31205 49550 31205
50450 31205 52050 31205
52950 31205 59675 31205
40325 31285 43310 31285
43310 31285 45361 31285
45361 31285 45657 31285
45657 31285 47050 31285
47950 31285 49550 31285
50450 31285 52050 31285
52950 31285 59675 31285
40325 31365 43310 31365
43310 31365 45361 31365
45361 31365 45657 31365
45657 31365 47050 31365
47950 31365 49550 31365
50450 31365 52050 31365
52950 31365 59675 31365
40325 31445 43310 31445
43310 31445 45361 31445
45361 31445 45657 31445
45657 31445 46828 31445
48172 31445 49328 31445
50672 31445 51828 31445
53172 31445 59675 31445
40325 31525 43310 31525
43310 31525 45361 31525
45361 31525 45657 31525
45657 31525 46766 31525
48233 31525 49266 31525
50733 31525 51766 31525
53233 31525 59675 31525
40325 31605 43310 31605
43310 31605 45361 31605
45361 31605 45657 31605
45657 31605 46741 31605
48259 31605 49241 31605
50759 31605 51741 31605
53259 31605 59675 31605
40325 31685 43310 31685
43310 31685 45361 31685
45361 31685 45657 31685
45657 31685 46741 31685
48259 31685 49241 31685
50759 31685 51741 31685
53259 31685 59675 31685
40325 31765 43310 31765
43310 31765 45361 31765
45361 31765 45657 31765
45657 31765 46741 31765
48259 31765 49241 31765
50759 31765 51741 31765
53259 31765 59675 31765
40325 31845 43310 31845
43310 31845 45361 31845
45361 31845 45657 31845
45657 31845 46741 31845
48259 31845 49241 31845
50759 31845 51741 31845
53259 31845 59675 31845
40325 31925 43310 31925
43310 31925 45361 31925
45361 31925 45657 31925
45657 31925 46741 31925
48259 31925 49241 31925
50759 31925 51741 31925
53259 31925 59675 31925
40325 32005 43310 32005
43310 32005 45361 32005
45361 32005 45657 32005
45657 32005 46741 32005
48259 32005 49241 32005
50759 32005 51741 32005
53259 32005 59675 32005
40325 32085 43310 32085
43310 32085 45361 32085
45361 32085 45657 32085
45657 32085 46741 32085
48259 32085 49241 32085
50759 32085 51741 32085
53259 32085 59675 32085
40325 32165 43310 32165
43310 32165 45361 32165
45361 32165 45657 32165
45657 32165 46741 32165
48259 32165 49241 32165
50759 32165 51741 32165
53259 32165 59675 32165
40325 32245 43310 32245
43310 32245 45361 32245
45361 32245 45657 32245
45657 32245 46741 32245
48259 32245 49241 32245
50759 32245 51741 32245
53259 32245 59675 32245
40325 32325 43310 32325
43310 32325 45361 32325
45361 32325 45657 32325
45657 32325 46746 32325
48255 32325 49246 32325
50755 32325 51746 32325
53255 32325 59675 32325
40325 32405 43310 32405
43310 32405 45361 32405
45361 32405 45657 32405
45657 32405 46779 32405
48222 32405 49279 32405
50722 32405 51779 32405
53222 32405 59675 32405
40325 32485 43310 32485
43310 32485 45361 32485
45361 32485 45657 32485
45657 32485 46871 32485
48129 32485 49371 32485
50629 32485 51871 32485
53129 32485 59675 32485
40325 32565 43310 32565
43310 32565 45361 32565
45361 32565 45657 32565
45657 32565 46808 32565
48192 32565 49308 32565
50692 32565 51808 32565
53192 32565 59675 32565
40325 32645 43310 32645
43310 32645 45361 32645
45361 32645 45657 32645
45657 32645 46757 32645
48242 32645 49257 32645
50742 32645 51757 32645
53242 32645 59675 32645
40325 32725 43310 32725
43310 32725 45361 32725
45361 32725 45657 32725
45657 32725 46741 32725
48259 32725 49241 32725
50759 32725 51741 32725
53259 32725 59675 32725
40325 32805 43310 32805
43310 32805 45361 32805
45361 32805 45657 32805
45657 32805 46741 32805
48259 32805 49241 32805
50759 32805 51741 32805
53259 32805 59675 32805
40325 32885 43310 32885
43310 32885 45361 32885
45361 32885 45657 32885
45657 32885 46741 32885
48259 32885 49241 32885
50759 32885 51741 32885
53259 32885 59675 32885
40325 32965 43310 32965
43310 32965 45361 32965
45361 32965 45657 32965
45657 32965 46741 32965
48259 32965 49241 32965
50759 32965 51741 32965
53259 32965 59675 32965
40325 33045 43310 33045
43310 33045 45361 33045
45361 33045 45657 33045
45657 33045 46741 33045
48259 33045 49241 33045
50759 33045 51741 33045
53259 33045 59675 33045
40325 33125 43310 33125
43310 33125 45361 33125
45361 33125 45657 33125
45657 33125 46741 33125
48259 33125 49241 33125
50759 33125 51741 33125
53259 33125 59675 33125
40325 33205 43310 33205
43310 33205 45361 33205
45361 33205 45657 33205
45657 33205 46741 33205
48259 33205 49241 33205
50759 33205 51741 33205
53259 33205 59675 33205
40325 33285 43310 33285
43310 33285 45361 33285
45361 33285 45657 33285
45657 33285 46741 33285
48259 33285 49241 33285
50759 33285 51741 33285
53259 33285 59675 33285
40325 33365 43310 33365
43310 33365 45361 33365
45361 33365 45657 33365
45657 33365 46741 33365
48259 33365 49241 33365
50759 33365 51741 33365
53259 33365 59675 33365
40325 33445 43310 33445
43310 33445 45361 33445
45361 33445 45657 33445
45657 33445 46754 33445
48247 33445 49254 33445
50747 33445 51754 33445
53247 33445 59675 33445
40325 33525 43310 33525
43310 33525 45361 33525
45361 33525 45657 33525
45657 33525 46798 33525
48202 33525 49298 33525
50702 33525 51798 33525
53202 33525 59675 33525
40325 33605 43310 33605
43310 33605 45361 33605
45361 33605 45657 33605
45657 33605 46919 33605
48081 33605 49419 33605
50581 33605 51919 33605
53081 33605 59675 33605
40325 33685 43310 33685
43310 33685 45361 33685
45361 33685 45657 33685
45657 33685 47050 33685
47950 33685 49550 33685
50450 33685 52050 33685
52950 33685 59675 33685
40325 33765 43310 33765
43310 33765 45361 33765
45361 33765 45657 33765
45657 33765 47050 33765
47950 33765 49550 33765
50450 33765 52050 33765
52950 33765 59675 33765
40325 33845 43310 33845
43310 33845 45361 33845
45361 33845 45657 33845
45657 33845 47050 33845
47950 33845 49550 33845
50450 33845 52050 33845
52950 33845 59675 33845
40325 33925 43310 33925
43310 33925 45361 33925
45361 33925 45657 33925
45657 33925 46848 33925
48152 33925 49348 33925
50652 33925 51848 33925
53152 33925 59675 33925
40325 34005 43310 34005
43310 34005 45361 34005
45361 34005 45657 34005
45657 34005 46774 34005
48225 34005 49274 34005
50725 34005 51774 34005
53225 34005 59675 34005
40325 34085 43310 34085
43310 34085 45361 34085
45361 34085 45657 34085
45657 34085 46741 34085
48258 34085 49241 34085
50758 34085 51741 34085
53258 34085 59675 34085
40325 34165 43310 34165
43310 34165 45361 34165
45361 34165 45657 34165
45657 34165 46741 34165
48259 34165 49241 34165
50759 34165 51741 34165
53259 34165 59675 34165
40325 34245 43310 34245
43310 34245 45361 34245
45361 34245 45657 34245
45657 34245 46741 34245
48259 34245 49241 34245
50759 34245 51741 34245
53259 34245 59675 34245
40325 34325 43310 34325
43310 34325 45361 34325
45361 34325 45657 34325
45657 34325 46741 34325
48259 34325 49241 34325
50759 34325 51741 34325
53259 34325 59675 34325
40325 34405 43310 34405
43310 34405 45361 34405
45361 34405 45657 34405
45657 34405 46741 34405
48259 34405 49241 34405
50759 34405 51741 34405
53259 34405 59675 34405
40325 34485 43310 34485
43310 34485 45361 34485
45361 34485 45657 34485
45657 34485 46741 34485
48259 34485 49241 34485
50759 34485 51741 34485
53259 34485 59675 34485
40325 34565 43310 34565
43310 34565 45361 34565
45361 34565 45657 34565
45657 34565 46741 34565
48259 34565 49241 34565
50759 34565 51741 34565
53259 34565 59675 34565
40325 34645 43310 34645
43310 34645 45361 34645
45361 34645 45657 34645
45657 34645 46741 34645
48259 34645 49241 34645
50759 34645 51741 34645
53259 34645 59675 34645
40325 34725 43310 34725
43310 34725 45361 34725
45361 34725 45657 34725
45657 34725 46741 34725
48259 34725 49241 34725
50759 34725 51741 34725
53259 34725 59675 34725
40325 34805 43310 34805
43310 34805 45361 34805
45361 34805 45657 34805
45657 34805 46741 34805
48259 34805 49241 34805
50759 34805 51741 34805
53259 34805 59675 34805
40325 34885 43310 34885
43310 34885 45361 34885
45361 34885 45657 34885
45657 34885 46771 34885
48230 34885 49271 34885
50730 34885 51771 34885
53230 34885 59675 34885
40325 34965 43310 34965
43310 34965 45361 34965
45361 34965 45657 34965
45657 34965 46838 34965
48162 34965 49338 34965
50662 34965 51838 34965
53162 34965 59675 34965
40325 35045 43310 35045
43310 35045 45361 35045
45361 35045 45657 35045
45657 35045 46828 35045
48172 35045 49328 35045
50672 35045 51828 35045
53172 35045 59675 35045
40325 35125 43310 35125
43310 35125 45361 35125
45361 35125 45657 35125
45657 35125 46766 35125
48233 35125 49266 35125
50733 35125 51766 35125
53233 35125 59675 35125
40325 35205 43310 35205
43310 35205 45361 35205
45361 35205 45657 35205
45657 35205 46741 35205
48259 35205 49241 35205
50759 35205 51741 35205
53259 35205 59675 35205
40325 35285 43310 35285
43310 35285 45361 35285
45361 35285 45657 35285
45657 35285 46741 35285
48259 35285 49241 35285
50759 35285 51741 35285
53259 35285 59675 35285
40325 35365 43310 35365
43310 35365 45361 35365
45361 35365 45657 35365
45657 35365 46741 35365
48259 35365 49241 35365
50759 35365 51741 35365
53259 35365 59675 35365
40325 35445 43310 35445
43310 35445 45361 35445
45361 35445 45657 35445
45657 35445 46741 35445
48259 35445 49241 35445
50759 35445 51741 35445
53259 35445 59675 35445
40325 35525 43310 35525
43310 35525 45361 35525
45361 35525 45657 35525
45657 35525 46741 35525
48259 35525 49241 35525
50759 35525 51741 35525
53259 35525 59675 35525
40325 35605 43310 35605
43310 35605 45361 35605
45361 35605 45657 35605
45657 35605 46741 35605
48259 35605 49241 35605
50759 35605 51741 35605
53259 35605 59675 35605
40325 35685 43310 35685
43310 35685 45361 35685
45361 35685 45657 35685
45657 35685 46741 35685
48259 35685 49241 35685
50759 35685 51741 35685
53259 35685 59675 35685
40325 35765 43310 35765
43310 35765 45361 35765
45361 35765 45657 35765
45657 35765 46741 35765
48259 35765 49241 35765
50759 35765 51741 35765
53259 35765 59675 35765
40325 35845 43310 35845
43310 35845 45361 35845
45361 35845 45657 35845
45657 35845 46741 35845
48259 35845 49241 35845
50759 35845 51741 35845
53259 35845 59675 35845
40325 35925 43310 35925
43310 35925 45361 35925
45361 35925 45657 35925
45657 35925 46746 35925
48255 35925 49246 35925
50755 35925 51746 35925
53255 35925 59675 35925
40325 36005 43310 36005
43310 36005 45361 36005
45361 36005 45657 36005
45657 36005 46779 36005
48222 36005 49279 36005
50722 36005 51779 36005
53222 36005 59675 36005
40325 36085 43310 36085
43310 36085 45361 36085
45361 36085 45657 36085
45657 36085 46871 36085
48130 36085 49371 36085
50630 36085 51871 36085
53130 36085 59675 36085
40325 36165 43310 36165
43310 36165 45361 36165
45361 36165 45657 36165
45657 36165 47050 36165
47950 36165 49550 36165
50450 36165 52050 36165
52950 36165 59675 36165
40325 36245 43310 36245
43310 36245 45361 36245
45361 36245 45657 36245
45657 36245 47050 36245
47950 36245 49550 36245
50450 36245 52050 36245
52950 36245 59675 36245
40325 36325 43310 36325
43310 36325 45361 36325
45361 36325 45657 36325
45657 36325 47050 36325
47950 36325 49550 36325
50450 36325 52050 36325
52950 36325 59675 36325
40325 36405 43310 36405
43310 36405 45361 36405
45361 36405 45657 36405
45657 36405 46895 36405
48105 36405 49395 36405
50605 36405 51895 36405
53105 36405 59675 36405
40325 36485 43310 36485
43310 36485 45361 36485
45361 36485 45657 36485
45657 36485 46788 36485
48212 36485 49288 36485
50712 36485 51788 36485
53212 36485 59675 36485
40325 36565 43310 36565
43310 36565 45361 36565
45361 36565 45657 36565
45657 36565 46749 36565
48250 36565 49249 36565
50750 36565 51749 36565
53250 36565 59675 36565
40325 36645 43310 36645
43310 36645 45361 36645
45361 36645 45657 36645
45657 36645 46741 36645
48259 36645 49241 36645
50759 36645 51741 36645
53259 36645 59675 36645
40325 36725 43310 36725
43310 36725 45361 36725
45361 36725 45657 36725
45657 36725 46741 36725
48259 36725 49241 36725
50759 36725 51741 36725
53259 36725 59675 36725
40325 36805 43310 36805
43310 36805 45361 36805
45361 36805 45657 36805
45657 36805 46741 36805
48259 36805 49241 36805
50759 36805 51741 36805
53259 36805 59675 36805
40325 36885 43310 36885
43310 36885 45361 36885
45361 36885 45657 36885
45657 36885 46741 36885
48259 36885 49241 36885
50759 36885 51741 36885
53259 36885 59675 36885
40325 36965 43310 36965
43310 36965 45361 36965
45361 36965 45657 36965
45657 36965 46741 36965
48259 36965 49241 36965
50759 36965 51741 36965
53259 36965 59675 36965
40325 37045 43310 37045
43310 37045 45361 37045
45361 37045 45657 37045
45657 37045 46741 37045
48259 37045 49241 37045
50759 37045 51741 37045
53259 37045 59675 37045
40325 37125 43310 37125
43310 37125 45361 37125
45361 37125 45657 37125
45657 37125 46741 37125
48259 37125 49241 37125
50759 37125 51741 37125
53259 37125 59675 37125
40325 37205 43310 37205
43310 37205 45361 37205
45361 37205 45657 37205
45657 37205 46741 37205
48259 37205 49241 37205
50759 37205 51741 37205
53259 37205 59675 37205
40325 37285 43310 37285
43310 37285 45361 37285
45361 37285 45657 37285
45657 37285 46741 37285
48259 37285 49241 37285
50759 37285 51741 37285
53259 37285 59675 37285
40325 37365 43310 37365
43310 37365 45361 37365
45361 37365 45657 37365
45657 37365 46763 37365
48239 37365 49263 37365
50739 37365 51763 37365
53239 37365 59675 37365
40325 37445 43310 37445
43310 37445 45361 37445
45361 37445 45657 37445
45657 37445 46818 37445
48182 37445 49318 37445
50682 37445 51818 37445
53182 37445 59675 37445
40325 37525 43310 37525
43310 37525 45361 37525
45361 37525 45657 37525
45657 37525 46848 37525
48152 37525 49348 37525
50652 37525 51848 37525
53152 37525 59675 37525
40325 37605 43310 37605
43310 37605 45361 37605
45361 37605 45657 37605
45657 37605 46774 37605
48225 37605 49274 37605
50725 37605 51774 37605
53225 37605 59675 37605
40325 37685 43310 37685
43310 37685 45361 37685
45361 37685 45657 37685
45657 37685 46741 37685
48258 37685 49241 37685
50758 37685 51741 37685
53258 37685 59675 37685
40325 37765 43310 37765
43310 37765 45361 37765
45361 37765 45657 37765
45657 37765 46741 37765
48259 37765 49241 37765
50759 37765 51741 37765
53259 37765 59675 37765
40325 37845 43310 37845
43310 37845 45361 37845
45361 37845 45657 37845
45657 37845 46741 37845
48259 37845 49241 37845
50759 37845 51741 37845
53259 37845 59675 37845
40325 37925 43310 37925
43310 37925 45361 37925
45361 37925 45657 37925
45657 37925 46741 37925
48259 37925 49241 37925
50759 37925 51741 37925
53259 37925 59675 37925
40325 38005 43310 38005
43310 38005 45361 38005
45361 38005 45657 38005
45657 38005 46741 38005
48259 38005 49241 38005
50759 38005 51741 38005
53259 38005 59675 38005
40325 38085 43310 38085
43310 38085 45361 38085
45361 38085 45657 38085
45657 38085 46741 38085
48259 38085 49241 38085
50759 38085 51741 38085
53259 38085 59675 38085
40325 38165 43310 38165
43310 38165 45361 38165
45361 38165 45657 38165
45657 38165 46741 38165
48259 38165 49241 38165
50759 38165 51741 38165
53259 38165 59675 38165
40325 38245 43310 38245
43310 38245 45361 38245
45361 38245 45657 38245
45657 38245 46741 38245
48259 38245 49241 38245
50759 38245 51741 38245
53259 38245 59675 38245
40325 38325 43310 38325
43310 38325 45361 38325
45361 38325 45657 38325
45657 38325 46741 38325
48259 38325 49241 38325
50759 38325 51741 38325
53259 38325 59675 38325
40325 38405 43310 38405
43310 38405 45361 38405
45361 38405 45657 38405
45657 38405 46741 38405
48259 38405 49241 38405
50759 38405 51741 38405
53259 38405 59675 38405
40325 38485 43310 38485
43310 38485 45361 38485
45361 38485 45657 38485
45657 38485 46771 38485
48230 38485 49271 38485
50730 38485 51771 38485
53230 38485 59675 38485
40325 38565 43310 38565
43310 38565 45361 38565
45361 38565 45657 38565
45657 38565 46838 38565
48162 38565 49338 38565
50662 38565 51838 38565
53162 38565 59675 38565
40325 38645 43310 38645
43310 38645 45361 38645
45361 38645 45657 38645
45657 38645 47050 38645
47950 38645 49550 38645
50450 38645 52050 38645
52950 38645 59675 38645
40325 38725 43310 38725
43310 38725 45361 38725
45361 38725 45657 38725
45657 38725 47050 38725
47950 38725 49550 38725
50450 38725 52050 38725
52950 38725 59675 38725
40325 38805 43310 38805
43310 38805 45361 38805
45361 38805 45657 38805
45657 38805 47050 38805
47950 38805 49550 38805
50450 38805 52050 38805
52950 38805 59675 38805
40325 38885 43310 38885
43310 38885 45361 38885
45361 38885 45657 38885
45657 38885 47050 38885
47950 38885 49550 38885
50450 38885 52050 38885
52950 38885 59675 38885
40325 38965 43310 38965
43310 38965 45361 38965
45361 38965 45657 38965
45657 38965 46808 38965
48192 38965 49308 38965
50692 38965 51808 38965
53192 38965 59675 38965
40325 39045 43310 39045
43310 39045 45361 39045
45361 39045 45657 39045
45657 39045 46757 39045
48242 39045 49257 39045
50742 39045 51757 39045
53242 39045 59675 39045
40325 39125 43310 39125
43310 39125 45361 39125
45361 39125 45657 39125
45657 39125 46741 39125
48259 39125 49241 39125
50759 39125 51741 39125
53259 39125 59675 39125
40325 39205 43310 39205
43310 39205 45361 39205
45361 39205 45657 39205
45657 39205 46741 39205
48259 39205 49241 39205
50759 39205 51741 39205
53259 39205 59675 39205
40325 39285 43310 39285
43310 39285 45361 39285
45361 39285 45657 39285
45657 39285 46741 39285
48259 39285 49241 39285
50759 39285 51741 39285
53259 39285 59675 39285
40325 39365 43310 39365
43310 39365 45361 39365
45361 39365 45657 39365
45657 39365 46741 39365
48259 39365 49241 39365
50759 39365 51741 39365
53259 39365 59675 39365
40325 39445 43310 39445
43310 39445 45361 39445
45361 39445 45657 39445
45657 39445 46741 39445
48259 39445 49241 39445
50759 39445 51741 39445
53259 39445 59675 39445
40325 39525 43310 39525
43310 39525 45361 39525
45361 39525 45657 39525
45657 39525 46741 39525
48259 39525 49241 39525
50759 39525 51741 39525
53259 39525 59675 39525
40325 39605 43310 39605
43310 39605 45361 39605
45361 39605 45657 39605
45657 39605 46741 39605
48259 39605 49241 39605
50759 39605 51741 39605
53259 39605 59675 39605
40325 39685 43310 39685
43310 39685 45361 39685
45361 39685 45657 39685
45657 39685 46741 39685
48259 39685 49241 39685
50759 39685 51741 39685
53259 39685 59675 39685
40325 39765 43310 39765
43310 39765 45361 39765
45361 39765 45657 39765
45657 39765 46741 39765
48259 39765 49241 39765
50759 39765 51741 39765
53259 39765 59675 39765
40325 39845 43310 39845
43310 39845 45361 39845
45361 39845 45657 39845
45657 39845 46754 39845
48247 39845 49254 39845
50747 39845 51754 39845
53247 39845 59675 39845
40325 39925 43310 39925
43310 39925 45361 39925
45361 39925 45657 39925
45657 39925 46798 39925
48202 39925 49298 39925
50702 39925 51798 39925
53202 39925 59675 39925
40325 40005 43310 40005
43310 40005 45361 40005
45361 40005 45657 40005
45657 40005 46894 40005
48106 40005 49394 40005
50606 40005 51894 40005
53106 40005 59675 40005
40325 40085 43310 40085
43310 40085 45361 40085
45361 40085 45657 40085
45657 40085 46788 40085
48212 40085 49288 40085
50712 40085 51788 40085
53212 40085 59675 40085
40325 40165 43310 40165
43310 40165 45361 40165
45361 40165 45657 40165
45657 40165 46749 40165
48250 40165 49249 40165
50750 40165 51749 40165
53250 40165 59675 40165
40325 40245 43310 40245
43310 40245 45361 40245
45361 40245 45657 40245
45657 40245 46741 40245
48259 40245 49241 40245
50759 40245 51741 40245
53259 40245 59675 40245
40325 40325 43310 40325
43310 40325 45361 40325
45361 40325 45657 40325
45657 40325 46741 40325
48259 40325 49241 40325
50759 40325 51741 40325
53259 40325 59675 40325
40325 40405 43310 40405
43310 40405 45361 40405
45361 40405 45657 40405
45657 40405 46741 40405
48259 40405 49241 40405
50759 40405 51741 40405
53259 40405 59675 40405
40325 40485 43310 40485
43310 40485 45361 40485
45361 40485 45657 40485
45657 40485 46741 40485
48259 40485 49241 40485
50759 40485 51741 40485
53259 40485 59675 40485
40325 40565 43310 40565
43310 40565 45361 40565
45361 40565 45657 40565
45657 40565 46741 40565
48259 40565 49241 40565
50759 40565 51741 40565
53259 40565 59675 40565
40325 40645 43310 40645
43310 40645 45361 40645
45361 40645 45657 40645
45657 40645 46741 40645
48259 40645 49241 40645
50759 40645 51741 40645
53259 40645 59675 40645
40325 40725 43310 40725
43310 40725 45361 40725
45361 40725 45657 40725
45657 40725 46741 40725
48259 40725 49241 40725
50759 40725 51741 40725
53259 40725 59675 40725
40325 40805 43310 40805
43310 40805 45361 40805
45361 40805 45657 40805
45657 40805 46741 40805
48259 40805 49241 40805
50759 40805 51741 40805
53259 40805 59675 40805
40325 40885 43310 40885
43310 40885 45361 40885
45361 40885 45657 40885
45657 40885 46741 40885
48259 40885 49241 40885
50759 40885 51741 40885
53259 40885 59675 40885
40325 40965 43310 40965
43310 40965 45361 40965
45361 40965 45657 40965
45657 40965 46763 40965
48239 40965 49263 40965
50739 40965 51763 40965
53239 40965 59675 40965
40325 41045 43310 41045
43310 41045 45361 41045
45361 41045 45657 41045
45657 41045 46818 41045
48182 41045 49318 41045
50682 41045 51818 41045
53182 41045 59675 41045
40325 41125 43310 41125
43310 41125 45361 41125
45361 41125 45657 41125
45657 41125 47050 41125
47950 41125 49550 41125
50450 41125 52050 41125
52950 41125 59675 41125
40325 41205 43310 41205
43310 41205 45361 41205
45361 41205 45657 41205
45657 41205 47050 41205
47950 41205 49550 41205
50450 41205 52050 41205
52950 41205 59675 41205
40325 41285 43310 41285
43310 41285 45361 41285
45361 41285 45657 41285
45657 41285 47050 41285
47950 41285 49550 41285
50450 41285 52050 41285
52950 41285 59675 41285
40325 41365 43310 41365
43310 41365 45361 41365
45361 41365 45657 41365
45657 41365 47050 41365
47950 41365 49550 41365
50450 41365 52050 41365
52950 41365 59675 41365
40325 41445 43310 41445
43310 41445 45361 41445
45361 41445 45657 41445
45657 41445 46828 41445
48172 41445 49328 41445
50672 41445 51828 41445
53172 41445 59675 41445
40325 41525 43310 41525
43310 41525 45361 41525
45361 41525 45657 41525
45657 41525 46766 41525
48233 41525 49266 41525
50733 41525 51766 41525
53233 41525 59675 41525
40325 41605 43310 41605
43310 41605 45361 41605
45361 41605 45657 41605
45657 41605 46741 41605
48259 41605 49241 41605
50759 41605 51741 41605
53259 41605 59675 41605
40325 41685 43310 41685
43310 41685 45361 41685
45361 41685 45657 41685
45657 41685 46741 41685
48259 41685 49241 41685
50759 41685 51741 41685
53259 41685 59675 41685
40325 41765 43310 41765
43310 41765 45361 41765
45361 41765 45657 41765
45657 41765 46741 41765
48259 41765 49241 41765
50759 41765 51741 41765
53259 41765 59675 41765
40325 41845 43310 41845
43310 41845 45361 41845
45361 41845 45657 41845
45657 41845 46741 41845
48259 41845 49241 41845
50759 41845 51741 41845
53259 41845 59675 41845
40325 41925 43310 41925
43310 41925 45361 41925
45361 41925 45657 41925
45657 41925 46741 41925
48259 41925 49241 41925
50759 41925 51741 41925
53259 41925 59675 41925
40325 42005 43310 42005
43310 42005 45361 42005
45361 42005 45657 42005
45657 42005 46741 42005
48259 42005 49241 42005
50759 42005 51741 42005
53259 42005 59675 42005
40325 42085 43310 42085
43310 42085 45361 42085
45361 42085 45657 42085
45657 42085 46741 42085
48259 42085 49241 42085
50759 42085 51741 42085
53259 42085 59675 42085
40325 42165 43310 42165
43310 42165 45361 42165
45361 42165 45657 42165
45657 42165 46741 42165
48259 42165 49241 42165
50759 42165 51741 42165
53259 42165 59675 42165
40325 42245 43310 42245
43310 42245 45361 42245
45361 42245 45657 42245
45657 42245 46741 42245
48259 42245 49241 42245
50759 42245 51741 42245
53259 42245 59675 42245
40325 42325 43310 42325
43310 42325 45361 42325
45361 42325 45657 42325
45657 42325 46746 42325
48255 42325 49246 42325
50755 42325 51746 42325
53255 42325 59675 42325
40325 42405 43310 42405
43310 42405 45361 42405
45361 42405 45657 42405
45657 42405 46779 42405
48222 42405 49279 42405
50722 42405 51779 42405
53222 42405 59675 42405
40325 42485 43310 42485
43310 42485 45361 42485
45361 42485 45657 42485
45657 42485 46871 42485
48129 42485 49371 42485
50629 42485 51871 42485
53129 42485 59675 42485
40325 42565 43310 42565
43310 42565 45361 42565
45361 42565 45657 42565
45657 42565 46808 42565
48192 42565 49308 42565
50692 42565 51808 42565
53192 42565 59675 42565
40325 42645 43310 42645
43310 42645 45361 42645
45361 42645 45657 42645
45657 42645 46757 42645
48242 42645 49257 42645
50742 42645 51757 42645
53242 42645 59675 42645
40325 42725 43310 42725
43310 42725 45361 42725
45361 42725 45657 42725
45657 42725 46741 42725
48259 42725 49241 42725
50759 42725 51741 42725
53259 42725 59675 42725
40325 42805 43310 42805
43310 42805 45361 42805
45361 42805 45657 42805
45657 42805 46741 42805
48259 42805 49241 42805
50759 42805 51741 42805
53259 42805 59675 42805
40325 42885 43310 42885
43310 42885 45361 42885
45361 42885 45657 42885
45657 42885 46741 42885
48259 42885 49241 42885
50759 42885 51741 42885
53259 42885 59675 42885
40325 42965 43310 42965
43310 42965 45361 42965
45361 42965 45657 42965
45657 42965 46741 42965
48259 42965 49241 42965
50759 42965 51741 42965
53259 42965 59675 42965
40325 43045 43310 43045
43310 43045 45361 43045
45361 43045 45657 43045
45657 43045 46741 43045
48259 43045 49241 43045
50759 43045 51741 43045
53259 43045 59675 43045
40325 43125 43310 43125
43310 43125 45361 43125
45361 43125 45657 43125
45657 43125 46741 43125
48259 43125 49241 43125
50759 43125 51741 43125
53259 43125 59675 43125
40325 43205 43310 43205
43310 43205 45361 43205
45361 43205 45657 43205
45657 43205 46741 43205
48259 43205 49241 43205
50759 43205 51741 43205
53259 43205 59675 43205
40325 43285 43310 43285
43310 43285 45361 43285
45361 43285 45657 43285
45657 43285 46741 43285
48259 43285 49241 43285
50759 43285 51741 43285
53259 43285 59675 43285
40325 43365 43310 43365
43310 43365 45361 43365
45361 43365 45657 43365
45657 43365 46741 43365
48259 43365 49241 43365
50759 43365 51741 43365
53259 43365 59675 43365
40325 43445 43310 43445
43310 43445 45361 43445
45361 43445 45657 43445
45657 43445 46754 43445
48247 43445 49254 43445
50747 43445 51754 43445
53247 43445 59675 43445
40325 43525 43310 43525
43310 43525 45361 43525
45361 43525 45657 43525
45657 43525 46798 43525
48202 43525 49298 43525
50702 43525 51798 43525
53202 43525 59675 43525
40325 43605 43310 43605
43310 43605 45361 43605
45361 43605 45657 43605
45657 43605 46919 43605
48081 43605 49419 43605
50581 43605 51919 43605
53081 43605 59675 43605
40325 43685 43310 43685
43310 43685 45361 43685
45361 43685 45657 43685
45657 43685 47050 43685
47950 43685 49550 43685
50450 43685 52050 43685
52950 43685 59675 43685
40325 43765 43310 43765
43310 43765 45361 43765
45361 43765 45657 43765
45657 43765 47050 43765
47950 43765 49550 43765
50450 43765 52050 43765
52950 43765 59675 43765
40325 43845 43310 43845
43310 43845 45361 43845
45361 43845 45657 43845
45657 43845 47050 43845
47950 43845 49550 43845
50450 43845 52050 43845
52950 43845 59675 43845
40325 43925 43310 43925
43310 43925 45361 43925
45361 43925 45657 43925
45657 43925 46848 43925
48152 43925 49348 43925
50652 43925 51848 43925
53152 43925 59675 43925
40325 44005 43310 44005
43310 44005 45361 44005
45361 44005 45657 44005
45657 44005 46774 44005
48225 44005 49274 44005
50725 44005 51774 44005
53225 44005 59675 44005
40325 44085 43310 44085
43310 44085 45361 44085
45361 44085 45657 44085
45657 44085 46741 44085
48258 44085 49241 44085
50758 44085 51741 44085
53258 44085 59675 44085
40325 44165 43310 44165
43310 44165 45361 44165
45361 44165 45657 44165
45657 44165 46741 44165
48259 44165 49241 44165
50759 44165 51741 44165
53259 44165 59675 44165
40325 44245 43310 44245
43310 44245 45361 44245
45361 44245 45657 44245
45657 44245 46741 44245
48259 44245 49241 44245
50759 44245 51741 44245
53259 44245 59675 44245
40325 44325 43310 44325
43310 44325 45361 44325
45361 44325 45657 44325
45657 44325 46741 44325
48259 44325 49241 44325
50759 44325 51741 44325
53259 44325 59675 44325
40325 44405 43310 44405
43310 44405 45361 44405
45361 44405 45657 44405
45657 44405 46741 44405
48259 44405 49241 44405
50759 44405 51741 44405
53259 44405 59675 44405
40325 44485 43310 44485
43310 44485 45361 44485
45361 44485 45657 44485
45657 44485 46741 44485
48259 44485 49241 44485
50759 44485 51741 44485
53259 44485 59675 44485
40325 44565 43310 44565
43310 44565 45361 44565
45361 44565 45657 44565
45657 44565 46741 44565
48259 44565 49241 44565
50759 44565 51741 44565
53259 44565 59675 44565
40325 44645 43310 44645
43310 44645 45361 44645
45361 44645 45657 44645
45657 44645 46741 44645
48259 44645 49241 44645
50759 44645 51741 44645
53259 44645 59675 44645
40325 44725 43310 44725
43310 44725 45361 44725
45361 44725 45657 44725
45657 44725 46741 44725
48259 44725 49241 44725
50759 44725 51741 44725
53259 44725 59675 44725
40325 44805 43310 44805
43310 44805 45361 44805
45361 44805 45657 44805
45657 44805 46741 44805
48259 44805 49241 44805
50759 44805 51741 44805
53259 44805 59675 44805
40325 44885 43310 44885
43310 44885 45361 44885
45361 44885 45657 44885
45657 44885 46771 44885
48230 44885 49271 44885
50730 44885 51771 44885
53230 44885 59675 44885
40325 44965 43310 44965
43310 44965 45361 44965
45361 44965 45657 44965
45657 44965 46838 44965
48162 44965 49338 44965
50662 44965 51838 44965
53162 44965 59675 44965
40325 45045 43310 45045
43310 45045 45361 45045
45361 45045 45657 45045
45657 45045 46828 45045
48172 45045 49328 45045
50672 45045 51828 45045
53172 45045 59675 45045
40325 45125 43310 45125
43310 45125 45361 45125
45361 45125 45657 45125
45657 45125 46766 45125
48233 45125 49266 45125
50733 45125 51766 45125
53233 45125 59675 45125
40325 45205 43310 45205
43310 45205 45361 45205
45361 45205 45657 45205
45657 45205 46741 45205
48259 45205 49241 45205
50759 45205 51741 45205
53259 45205 59675 45205
40325 45285 43310 45285
43310 45285 45361 45285
45361 45285 45657 45285
45657 45285 46741 45285
48259 45285 49241 45285
50759 45285 51741 45285
53259 45285 59675 45285
40325 45365 43310 45365
43310 45365 45361 45365
45361 45365 45657 45365
45657 45365 46741 45365
48259 45365 49241 45365
50759 45365 51741 45365
53259 45365 59675 45365
40325 45445 43310 45445
43310 45445 45361 45445
45361 45445 45657 45445
45657 45445 46741 45445
48259 45445 49241 45445
50759 45445 51741 45445
53259 45445 59675 45445
40325 45525 43310 45525
43310 45525 45361 45525
45361 45525 45657 45525
45657 45525 46741 45525
48259 45525 49241 45525
50759 45525 51741 45525
53259 45525 59675 45525
40325 45605 43310 45605
43310 45605 45361 45605
45361 45605 45657 45605
45657 45605 46741 45605
48259 45605 49241 45605
50759 45605 51741 45605
53259 45605 59675 45605
40325 45685 43310 45685
43310 45685 45361 45685
45361 45685 45657 45685
45657 45685 46741 45685
48259 45685 49241 45685
50759 45685 51741 45685
53259 45685 59675 45685
40325 45765 43310 45765
43310 45765 45361 45765
45361 45765 45657 45765
45657 45765 46741 45765
48259 45765 49241 45765
50759 45765 51741 45765
53259 45765 59675 45765
40325 45845 43310 45845
43310 45845 45361 45845
45361 45845 45657 45845
45657 45845 46741 45845
48259 45845 49241 45845
50759 45845 51741 45845
53259 45845 59675 45845
40325 45925 43310 45925
43310 45925 45361 45925
45361 45925 45657 45925
45657 45925 46746 45925
48255 45925 49246 45925
50755 45925 51746 45925
53255 45925 59675 45925
40325 46005 43310 46005
43310 46005 45361 46005
45361 46005 45657 46005
45657 46005 46779 46005
48222 46005 49279 46005
50722 46005 51779 46005
53222 46005 59675 46005
40325 46085 43310 46085
43310 46085 45361 46085
45361 46085 45657 46085
45657 46085 46871 46085
48130 46085 49371 46085
50630 46085 51871 46085
53130 46085 59675 46085
40325 46165 43310 46165
43310 46165 45361 46165
45361 46165 45657 46165
45657 46165 47050 46165
47950 46165 49550 46165
50450 46165 52050 46165
52950 46165 59675 46165
40325 46245 43310 46245
43310 46245 45361 46245
45361 46245 45657 46245
45657 46245 47050 46245
47950 46245 49550 46245
50450 46245 52050 46245
52950 46245 59675 46245
40325 46325 43310 46325
43310 46325 45361 46325
45361 46325 45657 46325
45657 46325 47050 46325
47950 46325 49550 46325
50450 46325 52050 46325
52950 46325 59675 46325
40325 46405 43310 46405
43310 46405 45361 46405
45361 46405 45657 46405
45657 46405 46895 46405
48105 46405 49395 46405
50605 46405 51895 46405
53105 46405 59675 46405
40325 46485 43310 46485
43310 46485 45361 46485
45361 46485 45657 46485
45657 46485 46788 46485
48212 46485 49288 46485
50712 46485 51788 46485
53212 46485 59675 46485
40325 46565 43310 46565
43310 46565 45361 46565
45361 46565 45657 46565
45657 46565 46749 46565
48250 46565 49249 46565
50750 46565 51749 46565
53250 46565 59675 46565
40325 46645 43310 46645
43310 46645 45361 46645
45361 46645 45657 46645
45657 46645 46741 46645
48259 46645 49241 46645
50759 46645 51741 46645
53259 46645 59675 46645
40325 46725 43310 46725
43310 46725 45361 46725
45361 46725 45657 46725
45657 46725 46741 46725
48259 46725 49241 46725
50759 46725 51741 46725
53259 46725 59675 46725
40325 46805 43310 46805
43310 46805 45361 46805
45361 46805 45657 46805
45657 46805 46741 46805
48259 46805 49241 46805
50759 46805 51741 46805
53259 46805 59675 46805
40325 46885 43310 46885
43310 46885 45361 46885
45361 46885 45657 46885
45657 46885 46741 46885
48259 46885 49241 46885
50759 46885 51741 46885
53259 46885 59675 46885
40325 46965 43310 46965
43310 46965 45361 46965
45361 46965 45657 46965
45657 46965 46741 46965
48259 46965 49241 46965
50759 46965 51741 46965
53259 46965 59675 46965
40325 47045 43310 47045
43310 47045 45361 47045
45361 47045 45657 47045
45657 47045 46741 47045
48259 47045 49241 47045
50759 47045 51741 47045
53259 47045 59675 47045
40325 47125 43310 47125
43310 47125 45361 47125
45361 47125 45657 47125
45657 47125 46741 47125
48259 47125 49241 47125
50759 47125 51741 47125
53259 47125 59675 47125
40325 47205 43310 47205
43310 47205 45361 47205
45361 47205 45657 47205
45657 47205 46741 47205
48259 47205 49241 47205
50759 47205 51741 47205
53259 47205 59675 47205
40325 47285 43310 47285
43310 47285 45361 47285
45361 47285 45657 47285
45657 47285 46741 47285
48259 47285 49241 47285
50759 47285 51741 47285
53259 47285 59675 47285
40325 47365 43310 47365
43310 47365 45361 47365
45361 47365 45657 47365
45657 47365 46763 47365
48239 47365 49263 47365
50739 47365 51763 47365
53239 47365 59675 47365
40325 47445 43310 47445
43310 47445 45361 47445
45361 47445 45657 47445
45657 47445 46818 47445
48182 47445 49318 47445
50682 47445 51818 47445
53182 47445 59675 47445
40325 47525 43310 47525
43310 47525 45361 47525
45361 47525 45657 47525
45657 47525 46848 47525
48152 47525 49348 47525
50652 47525 51848 47525
53152 47525 59675 47525
40325 47605 43310 47605
43310 47605 45361 47605
45361 47605 45657 47605
45657 47605 46774 47605
48225 47605 49274 47605
50725 47605 51774 47605
53225 47605 59675 47605
40325 47685 43310 47685
43310 47685 45361 47685
45361 47685 45657 47685
45657 47685 46741 47685
48258 47685 49241 47685
50758 47685 51741 47685
53258 47685 59675 47685
40325 47765 43310 47765
43310 47765 45361 47765
45361 47765 45657 47765
45657 47765 46741 47765
48259 47765 49241 47765
50759 47765 51741 47765
53259 47765 59675 47765
40325 47845 43310 47845
43310 47845 45361 47845
45361 47845 45657 47845
45657 47845 46741 47845
48259 47845 49241 47845
50759 47845 51741 47845
53259 47845 59675 47845
40325 47925 43310 47925
43310 47925 45361 47925
45361 47925 45657 47925
45657 47925 46741 47925
48259 47925 49241 47925
50759 47925 51741 47925
53259 47925 59675 47925
40325 48005 43310 48005
43310 48005 45361 48005
45361 48005 45657 48005
45657 48005 46741 48005
48259 48005 49241 48005
50759 48005 51741 48005
53259 48005 59675 48005
40325 48085 43310 48085
43310 48085 45361 48085
45361 48085 45657 48085
45657 48085 46741 48085
48259 48085 49241 48085
50759 48085 51741 48085
53259 48085 59675 48085
40325 48165 43310 48165
43310 48165 45361 48165
45361 48165 45657 48165
45657 48165 46741 48165
48259 48165 49241 48165
50759 48165 51741 48165
53259 48165 59675 48165
40325 48245 43310 48245
43310 48245 45361 48245
45361 48245 45657 48245
45657 48245 46741 48245
48259 48245 49241 48245
50759 48245 51741 48245
53259 48245 59675 48245
40325 48325 43310 48325
43310 48325 45361 48325
45361 48325 45657 48325
45657 48325 46741 48325
48259 48325 49241 48325
50759 48325 51741 48325
53259 48325 59675 48325
40325 48405 43310 48405
43310 48405 45361 48405
45361 48405 45657 48405
45657 48405 46741 48405
48259 48405 49241 48405
50759 48405 51741 48405
53259 48405 59675 48405
40325 48485 43310 48485
43310 48485 45361 48485
45361 48485 45657 48485
45657 48485 46771 48485
48230 48485 49271 48485
50730 48485 51771 48485
53230 48485 59675 48485
40325 48565 43310 48565
43310 48565 45361 48565
45361 48565 45657 48565
45657 48565 46838 48565
48162 48565 49338 48565
50662 48565 51838 48565
53162 48565 59675 48565
40325 48645 43310 48645
43310 48645 45361 48645
45361 48645 45657 48645
45657 48645 47050 48645
47950 48645 49550 48645
50450 48645 52050 48645
52950 48645 59675 48645
40325 48725 43310 48725
43310 48725 45361 48725
45361 48725 45657 48725
45657 48725 47050 48725
47950 48725 49550 48725
50450 48725 52050 48725
52950 48725 59675 48725
40325 48805 43310 48805
43310 48805 45361 48805
45361 48805 45657 48805
45657 48805 47050 48805
47950 48805 49550 48805
50450 48805 52050 48805
52950 48805 59675 48805
40325 48885 43310 48885
43310 48885 45361 48885
45361 48885 45657 48885
45657 48885 47050 48885
47950 48885 49550 48885
50450 48885 52050 48885
52950 48885 59675 48885
40325 48965 43310 48965
43310 48965 45361 48965
45361 48965 45657 48965
45657 48965 46808 48965
48192 48965 49308 48965
50692 48965 51808 48965
53192 48965 59675 48965
40325 49045 43310 49045
43310 49045 45361 49045
45361 49045 45657 49045
45657 49045 46757 49045
48242 49045 49257 49045
50742 49045 51757 49045
53242 49045 59675 49045
40325 49125 43310 49125
43310 49125 45361 49125
45361 49125 45657 49125
45657 49125 46741 49125
48259 49125 49241 49125
50759 49125 51741 49125
53259 49125 59675 49125
40325 49205 43310 49205
43310 49205 45361 49205
45361 49205 45657 49205
45657 49205 46741 49205
48259 49205 49241 49205
50759 49205 51741 49205
53259 49205 59675 49205
40325 49285 43310 49285
43310 49285 45361 49285
45361 49285 45657 49285
45657 49285 46741 49285
48259 49285 49241 49285
50759 49285 51741 49285
53259 49285 59675 49285
40325 49365 43310 49365
43310 49365 45361 49365
45361 49365 45657 49365
45657 49365 46741 49365
48259 49365 49241 49365
50759 49365 51741 49365
53259 49365 59675 49365
40325 49445 43310 49445
43310 49445 45361 49445
45361 49445 45657 49445
45657 49445 46741 49445
48259 49445 49241 49445
50759 49445 51741 49445
53259 49445 59675 49445
40325 49525 43310 49525
43310 49525 45361 49525
45361 49525 45657 49525
45657 49525 46741 49525
48259 49525 49241 49525
50759 49525 51741 49525
53259 49525 59675 49525
40325 49605 43310 49605
43310 49605 45361 49605
45361 49605 45657 49605
45657 49605 46741 49605
48259 49605 49241 49605
50759 49605 51741 49605
53259 49605 59675 49605
40325 49685 43310 49685
43310 49685 45361 49685
45361 49685 45657 49685
45657 49685 46741 49685
48259 49685 49241 49685
50759 49685 51741 49685
53259 49685 59675 49685
40325 49765 43310 49765
43310 49765 45361 49765
45361 49765 45657 49765
45657 49765 46741 49765
48259 49765 49241 49765
50759 49765 51741 49765
53259 49765 59675 49765
40325 49845 43310 49845
43310 49845 45361 49845
45361 49845 45657 49845
45657 49845 46754 49845
48247 49845 49254 49845
50747 49845 51754 49845
53247 49845 59675 49845
40325 49925 43310 49925
43310 49925 45361 49925
45361 49925 45657 49925
45657 49925 46798 49925
48202 49925 49298 49925
50702 49925 51798 49925
53202 49925 59675 49925
40325 50005 43310 50005
43310 50005 45361 50005
45361 50005 45657 50005
45657 50005 46894 50005
48106 50005 49394 50005
50606 50005 51894 50005
53106 50005 59675 50005
40325 50085 43310 50085
43310 50085 45361 50085
45361 50085 45657 50085
45657 50085 46788 50085
48212 50085 49288 50085
50712 50085 51788 50085
53212 50085 59675 50085
40325 50165 43310 50165
43310 50165 45361 50165
45361 50165 45657 50165
45657 50165 46749 50165
48250 50165 49249 50165
50750 50165 51749 50165
53250 50165 59675 50165
40325 50245 43310 50245
43310 50245 45361 50245
45361 50245 45657 50245
45657 50245 46741 50245
48259 50245 49241 50245
50759 50245 51741 50245
53259 50245 59675 50245
40325 50325 43310 50325
43310 50325 45361 50325
45361 50325 45657 50325
45657 50325 46741 50325
48259 50325 49241 50325
50759 50325 51741 50325
53259 50325 59675 50325
40325 50405 43310 50405
43310 50405 45361 50405
45361 50405 45657 50405
45657 50405 46741 50405
48259 50405 49241 50405
50759 50405 51741 50405
53259 50405 59675 50405
40325 50485 43310 50485
43310 50485 45361 50485
45361 50485 45657 50485
45657 50485 46741 50485
48259 50485 49241 50485
50759 50485 51741 50485
53259 50485 59675 50485
40325 50565 43310 50565
43310 50565 45361 50565
45361 50565 45657 50565
45657 50565 46741 50565
48259 50565 49241 50565
50759 50565 51741 50565
53259 50565 59675 50565
40325 50645 43310 50645
43310 50645 45361 50645
45361 50645 45657 50645
45657 50645 46741 50645
48259 50645 49241 50645
50759 50645 51741 50645
53259 50645 59675 50645
40325 50725 43310 50725
43310 50725 45361 50725
45361 50725 45657 50725
45657 50725 46741 50725
48259 50725 49241 50725
50759 50725 51741 50725
53259 50725 59675 50725
40325 50805 43310 50805
43310 50805 45361 50805
45361 50805 45657 50805
45657 50805 46741 50805
48259 50805 49241 50805
50759 50805 51741 50805
53259 50805 59675 50805
40325 50885 43310 50885
43310 50885 45361 50885
45361 50885 45657 50885
45657 50885 46741 50885
48259 50885 49241 50885
50759 50885 51741 50885
53259 50885 59675 50885
40325 50965 43310 50965
43310 50965 45361 50965
45361 50965 45657 50965
45657 50965 46763 50965
48239 50965 49263 50965
50739 50965 51763 50965
53239 50965 59675 50965
40325 51045 43310 51045
43310 51045 45361 51045
45361 51045 45657 51045
45657 51045 46818 51045
48182 51045 49318 51045
50682 51045 51818 51045
53182 51045 59675 51045
40325 51125 43310 51125
43310 51125 45361 51125
45361 51125 45657 51125
45657 51125 47050 51125
47950 51125 49550 51125
50450 51125 52050 51125
52950 51125 59675 51125
40325 51205 43310 51205
43310 51205 45361 51205
45361 51205 45657 51205
45657 51205 47050 51205
47950 51205 49550 51205
50450 51205 52050 51205
52950 51205 59675 51205
40325 51285 43310 51285
43310 51285 45361 51285
45361 51285 45657 51285
45657 51285 47050 51285
47950 51285 49550 51285
50450 51285 52050 51285
52950 51285 59675 51285
40325 51365 43310 51365
43310 51365 45361 51365
45361 51365 45657 51365
45657 51365 47050 51365
47950 51365 49550 51365
50450 51365 52050 51365
52950 51365 59675 51365
40325 51445 43310 51445
43310 51445 45361 51445
45361 51445 45657 51445
45657 51445 46828 51445
48172 51445 49328 51445
50672 51445 51828 51445
53172 51445 59675 51445
40325 51525 43310 51525
43310 51525 45361 51525
45361 51525 45657 51525
45657 51525 46766 51525
48233 51525 49266 51525
50733 51525 51766 51525
53233 51525 59675 51525
40325 51605 43310 51605
43310 51605 45361 51605
45361 51605 45657 51605
45657 51605 46741 51605
48259 51605 49241 51605
50759 51605 51741 51605
53259 51605 59675 51605
40325 51685 43310 51685
43310 51685 45361 51685
45361 51685 45657 51685
45657 51685 46741 51685
48259 51685 49241 51685
50759 51685 51741 51685
53259 51685 59675 51685
40325 51765 43310 51765
43310 51765 45361 51765
45361 51765 45657 51765
45657 51765 46741 51765
48259 51765 49241 51765
50759 51765 51741 51765
53259 51765 59675 51765
40325 51845 43310 51845
43310 51845 45361 51845
45361 51845 45657 51845
45657 51845 46741 51845
48259 51845 49241 51845
50759 51845 51741 51845
53259 51845 59675 51845
40325 51925 43310 51925
43310 51925 45361 51925
45361 51925 45657 51925
45657 51925 46741 51925
48259 51925 49241 51925
50759 51925 51741 51925
53259 51925 59675 51925
40325 52005 43310 52005
43310 52005 45361 52005
45361 52005 45657 52005
45657 52005 46741 52005
48259 52005 49241 52005
50759 52005 51741 52005
53259 52005 59675 52005
40325 52085 43310 52085
43310 52085 45361 52085
45361 52085 45657 52085
45657 52085 46741 52085
48259 52085 49241 52085
50759 52085 51741 52085
53259 52085 59675 52085
40325 52165 43310 52165
43310 52165 45361 52165
45361 52165 45657 52165
45657 52165 46741 52165
48259 52165 49241 52165
50759 52165 51741 52165
53259 52165 59675 52165
40325 52245 43310 52245
43310 52245 45361 52245
45361 52245 45657 52245
45657 52245 46741 52245
48259 52245 49241 52245
50759 52245 51741 52245
53259 52245 59675 52245
40325 52325 43310 52325
43310 52325 45361 52325
45361 52325 45657 52325
45657 52325 46746 52325
48255 52325 49246 52325
50755 52325 51746 52325
53255 52325 59675 52325
40325 52405 43310 52405
43310 52405 45361 52405
45361 52405 45657 52405
45657 52405 46779 52405
48222 52405 49279 52405
50722 52405 51779 52405
53222 52405 59675 52405
40325 52485 43310 52485
43310 52485 45361 52485
45361 52485 45657 52485
45657 52485 46871 52485
48129 52485 49371 52485
50629 52485 51871 52485
53129 52485 59675 52485
40325 52565 43310 52565
43310 52565 45361 52565
45361 52565 45657 52565
45657 52565 46808 52565
48192 52565 49308 52565
50692 52565 51808 52565
53192 52565 59675 52565
40325 52645 43310 52645
43310 52645 45361 52645
45361 52645 45657 52645
45657 52645 46757 52645
48242 52645 49257 52645
50742 52645 51757 52645
53242 52645 59675 52645
40325 52725 43310 52725
43310 52725 45361 52725
45361 52725 45657 52725
45657 52725 46741 52725
48259 52725 49241 52725
50759 52725 51741 52725
53259 52725 59675 52725
40325 52805 43310 52805
43310 52805 45361 52805
45361 52805 45657 52805
45657 52805 46741 52805
48259 52805 49241 52805
50759 52805 51741 52805
53259 52805 59675 52805
40325 52885 43310 52885
43310 52885 45361 52885
45361 52885 45657 52885
45657 52885 46741 52885
48259 52885 49241 52885
50759 52885 51741 52885
53259 52885 59675 52885
40325 52965 43310 52965
43310 52965 45361 52965
45361 52965 45657 52965
45657 52965 46741 52965
48259 52965 49241 52965
50759 52965 51741 52965
53259 52965 59675 52965
40325 53045 43310 53045
43310 53045 45361 53045
45361 53045 45657 53045
45657 53045 46741 53045
48259 53045 49241 53045
50759 53045 51741 53045
53259 53045 59675 53045
40325 53125 43310 53125
43310 53125 45361 53125
45361 53125 45657 53125
45657 53125 46741 53125
48259 53125 49241 53125
50759 53125 51741 53125
53259 53125 59675 53125
40325 53205 43310 53205
43310 53205 45361 53205
45361 53205 45657 53205
45657 53205 46741 53205
48259 53205 49241 53205
50759 53205 51741 53205
53259 53205 59675 53205
40325 53285 43310 53285
43310 53285 45361 53285
45361 53285 45657 53285
45657 53285 46741 53285
48259 53285 49241 53285
50759 53285 51741 53285
53259 53285 59675 53285
40325 53365 43310 53365
43310 53365 45361 53365
45361 53365 45657 53365
45657 53365 46741 53365
48259 53365 49241 53365
50759 53365 51741 53365
53259 53365 59675 53365
40325 53445 43310 53445
43310 53445 45361 53445
45361 53445 45657 53445
45657 53445 46754 53445
48247 53445 49254 53445
50747 53445 51754 53445
53247 53445 59675 53445
40325 53525 43310 53525
43310 53525 45361 53525
45361 53525 45657 53525
45657 53525 46798 53525
48202 53525 49298 53525
50702 53525 51798 53525
53202 53525 59675 53525
40325 53605 43310 53605
43310 53605 45361 53605
45361 53605 45657 53605
45657 53605 46919 53605
48081 53605 49419 53605
50581 53605 51919 53605
53081 53605 59675 53605
40325 53685 43310 53685
43310 53685 45361 53685
45361 53685 45657 53685
45657 53685 47050 53685
47950 53685 49550 53685
50450 53685 52050 53685
52950 53685 59675 53685
40325 53765 43310 53765
43310 53765 45361 53765
45361 53765 45657 53765
45657 53765 47050 53765
47950 53765 49550 53765
50450 53765 52050 53765
52950 53765 59675 53765
40325 53845 43310 53845
43310 53845 45361 53845
45361 53845 45657 53845
45657 53845 47050 53845
47950 53845 49550 53845
50450 53845 52050 53845
52950 53845 59675 53845
40325 53925 43310 53925
43310 53925 45361 53925
45361 53925 45657 53925
45657 53925 46848 53925
48152 53925 49348 53925
50652 53925 51848 53925
53152 53925 59675 53925
40325 54005 43310 54005
43310 54005 45361 54005
45361 54005 45657 54005
45657 54005 46774 54005
48225 54005 49274 54005
50725 54005 51774 54005
53225 54005 59675 54005
40325 54085 43310 54085
43310 54085 45361 54085
45361 54085 45657 54085
45657 54085 46741 54085
48258 54085 49241 54085
50758 54085 51741 54085
53258 54085 59675 54085
40325 54165 43310 54165
43310 54165 45361 54165
45361 54165 45657 54165
45657 54165 46741 54165
48259 54165 49241 54165
50759 54165 51741 54165
53259 54165 59675 54165
40325 54245 43310 54245
43310 54245 45361 54245
45361 54245 45657 54245
45657 54245 46741 54245
48259 54245 49241 54245
50759 54245 51741 54245
53259 54245 59675 54245
40325 54325 43310 54325
43310 54325 45361 54325
45361 54325 45657 54325
45657 54325 46741 54325
48259 54325 49241 54325
50759 54325 51741 54325
53259 54325 59675 54325
40325 54405 43310 54405
43310 54405 45361 54405
45361 54405 45657 54405
45657 54405 46741 54405
48259 54405 49241 54405
50759 54405 51741 54405
53259 54405 59675 54405
40325 54485 43310 54485
43310 54485 45361 54485
45361 54485 45657 54485
45657 54485 46741 54485
48259 54485 49241 54485
50759 54485 51741 54485
53259 54485 59675 54485
40325 54565 43310 54565
43310 54565 45361 54565
45361 54565 45657 54565
45657 54565 46741 54565
48259 54565 49241 54565
50759 54565 51741 54565
53259 54565 59675 54565
40325 54645 43310 54645
43310 54645 45361 54645
45361 54645 45657 54645
45657 54645 46741 54645
48259 54645 49241 54645
50759 54645 51741 54645
53259 54645 59675 54645
40325 54725 43310 54725
43310 54725 45361 54725
45361 54725 45657 54725
45657 54725 46741 54725
48259 54725 49241 54725
50759 54725 51741 54725
53259 54725 59675 54725
40325 54805 43310 54805
43310 54805 45361 54805
45361 54805 45657 54805
45657 54805 46741 54805
48259 54805 49241 54805
50759 54805 51741 54805
53259 54805 59675 54805
40325 54885 43310 54885
43310 54885 45361 54885
45361 54885 45657 54885
45657 54885 46771 54885
48230 54885 49271 54885
50730 54885 51771 54885
53230 54885 59675 54885
40325 54965 43310 54965
43310 54965 45361 54965
45361 54965 45657 54965
45657 54965 46838 54965
48162 54965 49338 54965
50662 54965 51838 54965
53162 54965 59675 54965
40325 55045 43310 55045
43310 55045 45361 55045
45361 55045 45657 55045
45657 55045 46828 55045
48172 55045 49328 55045
50672 55045 51828 55045
53172 55045 59675 55045
40325 55125 43310 55125
43310 55125 45361 55125
45361 55125 45657 55125
45657 55125 46766 55125
48233 55125 49266 55125
50733 55125 51766 55125
53233 55125 59675 55125
40325 55205 43310 55205
43310 55205 45361 55205
45361 55205 45657 55205
45657 55205 46741 55205
48259 55205 49241 55205
50759 55205 51741 55205
53259 55205 59675 55205
40325 55285 43310 55285
43310 55285 45361 55285
45361 55285 45657 55285
45657 55285 46741 55285
48259 55285 49241 55285
50759 55285 51741 55285
53259 55285 59675 55285
40325 55365 43310 55365
43310 55365 45361 55365
45361 55365 45657 55365
45657 55365 46741 55365
48259 55365 49241 55365
50759 55365 51741 55365
53259 55365 59675 55365
40325 55445 43310 55445
43310 55445 45361 55445
45361 55445 45657 55445
45657 55445 46741 55445
48259 55445 49241 55445
50759 55445 51741 55445
53259 55445 59675 55445
40325 55525 43310 55525
43310 55525 45361 55525
45361 55525 45657 55525
45657 55525 46741 55525
48259 55525 49241 55525
50759 55525 51741 55525
53259 55525 59675 55525
40325 55605 43310 55605
43310 55605 45361 55605
45361 55605 45657 55605
45657 55605 46741 55605
48259 55605 49241 55605
50759 55605 51741 55605
53259 55605 59675 55605
40325 55685 43310 55685
43310 55685 45361 55685
45361 55685 45657 55685
45657 55685 46741 55685
48259 55685 49241 55685
50759 55685 51741 55685
53259 55685 59675 55685
40325 55765 43310 55765
43310 55765 45361 55765
45361 55765 45657 55765
45657 55765 46741 55765
48259 55765 49241 55765
50759 55765 51741 55765
53259 55765 59675 55765
40325 55845 43310 55845
43310 55845 45361 55845
45361 55845 45657 55845
45657 55845 46741 55845
48259 55845 49241 55845
50759 55845 51741 55845
53259 55845 59675 55845
40325 55925 43310 55925
43310 55925 45361 55925
45361 55925 45657 55925
45657 55925 46746 55925
48255 55925 49246 55925
50755 55925 51746 55925
53255 55925 59675 55925
40325 56005 43310 56005
43310 56005 45361 56005
45361 56005 45657 56005
45657 56005 46779 56005
48222 56005 49279 56005
50722 56005 51779 56005
53222 56005 59675 56005
40325 56085 43310 56085
43310 56085 45361 56085
45361 56085 45657 56085
45657 56085 46871 56085
48130 56085 49371 56085
50630 56085 51871 56085
53130 56085 59675 56085
40325 56165 43310 56165
43310 56165 45361 56165
45361 56165 45657 56165
45657 56165 47050 56165
47950 56165 49550 56165
50450 56165 52050 56165
52950 56165 59675 56165
40325 56245 43310 56245
43310 56245 45361 56245
45361 56245 45657 56245
45657 56245 47050 56245
47950 56245 49550 56245
50450 56245 52050 56245
52950 56245 59675 56245
40325 56325 43310 56325
43310 56325 45361 56325
45361 56325 45657 56325
45657 56325 47050 56325
47950 56325 49550 56325
50450 56325 52050 56325
52950 56325 59675 56325
40325 56405 43310 56405
43310 56405 45361 56405
45361 56405 45657 56405
45657 56405 46895 56405
48105 56405 49395 56405
50605 56405 51895 56405
53105 56405 59675 56405
40325 56485 43310 56485
43310 56485 45361 56485
45361 56485 45657 56485
45657 56485 46788 56485
48212 56485 49288 56485
50712 56485 51788 56485
53212 56485 59675 56485
40325 56565 43310 56565
43310 56565 45361 56565
45361 56565 45657 56565
45657 56565 46749 56565
48250 56565 49249 56565
50750 56565 51749 56565
53250 56565 59675 56565
40325 56645 43310 56645
43310 56645 45361 56645
45361 56645 45657 56645
45657 56645 46741 56645
48259 56645 49241 56645
50759 56645 51741 56645
53259 56645 59675 56645
40325 56725 43310 56725
43310 56725 45361 56725
45361 56725 45657 56725
45657 56725 46741 56725
48259 56725 49241 56725
50759 56725 51741 56725
53259 56725 59675 56725
40325 56805 43310 56805
43310 56805 45361 56805
45361 56805 45657 56805
45657 56805 46741 56805
48259 56805 49241 56805
50759 56805 51741 56805
53259 56805 59675 56805
40325 56885 43310 56885
43310 56885 45361 56885
45361 56885 45657 56885
45657 56885 46741 56885
48259 56885 49241 56885
50759 56885 51741 56885
53259 56885 59675 56885
40325 56965 43310 56965
43310 56965 45361 56965
45361 56965 45657 56965
45657 56965 46741 56965
48259 56965 49241 56965
50759 56965 51741 56965
53259 56965 59675 56965
40325 57045 43310 57045
43310 57045 45361 57045
45361 57045 45657 57045
45657 57045 46741 57045
48259 57045 49241 57045
50759 57045 51741 57045
53259 57045 59675 57045
40325 57125 43310 57125
43310 57125 45361 57125
45361 57125 45657 57125
45657 57125 46741 57125
48259 57125 49241 57125
50759 57125 51741 57125
53259 57125 59675 57125
40325 57205 43310 57205
43310 57205 45361 57205
45361 57205 45657 57205
45657 57205 46741 57205
48259 57205 49241 57205
50759 57205 51741 57205
53259 57205 59675 57205
40325 57285 43310 57285
43310 57285 45361 57285
45361 57285 45657 57285
45657 57285 46741 57285
48259 57285 49241 57285
50759 57285 51741 57285
53259 57285 59675 57285
40325 57365 43310 57365
43310 57365 45361 57365
45361 57365 45657 57365
45657 57365 46763 57365
48239 57365 49263 57365
50739 57365 51763 57365
53239 57365 59675 57365
40325 57445 43310 57445
43310 57445 45361 57445
45361 57445 45657 57445
45657 57445 46818 57445
48182 57445 49318 57445
50682 57445 51818 57445
53182 57445 59675 57445
40325 57525 43310 57525
43310 57525 45361 57525
45361 57525 45657 57525
45657 57525 46848 57525
48152 57525 49348 57525
50652 57525 51848 57525
53152 57525 59675 57525
40325 57605 43310 57605
43310 57605 45361 57605
45361 57605 45657 57605
45657 57605 46774 57605
48225 57605 49274 57605
50725 57605 51774 57605
53225 57605 59675 57605
40325 57685 43310 57685
43310 57685 45361 57685
45361 57685 45657 57685
45657 57685 46741 57685
48258 57685 49241 57685
50758 57685 51741 57685
53258 57685 59675 57685
40325 57765 43310 57765
43310 57765 45361 57765
45361 57765 45657 57765
45657 57765 46741 57765
48259 57765 49241 57765
50759 57765 51741 57765
53259 57765 59675 57765
40325 57845 43310 57845
43310 57845 45361 57845
45361 57845 45657 57845
45657 57845 46741 57845
48259 57845 49241 57845
50759 57845 51741 57845
53259 57845 59675 57845
40325 57925 43310 57925
43310 57925 45361 57925
45361 57925 45657 57925
45657 57925 46741 57925
48259 57925 49241 57925
50759 57925 51741 57925
53259 57925 59675 57925
40325 58005 43310 58005
43310 58005 45361 58005
45361 58005 45657 58005
45657 58005 46741 58005
48259 58005 49241 58005
50759 58005 51741 58005
53259 58005 59675 58005
40325 58085 43310 58085
43310 58085 45361 58085
45361 58085 45657 58085
45657 58085 46741 58085
48259 58085 49241 58085
50759 58085 51741 58085
53259 58085 59675 58085
40325 58165 43310 58165
43310 58165 45361 58165
45361 58165 45657 58165
45657 58165 46741 58165
48259 58165 49241 58165
50759 58165 51741 58165
53259 58165 59675 58165
40325 58245 43310 58245
43310 58245 45361 58245
45361 58245 45657 58245
45657 58245 46741 58245
48259 58245 49241 58245
50759 58245 51741 58245
53259 58245 59675 58245
40325 58325 43310 58325
43310 58325 45361 58325
45361 58325 45657 58325
45657 58325 46741 58325
48259 58325 49241 58325
50759 58325 51741 58325
53259 58325 59675 58325
40325 58405 43310 58405
43310 58405 45361 58405
45361 58405 45657 58405
45657 58405 46741 58405
48259 58405 49241 58405
50759 58405 51741 58405
53259 58405 59675 58405
40325 58485 43310 58485
43310 58485 45361 58485
45361 58485 45657 58485
45657 58485 46771 58485
48230 58485 49271 58485
50730 58485 51771 58485
53230 58485 59675 58485
40325 58565 43310 58565
43310 58565 45361 58565
45361 58565 45657 58565
45657 58565 46838 58565
48162 58565 49338 58565
50662 58565 51838 58565
53162 58565 59675 58565
40325 58645 43310 58645
43310 58645 45361 58645
45361 58645 45657 58645
45657 58645 47050 58645
47950 58645 49550 58645
50450 58645 52050 58645
52950 58645 59675 58645
40325 58725 43310 58725
43310 58725 45361 58725
45361 58725 45657 58725
45657 58725 47050 58725
47950 58725 49550 58725
50450 58725 52050 58725
52950 58725 59675 58725
40325 58805 43310 58805
43310 58805 45361 58805
45361 58805 45657 58805
45657 58805 47050 58805
47950 58805 49550 58805
50450 58805 52050 58805
52950 58805 59675 58805
40325 58885 43310 58885
43310 58885 45361 58885
45361 58885 45657 58885
45657 58885 47050 58885
47950 58885 49550 58885
50450 58885 52050 58885
52950 58885 59675 58885
40325 58965 43310 58965
43310 58965 45361 58965
45361 58965 45657 58965
45657 58965 46808 58965
48192 58965 49308 58965
50692 58965 51808 58965
53192 58965 59675 58965
40325 59045 43310 59045
43310 59045 45361 59045
45361 59045 45657 59045
45657 59045 46757 59045
48242 59045 49257 59045
50742 59045 51757 59045
53242 59045 59675 59045
40325 59125 43310 59125
43310 59125 45361 59125
45361 59125 45657 59125
45657 59125 46741 59125
48259 59125 49241 59125
50759 59125 51741 59125
53259 59125 59675 59125
40325 59205 43310 59205
43310 59205 45361 59205
45361 59205 45657 59205
45657 59205 46741 59205
48259 59205 49241 59205
50759 59205 51741 59205
53259 59205 59675 59205
40325 59285 43310 59285
43310 59285 45361 59285
45361 59285 45657 59285
45657 59285 46741 59285
48259 59285 49241 59285
50759 59285 51741 59285
53259 59285 59675 59285
40325 59365 43310 59365
43310 59365 45361 59365
45361 59365 45657 59365
45657 59365 46741 59365
48259 59365 49241 59365
50759 59365 51741 59365
53259 59365 59675 59365
40325 59445 43310 59445
43310 59445 45361 59445
45361 59445 45657 59445
45657 59445 46741 59445
48259 59445 49241 59445
50759 59445 51741 59445
53259 59445 59675 59445
40325 59525 43310 59525
43310 59525 45361 59525
45361 59525 45657 59525
45657 59525 46741 59525
48259 59525 49241 59525
50759 59525 51741 59525
53259 59525 59675 59525
40325 59605 43310 59605
43310 59605 45361 59605
45361 59605 45657 59605
45657 59605 46741 59605
48259 59605 49241 59605
50759 59605 51741 59605
53259 59605 59675 59605
40325 59685 43310 59685
43310 59685 45361 59685
45361 59685 45657 59685
45657 59685 46741 59685
48259 59685 49241 59685
50759 59685 51741 59685
53259 59685 59675 59685
40325 59765 43310 59765
43310 59765 45361 59765
45361 59765 45657 59765
45657 59765 46741 59765
48259 59765 49241 59765
50759 59765 51741 59765
53259 59765 59675 59765
40325 59845 43310 59845
43310 59845 45361 59845
45361 59845 45657 59845
45657 59845 46754 59845
48247 59845 49254 59845
50747 59845 51754 59845
53247 59845 59675 59845
40325 59925 43310 59925
43310 59925 45361 59925
45361 59925 45657 59925
45657 59925 46798 59925
48202 59925 49298 59925
50702 59925 51798 59925
53202 59925 59675 59925
40325 60005 43310 60005
43310 60005 45361 60005
45361 60005 45657 60005
45657 60005 46894 60005
48106 60005 49394 60005
50606 60005 51894 60005
53106 60005 59675 60005
40325 60085 43310 60085
43310 60085 45361 60085
45361 60085 45657 60085
45657 60085 46788 60085
48212 60085 49288 60085
50712 60085 51788 60085
53212 60085 59675 60085
40325 60165 43310 60165
43310 60165 45361 60165
45361 60165 45657 60165
45657 60165 46749 60165
48250 60165 49249 60165
50750 60165 51749 60165
53250 60165 59675 60165
40325 60245 43310 60245
43310 60245 45361 60245
45361 60245 45657 60245
45657 60245 46741 60245
48259 60245 49241 60245
50759 60245 51741 60245
53259 60245 59675 60245
40325 60325 43310 60325
43310 60325 45361 60325
45361 60325 45657 60325
45657 60325 46741 60325
48259 60325 49241 60325
50759 60325 51741 60325
53259 60325 59675 60325
40325 60405 43310 60405
43310 60405 45361 60405
45361 60405 45657 60405
45657 60405 46741 60405
48259 60405 49241 60405
50759 60405 51741 60405
53259 60405 59675 60405
40325 60485 43310 60485
43310 60485 45361 60485
45361 60485 45657 60485
45657 60485 46741 60485
48259 60485 49241 60485
50759 60485 51741 60485
53259 60485 59675 60485
40325 60565 43310 60565
43310 60565 45361 60565
45361 60565 45657 60565
45657 60565 46741 60565
48259 60565 49241 60565
50759 60565 51741 60565
53259 60565 59675 60565
40325 60645 43310 60645
43310 60645 45361 60645
45361 60645 45657 60645
45657 60645 46741 60645
48259 60645 49241 60645
50759 60645 51741 60645
53259 60645 59675 60645
40325 60725 43310 60725
43310 60725 45361 60725
45361 60725 45657 60725
45657 60725 46741 60725
48259 60725 49241 60725
50759 60725 51741 60725
53259 60725 59675 60725
40325 60805 43310 60805
43310 60805 45361 60805
45361 60805 45657 60805
45657 60805 46741 60805
48259 60805 49241 60805
50759 60805 51741 60805
53259 60805 59675 60805
40325 60885 43310 60885
43310 60885 45361 60885
45361 60885 45657 60885
45657 60885 46741 60885
48259 60885 49241 60885
50759 60885 51741 60885
53259 60885 59675 60885
40325 60965 43310 60965
43310 60965 45361 60965
45361 60965 45657 60965
45657 60965 46763 60965
48239 60965 49263 60965
50739 60965 51763 60965
53239 60965 59675 60965
40325 61045 43310 61045
43310 61045 45361 61045
45361 61045 45657 61045
45657 61045 46818 61045
48182 61045 49318 61045
50682 61045 51818 61045
53182 61045 59675 61045
40325 61125 43310 61125
43310 61125 45361 61125
45361 61125 45657 61125
45657 61125 47050 61125
47950 61125 49550 61125
50450 61125 52050 61125
52950 61125 59675 61125
40325 61205 43310 61205
43310 61205 45361 61205
45361 61205 45657 61205
45657 61205 47050 61205
47950 61205 49550 61205
50450 61205 52050 61205
52950 61205 59675 61205
40325 61285 43310 61285
43310 61285 45361 61285
45361 61285 45657 61285
45657 61285 47050 61285
47950 61285 49550 61285
50450 61285 52050 61285
52950 61285 59675 61285
40325 61365 43310 61365
43310 61365 45361 61365
45361 61365 45657 61365
45657 61365 47050 61365
47950 61365 49550 61365
50450 61365 52050 61365
52950 61365 59675 61365
40325 61445 43310 61445
43310 61445 45361 61445
45361 61445 45657 61445
45657 61445 46828 61445
48172 61445 49328 61445
50672 61445 51828 61445
53172 61445 59675 61445
40325 61525 43310 61525
43310 61525 45361 61525
45361 61525 45657 61525
45657 61525 46766 61525
48233 61525 49266 61525
50733 61525 51766 61525
53233 61525 59675 61525
40325 61605 43310 61605
43310 61605 45361 61605
45361 61605 45657 61605
45657 61605 46741 61605
48259 61605 49241 61605
50759 61605 51741 61605
53259 61605 59675 61605
40325 61685 43310 61685
43310 61685 45361 61685
45361 61685 45657 61685
45657 61685 46741 61685
48259 61685 49241 61685
50759 61685 51741 61685
53259 61685 59675 61685
40325 61765 43310 61765
43310 61765 45361 61765
45361 61765 45657 61765
45657 61765 46741 61765
48259 61765 49241 61765
50759 61765 51741 61765
53259 61765 59675 61765
40325 61845 43310 61845
43310 61845 45361 61845
45361 61845 45657 61845
45657 61845 46741 61845
48259 61845 49241 61845
50759 61845 51741 61845
53259 61845 59675 61845
40325 61925 43310 61925
43310 61925 45361 61925
45361 61925 45657 61925
45657 61925 46741 61925
48259 61925 49241 61925
50759 61925 51741 61925
53259 61925 59675 61925
40325 62005 43310 62005
43310 62005 45361 62005
45361 62005 45657 62005
45657 62005 46741 62005
48259 62005 49241 62005
50759 62005 51741 62005
53259 62005 59675 62005
40325 62085 43310 62085
43310 62085 45361 62085
45361 62085 45657 62085
45657 62085 46741 62085
48259 62085 49241 62085
50759 62085 51741 62085
53259 62085 59675 62085
40325 62165 43310 62165
43310 62165 45361 62165
45361 62165 45657 62165
45657 62165 46741 62165
48259 62165 49241 62165
50759 62165 51741 62165
53259 62165 59675 62165
40325 62245 43310 62245
43310 62245 45361 62245
45361 62245 45657 62245
45657 62245 46741 62245
48259 62245 49241 62245
50759 62245 51741 62245
53259 62245 59675 62245
40325 62325 43310 62325
43310 62325 45361 62325
45361 62325 45657 62325
45657 62325 46746 62325
48255 62325 49246 62325
50755 62325 51746 62325
53255 62325 59675 62325
40325 62405 43310 62405
43310 62405 45361 62405
45361 62405 45657 62405
45657 62405 46779 62405
48222 62405 49279 62405
50722 62405 51779 62405
53222 62405 59675 62405
40325 62485 43310 62485
43310 62485 45361 62485
45361 62485 45657 62485
45657 62485 46871 62485
48129 62485 49371 62485
50629 62485 51871 62485
53129 62485 59675 62485
40325 62565 43310 62565
43310 62565 45361 62565
45361 62565 45657 62565
45657 62565 46808 62565
48192 62565 49308 62565
50692 62565 51808 62565
53192 62565 59675 62565
40325 62645 43310 62645
43310 62645 45361 62645
45361 62645 45657 62645
45657 62645 46757 62645
48242 62645 49257 62645
50742 62645 51757 62645
53242 62645 59675 62645
40325 62725 43310 62725
43310 62725 45361 62725
45361 62725 45657 62725
45657 62725 46741 62725
48259 62725 49241 62725
50759 62725 51741 62725
53259 62725 59675 62725
40325 62805 43310 62805
43310 62805 45361 62805
45361 62805 45657 62805
45657 62805 46741 62805
48259 62805 49241 62805
50759 62805 51741 62805
53259 62805 59675 62805
40325 62885 43310 62885
43310 62885 45361 62885
45361 62885 45657 62885
45657 62885 46741 62885
48259 62885 49241 62885
50759 62885 51741 62885
53259 62885 59675 62885
40325 62965 43310 62965
43310 62965 45361 62965
45361 62965 45657 62965
45657 62965 46741 62965
48259 62965 49241 62965
50759 62965 51741 62965
53259 62965 59675 62965
40325 63045 43310 63045
43310 63045 45361 63045
45361 63045 45657 63045
45657 63045 46741 63045
48259 63045 49241 63045
50759 63045 51741 63045
53259 63045 59675 63045
40325 63125 43310 63125
43310 63125 45361 63125
45361 63125 45657 63125
45657 63125 46741 63125
48259 63125 49241 63125
50759 63125 51741 63125
53259 63125 59675 63125
40325 63205 43310 63205
43310 63205 45361 63205
45361 63205 45657 63205
45657 63205 46741 63205
48259 63205 49241 63205
50759 63205 51741 63205
53259 63205 59675 63205
40325 63285 43310 63285
43310 63285 45361 63285
45361 63285 45657 63285
45657 63285 46741 63285
48259 63285 49241 63285
50759 63285 51741 63285
53259 63285 59675 63285
40325 63365 43310 63365
43310 63365 45361 63365
45361 63365 45657 63365
45657 63365 46741 63365
48259 63365 49241 63365
50759 63365 51741 63365
53259 63365 59675 63365
40325 63445 43310 63445
43310 63445 45361 63445
45361 63445 45657 63445
45657 63445 46754 63445
48247 63445 49254 63445
50747 63445 51754 63445
53247 63445 59675 63445
40325 63525 43310 63525
43310 63525 45361 63525
45361 63525 45657 63525
45657 63525 46798 63525
48202 63525 49298 63525
50702 63525 51798 63525
53202 63525 59675 63525
40325 63605 43310 63605
43310 63605 45361 63605
45361 63605 45657 63605
45657 63605 46919 63605
48081 63605 49419 63605
50581 63605 51919 63605
53081 63605 59675 63605
40325 63685 43310 63685
43310 63685 45361 63685
45361 63685 45657 63685
45657 63685 47050 63685
47950 63685 49550 63685
50450 63685 52050 63685
52950 63685 59675 63685
40325 63765 43310 63765
43310 63765 45361 63765
45361 63765 45657 63765
45657 63765 47050 63765
47950 63765 49550 63765
50450 63765 52050 63765
52950 63765 59675 63765
40325 63845 43310 63845
43310 63845 45361 63845
45361 63845 45657 63845
45657 63845 47050 63845
47950 63845 49550 63845
50450 63845 52050 63845
52950 63845 59675 63845
40325 63925 43310 63925
43310 63925 45361 63925
45361 63925 45657 63925
45657 63925 46848 63925
48152 63925 49348 63925
50652 63925 51848 63925
53152 63925 59675 63925
40325 64005 43310 64005
43310 64005 45361 64005
45361 64005 45657 64005
45657 64005 46774 64005
48225 64005 49274 64005
50725 64005 51774 64005
53225 64005 59675 64005
40325 64085 43310 64085
43310 64085 45361 64085
45361 64085 45657 64085
45657 64085 46741 64085
48258 64085 49241 64085
50758 64085 51741 64085
53258 64085 59675 64085
40325 64165 43310 64165
43310 64165 45361 64165
45361 64165 45657 64165
45657 64165 46741 64165
48259 64165 49241 64165
50759 64165 51741 64165
53259 64165 59675 64165
40325 64245 43310 64245
43310 64245 45361 64245
45361 64245 45657 64245
45657 64245 46741 64245
48259 64245 49241 64245
50759 64245 51741 64245
53259 64245 59675 64245
40325 64325 43310 64325
43310 64325 45361 64325
45361 64325 45657 64325
45657 64325 46741 64325
48259 64325 49241 64325
50759 64325 51741 64325
53259 64325 59675 64325
40325 64405 43310 64405
43310 64405 45361 64405
45361 64405 45657 64405
45657 64405 46741 64405
48259 64405 49241 64405
50759 64405 51741 64405
53259 64405 59675 64405
40325 64485 43310 64485
43310 64485 45361 64485
45361 64485 45657 64485
45657 64485 46741 64485
48259 64485 49241 64485
50759 64485 51741 64485
53259 64485 59675 64485
40325 64565 43310 64565
43310 64565 45361 64565
45361 64565 45657 64565
45657 64565 46741 64565
48259 64565 49241 64565
50759 64565 51741 64565
53259 64565 59675 64565
40325 64645 43310 64645
43310 64645 45361 64645
45361 64645 45657 64645
45657 64645 46741 64645
48259 64645 49241 64645
50759 64645 51741 64645
53259 64645 59675 64645
40325 64725 43310 64725
43310 64725 45361 64725
45361 64725 45657 64725
45657 64725 46741 64725
48259 64725 49241 64725
50759 64725 51741 64725
53259 64725 59675 64725
40325 64805 43310 64805
43310 64805 45361 64805
45361 64805 45657 64805
45657 64805 46741 64805
48259 64805 49241 64805
50759 64805 51741 64805
53259 64805 59675 64805
40325 64885 43310 64885
43310 64885 45361 64885
45361 64885 45657 64885
45657 64885 46771 64885
48230 64885 49271 64885
50730 64885 51771 64885
53230 64885 59675 64885
40325 64965 43310 64965
43310 64965 45361 64965
45361 64965 45657 64965
45657 64965 46838 64965
48162 64965 49338 64965
50662 64965 51838 64965
53162 64965 59675 64965
40325 65045 43310 65045
43310 65045 45361 65045
45361 65045 45657 65045
45657 65045 46828 65045
48172 65045 49328 65045
50672 65045 51828 65045
53172 65045 59675 65045
40325 65125 43310 65125
43310 65125 45361 65125
45361 65125 45657 65125
45657 65125 46766 65125
48233 65125 49266 65125
50733 65125 51766 65125
53233 65125 59675 65125
40325 65205 43310 65205
43310 65205 45361 65205
45361 65205 45657 65205
45657 65205 46741 65205
48259 65205 49241 65205
50759 65205 51741 65205
53259 65205 59675 65205
40325 65285 43310 65285
43310 65285 45361 65285
45361 65285 45657 65285
45657 65285 46741 65285
48259 65285 49241 65285
50759 65285 51741 65285
53259 65285 59675 65285
40325 65365 43310 65365
43310 65365 45361 65365
45361 65365 45657 65365
45657 65365 46741 65365
48259 65365 49241 65365
50759 65365 51741 65365
53259 65365 59675 65365
40325 65445 43310 65445
43310 65445 45361 65445
45361 65445 45657 65445
45657 65445 46741 65445
48259 65445 49241 65445
50759 65445 51741 65445
53259 65445 59675 65445
40325 65525 43310 65525
43310 65525 45361 65525
45361 65525 45657 65525
45657 65525 46741 65525
48259 65525 49241 65525
50759 65525 51741 65525
53259 65525 59675 65525
40325 65605 43310 65605
43310 65605 45361 65605
45361 65605 45657 65605
45657 65605 46741 65605
48259 65605 49241 65605
50759 65605 51741 65605
53259 65605 59675 65605
40325 65685 43310 65685
43310 65685 45361 65685
45361 65685 45657 65685
45657 65685 46741 65685
48259 65685 49241 65685
50759 65685 51741 65685
53259 65685 59675 65685
40325 65765 43310 65765
43310 65765 45361 65765
45361 65765 45657 65765
45657 65765 46741 65765
48259 65765 49241 65765
50759 65765 51741 65765
53259 65765 59675 65765
40325 65845 43310 65845
43310 65845 45361 65845
45361 65845 45657 65845
45657 65845 46741 65845
48259 65845 49241 65845
50759 65845 51741 65845
53259 65845 59675 65845
40325 65925 43310 65925
43310 65925 45361 65925
45361 65925 45657 65925
45657 65925 46746 65925
48255 65925 49246 65925
50755 65925 51746 65925
53255 65925 59675 65925
40325 66005 43310 66005
43310 66005 45361 66005
45361 66005 45657 66005
45657 66005 46779 66005
48222 66005 49279 66005
50722 66005 51779 66005
53222 66005 59675 66005
40325 66085 43310 66085
43310 66085 45361 66085
45361 66085 45657 66085
45657 66085 46871 66085
48130 66085 49371 66085
50630 66085 51871 66085
53130 66085 59675 66085
40325 66165 43310 66165
43310 66165 45361 66165
45361 66165 45657 66165
45657 66165 47050 66165
47950 66165 49550 66165
50450 66165 52050 66165
52950 66165 59675 66165
40325 66245 43310 66245
43310 66245 45361 66245
45361 66245 45657 66245
45657 66245 47050 66245
47950 66245 49550 66245
50450 66245 52050 66245
52950 66245 59675 66245
40325 66325 43310 66325
43310 66325 45361 66325
45361 66325 45657 66325
45657 66325 47050 66325
47950 66325 49550 66325
50450 66325 52050 66325
52950 66325 59675 66325
40325 66405 43310 66405
43310 66405 45361 66405
45361 66405 45657 66405
45657 66405 46895 66405
48105 66405 49395 66405
50605 66405 51895 66405
53105 66405 59675 66405
40325 66485 43310 66485
43310 66485 45361 66485
45361 66485 45657 66485
45657 66485 46788 66485
48212 66485 49288 66485
50712 66485 51788 66485
53212 66485 59675 66485
40325 66565 43310 66565
43310 66565 45361 66565
45361 66565 45657 66565
45657 66565 46749 66565
48250 66565 49249 66565
50750 66565 51749 66565
53250 66565 59675 66565
40325 66645 43310 66645
43310 66645 45361 66645
45361 66645 45657 66645
45657 66645 46741 66645
48259 66645 49241 66645
50759 66645 51741 66645
53259 66645 59675 66645
40325 66725 43310 66725
43310 66725 45361 66725
45361 66725 45657 66725
45657 66725 46741 66725
48259 66725 49241 66725
50759 66725 51741 66725
53259 66725 59675 66725
40325 66805 43310 66805
43310 66805 45361 66805
45361 66805 45657 66805
45657 66805 46741 66805
48259 66805 49241 66805
50759 66805 51741 66805
53259 66805 59675 66805
40325 66885 43310 66885
43310 66885 45361 66885
45361 66885 45657 66885
45657 66885 46741 66885
48259 66885 49241 66885
50759 66885 51741 66885
53259 66885 59675 66885
40325 66965 43310 66965
43310 66965 45107 66965
45394 66965 45657 66965
45657 66965 46741 66965
48259 66965 49241 66965
50759 66965 51741 66965
53259 66965 59675 66965
40325 67045 43310 67045
43310 67045 44929 67045
45571 67045 45657 67045
45657 67045 46741 67045
48259 67045 49241 67045
50759 67045 51741 67045
53259 67045 59675 67045
40325 67125 43310 67125
43310 67125 44849 67125
45651 67125 45657 67125
45657 67125 46741 67125
48259 67125 49241 67125
50759 67125 51741 67125
53259 67125 59675 67125
40325 67205 43310 67205
43310 67205 44778 67205
45721 67205 46741 67205
48259 67205 49241 67205
50759 67205 51741 67205
53259 67205 59675 67205
40325 67285 43310 67285
43310 67285 44745 67285
45754 67285 46741 67285
48259 67285 49241 67285
50759 67285 51741 67285
53259 67285 59675 67285
40325 67365 43310 67365
43310 67365 44711 67365
45788 67365 46763 67365
48239 67365 49263 67365
50739 67365 51763 67365
53239 67365 59675 67365
40325 67445 43310 67445
43310 67445 44701 67445
45831 67445 46818 67445
48182 67445 49318 67445
50682 67445 51818 67445
53182 67445 59675 67445
40325 67525 43310 67525
43310 67525 44701 67525
45911 67525 46848 67525
48152 67525 49348 67525
50652 67525 51848 67525
53152 67525 59675 67525
40325 67605 43310 67605
43310 67605 44701 67605
53225 67605 59675 67605
40325 67685 43310 67685
43310 67685 44733 67685
53258 67685 59675 67685
40325 67765 43310 67765
43310 67765 44766 67765
53259 67765 59675 67765
40325 67845 43310 67845
43310 67845 44819 67845
53259 67845 59675 67845
40325 67925 43310 67925
43310 67925 44899 67925
53259 67925 59675 67925
40325 68005 43310 68005
43310 68005 45036 68005
53259 68005 59675 68005
40325 68085 43310 68085
43310 68085 45198 68085
53259 68085 59675 68085
40325 68165 43310 68165
43310 68165 45278 68165
53259 68165 59675 68165
40325 68245 43310 68245
43310 68245 45358 68245
53259 68245 59675 68245
40325 68325 43310 68325
43310 68325 45438 68325
53259 68325 59675 68325
40325 68405 43310 68405
43310 68405 45538 68405
53259 68405 59675 68405
40325 68485 43310 68485
43310 68485 45727 68485
53230 68485 53259 68485
53259 68485 59675 68485
40325 68565 43310 68565
43310 68565 46838 68565
48162 68565 49338 68565
50662 68565 51838 68565
53162 68565 53259 68565
53259 68565 59675 68565
40325 68645 43310 68645
43310 68645 53259 68645
53259 68645 59675 68645
40325 68725 43310 68725
43310 68725 53259 68725
53259 68725 59675 68725
40325 68805 43310 68805
43310 68805 53259 68805
53259 68805 59675 68805
40325 68885 43310 68885
43310 68885 53259 68885
53259 68885 59675 68885
40325 68965 43310 68965
43310 68965 53259 68965
53259 68965 59675 68965
40325 69045 43310 69045
43310 69045 46869 69045
47495 69045 47505 69045
48131 69045 49369 69045
49995 69045 50005 69045
50631 69045 51869 69045
52495 69045 52505 69045
53131 69045 53259 69045
53259 69045 59675 69045
40325 69125 43310 69125
43310 69125 46841 69125
47495 69125 47505 69125
48159 69125 49341 69125
49995 69125 50005 69125
50659 69125 51841 69125
52495 69125 52505 69125
53159 69125 53259 69125
53259 69125 59675 69125
40325 69205 43310 69205
43310 69205 46840 69205
47495 69205 47505 69205
48159 69205 49340 69205
49995 69205 50005 69205
50659 69205 51840 69205
52495 69205 52505 69205
53159 69205 53259 69205
53259 69205 59675 69205
40325 69285 43310 69285
43310 69285 46840 69285
47495 69285 47505 69285
48159 69285 49340 69285
49995 69285 50005 69285
50659 69285 51840 69285
52495 69285 52505 69285
53159 69285 53259 69285
53259 69285 59675 69285
40325 69365 43310 69365
43310 69365 46840 69365
47495 69365 47505 69365
48159 69365 49340 69365
49995 69365 50005 69365
50659 69365 51840 69365
52495 69365 52505 69365
53159 69365 53259 69365
53259 69365 59675 69365
40325 69445 43310 69445
43310 69445 47495 69445
47495 69445 48160 69445
48160 69445 49995 69445
49995 69445 50660 69445
50660 69445 52495 69445
52495 69445 53160 69445
53160 69445 53259 69445
53259 69445 59675 69445
40325 69525 43310 69525
43310 69525 46841 69525
47495 69525 47505 69525
48160 69525 48160 69525
48160 69525 49341 69525
49995 69525 50005 69525
50660 69525 50660 69525
50660 69525 51841 69525
52495 69525 52505 69525
53160 69525 53160 69525
53160 69525 53259 69525
53259 69525 59675 69525
40325 69605 43310 69605
43310 69605 46841 69605
47495 69605 47505 69605
48160 69605 48160 69605
48160 69605 49341 69605
49995 69605 50005 69605
50660 69605 50660 69605
50660 69605 51841 69605
52495 69605 52505 69605
53160 69605 53160 69605
53160 69605 53259 69605
53259 69605 59675 69605
40325 69685 43310 69685
43310 69685 46841 69685
47495 69685 47505 69685
48160 69685 48160 69685
48160 69685 49341 69685
49995 69685 50005 69685
50660 69685 50660 69685
50660 69685 51841 69685
52495 69685 52505 69685
53160 69685 53160 69685
53160 69685 53259 69685
53259 69685 59675 69685
40325 69765 43310 69765
43310 69765 46841 69765
47495 69765 47505 69765
48159 69765 48160 69765
48160 69765 49341 69765
49995 69765 50005 69765
50659 69765 50660 69765
50660 69765 51841 69765
52495 69765 52505 69765
53159 69765 53160 69765
53160 69765 53259 69765
53259 69765 59675 69765
40325 69845 43310 69845
43310 69845 46862 69845
47495 69845 47505 69845
48139 69845 48160 69845
48160 69845 49362 69845
49995 69845 50005 69845
50639 69845 50660 69845
50660 69845 51862 69845
52495 69845 52505 69845
53139 69845 53160 69845
53160 69845 53259 69845
53259 69845 59675 69845
40325 69925 43310 69925
43310 69925 47495 69925
47495 69925 48160 69925
48160 69925 49995 69925
49995 69925 50660 69925
50660 69925 52495 69925
52495 69925 53160 69925
53160 69925 53259 69925
53259 69925 59675 69925
40325 70005 43310 70005
43310 70005 46895 70005
48105 70005 48160 70005
48160 70005 49395 70005
50605 70005 50660 70005
50660 70005 51895 70005
53105 70005 53160 70005
53160 70005 53259 70005
53259 70005 59675 70005
40325 70085 43310 70085
43310 70085 46788 70085
48212 70085 49288 70085
50712 70085 51788 70085
53212 70085 53259 70085
53259 70085 59675 70085
40325 70165 43310 70165
43310 70165 46749 70165
48250 70165 49249 70165
50750 70165 51749 70165
53250 70165 53259 70165
53259 70165 59675 70165
40325 70245 43310 70245
43310 70245 46741 70245
48259 70245 49241 70245
50759 70245 51741 70245
53259 70245 59675 70245
40325 70325 43310 70325
43310 70325 46741 70325
48259 70325 49241 70325
50759 70325 51741 70325
53259 70325 59675 70325
40325 70405 43310 70405
43310 70405 46741 70405
48259 70405 49241 70405
50759 70405 51741 70405
53259 70405 59675 70405
40325 70485 43310 70485
43310 70485 46741 70485
48259 70485 49241 70485
50759 70485 51741 70485
53259 70485 59675 70485
40325 70565 43310 70565
43310 70565 46741 70565
48259 70565 49241 70565
50759 70565 51741 70565
53259 70565 59675 70565
40325 70645 43310 70645
43310 70645 46741 70645
48259 70645 49241 70645
50759 70645 51741 70645
53259 70645 59675 70645
40325 70725 43310 70725
43310 70725 46741 70725
48259 70725 49241 70725
50759 70725 51741 70725
53259 70725 59675 70725
40325 70805 43310 70805
43310 70805 46741 70805
48259 70805 49241 70805
50759 70805 51741 70805
53259 70805 59675 70805
40325 70885 43310 70885
43310 70885 46741 70885
48259 70885 49241 70885
50759 70885 51741 70885
53259 70885 59675 70885
40325 70965 43310 70965
43310 70965 46763 70965
48239 70965 49263 70965
50739 70965 51763 70965
53239 70965 59675 70965
40325 71045 43310 71045
43310 71045 46818 71045
48182 71045 49318 71045
50682 71045 51818 71045
53182 71045 59675 71045
40325 71125 43310 71125
43310 71125 47050 71125
47950 71125 49550 71125
50450 71125 52050 71125
52950 71125 59675 71125
40325 71205 43310 71205
43310 71205 47050 71205
47950 71205 49550 71205
50450 71205 52050 71205
52950 71205 59675 71205
40325 71285 43310 71285
43310 71285 47050 71285
47950 71285 49550 71285
50450 71285 52050 71285
52950 71285 59675 71285
40325 71365 43310 71365
43310 71365 47050 71365
47950 71365 49550 71365
50450 71365 52050 71365
52950 71365 59675 71365
40325 71445 43310 71445
43310 71445 46828 71445
48172 71445 49328 71445
50672 71445 51828 71445
53172 71445 59675 71445
40325 71525 43310 71525
43310 71525 46766 71525
48233 71525 49266 71525
50733 71525 51766 71525
53233 71525 59675 71525
40325 71605 43310 71605
43310 71605 46741 71605
48259 71605 49241 71605
50759 71605 51741 71605
53259 71605 59675 71605
40325 71685 43310 71685
43310 71685 46741 71685
48259 71685 49241 71685
50759 71685 51741 71685
53259 71685 59675 71685
40325 71765 43310 71765
43310 71765 46741 71765
48259 71765 49241 71765
50759 71765 51741 71765
53259 71765 59675 71765
40325 71845 43310 71845
43310 71845 46741 71845
48259 71845 49241 71845
50759 71845 51741 71845
53259 71845 59675 71845
40325 71925 43310 71925
43310 71925 46741 71925
48259 71925 49241 71925
50759 71925 51741 71925
53259 71925 59675 71925
40325 72005 43310 72005
43310 72005 46741 72005
48259 72005 49241 72005
50759 72005 51741 72005
53259 72005 59675 72005
40325 72085 43310 72085
43310 72085 46741 72085
48259 72085 49241 72085
50759 72085 51741 72085
53259 72085 59675 72085
40325 72165 43310 72165
43310 72165 46741 72165
48259 72165 49241 72165
50759 72165 51741 72165
53259 72165 59675 72165
40325 72245 43310 72245
43310 72245 46741 72245
48259 72245 49241 72245
50759 72245 51741 72245
53259 72245 59675 72245
40325 72325 43310 72325
43310 72325 46746 72325
48255 72325 49246 72325
50755 72325 51746 72325
53255 72325 59675 72325
40325 72405 43310 72405
43310 72405 46779 72405
48222 72405 49279 72405
50722 72405 51779 72405
53222 72405 59675 72405
40325 72485 43310 72485
43310 72485 46871 72485
48129 72485 49371 72485
50629 72485 51871 72485
53129 72485 59675 72485
40325 72565 43310 72565
43310 72565 46808 72565
48192 72565 49308 72565
50692 72565 51808 72565
53192 72565 59675 72565
40325 72645 43310 72645
43310 72645 46757 72645
48242 72645 49257 72645
50742 72645 51757 72645
53242 72645 59675 72645
40325 72725 43310 72725
43310 72725 46741 72725
48259 72725 49241 72725
50759 72725 51741 72725
53259 72725 59675 72725
40325 72805 43310 72805
43310 72805 46741 72805
48259 72805 49241 72805
50759 72805 51741 72805
53259 72805 59675 72805
40325 72885 43310 72885
43310 72885 46741 72885
48259 72885 49241 72885
50759 72885 51741 72885
53259 72885 59675 72885
40325 72965 43310 72965
43310 72965 46741 72965
48259 72965 49241 72965
50759 72965 51741 72965
53259 72965 59675 72965
40325 73045 43310 73045
43310 73045 46741 73045
48259 73045 49241 73045
50759 73045 51741 73045
53259 73045 59675 73045
40325 73125 43310 73125
43310 73125 46741 73125
48259 73125 49241 73125
50759 73125 51741 73125
53259 73125 59675 73125
40325 73205 43310 73205
43310 73205 46741 73205
48259 73205 49241 73205
50759 73205 51741 73205
53259 73205 59675 73205
40325 73285 43310 73285
43310 73285 46741 73285
48259 73285 49241 73285
50759 73285 51741 73285
53259 73285 59675 73285
40325 73365 43310 73365
43310 73365 46741 73365
48259 73365 49241 73365
50759 73365 51741 73365
53259 73365 59675 73365
40325 73445 43310 73445
43310 73445 46754 73445
48247 73445 49254 73445
50747 73445 51754 73445
53247 73445 59675 73445
40325 73525 43310 73525
43310 73525 46798 73525
48202 73525 49298 73525
50702 73525 51798 73525
53202 73525 59675 73525
40325 73605 43310 73605
43310 73605 46919 73605
48081 73605 49419 73605
50581 73605 51919 73605
53081 73605 59675 73605
40325 73685 43310 73685
43310 73685 47050 73685
47950 73685 49550 73685
50450 73685 52050 73685
52950 73685 59675 73685
40325 73765 43310 73765
43310 73765 47050 73765
47950 73765 49550 73765
50450 73765 52050 73765
52950 73765 59675 73765
40325 73845 43310 73845
43310 73845 47050 73845
47950 73845 49550 73845
50450 73845 52050 73845
52950 73845 59675 73845
40325 73925 43310 73925
43310 73925 46848 73925
48152 73925 49348 73925
50652 73925 51848 73925
53152 73925 59675 73925
40325 74005 43310 74005
43310 74005 46774 74005
48225 74005 49274 74005
50725 74005 51774 74005
53225 74005 59675 74005
40325 74085 43310 74085
43310 74085 46741 74085
48258 74085 49241 74085
50758 74085 51741 74085
53258 74085 59675 74085
40325 74165 43310 74165
43310 74165 46741 74165
48259 74165 49241 74165
50759 74165 51741 74165
53259 74165 59675 74165
40325 74245 43310 74245
43310 74245 46741 74245
48259 74245 49241 74245
50759 74245 51741 74245
53259 74245 59675 74245
40325 74325 43310 74325
43310 74325 46741 74325
48259 74325 49241 74325
50759 74325 51741 74325
53259 74325 59675 74325
40325 74405 43310 74405
43310 74405 46741 74405
48259 74405 49241 74405
50759 74405 51741 74405
53259 74405 59675 74405
40325 74485 43310 74485
43310 74485 46741 74485
48259 74485 49241 74485
50759 74485 51741 74485
53259 74485 59675 74485
40325 74565 43310 74565
43310 74565 46741 74565
48259 74565 49241 74565
50759 74565 51741 74565
53259 74565 59675 74565
40325 74645 43310 74645
43310 74645 46741 74645
48259 74645 49241 74645
50759 74645 51741 74645
53259 74645 59675 74645
40325 74725 43310 74725
43310 74725 46741 74725
48259 74725 49241 74725
50759 74725 51741 74725
53259 74725 59675 74725
40325 74805 43310 74805
43310 74805 46741 74805
48259 74805 49241 74805
50759 74805 51741 74805
53259 74805 59675 74805
40325 74885 43310 74885
43310 74885 46771 74885
48230 74885 49271 74885
50730 74885 51771 74885
53230 74885 59675 74885
40325 74965 43310 74965
43310 74965 46838 74965
48162 74965 49338 74965
50662 74965 51838 74965
53162 74965 59675 74965
40325 75045 43310 75045
43310 75045 46828 75045
48172 75045 49328 75045
50672 75045 51828 75045
53172 75045 59675 75045
40325 75125 43310 75125
43310 75125 46766 75125
48233 75125 49266 75125
50733 75125 51766 75125
53233 75125 59675 75125
40325 75205 43310 75205
43310 75205 46741 75205
48259 75205 49241 75205
50759 75205 51741 75205
53259 75205 59675 75205
40325 75285 43310 75285
43310 75285 46741 75285
48259 75285 49241 75285
50759 75285 51741 75285
53259 75285 59675 75285
40325 75365 43310 75365
43310 75365 46741 75365
48259 75365 49241 75365
50759 75365 51741 75365
53259 75365 59675 75365
40325 75445 43310 75445
43310 75445 46741 75445
48259 75445 49241 75445
50759 75445 51741 75445
53259 75445 59675 75445
40325 75525 43310 75525
43310 75525 46741 75525
48259 75525 49241 75525
50759 75525 51741 75525
53259 75525 59675 75525
40325 75605 43310 75605
43310 75605 46741 75605
48259 75605 49241 75605
50759 75605 51741 75605
53259 75605 59675 75605
40325 75685 43310 75685
43310 75685 46741 75685
48259 75685 49241 75685
50759 75685 51741 75685
53259 75685 59675 75685
40325 75765 43310 75765
43310 75765 46741 75765
48259 75765 49241 75765
50759 75765 51741 75765
53259 75765 59675 75765
40325 75845 43310 75845
43310 75845 46741 75845
48259 75845 49241 75845
50759 75845 51741 75845
53259 75845 59675 75845
40325 75925 43310 75925
43310 75925 46746 75925
48255 75925 49246 75925
50755 75925 51746 75925
53255 75925 59675 75925
40325 76005 43310 76005
43310 76005 46779 76005
48222 76005 49279 76005
50722 76005 51779 76005
53222 76005 59675 76005
40325 76085 43310 76085
43310 76085 46871 76085
48130 76085 49371 76085
50630 76085 51871 76085
53130 76085 59675 76085
40325 76165 43310 76165
43310 76165 47050 76165
47950 76165 49550 76165
50450 76165 52050 76165
52950 76165 59675 76165
40325 76245 43310 76245
43310 76245 47050 76245
47950 76245 49550 76245
50450 76245 52050 76245
52950 76245 59675 76245
40325 76325 43310 76325
43310 76325 47050 76325
47950 76325 49550 76325
50450 76325 52050 76325
52950 76325 59675 76325
40325 76405 43310 76405
43310 76405 46895 76405
48105 76405 49395 76405
50605 76405 51895 76405
53105 76405 59675 76405
40325 76485 43310 76485
43310 76485 46788 76485
48212 76485 49288 76485
50712 76485 51788 76485
53212 76485 59675 76485
40325 76565 43310 76565
43310 76565 46749 76565
48250 76565 49249 76565
50750 76565 51749 76565
53250 76565 59675 76565
40325 76645 43310 76645
43310 76645 46741 76645
48259 76645 49241 76645
50759 76645 51741 76645
53259 76645 59675 76645
40325 76725 43310 76725
43310 76725 46741 76725
48259 76725 49241 76725
50759 76725 51741 76725
53259 76725 59675 76725
40325 76805 43310 76805
43310 76805 46741 76805
48259 76805 49241 76805
50759 76805 51741 76805
53259 76805 59675 76805
40325 76885 43310 76885
43310 76885 46741 76885
48259 76885 49241 76885
50759 76885 51741 76885
53259 76885 59675 76885
40325 76965 43310 76965
43310 76965 46741 76965
48259 76965 49241 76965
50759 76965 51741 76965
53259 76965 59675 76965
40325 77045 43310 77045
43310 77045 46741 77045
48259 77045 49241 77045
50759 77045 51741 77045
53259 77045 59675 77045
40325 77125 43310 77125
43310 77125 46741 77125
48259 77125 49241 77125
50759 77125 51741 77125
53259 77125 59675 77125
40325 77205 43310 77205
43310 77205 46741 77205
48259 77205 49241 77205
50759 77205 51741 77205
53259 77205 59675 77205
40325 77285 43310 77285
43310 77285 46741 77285
48259 77285 49241 77285
50759 77285 51741 77285
53259 77285 59675 77285
40325 77365 43310 77365
43310 77365 46763 77365
48239 77365 49263 77365
50739 77365 51763 77365
53239 77365 59675 77365
40325 77445 43310 77445
43310 77445 46818 77445
48182 77445 49318 77445
50682 77445 51818 77445
53182 77445 59675 77445
40325 77525 43310 77525
43310 77525 46848 77525
48152 77525 49348 77525
50652 77525 51848 77525
53152 77525 59675 77525
40325 77605 43310 77605
43310 77605 46774 77605
48225 77605 49274 77605
50725 77605 51774 77605
53225 77605 59675 77605
40325 77685 43310 77685
43310 77685 46741 77685
48258 77685 49241 77685
50758 77685 51741 77685
53258 77685 59675 77685
40325 77765 43310 77765
43310 77765 46741 77765
48259 77765 49241 77765
50759 77765 51741 77765
53259 77765 59675 77765
40325 77845 43310 77845
43310 77845 46741 77845
48259 77845 49241 77845
50759 77845 51741 77845
53259 77845 59675 77845
40325 77925 43310 77925
43310 77925 46741 77925
48259 77925 49241 77925
50759 77925 51741 77925
53259 77925 59675 77925
40325 78005 43310 78005
43310 78005 46741 78005
48259 78005 49241 78005
50759 78005 51741 78005
53259 78005 59675 78005
40325 78085 43310 78085
43310 78085 46741 78085
48259 78085 49241 78085
50759 78085 51741 78085
53259 78085 59675 78085
40325 78165 43310 78165
43310 78165 46741 78165
48259 78165 49241 78165
50759 78165 51741 78165
53259 78165 59675 78165
40325 78245 43310 78245
43310 78245 46741 78245
48259 78245 49241 78245
50759 78245 51741 78245
53259 78245 59675 78245
40325 78325 43310 78325
43310 78325 46741 78325
48259 78325 49241 78325
50759 78325 51741 78325
53259 78325 59675 78325
40325 78405 43310 78405
43310 78405 46741 78405
48259 78405 49241 78405
50759 78405 51741 78405
53259 78405 59675 78405
40325 78485 43310 78485
43310 78485 46771 78485
48230 78485 49271 78485
50730 78485 51771 78485
53230 78485 59675 78485
40325 78565 43310 78565
43310 78565 46838 78565
48162 78565 49338 78565
50662 78565 51838 78565
53162 78565 59675 78565
40325 78645 43310 78645
43310 78645 47050 78645
47950 78645 49550 78645
50450 78645 52050 78645
52950 78645 59675 78645
40325 78725 43310 78725
43310 78725 47050 78725
47950 78725 49550 78725
50450 78725 52050 78725
52950 78725 59675 78725
40325 78805 43310 78805
43310 78805 47050 78805
47950 78805 49550 78805
50450 78805 52050 78805
52950 78805 59675 78805
40325 78885 43310 78885
43310 78885 47050 78885
47950 78885 49550 78885
50450 78885 52050 78885
52950 78885 59675 78885
40325 78965 43310 78965
43310 78965 46808 78965
48192 78965 49308 78965
50692 78965 51808 78965
53192 78965 59675 78965
40325 79045 43310 79045
43310 79045 46757 79045
48242 79045 49257 79045
50742 79045 51757 79045
53242 79045 59675 79045
40325 79125 43310 79125
43310 79125 46741 79125
48259 79125 49241 79125
50759 79125 51741 79125
53259 79125 59675 79125
40325 79205 43310 79205
43310 79205 46741 79205
48259 79205 49241 79205
50759 79205 51741 79205
53259 79205 59675 79205
40325 79285 43310 79285
43310 79285 46741 79285
48259 79285 49241 79285
50759 79285 51741 79285
53259 79285 59675 79285
40325 79365 43310 79365
43310 79365 46741 79365
48259 79365 49241 79365
50759 79365 51741 79365
53259 79365 59675 79365
40325 79445 43310 79445
43310 79445 46741 79445
48259 79445 49241 79445
50759 79445 51741 79445
53259 79445 59675 79445
40325 79525 43310 79525
43310 79525 46741 79525
48259 79525 49241 79525
50759 79525 51741 79525
53259 79525 59675 79525
40325 79605 43310 79605
43310 79605 46741 79605
48259 79605 49241 79605
50759 79605 51741 79605
53259 79605 59675 79605
40325 79685 43310 79685
43310 79685 46741 79685
48259 79685 49241 79685
50759 79685 51741 79685
53259 79685 59675 79685
40325 79765 43310 79765
43310 79765 46741 79765
48259 79765 49241 79765
50759 79765 51741 79765
53259 79765 59675 79765
40325 79845 43310 79845
43310 79845 46754 79845
48247 79845 49254 79845
50747 79845 51754 79845
53247 79845 59675 79845
40325 79925 43310 79925
43310 79925 46798 79925
48202 79925 49298 79925
50702 79925 51798 79925
53202 79925 59675 79925
40325 80005 43310 80005
43310 80005 46894 80005
48106 80005 49394 80005
50606 80005 51894 80005
53106 80005 59675 80005
40325 80085 43310 80085
43310 80085 46788 80085
48212 80085 49288 80085
50712 80085 51788 80085
53212 80085 59675 80085
40325 80165 43310 80165
43310 80165 46749 80165
48250 80165 49249 80165
50750 80165 51749 80165
53250 80165 59675 80165
40325 80245 43310 80245
43310 80245 46741 80245
48259 80245 49241 80245
50759 80245 51741 80245
53259 80245 59675 80245
40325 80325 43310 80325
43310 80325 46741 80325
48259 80325 49241 80325
50759 80325 51741 80325
53259 80325 59675 80325
40325 80405 43310 80405
43310 80405 46741 80405
48259 80405 49241 80405
50759 80405 51741 80405
53259 80405 59675 80405
40325 80485 43310 80485
43310 80485 46741 80485
48259 80485 49241 80485
50759 80485 51741 80485
53259 80485 59675 80485
40325 80565 43310 80565
43310 80565 46741 80565
48259 80565 49241 80565
50759 80565 51741 80565
53259 80565 59675 80565
40325 80645 43310 80645
43310 80645 46741 80645
48259 80645 49241 80645
50759 80645 51741 80645
53259 80645 59675 80645
40325 80725 43310 80725
43310 80725 46741 80725
48259 80725 49241 80725
50759 80725 51741 80725
53259 80725 59675 80725
40325 80805 43310 80805
43310 80805 46741 80805
48259 80805 49241 80805
50759 80805 51741 80805
53259 80805 59675 80805
40325 80885 43310 80885
43310 80885 46741 80885
48259 80885 49241 80885
50759 80885 51741 80885
53259 80885 59675 80885
40325 80965 43310 80965
43310 80965 46763 80965
48239 80965 49263 80965
50739 80965 51763 80965
53239 80965 59675 80965
40325 81045 43310 81045
43310 81045 46818 81045
48182 81045 49318 81045
50682 81045 51818 81045
53182 81045 59675 81045
40325 81125 43310 81125
43310 81125 47050 81125
47950 81125 49550 81125
50450 81125 52050 81125
52950 81125 59675 81125
40325 81205 43310 81205
43310 81205 47050 81205
47950 81205 49550 81205
50450 81205 52050 81205
52950 81205 59675 81205
40325 81285 43310 81285
43310 81285 47050 81285
47950 81285 49550 81285
50450 81285 52050 81285
52950 81285 59675 81285
40325 81365 43310 81365
43310 81365 47050 81365
47950 81365 49550 81365
50450 81365 52050 81365
52950 81365 59675 81365
40325 81445 43310 81445
43310 81445 46828 81445
48172 81445 49328 81445
50672 81445 51828 81445
53172 81445 59675 81445
40325 81525 43310 81525
43310 81525 46766 81525
48233 81525 49266 81525
50733 81525 51766 81525
53233 81525 59675 81525
40325 81605 43310 81605
43310 81605 46741 81605
48259 81605 49241 81605
50759 81605 51741 81605
53259 81605 59675 81605
40325 81685 43310 81685
43310 81685 46741 81685
48259 81685 49241 81685
50759 81685 51741 81685
53259 81685 59675 81685
40325 81765 43310 81765
43310 81765 46741 81765
48259 81765 49241 81765
50759 81765 51741 81765
53259 81765 59675 81765
40325 81845 43310 81845
43310 81845 46741 81845
48259 81845 49241 81845
50759 81845 51741 81845
53259 81845 59675 81845
40325 81925 43310 81925
43310 81925 46741 81925
48259 81925 49241 81925
50759 81925 51741 81925
53259 81925 59675 81925
40325 82005 43310 82005
43310 82005 46741 82005
48259 82005 49241 82005
50759 82005 51741 82005
53259 82005 59675 82005
40325 82085 43310 82085
43310 82085 46741 82085
48259 82085 49241 82085
50759 82085 51741 82085
53259 82085 59675 82085
40325 82165 43310 82165
43310 82165 46741 82165
48259 82165 49241 82165
50759 82165 51741 82165
53259 82165 59675 82165
40325 82245 43310 82245
43310 82245 46741 82245
48259 82245 49241 82245
50759 82245 51741 82245
53259 82245 59675 82245
40325 82325 43310 82325
43310 82325 46746 82325
48255 82325 49246 82325
50755 82325 51746 82325
53255 82325 59675 82325
40325 82405 43310 82405
43310 82405 46779 82405
48222 82405 49279 82405
50722 82405 51779 82405
53222 82405 59675 82405
40325 82485 43310 82485
43310 82485 46871 82485
48129 82485 49371 82485
50629 82485 51871 82485
53129 82485 59675 82485
40325 82565 43310 82565
43310 82565 46808 82565
48192 82565 49308 82565
50692 82565 51808 82565
53192 82565 59675 82565
40325 82645 43310 82645
43310 82645 46757 82645
48242 82645 49257 82645
50742 82645 51757 82645
53242 82645 59675 82645
40325 82725 43310 82725
43310 82725 46741 82725
48259 82725 49241 82725
50759 82725 51741 82725
53259 82725 59675 82725
40325 82805 43310 82805
43310 82805 46741 82805
48259 82805 49241 82805
50759 82805 51741 82805
53259 82805 59675 82805
40325 82885 43310 82885
43310 82885 46741 82885
48259 82885 49241 82885
50759 82885 51741 82885
53259 82885 59675 82885
40325 82965 43310 82965
43310 82965 46741 82965
48259 82965 49241 82965
50759 82965 51741 82965
53259 82965 59675 82965
40325 83045 43310 83045
43310 83045 46741 83045
48259 83045 49241 83045
50759 83045 51741 83045
53259 83045 59675 83045
40325 83125 43310 83125
43310 83125 46741 83125
48259 83125 49241 83125
50759 83125 51741 83125
53259 83125 59675 83125
40325 83205 43310 83205
43310 83205 46741 83205
48259 83205 49241 83205
50759 83205 51741 83205
53259 83205 59675 83205
40325 83285 43310 83285
43310 83285 46741 83285
48259 83285 49241 83285
50759 83285 51741 83285
53259 83285 59675 83285
40325 83365 43310 83365
43310 83365 46741 83365
48259 83365 49241 83365
50759 83365 51741 83365
53259 83365 59675 83365
40325 83445 43310 83445
43310 83445 46754 83445
48247 83445 49254 83445
50747 83445 51754 83445
53247 83445 59675 83445
40325 83525 43310 83525
43310 83525 46798 83525
48202 83525 49298 83525
50702 83525 51798 83525
53202 83525 59675 83525
40325 83605 43310 83605
43310 83605 46919 83605
48081 83605 49419 83605
50581 83605 51919 83605
53081 83605 59675 83605
40325 83685 43310 83685
43310 83685 47050 83685
47950 83685 49550 83685
50450 83685 52050 83685
52950 83685 59675 83685
40325 83765 43310 83765
43310 83765 47050 83765
47950 83765 49550 83765
50450 83765 52050 83765
52950 83765 59675 83765
40325 83845 43310 83845
43310 83845 47050 83845
47950 83845 49550 83845
50450 83845 52050 83845
52950 83845 59675 83845
40325 83925 43310 83925
43310 83925 46848 83925
48152 83925 49348 83925
50652 83925 51848 83925
53152 83925 59675 83925
40325 84005 43310 84005
43310 84005 46774 84005
48225 84005 49274 84005
50725 84005 51774 84005
53225 84005 59675 84005
40325 84085 43310 84085
43310 84085 46741 84085
48258 84085 49241 84085
50758 84085 51741 84085
53258 84085 59675 84085
40325 84165 43310 84165
43310 84165 46741 84165
48259 84165 49241 84165
50759 84165 51741 84165
53259 84165 59675 84165
40325 84245 43310 84245
43310 84245 46741 84245
48259 84245 49241 84245
50759 84245 51741 84245
53259 84245 59675 84245
40325 84325 43310 84325
43310 84325 46741 84325
48259 84325 49241 84325
50759 84325 51741 84325
53259 84325 59675 84325
40325 84405 43310 84405
43310 84405 46741 84405
48259 84405 49241 84405
50759 84405 51741 84405
53259 84405 59675 84405
40325 84485 43310 84485
43310 84485 46741 84485
48259 84485 49241 84485
50759 84485 51741 84485
53259 84485 59675 84485
40325 84565 43310 84565
43310 84565 46741 84565
48259 84565 49241 84565
50759 84565 51741 84565
53259 84565 59675 84565
40325 84645 43310 84645
43310 84645 46741 84645
48259 84645 49241 84645
50759 84645 51741 84645
53259 84645 59675 84645
40325 84725 43310 84725
43310 84725 46741 84725
48259 84725 49241 84725
50759 84725 51741 84725
53259 84725 59675 84725
40325 84805 43310 84805
43310 84805 46741 84805
48259 84805 49241 84805
50759 84805 51741 84805
53259 84805 59675 84805
40325 84885 43310 84885
43310 84885 46771 84885
48230 84885 49271 84885
50730 84885 51771 84885
53230 84885 59675 84885
40325 84965 43310 84965
43310 84965 46838 84965
48162 84965 49338 84965
50662 84965 51838 84965
53162 84965 59675 84965
40325 85045 43310 85045
43310 85045 46828 85045
48172 85045 49328 85045
50672 85045 51828 85045
53172 85045 59675 85045
40325 85125 43310 85125
43310 85125 46766 85125
48233 85125 49266 85125
50733 85125 51766 85125
53233 85125 59675 85125
40325 85205 43310 85205
43310 85205 46741 85205
48259 85205 49241 85205
50759 85205 51741 85205
53259 85205 59675 85205
40325 85285 43310 85285
43310 85285 46741 85285
48259 85285 49241 85285
50759 85285 51741 85285
53259 85285 59675 85285
40325 85365 43310 85365
43310 85365 46741 85365
48259 85365 49241 85365
50759 85365 51741 85365
53259 85365 59675 85365
40325 85445 43310 85445
43310 85445 46741 85445
48259 85445 49241 85445
50759 85445 51741 85445
53259 85445 59675 85445
40325 85525 43310 85525
43310 85525 46741 85525
48259 85525 49241 85525
50759 85525 51741 85525
53259 85525 59675 85525
40325 85605 43310 85605
43310 85605 46741 85605
48259 85605 49241 85605
50759 85605 51741 85605
53259 85605 59675 85605
40325 85685 43310 85685
43310 85685 46741 85685
48259 85685 49241 85685
50759 85685 51741 85685
53259 85685 59675 85685
40325 85765 43310 85765
43310 85765 46741 85765
48259 85765 49241 85765
50759 85765 51741 85765
53259 85765 59675 85765
40325 85845 43310 85845
43310 85845 46741 85845
48259 85845 49241 85845
50759 85845 51741 85845
53259 85845 59675 85845
40325 85925 43310 85925
43310 85925 46746 85925
48255 85925 49246 85925
50755 85925 51746 85925
53255 85925 59675 85925
40325 86005 43310 86005
43310 86005 46779 86005
48222 86005 49279 86005
50722 86005 51779 86005
53222 86005 59675 86005
40325 86085 43310 86085
43310 86085 46871 86085
48130 86085 49371 86085
50630 86085 51871 86085
53130 86085 59675 86085
40325 86165 43310 86165
43310 86165 47050 86165
47950 86165 49550 86165
50450 86165 52050 86165
52950 86165 59675 86165
40325 86245 43310 86245
43310 86245 47050 86245
47950 86245 49550 86245
50450 86245 52050 86245
52950 86245 59675 86245
40325 86325 43310 86325
43310 86325 47050 86325
47950 86325 49550 86325
50450 86325 52050 86325
52950 86325 59675 86325
40325 86405 43310 86405
43310 86405 46895 86405
48105 86405 49395 86405
50605 86405 51895 86405
53105 86405 59675 86405
40325 86485 43310 86485
43310 86485 46788 86485
48212 86485 49288 86485
50712 86485 51788 86485
53212 86485 59675 86485
40325 86565 43310 86565
43310 86565 46749 86565
48250 86565 49249 86565
50750 86565 51749 86565
53250 86565 59675 86565
40325 86645 43310 86645
43310 86645 46741 86645
48259 86645 49241 86645
50759 86645 51741 86645
53259 86645 59675 86645
40325 86725 43310 86725
43310 86725 46741 86725
48259 86725 49241 86725
50759 86725 51741 86725
53259 86725 59675 86725
40325 86805 43310 86805
43310 86805 46741 86805
48259 86805 49241 86805
50759 86805 51741 86805
53259 86805 59675 86805
40325 86885 43310 86885
43310 86885 46741 86885
48259 86885 49241 86885
50759 86885 51741 86885
53259 86885 59675 86885
40325 86965 43310 86965
43310 86965 46741 86965
48259 86965 49241 86965
50759 86965 51741 86965
53259 86965 59675 86965
40325 87045 43310 87045
43310 87045 46741 87045
48259 87045 49241 87045
50759 87045 51741 87045
53259 87045 59675 87045
40325 87125 43310 87125
43310 87125 46741 87125
48259 87125 49241 87125
50759 87125 51741 87125
53259 87125 59675 87125
40325 87205 43310 87205
43310 87205 46741 87205
48259 87205 49241 87205
50759 87205 51741 87205
53259 87205 59675 87205
40325 87285 43310 87285
43310 87285 46741 87285
48259 87285 49241 87285
50759 87285 51741 87285
53259 87285 59675 87285
40325 87365 43310 87365
43310 87365 46763 87365
48239 87365 49263 87365
50739 87365 51763 87365
53239 87365 59675 87365
40325 87445 43310 87445
43310 87445 46818 87445
48182 87445 49318 87445
50682 87445 51818 87445
53182 87445 59675 87445
40325 87525 43310 87525
43310 87525 46848 87525
48152 87525 49348 87525
50652 87525 51848 87525
53152 87525 59675 87525
40325 87605 43310 87605
43310 87605 46774 87605
48225 87605 49274 87605
50725 87605 51774 87605
53225 87605 59675 87605
40325 87685 43310 87685
43310 87685 46741 87685
48258 87685 49241 87685
50758 87685 51741 87685
53258 87685 59675 87685
40325 87765 43310 87765
43310 87765 46741 87765
48259 87765 49241 87765
50759 87765 51741 87765
53259 87765 59675 87765
40325 87845 43310 87845
43310 87845 46741 87845
48259 87845 49241 87845
50759 87845 51741 87845
53259 87845 59675 87845
40325 87925 43310 87925
43310 87925 46741 87925
48259 87925 49241 87925
50759 87925 51741 87925
53259 87925 59675 87925
40325 88005 43310 88005
43310 88005 46741 88005
48259 88005 49241 88005
50759 88005 51741 88005
53259 88005 59675 88005
40325 88085 43310 88085
43310 88085 46741 88085
48259 88085 49241 88085
50759 88085 51741 88085
53259 88085 59675 88085
40325 88165 43310 88165
43310 88165 46741 88165
48259 88165 49241 88165
50759 88165 51741 88165
53259 88165 59675 88165
40325 88245 43310 88245
43310 88245 46741 88245
48259 88245 49241 88245
50759 88245 51741 88245
53259 88245 59675 88245
40325 88325 43310 88325
43310 88325 46741 88325
48259 88325 49241 88325
50759 88325 51741 88325
53259 88325 59675 88325
40325 88405 43310 88405
43310 88405 46741 88405
48259 88405 49241 88405
50759 88405 51741 88405
53259 88405 59675 88405
40325 88485 43310 88485
43310 88485 46771 88485
48230 88485 49271 88485
50730 88485 51771 88485
53230 88485 59675 88485
40325 88565 43310 88565
43310 88565 46838 88565
48162 88565 49338 88565
50662 88565 51838 88565
53162 88565 59675 88565
40325 88645 43310 88645
43310 88645 47050 88645
47950 88645 49550 88645
50450 88645 52050 88645
52950 88645 59675 88645
40325 88725 43310 88725
43310 88725 47050 88725
47950 88725 49550 88725
50450 88725 52050 88725
52950 88725 59675 88725
40325 88805 43310 88805
43310 88805 47050 88805
47950 88805 49550 88805
50450 88805 52050 88805
52950 88805 59675 88805
40325 88885 43310 88885
43310 88885 47050 88885
47950 88885 49550 88885
50450 88885 52050 88885
52950 88885 59675 88885
40325 88965 43310 88965
43310 88965 46808 88965
48192 88965 49308 88965
50692 88965 51808 88965
53192 88965 59675 88965
40325 89045 43310 89045
43310 89045 46757 89045
48242 89045 49257 89045
50742 89045 51757 89045
53242 89045 59675 89045
40325 89125 43310 89125
43310 89125 46741 89125
48259 89125 49241 89125
50759 89125 51741 89125
53259 89125 59675 89125
40325 89205 43310 89205
43310 89205 46741 89205
48259 89205 49241 89205
50759 89205 51741 89205
53259 89205 59675 89205
40325 89285 43310 89285
43310 89285 46741 89285
48259 89285 49241 89285
50759 89285 51741 89285
53259 89285 59675 89285
40325 89365 43310 89365
43310 89365 46741 89365
48259 89365 49241 89365
50759 89365 51741 89365
53259 89365 59675 89365
40325 89445 43310 89445
43310 89445 46741 89445
48259 89445 49241 89445
50759 89445 51741 89445
53259 89445 59675 89445
40325 89525 43310 89525
43310 89525 46741 89525
48259 89525 49241 89525
50759 89525 51741 89525
53259 89525 59675 89525
40325 89605 43310 89605
43310 89605 46741 89605
48259 89605 49241 89605
50759 89605 51741 89605
53259 89605 59675 89605
40325 89685 43310 89685
43310 89685 46741 89685
48259 89685 49241 89685
50759 89685 51741 89685
53259 89685 59675 89685
40325 89765 43310 89765
43310 89765 46741 89765
48259 89765 49241 89765
50759 89765 51741 89765
53259 89765 59675 89765
40325 89845 43310 89845
43310 89845 46754 89845
48247 89845 49254 89845
50747 89845 51754 89845
53247 89845 59675 89845
40325 89925 43310 89925
43310 89925 46798 89925
48202 89925 49298 89925
50702 89925 51798 89925
53202 89925 59675 89925
40325 90005 43310 90005
43310 90005 46894 90005
48106 90005 49394 90005
50606 90005 51894 90005
53106 90005 59675 90005
40325 90085 43310 90085
43310 90085 46788 90085
48212 90085 49288 90085
50712 90085 51788 90085
53212 90085 59675 90085
40325 90165 43310 90165
43310 90165 46749 90165
48250 90165 49249 90165
50750 90165 51749 90165
53250 90165 59675 90165
40325 90245 43310 90245
43310 90245 46741 90245
48259 90245 49241 90245
50759 90245 51741 90245
53259 90245 59675 90245
40325 90325 43310 90325
43310 90325 46741 90325
48259 90325 49241 90325
50759 90325 51741 90325
53259 90325 59675 90325
40325 90405 43310 90405
43310 90405 46741 90405
48259 90405 49241 90405
50759 90405 51741 90405
53259 90405 59675 90405
40325 90485 43310 90485
43310 90485 46741 90485
48259 90485 49241 90485
50759 90485 51741 90485
53259 90485 59675 90485
40325 90565 43310 90565
43310 90565 46741 90565
48259 90565 49241 90565
50759 90565 51741 90565
53259 90565 59675 90565
40325 90645 43310 90645
43310 90645 46741 90645
48259 90645 49241 90645
50759 90645 51741 90645
53259 90645 59675 90645
40325 90725 43310 90725
43310 90725 46741 90725
48259 90725 49241 90725
50759 90725 51741 90725
53259 90725 59675 90725
40325 90805 43310 90805
43310 90805 46741 90805
48259 90805 49241 90805
50759 90805 51741 90805
53259 90805 59675 90805
40325 90885 43310 90885
43310 90885 46741 90885
48259 90885 49241 90885
50759 90885 51741 90885
53259 90885 59675 90885
40325 90965 43310 90965
43310 90965 46763 90965
48239 90965 49263 90965
50739 90965 51763 90965
53239 90965 59675 90965
40325 91045 43310 91045
43310 91045 46818 91045
48182 91045 49318 91045
50682 91045 51818 91045
53182 91045 59675 91045
40325 91125 43310 91125
43310 91125 47050 91125
47950 91125 49550 91125
50450 91125 52050 91125
52950 91125 59675 91125
40325 91205 43310 91205
43310 91205 47050 91205
47950 91205 49550 91205
50450 91205 52050 91205
52950 91205 59675 91205
40325 91285 43310 91285
43310 91285 47050 91285
47950 91285 49550 91285
50450 91285 52050 91285
52950 91285 59675 91285
40325 91365 43310 91365
43310 91365 47050 91365
47950 91365 49550 91365
50450 91365 52050 91365
52950 91365 59675 91365
40325 91445 43310 91445
43310 91445 46828 91445
48172 91445 49328 91445
50672 91445 51828 91445
53172 91445 59675 91445
40325 91525 43310 91525
43310 91525 46766 91525
48233 91525 49266 91525
50733 91525 51766 91525
53233 91525 59675 91525
40325 91605 43310 91605
43310 91605 46741 91605
48259 91605 49241 91605
50759 91605 51741 91605
53259 91605 59675 91605
40325 91685 43310 91685
43310 91685 46741 91685
48259 91685 49241 91685
50759 91685 51741 91685
53259 91685 59675 91685
40325 91765 43310 91765
43310 91765 46741 91765
48259 91765 49241 91765
50759 91765 51741 91765
53259 91765 59675 91765
40325 91845 43310 91845
43310 91845 46741 91845
48259 91845 49241 91845
50759 91845 51741 91845
53259 91845 59675 91845
40325 91925 43310 91925
43310 91925 46741 91925
48259 91925 49241 91925
50759 91925 51741 91925
53259 91925 59675 91925
40325 92005 43310 92005
43310 92005 46741 92005
48259 92005 49241 92005
50759 92005 51741 92005
53259 92005 59675 92005
40325 92085 43310 92085
43310 92085 46741 92085
48259 92085 49241 92085
50759 92085 51741 92085
53259 92085 59675 92085
40325 92165 43310 92165
43310 92165 46741 92165
48259 92165 49241 92165
50759 92165 51741 92165
53259 92165 59675 92165
40325 92245 43310 92245
43310 92245 46741 92245
48259 92245 49241 92245
50759 92245 51741 92245
53259 92245 59675 92245
40325 92325 43310 92325
43310 92325 46746 92325
48255 92325 49246 92325
50755 92325 51746 92325
53255 92325 59675 92325
40325 92405 43310 92405
43310 92405 46779 92405
48222 92405 49279 92405
50722 92405 51779 92405
53222 92405 59675 92405
40325 92485 43310 92485
43310 92485 46871 92485
48129 92485 49371 92485
50629 92485 51871 92485
53129 92485 59675 92485
40325 92565 43310 92565
43310 92565 46808 92565
48192 92565 49308 92565
50692 92565 51808 92565
53192 92565 59675 92565
40325 92645 43310 92645
43310 92645 46757 92645
48242 92645 49257 92645
50742 92645 51757 92645
53242 92645 59675 92645
40325 92725 43310 92725
43310 92725 46741 92725
48259 92725 49241 92725
50759 92725 51741 92725
53259 92725 59675 92725
40325 92805 43310 92805
43310 92805 46741 92805
48259 92805 49241 92805
50759 92805 51741 92805
53259 92805 59675 92805
40325 92885 43310 92885
43310 92885 46741 92885
48259 92885 49241 92885
50759 92885 51741 92885
53259 92885 59675 92885
40325 92965 43310 92965
43310 92965 46741 92965
48259 92965 49241 92965
50759 92965 51741 92965
53259 92965 59675 92965
40325 93045 43310 93045
43310 93045 46741 93045
48259 93045 49241 93045
50759 93045 51741 93045
53259 93045 59675 93045
40325 93125 43310 93125
43310 93125 46741 93125
48259 93125 49241 93125
50759 93125 51741 93125
53259 93125 59675 93125
40325 93205 43310 93205
43310 93205 46741 93205
48259 93205 49241 93205
50759 93205 51741 93205
53259 93205 59675 93205
40325 93285 43310 93285
43310 93285 46741 93285
48259 93285 49241 93285
50759 93285 51741 93285
53259 93285 59675 93285
40325 93365 43310 93365
43310 93365 46741 93365
48259 93365 49241 93365
50759 93365 51741 93365
53259 93365 59675 93365
40325 93445 43310 93445
43310 93445 46754 93445
48247 93445 49254 93445
50747 93445 51754 93445
53247 93445 59675 93445
40325 93525 43310 93525
43310 93525 46798 93525
48202 93525 49298 93525
50702 93525 51798 93525
53202 93525 59675 93525
40325 93605 43310 93605
43310 93605 46919 93605
48081 93605 49419 93605
50581 93605 51919 93605
53081 93605 59675 93605
40325 93685 43310 93685
43310 93685 47050 93685
47950 93685 49550 93685
50450 93685 52050 93685
52950 93685 59675 93685
40325 93765 43310 93765
43310 93765 47050 93765
47950 93765 49550 93765
50450 93765 52050 93765
52950 93765 59675 93765
40325 93845 43310 93845
43310 93845 47050 93845
47950 93845 49550 93845
50450 93845 52050 93845
52950 93845 59675 93845
40325 93925 43310 93925
43310 93925 46848 93925
48152 93925 49348 93925
50652 93925 51848 93925
53152 93925 59675 93925
40325 94005 43310 94005
43310 94005 46774 94005
48225 94005 49274 94005
50725 94005 51774 94005
53225 94005 59675 94005
40325 94085 43310 94085
43310 94085 46741 94085
48258 94085 49241 94085
50758 94085 51741 94085
53258 94085 59675 94085
40325 94165 43310 94165
43310 94165 46741 94165
48259 94165 49241 94165
50759 94165 51741 94165
53259 94165 59675 94165
40325 94245 43310 94245
43310 94245 46741 94245
48259 94245 49241 94245
50759 94245 51741 94245
53259 94245 59675 94245
40325 94325 43310 94325
43310 94325 46741 94325
48259 94325 49241 94325
50759 94325 51741 94325
53259 94325 59675 94325
40325 94405 43310 94405
43310 94405 46741 94405
48259 94405 49241 94405
50759 94405 51741 94405
53259 94405 59675 94405
40325 94485 43310 94485
43310 94485 46741 94485
48259 94485 49241 94485
50759 94485 51741 94485
53259 94485 59675 94485
40325 94565 43310 94565
43310 94565 46741 94565
48259 94565 49241 94565
50759 94565 51741 94565
53259 94565 59675 94565
40325 94645 43310 94645
43310 94645 46741 94645
48259 94645 49241 94645
50759 94645 51741 94645
53259 94645 59675 94645
40325 94725 43310 94725
43310 94725 46741 94725
48259 94725 49241 94725
50759 94725 51741 94725
53259 94725 59675 94725
40325 94805 43310 94805
43310 94805 46741 94805
48259 94805 49241 94805
50759 94805 51741 94805
53259 94805 59675 94805
40325 94885 43310 94885
43310 94885 46771 94885
48230 94885 49271 94885
50730 94885 51771 94885
53230 94885 59675 94885
40325 94965 43310 94965
43310 94965 46838 94965
48162 94965 49338 94965
50662 94965 51838 94965
53162 94965 59675 94965
40325 95045 43310 95045
43310 95045 46828 95045
48172 95045 49328 95045
50672 95045 51828 95045
53172 95045 59675 95045
40325 95125 43310 95125
43310 95125 46766 95125
48233 95125 49266 95125
50733 95125 51766 95125
53233 95125 59675 95125
40325 95205 43310 95205
43310 95205 46741 95205
48259 95205 49241 95205
50759 95205 51741 95205
53259 95205 59675 95205
40325 95285 43310 95285
43310 95285 46741 95285
48259 95285 49241 95285
50759 95285 51741 95285
53259 95285 59675 95285
40325 95365 43310 95365
43310 95365 46741 95365
48259 95365 49241 95365
50759 95365 51741 95365
53259 95365 59675 95365
40325 95445 43310 95445
43310 95445 46741 95445
48259 95445 49241 95445
50759 95445 51741 95445
53259 95445 59675 95445
40325 95525 43310 95525
43310 95525 46741 95525
48259 95525 49241 95525
50759 95525 51741 95525
53259 95525 59675 95525
40325 95605 43310 95605
43310 95605 46741 95605
48259 95605 49241 95605
50759 95605 51741 95605
53259 95605 59675 95605
40325 95685 43310 95685
43310 95685 46741 95685
48259 95685 49241 95685
50759 95685 51741 95685
53259 95685 59675 95685
40325 95765 43310 95765
43310 95765 46741 95765
48259 95765 49241 95765
50759 95765 51741 95765
53259 95765 59675 95765
40325 95845 43310 95845
43310 95845 46741 95845
48259 95845 49241 95845
50759 95845 51741 95845
53259 95845 59675 95845
40325 95925 43310 95925
43310 95925 46746 95925
48255 95925 49246 95925
50755 95925 51746 95925
53255 95925 59675 95925
40325 96005 43310 96005
43310 96005 46779 96005
48222 96005 49279 96005
50722 96005 51779 96005
53222 96005 59675 96005
40325 96085 43310 96085
43310 96085 46871 96085
48130 96085 49371 96085
50630 96085 51871 96085
53130 96085 59675 96085
40325 96165 43310 96165
43310 96165 47050 96165
47950 96165 49550 96165
50450 96165 52050 96165
52950 96165 59675 96165
40325 96245 43310 96245
43310 96245 47050 96245
47950 96245 49550 96245
50450 96245 52050 96245
52950 96245 59675 96245
40325 96325 43310 96325
43310 96325 47050 96325
47950 96325 49550 96325
50450 96325 52050 96325
52950 96325 59675 96325
40325 96405 43310 96405
43310 96405 46895 96405
48105 96405 49395 96405
50605 96405 51895 96405
53105 96405 59675 96405
40325 96485 43310 96485
43310 96485 46788 96485
48212 96485 49288 96485
50712 96485 51788 96485
53212 96485 59675 96485
40325 96565 43310 96565
43310 96565 46749 96565
48250 96565 49249 96565
50750 96565 51749 96565
53250 96565 59675 96565
40325 96645 43310 96645
43310 96645 46741 96645
48259 96645 49241 96645
50759 96645 51741 96645
53259 96645 59675 96645
40325 96725 43310 96725
43310 96725 46741 96725
48259 96725 49241 96725
50759 96725 51741 96725
53259 96725 59675 96725
40325 96805 43310 96805
43310 96805 46741 96805
48259 96805 49241 96805
50759 96805 51741 96805
53259 96805 59675 96805
40325 96885 43310 96885
43310 96885 46741 96885
48259 96885 49241 96885
50759 96885 51741 96885
53259 96885 59675 96885
40325 96965 43310 96965
43310 96965 46741 96965
48259 96965 49241 96965
50759 96965 51741 96965
53259 96965 59675 96965
40325 97045 43310 97045
43310 97045 46741 97045
48259 97045 49241 97045
50759 97045 51741 97045
53259 97045 59675 97045
40325 97125 43310 97125
43310 97125 46741 97125
48259 97125 49241 97125
50759 97125 51741 97125
53259 97125 59675 97125
40325 97205 43310 97205
43310 97205 46741 97205
48259 97205 49241 97205
50759 97205 51741 97205
53259 97205 59675 97205
40325 97285 43310 97285
43310 97285 46741 97285
48259 97285 49241 97285
50759 97285 51741 97285
53259 97285 59675 97285
40325 97365 43310 97365
43310 97365 46763 97365
48239 97365 49263 97365
50739 97365 51763 97365
53239 97365 59675 97365
40325 97445 43310 97445
43310 97445 46818 97445
48182 97445 49318 97445
50682 97445 51818 97445
53182 97445 59675 97445
40325 97525 43310 97525
43310 97525 46848 97525
48152 97525 49348 97525
50652 97525 51848 97525
53152 97525 59675 97525
40325 97605 43310 97605
43310 97605 46774 97605
48225 97605 49274 97605
50725 97605 51774 97605
53225 97605 59675 97605
40325 97685 43310 97685
43310 97685 46741 97685
48258 97685 49241 97685
50758 97685 51741 97685
53258 97685 59675 97685
40325 97765 43310 97765
43310 97765 46741 97765
48259 97765 49241 97765
50759 97765 51741 97765
53259 97765 59675 97765
40325 97845 43310 97845
43310 97845 46741 97845
48259 97845 49241 97845
50759 97845 51741 97845
53259 97845 59675 97845
40325 97925 43310 97925
43310 97925 46741 97925
48259 97925 49241 97925
50759 97925 51741 97925
53259 97925 59675 97925
40325 98005 43310 98005
43310 98005 46741 98005
48259 98005 49241 98005
50759 98005 51741 98005
53259 98005 59675 98005
40325 98085 43310 98085
43310 98085 46741 98085
48259 98085 49241 98085
50759 98085 51741 98085
53259 98085 59675 98085
40325 98165 43310 98165
43310 98165 46741 98165
48259 98165 49241 98165
50759 98165 51741 98165
53259 98165 59675 98165
40325 98245 43310 98245
43310 98245 46741 98245
48259 98245 49241 98245
50759 98245 51741 98245
53259 98245 59675 98245
40325 98325 43310 98325
43310 98325 46741 98325
48259 98325 49241 98325
50759 98325 51741 98325
53259 98325 59675 98325
40325 98405 43310 98405
43310 98405 46741 98405
48259 98405 49241 98405
50759 98405 51741 98405
53259 98405 59675 98405
40325 98485 43310 98485
43310 98485 46771 98485
48230 98485 49271 98485
50730 98485 51771 98485
53230 98485 59675 98485
40325 98565 43310 98565
43310 98565 46838 98565
48162 98565 49338 98565
50662 98565 51838 98565
53162 98565 59675 98565
40325 98645 43310 98645
43310 98645 47050 98645
47950 98645 49550 98645
50450 98645 52050 98645
52950 98645 59675 98645
40325 98725 43310 98725
43310 98725 47050 98725
47950 98725 49550 98725
50450 98725 52050 98725
52950 98725 59675 98725
40325 98805 43310 98805
43310 98805 47050 98805
47950 98805 49550 98805
50450 98805 52050 98805
52950 98805 59675 98805
40325 98885 43310 98885
43310 98885 47050 98885
47950 98885 49550 98885
50450 98885 52050 98885
52950 98885 59675 98885
40325 98965 43310 98965
43310 98965 46808 98965
48192 98965 49308 98965
50692 98965 51808 98965
53192 98965 59675 98965
40325 99045 43310 99045
43310 99045 46757 99045
48242 99045 49257 99045
50742 99045 51757 99045
53242 99045 59675 99045
40325 99125 43310 99125
43310 99125 46741 99125
48259 99125 49241 99125
50759 99125 51741 99125
53259 99125 59675 99125
40325 99205 43310 99205
43310 99205 46741 99205
48259 99205 49241 99205
50759 99205 51741 99205
53259 99205 59675 99205
40325 99285 43310 99285
43310 99285 46741 99285
48259 99285 49241 99285
50759 99285 51741 99285
53259 99285 59675 99285
40325 99365 43310 99365
43310 99365 46741 99365
48259 99365 49241 99365
50759 99365 51741 99365
53259 99365 59675 99365
40325 99445 43310 99445
43310 99445 46741 99445
48259 99445 49241 99445
50759 99445 51741 99445
53259 99445 59675 99445
40325 99525 43310 99525
43310 99525 46741 99525
48259 99525 49241 99525
50759 99525 51741 99525
53259 99525 59675 99525
40325 99605 43310 99605
43310 99605 46741 99605
48259 99605 49241 99605
50759 99605 51741 99605
53259 99605 59675 99605
40325 99685 43310 99685
43310 99685 46741 99685
48259 99685 49241 99685
50759 99685 51741 99685
53259 99685 59675 99685
40325 99765 43310 99765
43310 99765 46741 99765
48259 99765 49241 99765
50759 99765 51741 99765
53259 99765 59675 99765
40325 99845 43310 99845
43310 99845 46754 99845
48247 99845 49254 99845
50747 99845 51754 99845
53247 99845 59675 99845
40325 99925 43310 99925
43310 99925 46798 99925
48202 99925 49298 99925
50702 99925 51798 99925
53202 99925 59675 99925
40325 100005 43310 100005
43310 100005 46894 100005
48106 100005 49394 100005
50606 100005 51894 100005
53106 100005 59675 100005
40325 100085 43310 100085
43310 100085 46788 100085
48212 100085 49288 100085
50712 100085 51788 100085
53212 100085 59675 100085
40325 100165 43310 100165
43310 100165 46749 100165
48250 100165 49249 100165
50750 100165 51749 100165
53250 100165 59675 100165
40325 100245 43310 100245
43310 100245 46741 100245
48259 100245 49241 100245
50759 100245 51741 100245
53259 100245 59675 100245
40325 100325 43310 100325
43310 100325 46741 100325
48259 100325 49241 100325
50759 100325 51741 100325
53259 100325 59675 100325
40325 100405 43310 100405
43310 100405 46741 100405
48259 100405 49241 100405
50759 100405 51741 100405
53259 100405 59675 100405
40325 100485 43310 100485
43310 100485 46741 100485
48259 100485 49241 100485
50759 100485 51741 100485
53259 100485 59675 100485
40325 100565 43310 100565
43310 100565 46741 100565
48259 100565 49241 100565
50759 100565 51741 100565
53259 100565 59675 100565
40325 100645 43310 100645
43310 100645 46741 100645
48259 100645 49241 100645
50759 100645 51741 100645
53259 100645 59675 100645
40325 100725 43310 100725
43310 100725 46741 100725
48259 100725 49241 100725
50759 100725 51741 100725
53259 100725 59675 100725
40325 100805 43310 100805
43310 100805 46741 100805
48259 100805 49241 100805
50759 100805 51741 100805
53259 100805 59675 100805
40325 100885 43310 100885
43310 100885 46741 100885
48259 100885 49241 100885
50759 100885 51741 100885
53259 100885 59675 100885
40325 100965 43310 100965
43310 100965 46763 100965
48239 100965 49263 100965
50739 100965 51763 100965
53239 100965 59675 100965
40325 101045 43310 101045
43310 101045 46818 101045
48182 101045 49318 101045
50682 101045 51818 101045
53182 101045 59675 101045
40325 101125 43310 101125
43310 101125 47050 101125
47950 101125 49550 101125
50450 101125 52050 101125
52950 101125 59675 101125
40325 101205 43310 101205
43310 101205 47050 101205
47950 101205 49550 101205
50450 101205 52050 101205
52950 101205 59675 101205
40325 101285 43310 101285
43310 101285 47050 101285
47950 101285 49550 101285
50450 101285 52050 101285
52950 101285 59675 101285
40325 101365 43310 101365
43310 101365 47050 101365
47950 101365 49550 101365
50450 101365 52050 101365
52950 101365 59675 101365
40325 101445 43310 101445
43310 101445 46828 101445
48172 101445 49328 101445
50672 101445 51828 101445
53172 101445 59675 101445
40325 101525 43310 101525
43310 101525 46766 101525
48233 101525 49266 101525
50733 101525 51766 101525
53233 101525 59675 101525
40325 101605 43310 101605
43310 101605 46741 101605
48259 101605 49241 101605
50759 101605 51741 101605
53259 101605 59675 101605
40325 101685 43310 101685
43310 101685 46741 101685
48259 101685 49241 101685
50759 101685 51741 101685
53259 101685 59675 101685
40325 101765 43310 101765
43310 101765 46741 101765
48259 101765 49241 101765
50759 101765 51741 101765
53259 101765 59675 101765
40325 101845 43310 101845
43310 101845 46741 101845
48259 101845 49241 101845
50759 101845 51741 101845
53259 101845 59675 101845
40325 101925 43310 101925
43310 101925 46741 101925
48259 101925 49241 101925
50759 101925 51741 101925
53259 101925 59675 101925
40325 102005 43310 102005
43310 102005 46741 102005
48259 102005 49241 102005
50759 102005 51741 102005
53259 102005 59675 102005
40325 102085 43310 102085
43310 102085 46741 102085
48259 102085 49241 102085
50759 102085 51741 102085
53259 102085 59675 102085
40325 102165 43310 102165
43310 102165 46741 102165
48259 102165 49241 102165
50759 102165 51741 102165
53259 102165 59675 102165
40325 102245 43310 102245
43310 102245 46741 102245
48259 102245 49241 102245
50759 102245 51741 102245
53259 102245 59675 102245
40325 102325 43310 102325
43310 102325 46746 102325
48255 102325 49246 102325
50755 102325 51746 102325
53255 102325 59675 102325
40325 102405 43310 102405
43310 102405 46779 102405
48222 102405 49279 102405
50722 102405 51779 102405
53222 102405 59675 102405
40325 102485 43310 102485
43310 102485 46871 102485
48129 102485 49371 102485
50629 102485 51871 102485
53129 102485 59675 102485
40325 102565 43310 102565
43310 102565 46808 102565
48192 102565 49308 102565
50692 102565 51808 102565
53192 102565 59675 102565
40325 102645 43310 102645
43310 102645 46757 102645
48242 102645 49257 102645
50742 102645 51757 102645
53242 102645 59675 102645
40325 102725 43310 102725
43310 102725 46741 102725
48259 102725 49241 102725
50759 102725 51741 102725
53259 102725 59675 102725
40325 102805 43310 102805
43310 102805 46741 102805
48259 102805 49241 102805
50759 102805 51741 102805
53259 102805 59675 102805
40325 102885 43310 102885
43310 102885 46741 102885
48259 102885 49241 102885
50759 102885 51741 102885
53259 102885 59675 102885
40325 102965 43310 102965
43310 102965 46741 102965
48259 102965 49241 102965
50759 102965 51741 102965
53259 102965 59675 102965
40325 103045 43310 103045
43310 103045 46741 103045
48259 103045 49241 103045
50759 103045 51741 103045
53259 103045 59675 103045
40325 103125 43310 103125
43310 103125 46741 103125
48259 103125 49241 103125
50759 103125 51741 103125
53259 103125 59675 103125
40325 103205 43310 103205
43310 103205 46741 103205
48259 103205 49241 103205
50759 103205 51741 103205
53259 103205 59675 103205
40325 103285 43310 103285
43310 103285 46741 103285
48259 103285 49241 103285
50759 103285 51741 103285
53259 103285 59675 103285
40325 103365 43310 103365
43310 103365 46741 103365
48259 103365 49241 103365
50759 103365 51741 103365
53259 103365 59675 103365
40325 103445 43310 103445
43310 103445 46754 103445
48247 103445 49254 103445
50747 103445 51754 103445
53247 103445 59675 103445
40325 103525 43310 103525
43310 103525 46798 103525
48202 103525 49298 103525
50702 103525 51798 103525
53202 103525 59675 103525
40325 103605 43310 103605
43310 103605 46919 103605
48081 103605 49419 103605
50581 103605 51919 103605
53081 103605 59675 103605
40325 103685 43310 103685
43310 103685 47050 103685
47950 103685 49550 103685
50450 103685 52050 103685
52950 103685 59675 103685
40325 103765 43310 103765
43310 103765 47050 103765
47950 103765 49550 103765
50450 103765 52050 103765
52950 103765 59675 103765
40325 103845 43310 103845
43310 103845 47050 103845
47950 103845 49550 103845
50450 103845 52050 103845
52950 103845 59675 103845
40325 103925 43310 103925
43310 103925 46848 103925
48152 103925 49348 103925
50652 103925 51848 103925
53152 103925 59675 103925
40325 104005 43310 104005
43310 104005 46774 104005
48225 104005 49274 104005
50725 104005 51774 104005
53225 104005 59675 104005
40325 104085 43310 104085
43310 104085 46741 104085
48258 104085 49241 104085
50758 104085 51741 104085
53258 104085 59675 104085
40325 104165 43310 104165
43310 104165 46741 104165
48259 104165 49241 104165
50759 104165 51741 104165
53259 104165 59675 104165
40325 104245 43310 104245
43310 104245 46741 104245
48259 104245 49241 104245
50759 104245 51741 104245
53259 104245 59675 104245
40325 104325 43310 104325
43310 104325 46741 104325
48259 104325 49241 104325
50759 104325 51741 104325
53259 104325 59675 104325
40325 104405 43310 104405
43310 104405 46741 104405
48259 104405 49241 104405
50759 104405 51741 104405
53259 104405 59675 104405
40325 104485 43310 104485
43310 104485 46741 104485
48259 104485 49241 104485
50759 104485 51741 104485
53259 104485 59675 104485
40325 104565 43310 104565
43310 104565 46741 104565
48259 104565 49241 104565
50759 104565 51741 104565
53259 104565 59675 104565
40325 104645 43310 104645
43310 104645 46741 104645
48259 104645 49241 104645
50759 104645 51741 104645
53259 104645 59675 104645
40325 104725 43310 104725
43310 104725 46741 104725
48259 104725 49241 104725
50759 104725 51741 104725
53259 104725 59675 104725
40325 104805 43310 104805
43310 104805 46741 104805
48259 104805 49241 104805
50759 104805 51741 104805
53259 104805 59675 104805
40325 104885 43310 104885
43310 104885 46771 104885
48230 104885 49271 104885
50730 104885 51771 104885
53230 104885 59675 104885
40325 104965 43310 104965
43310 104965 46838 104965
48162 104965 49338 104965
50662 104965 51838 104965
53162 104965 59675 104965
40325 105045 43310 105045
43310 105045 46828 105045
48172 105045 49328 105045
50672 105045 51828 105045
53172 105045 59675 105045
40325 105125 43310 105125
43310 105125 46766 105125
48233 105125 49266 105125
50733 105125 51766 105125
53233 105125 59675 105125
40325 105205 43310 105205
43310 105205 46741 105205
48259 105205 49241 105205
50759 105205 51741 105205
53259 105205 59675 105205
40325 105285 43310 105285
43310 105285 46741 105285
48259 105285 49241 105285
50759 105285 51741 105285
53259 105285 59675 105285
40325 105365 43310 105365
43310 105365 46741 105365
48259 105365 49241 105365
50759 105365 51741 105365
53259 105365 59675 105365
40325 105445 43310 105445
43310 105445 46741 105445
48259 105445 49241 105445
50759 105445 51741 105445
53259 105445 59675 105445
40325 105525 43310 105525
43310 105525 46741 105525
48259 105525 49241 105525
50759 105525 51741 105525
53259 105525 59675 105525
40325 105605 43310 105605
43310 105605 46741 105605
48259 105605 49241 105605
50759 105605 51741 105605
53259 105605 59675 105605
40325 105685 43310 105685
43310 105685 46741 105685
48259 105685 49241 105685
50759 105685 51741 105685
53259 105685 59675 105685
40325 105765 43310 105765
43310 105765 46741 105765
48259 105765 49241 105765
50759 105765 51741 105765
53259 105765 59675 105765
40325 105845 43310 105845
43310 105845 46741 105845
48259 105845 49241 105845
50759 105845 51741 105845
53259 105845 59675 105845
40325 105925 43310 105925
43310 105925 46746 105925
48255 105925 49246 105925
50755 105925 51746 105925
53255 105925 59675 105925
40325 106005 43310 106005
43310 106005 46779 106005
48222 106005 49279 106005
50722 106005 51779 106005
53222 106005 59675 106005
40325 106085 43310 106085
43310 106085 46871 106085
48130 106085 49371 106085
50630 106085 51871 106085
53130 106085 59675 106085
40325 106165 43310 106165
43310 106165 47050 106165
47950 106165 49550 106165
50450 106165 52050 106165
52950 106165 59675 106165
40325 106245 43310 106245
43310 106245 47050 106245
47950 106245 49550 106245
50450 106245 52050 106245
52950 106245 59675 106245
40325 106325 43310 106325
43310 106325 47050 106325
47950 106325 49550 106325
50450 106325 52050 106325
52950 106325 59675 106325
40325 106405 43310 106405
43310 106405 46895 106405
48105 106405 49395 106405
50605 106405 51895 106405
53105 106405 59675 106405
40325 106485 43310 106485
43310 106485 46788 106485
48212 106485 49288 106485
50712 106485 51788 106485
53212 106485 59675 106485
40325 106565 43310 106565
43310 106565 46749 106565
48250 106565 49249 106565
50750 106565 51749 106565
53250 106565 59675 106565
40325 106645 43310 106645
43310 106645 46741 106645
48259 106645 49241 106645
50759 106645 51741 106645
53259 106645 59675 106645
40325 106725 43310 106725
43310 106725 46741 106725
48259 106725 49241 106725
50759 106725 51741 106725
53259 106725 59675 106725
40325 106805 43310 106805
43310 106805 46741 106805
48259 106805 49241 106805
50759 106805 51741 106805
53259 106805 59675 106805
40325 106885 43310 106885
43310 106885 46741 106885
48259 106885 49241 106885
50759 106885 51741 106885
53259 106885 59675 106885
40325 106965 43310 106965
43310 106965 44607 106965
44892 106965 46741 106965
48259 106965 49241 106965
50759 106965 51741 106965
53259 106965 59675 106965
40325 107045 43310 107045
43310 107045 44429 107045
45071 107045 46741 107045
48259 107045 49241 107045
50759 107045 51741 107045
53259 107045 59675 107045
40325 107125 43310 107125
43310 107125 44349 107125
45151 107125 46741 107125
48259 107125 49241 107125
50759 107125 51741 107125
53259 107125 59675 107125
40325 107205 43310 107205
43310 107205 44278 107205
45221 107205 46741 107205
48259 107205 49241 107205
50759 107205 51741 107205
53259 107205 59675 107205
40325 107285 43310 107285
43310 107285 44245 107285
45254 107285 46741 107285
48259 107285 49241 107285
50759 107285 51741 107285
53259 107285 59675 107285
40325 107365 43310 107365
43310 107365 44211 107365
45288 107365 46763 107365
48239 107365 49263 107365
50739 107365 51763 107365
53239 107365 59675 107365
40325 107445 43310 107445
43310 107445 44201 107445
45331 107445 46818 107445
48182 107445 49318 107445
50682 107445 51818 107445
53182 107445 59675 107445
40325 107525 43310 107525
43310 107525 44201 107525
45411 107525 46848 107525
48152 107525 49348 107525
50652 107525 51848 107525
53152 107525 59675 107525
40325 107605 43310 107605
43310 107605 44201 107605
53225 107605 59675 107605
40325 107685 43310 107685
43310 107685 44233 107685
53258 107685 59675 107685
40325 107765 43310 107765
43310 107765 44266 107765
53259 107765 59675 107765
40325 107845 43310 107845
43310 107845 44319 107845
53259 107845 59675 107845
40325 107925 43310 107925
43310 107925 44399 107925
53259 107925 59675 107925
40325 108005 43310 108005
43310 108005 44536 108005
53259 108005 59675 108005
40325 108085 43310 108085
43310 108085 44698 108085
53259 108085 59675 108085
40325 108165 43310 108165
43310 108165 44778 108165
53259 108165 59675 108165
40325 108245 43310 108245
43310 108245 44858 108245
53259 108245 59675 108245
40325 108325 43310 108325
43310 108325 44938 108325
53259 108325 59675 108325
40325 108405 43310 108405
43310 108405 45038 108405
53259 108405 59675 108405
40325 108485 43310 108485
43310 108485 45227 108485
53230 108485 53259 108485
53259 108485 59675 108485
40325 108565 43310 108565
43310 108565 46838 108565
48162 108565 49338 108565
50662 108565 51838 108565
53162 108565 53259 108565
53259 108565 59675 108565
40325 108645 43310 108645
43310 108645 53259 108645
53259 108645 59675 108645
40325 108725 43310 108725
43310 108725 53259 108725
53259 108725 59675 108725
40325 108805 43310 108805
43310 108805 53259 108805
53259 108805 59675 108805
40325 108885 43310 108885
43310 108885 53259 108885
53259 108885 59675 108885
40325 108965 43310 108965
43310 108965 53259 108965
53259 108965 59675 108965
40325 109045 43310 109045
43310 109045 53259 109045
53259 109045 59675 109045
40325 109125 43310 109125
43310 109125 53259 109125
53259 109125 59675 109125
40325 109205 43310 109205
43310 109205 53259 109205
53259 109205 59675 109205
40325 109285 43310 109285
43310 109285 53259 109285
53259 109285 59675 109285
40325 109365 43310 109365
43310 109365 53259 109365
53259 109365 59675 109365
40325 109445 43310 109445
43310 109445 53259 109445
53259 109445 59675 109445
40325 109525 43310 109525
43310 109525 53259 109525
53259 109525 59675 109525
40325 109605 43310 109605
43310 109605 53259 109605
53259 109605 59675 109605
40325 109685 43310 109685
43310 109685 53259 109685
53259 109685 59675 109685
40325 109765 43310 109765
43310 109765 53259 109765
53259 109765 59675 109765
40325 109845 43310 109845
43310 109845 53259 109845
53259 109845 59675 109845
40325 109925 43310 109925
43310 109925 53259 109925
53259 109925 59675 109925
40325 110005 43310 110005
43310 110005 53259 110005
53259 110005 59675 110005
40325 110085 43310 110085
43310 110085 53259 110085
53259 110085 59675 110085
40325 110165 43310 110165
43310 110165 53259 110165
53259 110165 59675 110165
40325 110245 43310 110245
43310 110245 53259 110245
53259 110245 59675 110245
40325 110325 43310 110325
43310 110325 53259 110325
53259 110325 59675 110325
40325 110405 43310 110405
43310 110405 53259 110405
53259 110405 59675 110405
40325 110485 43310 110485
43310 110485 53259 110485
53259 110485 59675 110485
40325 110565 43310 110565
43310 110565 53259 110565
53259 110565 59675 110565
40325 110645 43310 110645
43310 110645 53259 110645
53259 110645 59675 110645
40325 110725 43310 110725
43310 110725 53259 110725
53259 110725 59675 110725
40325 110805 43310 110805
43310 110805 53259 110805
53259 110805 59675 110805
40325 110885 43310 110885
43310 110885 53259 110885
53259 110885 59675 110885
40325 110965 43310 110965
43310 110965 53259 110965
53259 110965 59675 110965
40325 111045 43310 111045
43310 111045 53259 111045
53259 111045 59675 111045
40325 111125 43310 111125
43310 111125 53259 111125
53259 111125 59675 111125
40325 111205 43310 111205
43310 111205 53259 111205
53259 111205 59675 111205
40325 111285 43310 111285
43310 111285 53259 111285
53259 111285 59675 111285
40325 111365 43310 111365
43310 111365 53259 111365
53259 111365 59675 111365
40325 111445 43310 111445
43310 111445 53259 111445
53259 111445 59675 111445
40325 111525 43310 111525
43310 111525 53259 111525
53259 111525 59675 111525
40325 111605 43310 111605
43310 111605 53259 111605
53259 111605 59675 111605
40325 111685 43310 111685
43310 111685 53259 111685
53259 111685 59675 111685
40325 111765 43310 111765
43310 111765 53259 111765
53259 111765 59675 111765
40325 111845 43310 111845
43310 111845 53259 111845
53259 111845 59675 111845
40325 111925 43310 111925
43310 111925 53259 111925
53259 111925 59675 111925
40325 112005 43310 112005
43310 112005 49640 112005
50361 112005 53259 112005
53259 112005 59675 112005
40325 112085 43310 112085
43310 112085 49447 112085
50553 112085 53259 112085
53259 112085 59675 112085
40325 112165 43310 112165
43310 112165 49254 112165
50746 112165 53259 112165
53259 112165 59675 112165
40325 112245 43310 112245
43310 112245 49060 112245
50939 112245 53259 112245
53259 112245 59675 112245
40325 112325 43310 112325
43310 112325 48950 112325
51049 112325 53259 112325
53259 112325 59675 112325
40325 112405 43310 112405
43310 112405 48870 112405
51129 112405 53259 112405
53259 112405 59675 112405
40325 112485 43310 112485
43310 112485 48790 112485
51209 112485 53259 112485
53259 112485 59675 112485
40325 112565 43310 112565
43310 112565 48710 112565
51289 112565 53259 112565
53259 112565 59675 112565
40325 112645 43310 112645
43310 112645 48630 112645
51369 112645 53259 112645
53259 112645 59675 112645
40325 112725 43310 112725
43310 112725 48550 112725
51449 112725 53259 112725
53259 112725 59675 112725
40325 112805 43310 112805
43310 112805 48497 112805
51502 112805 53259 112805
53259 112805 59675 112805
40325 112885 43310 112885
43310 112885 48464 112885
51535 112885 53259 112885
53259 112885 59675 112885
40325 112965 43310 112965
43310 112965 48431 112965
51568 112965 53259 112965
53259 112965 59675 112965
40325 113045 43310 113045
43310 113045 48397 113045
51601 113045 53259 113045
53259 113045 59675 113045
40325 113125 43310 113125
43310 113125 48364 113125
51634 113125 53259 113125
53259 113125 59675 113125
40325 113205 43310 113205
43310 113205 48331 113205
51668 113205 53259 113205
53259 113205 59675 113205
40325 113285 43310 113285
43310 113285 48298 113285
51701 113285 53259 113285
53259 113285 59675 113285
40325 113365 43310 113365
43310 113365 48264 113365
51734 113365 53259 113365
53259 113365 59675 113365
40325 113445 43310 113445
43310 113445 48250 113445
51750 113445 53259 113445
53259 113445 59675 113445
40325 113525 43310 113525
43310 113525 48250 113525
51750 113525 53259 113525
53259 113525 59675 113525
40325 113605 43310 113605
43310 113605 48250 113605
51750 113605 53259 113605
53259 113605 59675 113605
40325 113685 43310 113685
43310 113685 48250 113685
51750 113685 53259 113685
53259 113685 59675 113685
40325 113765 43310 113765
43310 113765 48250 113765
51750 113765 53259 113765
53259 113765 59675 113765
40325 113845 43310 113845
43310 113845 48250 113845
51750 113845 53259 113845
53259 113845 59675 113845
40325 113925 43310 113925
43310 113925 48250 113925
51750 113925 53259 113925
53259 113925 59675 113925
40325 114005 43310 114005
43310 114005 48250 114005
51750 114005 53259 114005
53259 114005 59675 114005
40325 114085 43310 114085
43310 114085 48250 114085
51750 114085 53259 114085
53259 114085 59675 114085
40325 114165 43310 114165
43310 114165 48279 114165
51723 114165 51750 114165
51750 114165 53259 114165
53259 114165 59675 114165
40325 114245 43310 114245
43310 114245 48312 114245
51690 114245 51750 114245
51750 114245 53259 114245
53259 114245 59675 114245
40325 114325 43310 114325
43310 114325 48345 114325
51657 114325 51750 114325
51750 114325 53259 114325
53259 114325 59675 114325
40325 114405 43310 114405
43310 114405 48378 114405
51623 114405 51750 114405
51750 114405 53259 114405
53259 114405 59675 114405
40325 114485 43310 114485
43310 114485 48411 114485
51590 114485 51750 114485
51750 114485 53259 114485
53259 114485 59675 114485
40325 114565 43310 114565
43310 114565 48444 114565
51557 114565 51750 114565
51750 114565 53259 114565
53259 114565 59675 114565
40325 114645 43310 114645
43310 114645 48477 114645
51524 114645 51750 114645
51750 114645 53259 114645
53259 114645 59675 114645
40325 114725 43310 114725
43310 114725 48510 114725
51491 114725 51750 114725
51750 114725 53259 114725
53259 114725 59675 114725
40325 114805 43310 114805
43310 114805 48581 114805
51420 114805 51750 114805
51750 114805 53259 114805
53259 114805 59675 114805
40325 114885 43310 114885
43310 114885 48661 114885
51340 114885 51750 114885
51750 114885 53259 114885
53259 114885 59675 114885
40325 114965 43310 114965
43310 114965 48741 114965
51260 114965 51750 114965
51750 114965 53259 114965
53259 114965 59675 114965
40325 115045 43310 115045
43310 115045 48821 115045
51180 115045 51750 115045
51750 115045 53259 115045
53259 115045 59675 115045
40325 115125 43310 115125
43310 115125 48901 115125
51100 115125 51750 115125
51750 115125 53259 115125
53259 115125 59675 115125
40325 115205 43310 115205
43310 115205 48981 115205
51020 115205 51750 115205
51750 115205 53259 115205
53259 115205 59675 115205
40325 115285 43310 115285
43310 115285 49134 115285
50867 115285 51750 115285
51750 115285 53259 115285
53259 115285 59675 115285
40325 115365 43310 115365
43310 115365 49326 115365
50674 115365 51750 115365
51750 115365 53259 115365
53259 115365 59675 115365
40325 115445 43310 115445
43310 115445 49519 115445
50480 115445 51750 115445
51750 115445 53259 115445
53259 115445 59675 115445
40325 115525 43310 115525
43310 115525 51750 115525
51750 115525 53259 115525
53259 115525 59675 115525
40325 115605 43310 115605
43310 115605 51750 115605
51750 115605 53259 115605
53259 115605 59675 115605
40325 115685 43310 115685
43310 115685 51750 115685
51750 115685 53259 115685
53259 115685 59675 115685
40325 115765 43310 115765
43310 115765 51750 115765
51750 115765 53259 115765
53259 115765 59675 115765
40325 115845 43310 115845
43310 115845 51750 115845
51750 115845 53259 115845
53259 115845 59675 115845
40325 115925 43310 115925
43310 115925 51750 115925
51750 115925 53259 115925
53259 115925 59675 115925
40325 116005 43310 116005
43310 116005 51750 116005
51750 116005 53259 116005
53259 116005 59675 116005
40325 116085 43310 116085
43310 116085 51750 116085
51750 116085 53259 116085
53259 116085 59675 116085
40325 116165 43310 116165
43310 116165 51750 116165
51750 116165 53259 116165
53259 116165 59675 116165
40325 116245 43310 116245
43310 116245 51750 116245
51750 116245 53259 116245
53259 116245 59675 116245
40325 116325 43310 116325
43310 116325 51750 116325
51750 116325 53259 116325
53259 116325 59675 116325
40325 116405 43310 116405
43310 116405 51750 116405
51750 116405 53259 116405
53259 116405 59675 116405
40325 116485 43310 116485
43310 116485 51750 116485
51750 116485 53259 116485
53259 116485 59675 116485
40325 116565 43310 116565
43310 116565 51750 116565
51750 116565 53259 116565
53259 116565 59675 116565
40325 116645 43310 116645
43310 116645 51750 116645
51750 116645 53259 116645
53259 116645 59675 116645
40325 116725 43310 116725
43310 116725 51750 116725
51750 116725 53259 116725
53259 116725 59675 116725
40325 116805 43310 116805
43310 116805 51750 116805
51750 116805 53259 116805
53259 116805 59675 116805
40325 116885 43310 116885
43310 116885 51750 116885
51750 116885 53259 116885
53259 116885 59675 116885
40325 116965 43310 116965
43310 116965 51750 116965
51750 116965 53259 116965
53259 116965 59675 116965
40325 117045 43310 117045
43310 117045 51750 117045
51750 117045 53259 117045
53259 117045 59675 117045
40325 117125 43310 117125
43310 117125 51750 117125
51750 117125 53259 117125
53259 117125 59675 117125
$endFILLSEGMENTS
$endCZONE_OUTLINE
$CZONE_OUTLINE
ZInfo 4E2E12CD 2 "GND"
ZLayer 0
ZAux 4 E
ZClearance 200 T
ZMinThickness 100
ZOptions 1 16 F 100 110
ZSmoothing 0 0
ZCorner 59750 117250 0
ZCorner 59750 20250 0
ZCorner 40250 20250 0
ZCorner 40250 117250 1
$POLYSCORNERS
59675 117175 0 0
51750 117175 0 0
51750 114099 0 0
51750 113403 0 0
51750 24099 0 0
51750 23403 0 0
51484 22760 0 0
50992 22267 0 0
50349 22000 0 0
49653 22000 0 0
49010 22266 0 0
48517 22758 0 0
48250 23401 0 0
48250 24097 0 0
48516 24740 0 0
49008 25233 0 0
49651 25500 0 0
50347 25500 0 0
50990 25234 0 0
51483 24742 0 0
51750 24099 0 0
51750 113403 0 0
51484 112760 0 0
50992 112267 0 0
50349 112000 0 0
49653 112000 0 0
49010 112266 0 0
48517 112758 0 0
48250 113401 0 0
48250 114097 0 0
48516 114740 0 0
49008 115233 0 0
49651 115500 0 0
50347 115500 0 0
50990 115234 0 0
51483 114742 0 0
51750 114099 0 0
51750 117175 0 0
45770 117175 0 0
45770 23760 0 0
45770 23342 0 0
45610 22956 0 0
45315 22660 0 0
44930 22500 0 0
44512 22500 0 0
44126 22660 0 0
43830 22955 0 0
43670 23340 0 0
43670 23758 0 0
43830 24144 0 0
44125 24440 0 0
44510 24600 0 0
44928 24600 0 0
45314 24440 0 0
45610 24145 0 0
45770 23760 0 0
45770 117175 0 0
43198 117175 0 0
43198 23412 0 0
43081 23102 0 0
43050 23055 0 0
42938 22979 0 0
42931 22986 0 0
42931 22972 0 0
42920 22955 0 0
42920 21970 0 0
42920 21592 0 0
42776 21243 0 0
42509 20975 0 0
42160 20830 0 0
41782 20830 0 0
41433 20974 0 0
41165 21241 0 0
41020 21590 0 0
41020 21968 0 0
41164 22317 0 0
41431 22585 0 0
41780 22730 0 0
42158 22730 0 0
42507 22586 0 0
42775 22319 0 0
42920 21970 0 0
42920 22955 0 0
42855 22860 0 0
42553 22723 0 0
42222 22712 0 0
41912 22829 0 0
41865 22860 0 0
41789 22972 0 0
42360 23543 0 0
42931 22972 0 0
42931 22986 0 0
42367 23550 0 0
42938 24121 0 0
43050 24045 0 0
43187 23743 0 0
43198 23412 0 0
43198 117175 0 0
42931 117175 0 0
42931 24128 0 0
42360 23557 0 0
42353 23564 0 0
42353 23550 0 0
41782 22979 0 0
41670 23055 0 0
41640 23119 0 0
41537 23016 0 0
41306 22920 0 0
41055 22920 0 0
40823 23016 0 0
40646 23193 0 0
40550 23424 0 0
40550 23675 0 0
40646 23907 0 0
40823 24084 0 0
41054 24180 0 0
41305 24180 0 0
41537 24084 0 0
41634 23986 0 0
41639 23998 0 0
41670 24045 0 0
41782 24121 0 0
42353 23550 0 0
42353 23564 0 0
41789 24128 0 0
41865 24240 0 0
42151 24370 0 0
41782 24370 0 0
41433 24514 0 0
41165 24781 0 0
41020 25130 0 0
41020 25508 0 0
41164 25857 0 0
41431 26125 0 0
41780 26270 0 0
42158 26270 0 0
42507 26126 0 0
42775 25859 0 0
42920 25510 0 0
42920 25132 0 0
42776 24783 0 0
42509 24515 0 0
42177 24377 0 0
42498 24388 0 0
42808 24271 0 0
42855 24240 0 0
42931 24128 0 0
42931 117175 0 0
40325 117175 0 0
40325 20325 0 0
59675 20325 0 0
59675 117175 1 0
$endPOLYSCORNERS
$FILLSEGMENTS
40325 20325 59675 20325
40325 20405 59675 20405
40325 20485 59675 20485
40325 20565 59675 20565
40325 20645 59675 20645
40325 20725 59675 20725
40325 20805 59675 20805
40325 20885 41648 20885
42292 20885 59675 20885
40325 20965 41454 20965
42484 20965 59675 20965
40325 21045 41361 21045
42578 21045 59675 21045
40325 21125 41281 21125
42658 21125 59675 21125
40325 21205 41201 21205
42738 21205 59675 21205
40325 21285 41146 21285
42793 21285 59675 21285
40325 21365 41113 21365
42826 21365 59675 21365
40325 21445 41080 21445
42859 21445 59675 21445
40325 21525 41047 21525
42892 21525 59675 21525
40325 21605 41020 21605
42920 21605 59675 21605
40325 21685 41020 21685
42920 21685 59675 21685
40325 21765 41020 21765
42920 21765 59675 21765
40325 21845 41020 21845
42920 21845 59675 21845
40325 21925 41020 21925
42920 21925 59675 21925
40325 22005 41036 22005
42906 22005 42920 22005
42920 22005 49640 22005
50361 22005 59675 22005
40325 22085 41069 22085
42873 22085 42920 22085
42920 22085 49447 22085
50553 22085 59675 22085
40325 22165 41102 22165
42839 22165 42920 22165
42920 22165 49254 22165
50746 22165 59675 22165
40325 22245 41135 22245
42806 22245 42920 22245
42920 22245 49060 22245
50939 22245 59675 22245
40325 22325 41172 22325
42769 22325 42920 22325
42920 22325 48950 22325
51049 22325 59675 22325
40325 22405 41252 22405
42689 22405 42920 22405
42920 22405 48870 22405
51129 22405 59675 22405
40325 22485 41332 22485
42609 22485 42920 22485
42920 22485 48790 22485
51209 22485 59675 22485
40325 22565 41412 22565
42529 22565 42920 22565
42920 22565 44355 22565
45086 22565 48710 22565
51289 22565 59675 22565
40325 22645 41576 22645
42365 22645 42920 22645
42920 22645 44162 22645
45278 22645 48630 22645
51369 22645 59675 22645
40325 22725 41768 22725
42171 22725 42187 22725
42557 22725 42920 22725
42920 22725 44060 22725
45379 22725 48550 22725
51449 22725 59675 22725
40325 22805 41975 22805
42733 22805 42920 22805
42920 22805 43980 22805
45459 22805 48497 22805
51502 22805 59675 22805
40325 22885 41848 22885
42872 22885 42920 22885
42920 22885 43900 22885
45539 22885 48464 22885
51535 22885 59675 22885
40325 22965 40946 22965
41414 22965 41793 22965
42926 22965 43825 22965
45613 22965 48431 22965
51568 22965 59675 22965
40325 23045 40794 23045
41566 23045 41684 23045
41848 23045 41862 23045
42858 23045 42872 23045
43035 23045 43792 23045
45646 23045 48397 23045
51601 23045 59675 23045
40325 23125 40714 23125
41928 23125 41942 23125
42778 23125 42792 23125
43089 23125 43759 23125
45680 23125 48364 23125
51634 23125 59675 23125
40325 23205 40641 23205
42008 23205 42022 23205
42698 23205 42712 23205
43119 23205 43726 23205
45713 23205 48331 23205
51668 23205 59675 23205
40325 23285 40607 23285
42088 23285 42102 23285
42618 23285 42632 23285
43150 23285 43692 23285
45746 23285 48298 23285
51701 23285 59675 23285
40325 23365 40574 23365
42168 23365 42182 23365
42538 23365 42552 23365
43180 23365 43670 23365
45770 23365 48264 23365
51734 23365 59675 23365
40325 23445 40550 23445
42248 23445 42262 23445
42458 23445 42472 23445
43197 23445 43198 23445
43198 23445 43670 23445
45770 23445 48250 23445
51750 23445 59675 23445
40325 23525 40550 23525
42328 23525 42342 23525
42378 23525 42392 23525
43195 23525 43198 23525
43198 23525 43670 23525
45770 23525 48250 23525
51750 23525 59675 23525
40325 23605 40550 23605
42298 23605 42312 23605
42408 23605 42422 23605
43192 23605 43198 23605
43198 23605 43670 23605
45770 23605 48250 23605
51750 23605 59675 23605
40325 23685 40555 23685
42218 23685 42232 23685
42488 23685 42502 23685
43189 23685 43198 23685
43198 23685 43670 23685
45770 23685 48250 23685
51750 23685 59675 23685
40325 23765 40588 23765
42138 23765 42152 23765
42568 23765 42582 23765
43178 23765 43198 23765
43198 23765 43673 23765
45768 23765 45770 23765
45770 23765 48250 23765
51750 23765 59675 23765
40325 23845 40621 23845
42058 23845 42072 23845
42648 23845 42662 23845
43141 23845 43198 23845
43198 23845 43707 23845
45735 23845 45770 23845
45770 23845 48250 23845
51750 23845 59675 23845
40325 23925 40664 23925
41978 23925 41992 23925
42728 23925 42742 23925
43105 23925 43198 23925
43198 23925 43740 23925
45702 23925 45770 23925
45770 23925 48250 23925
51750 23925 59675 23925
40325 24005 40744 24005
41616 24005 41644 24005
41898 24005 41912 24005
42808 24005 42822 24005
43069 24005 43198 24005
43198 24005 43773 24005
45669 24005 45770 24005
45770 24005 48250 24005
51750 24005 59675 24005
40325 24085 40826 24085
41535 24085 41729 24085
41818 24085 41832 24085
42888 24085 42902 24085
42992 24085 43198 24085
43198 24085 43806 24085
45635 24085 45770 24085
45770 24085 48250 24085
51750 24085 59675 24085
40325 24165 41018 24165
41342 24165 41815 24165
42906 24165 42931 24165
42931 24165 43198 24165
43198 24165 43851 24165
45590 24165 45770 24165
45770 24165 48279 24165
51723 24165 51750 24165
51750 24165 59675 24165
40325 24245 41876 24245
42848 24245 42931 24245
42931 24245 43198 24245
43198 24245 43931 24245
45510 24245 45770 24245
45770 24245 48312 24245
51690 24245 51750 24245
51750 24245 59675 24245
40325 24325 42052 24325
42665 24325 42931 24325
42931 24325 43198 24325
43198 24325 44011 24325
45430 24325 45770 24325
45770 24325 48345 24325
51657 24325 51750 24325
51750 24325 59675 24325
40325 24405 41697 24405
42244 24405 42931 24405
42931 24405 43198 24405
43198 24405 44091 24405
45350 24405 45770 24405
45770 24405 48378 24405
51623 24405 51750 24405
51750 24405 59675 24405
40325 24485 41503 24485
42436 24485 42931 24485
42931 24485 43198 24485
43198 24485 44234 24485
45206 24485 45770 24485
45770 24485 48411 24485
51590 24485 51750 24485
51750 24485 59675 24485
40325 24565 41381 24565
42558 24565 42931 24565
42931 24565 43198 24565
43198 24565 44426 24565
45013 24565 45770 24565
45770 24565 48444 24565
51557 24565 51750 24565
51750 24565 59675 24565
40325 24645 41301 24645
42638 24645 42931 24645
42931 24645 43198 24645
43198 24645 45770 24645
45770 24645 48477 24645
51524 24645 51750 24645
51750 24645 59675 24645
40325 24725 41221 24725
42718 24725 42931 24725
42931 24725 43198 24725
43198 24725 45770 24725
45770 24725 48510 24725
51491 24725 51750 24725
51750 24725 59675 24725
40325 24805 41155 24805
42785 24805 42931 24805
42931 24805 43198 24805
43198 24805 45770 24805
45770 24805 48581 24805
51420 24805 51750 24805
51750 24805 59675 24805
40325 24885 41121 24885
42818 24885 42931 24885
42931 24885 43198 24885
43198 24885 45770 24885
45770 24885 48661 24885
51340 24885 51750 24885
51750 24885 59675 24885
40325 24965 41088 24965
42851 24965 42931 24965
42931 24965 43198 24965
43198 24965 45770 24965
45770 24965 48741 24965
51260 24965 51750 24965
51750 24965 59675 24965
40325 25045 41055 25045
42884 25045 42931 25045
42931 25045 43198 25045
43198 25045 45770 25045
45770 25045 48821 25045
51180 25045 51750 25045
51750 25045 59675 25045
40325 25125 41022 25125
42917 25125 42931 25125
42931 25125 43198 25125
43198 25125 45770 25125
45770 25125 48901 25125
51100 25125 51750 25125
51750 25125 59675 25125
40325 25205 41020 25205
42920 25205 42931 25205
42931 25205 43198 25205
43198 25205 45770 25205
45770 25205 48981 25205
51020 25205 51750 25205
51750 25205 59675 25205
40325 25285 41020 25285
42920 25285 42931 25285
42931 25285 43198 25285
43198 25285 45770 25285
45770 25285 49134 25285
50867 25285 51750 25285
51750 25285 59675 25285
40325 25365 41020 25365
42920 25365 42931 25365
42931 25365 43198 25365
43198 25365 45770 25365
45770 25365 49326 25365
50674 25365 51750 25365
51750 25365 59675 25365
40325 25445 41020 25445
42920 25445 42931 25445
42931 25445 43198 25445
43198 25445 45770 25445
45770 25445 49519 25445
50480 25445 51750 25445
51750 25445 59675 25445
40325 25525 41028 25525
42914 25525 42931 25525
42931 25525 43198 25525
43198 25525 45770 25525
45770 25525 51750 25525
51750 25525 59675 25525
40325 25605 41061 25605
42881 25605 42931 25605
42931 25605 43198 25605
43198 25605 45770 25605
45770 25605 51750 25605
51750 25605 59675 25605
40325 25685 41094 25685
42848 25685 42931 25685
42931 25685 43198 25685
43198 25685 45770 25685
45770 25685 51750 25685
51750 25685 59675 25685
40325 25765 41127 25765
42815 25765 42931 25765
42931 25765 43198 25765
43198 25765 45770 25765
45770 25765 51750 25765
51750 25765 59675 25765
40325 25845 41160 25845
42781 25845 42931 25845
42931 25845 43198 25845
43198 25845 45770 25845
45770 25845 51750 25845
51750 25845 59675 25845
40325 25925 41232 25925
42709 25925 42931 25925
42931 25925 43198 25925
43198 25925 45770 25925
45770 25925 51750 25925
51750 25925 59675 25925
40325 26005 41312 26005
42629 26005 42931 26005
42931 26005 43198 26005
43198 26005 45770 26005
45770 26005 51750 26005
51750 26005 59675 26005
40325 26085 41392 26085
42549 26085 42931 26085
42931 26085 43198 26085
43198 26085 45770 26085
45770 26085 51750 26085
51750 26085 59675 26085
40325 26165 41528 26165
42413 26165 42931 26165
42931 26165 43198 26165
43198 26165 45770 26165
45770 26165 51750 26165
51750 26165 59675 26165
40325 26245 41720 26245
42219 26245 42931 26245
42931 26245 43198 26245
43198 26245 45770 26245
45770 26245 51750 26245
51750 26245 59675 26245
40325 26325 42931 26325
42931 26325 43198 26325
43198 26325 45770 26325
45770 26325 51750 26325
51750 26325 59675 26325
40325 26405 42931 26405
42931 26405 43198 26405
43198 26405 45770 26405
45770 26405 51750 26405
51750 26405 59675 26405
40325 26485 42931 26485
42931 26485 43198 26485
43198 26485 45770 26485
45770 26485 51750 26485
51750 26485 59675 26485
40325 26565 42931 26565
42931 26565 43198 26565
43198 26565 45770 26565
45770 26565 51750 26565
51750 26565 59675 26565
40325 26645 42931 26645
42931 26645 43198 26645
43198 26645 45770 26645
45770 26645 51750 26645
51750 26645 59675 26645
40325 26725 42931 26725
42931 26725 43198 26725
43198 26725 45770 26725
45770 26725 51750 26725
51750 26725 59675 26725
40325 26805 42931 26805
42931 26805 43198 26805
43198 26805 45770 26805
45770 26805 51750 26805
51750 26805 59675 26805
40325 26885 42931 26885
42931 26885 43198 26885
43198 26885 45770 26885
45770 26885 51750 26885
51750 26885 59675 26885
40325 26965 42931 26965
42931 26965 43198 26965
43198 26965 45770 26965
45770 26965 51750 26965
51750 26965 59675 26965
40325 27045 42931 27045
42931 27045 43198 27045
43198 27045 45770 27045
45770 27045 51750 27045
51750 27045 59675 27045
40325 27125 42931 27125
42931 27125 43198 27125
43198 27125 45770 27125
45770 27125 51750 27125
51750 27125 59675 27125
40325 27205 42931 27205
42931 27205 43198 27205
43198 27205 45770 27205
45770 27205 51750 27205
51750 27205 59675 27205
40325 27285 42931 27285
42931 27285 43198 27285
43198 27285 45770 27285
45770 27285 51750 27285
51750 27285 59675 27285
40325 27365 42931 27365
42931 27365 43198 27365
43198 27365 45770 27365
45770 27365 51750 27365
51750 27365 59675 27365
40325 27445 42931 27445
42931 27445 43198 27445
43198 27445 45770 27445
45770 27445 51750 27445
51750 27445 59675 27445
40325 27525 42931 27525
42931 27525 43198 27525
43198 27525 45770 27525
45770 27525 51750 27525
51750 27525 59675 27525
40325 27605 42931 27605
42931 27605 43198 27605
43198 27605 45770 27605
45770 27605 51750 27605
51750 27605 59675 27605
40325 27685 42931 27685
42931 27685 43198 27685
43198 27685 45770 27685
45770 27685 51750 27685
51750 27685 59675 27685
40325 27765 42931 27765
42931 27765 43198 27765
43198 27765 45770 27765
45770 27765 51750 27765
51750 27765 59675 27765
40325 27845 42931 27845
42931 27845 43198 27845
43198 27845 45770 27845
45770 27845 51750 27845
51750 27845 59675 27845
40325 27925 42931 27925
42931 27925 43198 27925
43198 27925 45770 27925
45770 27925 51750 27925
51750 27925 59675 27925
40325 28005 42931 28005
42931 28005 43198 28005
43198 28005 45770 28005
45770 28005 51750 28005
51750 28005 59675 28005
40325 28085 42931 28085
42931 28085 43198 28085
43198 28085 45770 28085
45770 28085 51750 28085
51750 28085 59675 28085
40325 28165 42931 28165
42931 28165 43198 28165
43198 28165 45770 28165
45770 28165 51750 28165
51750 28165 59675 28165
40325 28245 42931 28245
42931 28245 43198 28245
43198 28245 45770 28245
45770 28245 51750 28245
51750 28245 59675 28245
40325 28325 42931 28325
42931 28325 43198 28325
43198 28325 45770 28325
45770 28325 51750 28325
51750 28325 59675 28325
40325 28405 42931 28405
42931 28405 43198 28405
43198 28405 45770 28405
45770 28405 51750 28405
51750 28405 59675 28405
40325 28485 42931 28485
42931 28485 43198 28485
43198 28485 45770 28485
45770 28485 51750 28485
51750 28485 59675 28485
40325 28565 42931 28565
42931 28565 43198 28565
43198 28565 45770 28565
45770 28565 51750 28565
51750 28565 59675 28565
40325 28645 42931 28645
42931 28645 43198 28645
43198 28645 45770 28645
45770 28645 51750 28645
51750 28645 59675 28645
40325 28725 42931 28725
42931 28725 43198 28725
43198 28725 45770 28725
45770 28725 51750 28725
51750 28725 59675 28725
40325 28805 42931 28805
42931 28805 43198 28805
43198 28805 45770 28805
45770 28805 51750 28805
51750 28805 59675 28805
40325 28885 42931 28885
42931 28885 43198 28885
43198 28885 45770 28885
45770 28885 51750 28885
51750 28885 59675 28885
40325 28965 42931 28965
42931 28965 43198 28965
43198 28965 45770 28965
45770 28965 51750 28965
51750 28965 59675 28965
40325 29045 42931 29045
42931 29045 43198 29045
43198 29045 45770 29045
45770 29045 51750 29045
51750 29045 59675 29045
40325 29125 42931 29125
42931 29125 43198 29125
43198 29125 45770 29125
45770 29125 51750 29125
51750 29125 59675 29125
40325 29205 42931 29205
42931 29205 43198 29205
43198 29205 45770 29205
45770 29205 51750 29205
51750 29205 59675 29205
40325 29285 42931 29285
42931 29285 43198 29285
43198 29285 45770 29285
45770 29285 51750 29285
51750 29285 59675 29285
40325 29365 42931 29365
42931 29365 43198 29365
43198 29365 45770 29365
45770 29365 51750 29365
51750 29365 59675 29365
40325 29445 42931 29445
42931 29445 43198 29445
43198 29445 45770 29445
45770 29445 51750 29445
51750 29445 59675 29445
40325 29525 42931 29525
42931 29525 43198 29525
43198 29525 45770 29525
45770 29525 51750 29525
51750 29525 59675 29525
40325 29605 42931 29605
42931 29605 43198 29605
43198 29605 45770 29605
45770 29605 51750 29605
51750 29605 59675 29605
40325 29685 42931 29685
42931 29685 43198 29685
43198 29685 45770 29685
45770 29685 51750 29685
51750 29685 59675 29685
40325 29765 42931 29765
42931 29765 43198 29765
43198 29765 45770 29765
45770 29765 51750 29765
51750 29765 59675 29765
40325 29845 42931 29845
42931 29845 43198 29845
43198 29845 45770 29845
45770 29845 51750 29845
51750 29845 59675 29845
40325 29925 42931 29925
42931 29925 43198 29925
43198 29925 45770 29925
45770 29925 51750 29925
51750 29925 59675 29925
40325 30005 42931 30005
42931 30005 43198 30005
43198 30005 45770 30005
45770 30005 51750 30005
51750 30005 59675 30005
40325 30085 42931 30085
42931 30085 43198 30085
43198 30085 45770 30085
45770 30085 51750 30085
51750 30085 59675 30085
40325 30165 42931 30165
42931 30165 43198 30165
43198 30165 45770 30165
45770 30165 51750 30165
51750 30165 59675 30165
40325 30245 42931 30245
42931 30245 43198 30245
43198 30245 45770 30245
45770 30245 51750 30245
51750 30245 59675 30245
40325 30325 42931 30325
42931 30325 43198 30325
43198 30325 45770 30325
45770 30325 51750 30325
51750 30325 59675 30325
40325 30405 42931 30405
42931 30405 43198 30405
43198 30405 45770 30405
45770 30405 51750 30405
51750 30405 59675 30405
40325 30485 42931 30485
42931 30485 43198 30485
43198 30485 45770 30485
45770 30485 51750 30485
51750 30485 59675 30485
40325 30565 42931 30565
42931 30565 43198 30565
43198 30565 45770 30565
45770 30565 51750 30565
51750 30565 59675 30565
40325 30645 42931 30645
42931 30645 43198 30645
43198 30645 45770 30645
45770 30645 51750 30645
51750 30645 59675 30645
40325 30725 42931 30725
42931 30725 43198 30725
43198 30725 45770 30725
45770 30725 51750 30725
51750 30725 59675 30725
40325 30805 42931 30805
42931 30805 43198 30805
43198 30805 45770 30805
45770 30805 51750 30805
51750 30805 59675 30805
40325 30885 42931 30885
42931 30885 43198 30885
43198 30885 45770 30885
45770 30885 51750 30885
51750 30885 59675 30885
40325 30965 42931 30965
42931 30965 43198 30965
43198 30965 45770 30965
45770 30965 51750 30965
51750 30965 59675 30965
40325 31045 42931 31045
42931 31045 43198 31045
43198 31045 45770 31045
45770 31045 51750 31045
51750 31045 59675 31045
40325 31125 42931 31125
42931 31125 43198 31125
43198 31125 45770 31125
45770 31125 51750 31125
51750 31125 59675 31125
40325 31205 42931 31205
42931 31205 43198 31205
43198 31205 45770 31205
45770 31205 51750 31205
51750 31205 59675 31205
40325 31285 42931 31285
42931 31285 43198 31285
43198 31285 45770 31285
45770 31285 51750 31285
51750 31285 59675 31285
40325 31365 42931 31365
42931 31365 43198 31365
43198 31365 45770 31365
45770 31365 51750 31365
51750 31365 59675 31365
40325 31445 42931 31445
42931 31445 43198 31445
43198 31445 45770 31445
45770 31445 51750 31445
51750 31445 59675 31445
40325 31525 42931 31525
42931 31525 43198 31525
43198 31525 45770 31525
45770 31525 51750 31525
51750 31525 59675 31525
40325 31605 42931 31605
42931 31605 43198 31605
43198 31605 45770 31605
45770 31605 51750 31605
51750 31605 59675 31605
40325 31685 42931 31685
42931 31685 43198 31685
43198 31685 45770 31685
45770 31685 51750 31685
51750 31685 59675 31685
40325 31765 42931 31765
42931 31765 43198 31765
43198 31765 45770 31765
45770 31765 51750 31765
51750 31765 59675 31765
40325 31845 42931 31845
42931 31845 43198 31845
43198 31845 45770 31845
45770 31845 51750 31845
51750 31845 59675 31845
40325 31925 42931 31925
42931 31925 43198 31925
43198 31925 45770 31925
45770 31925 51750 31925
51750 31925 59675 31925
40325 32005 42931 32005
42931 32005 43198 32005
43198 32005 45770 32005
45770 32005 51750 32005
51750 32005 59675 32005
40325 32085 42931 32085
42931 32085 43198 32085
43198 32085 45770 32085
45770 32085 51750 32085
51750 32085 59675 32085
40325 32165 42931 32165
42931 32165 43198 32165
43198 32165 45770 32165
45770 32165 51750 32165
51750 32165 59675 32165
40325 32245 42931 32245
42931 32245 43198 32245
43198 32245 45770 32245
45770 32245 51750 32245
51750 32245 59675 32245
40325 32325 42931 32325
42931 32325 43198 32325
43198 32325 45770 32325
45770 32325 51750 32325
51750 32325 59675 32325
40325 32405 42931 32405
42931 32405 43198 32405
43198 32405 45770 32405
45770 32405 51750 32405
51750 32405 59675 32405
40325 32485 42931 32485
42931 32485 43198 32485
43198 32485 45770 32485
45770 32485 51750 32485
51750 32485 59675 32485
40325 32565 42931 32565
42931 32565 43198 32565
43198 32565 45770 32565
45770 32565 51750 32565
51750 32565 59675 32565
40325 32645 42931 32645
42931 32645 43198 32645
43198 32645 45770 32645
45770 32645 51750 32645
51750 32645 59675 32645
40325 32725 42931 32725
42931 32725 43198 32725
43198 32725 45770 32725
45770 32725 51750 32725
51750 32725 59675 32725
40325 32805 42931 32805
42931 32805 43198 32805
43198 32805 45770 32805
45770 32805 51750 32805
51750 32805 59675 32805
40325 32885 42931 32885
42931 32885 43198 32885
43198 32885 45770 32885
45770 32885 51750 32885
51750 32885 59675 32885
40325 32965 42931 32965
42931 32965 43198 32965
43198 32965 45770 32965
45770 32965 51750 32965
51750 32965 59675 32965
40325 33045 42931 33045
42931 33045 43198 33045
43198 33045 45770 33045
45770 33045 51750 33045
51750 33045 59675 33045
40325 33125 42931 33125
42931 33125 43198 33125
43198 33125 45770 33125
45770 33125 51750 33125
51750 33125 59675 33125
40325 33205 42931 33205
42931 33205 43198 33205
43198 33205 45770 33205
45770 33205 51750 33205
51750 33205 59675 33205
40325 33285 42931 33285
42931 33285 43198 33285
43198 33285 45770 33285
45770 33285 51750 33285
51750 33285 59675 33285
40325 33365 42931 33365
42931 33365 43198 33365
43198 33365 45770 33365
45770 33365 51750 33365
51750 33365 59675 33365
40325 33445 42931 33445
42931 33445 43198 33445
43198 33445 45770 33445
45770 33445 51750 33445
51750 33445 59675 33445
40325 33525 42931 33525
42931 33525 43198 33525
43198 33525 45770 33525
45770 33525 51750 33525
51750 33525 59675 33525
40325 33605 42931 33605
42931 33605 43198 33605
43198 33605 45770 33605
45770 33605 51750 33605
51750 33605 59675 33605
40325 33685 42931 33685
42931 33685 43198 33685
43198 33685 45770 33685
45770 33685 51750 33685
51750 33685 59675 33685
40325 33765 42931 33765
42931 33765 43198 33765
43198 33765 45770 33765
45770 33765 51750 33765
51750 33765 59675 33765
40325 33845 42931 33845
42931 33845 43198 33845
43198 33845 45770 33845
45770 33845 51750 33845
51750 33845 59675 33845
40325 33925 42931 33925
42931 33925 43198 33925
43198 33925 45770 33925
45770 33925 51750 33925
51750 33925 59675 33925
40325 34005 42931 34005
42931 34005 43198 34005
43198 34005 45770 34005
45770 34005 51750 34005
51750 34005 59675 34005
40325 34085 42931 34085
42931 34085 43198 34085
43198 34085 45770 34085
45770 34085 51750 34085
51750 34085 59675 34085
40325 34165 42931 34165
42931 34165 43198 34165
43198 34165 45770 34165
45770 34165 51750 34165
51750 34165 59675 34165
40325 34245 42931 34245
42931 34245 43198 34245
43198 34245 45770 34245
45770 34245 51750 34245
51750 34245 59675 34245
40325 34325 42931 34325
42931 34325 43198 34325
43198 34325 45770 34325
45770 34325 51750 34325
51750 34325 59675 34325
40325 34405 42931 34405
42931 34405 43198 34405
43198 34405 45770 34405
45770 34405 51750 34405
51750 34405 59675 34405
40325 34485 42931 34485
42931 34485 43198 34485
43198 34485 45770 34485
45770 34485 51750 34485
51750 34485 59675 34485
40325 34565 42931 34565
42931 34565 43198 34565
43198 34565 45770 34565
45770 34565 51750 34565
51750 34565 59675 34565
40325 34645 42931 34645
42931 34645 43198 34645
43198 34645 45770 34645
45770 34645 51750 34645
51750 34645 59675 34645
40325 34725 42931 34725
42931 34725 43198 34725
43198 34725 45770 34725
45770 34725 51750 34725
51750 34725 59675 34725
40325 34805 42931 34805
42931 34805 43198 34805
43198 34805 45770 34805
45770 34805 51750 34805
51750 34805 59675 34805
40325 34885 42931 34885
42931 34885 43198 34885
43198 34885 45770 34885
45770 34885 51750 34885
51750 34885 59675 34885
40325 34965 42931 34965
42931 34965 43198 34965
43198 34965 45770 34965
45770 34965 51750 34965
51750 34965 59675 34965
40325 35045 42931 35045
42931 35045 43198 35045
43198 35045 45770 35045
45770 35045 51750 35045
51750 35045 59675 35045
40325 35125 42931 35125
42931 35125 43198 35125
43198 35125 45770 35125
45770 35125 51750 35125
51750 35125 59675 35125
40325 35205 42931 35205
42931 35205 43198 35205
43198 35205 45770 35205
45770 35205 51750 35205
51750 35205 59675 35205
40325 35285 42931 35285
42931 35285 43198 35285
43198 35285 45770 35285
45770 35285 51750 35285
51750 35285 59675 35285
40325 35365 42931 35365
42931 35365 43198 35365
43198 35365 45770 35365
45770 35365 51750 35365
51750 35365 59675 35365
40325 35445 42931 35445
42931 35445 43198 35445
43198 35445 45770 35445
45770 35445 51750 35445
51750 35445 59675 35445
40325 35525 42931 35525
42931 35525 43198 35525
43198 35525 45770 35525
45770 35525 51750 35525
51750 35525 59675 35525
40325 35605 42931 35605
42931 35605 43198 35605
43198 35605 45770 35605
45770 35605 51750 35605
51750 35605 59675 35605
40325 35685 42931 35685
42931 35685 43198 35685
43198 35685 45770 35685
45770 35685 51750 35685
51750 35685 59675 35685
40325 35765 42931 35765
42931 35765 43198 35765
43198 35765 45770 35765
45770 35765 51750 35765
51750 35765 59675 35765
40325 35845 42931 35845
42931 35845 43198 35845
43198 35845 45770 35845
45770 35845 51750 35845
51750 35845 59675 35845
40325 35925 42931 35925
42931 35925 43198 35925
43198 35925 45770 35925
45770 35925 51750 35925
51750 35925 59675 35925
40325 36005 42931 36005
42931 36005 43198 36005
43198 36005 45770 36005
45770 36005 51750 36005
51750 36005 59675 36005
40325 36085 42931 36085
42931 36085 43198 36085
43198 36085 45770 36085
45770 36085 51750 36085
51750 36085 59675 36085
40325 36165 42931 36165
42931 36165 43198 36165
43198 36165 45770 36165
45770 36165 51750 36165
51750 36165 59675 36165
40325 36245 42931 36245
42931 36245 43198 36245
43198 36245 45770 36245
45770 36245 51750 36245
51750 36245 59675 36245
40325 36325 42931 36325
42931 36325 43198 36325
43198 36325 45770 36325
45770 36325 51750 36325
51750 36325 59675 36325
40325 36405 42931 36405
42931 36405 43198 36405
43198 36405 45770 36405
45770 36405 51750 36405
51750 36405 59675 36405
40325 36485 42931 36485
42931 36485 43198 36485
43198 36485 45770 36485
45770 36485 51750 36485
51750 36485 59675 36485
40325 36565 42931 36565
42931 36565 43198 36565
43198 36565 45770 36565
45770 36565 51750 36565
51750 36565 59675 36565
40325 36645 42931 36645
42931 36645 43198 36645
43198 36645 45770 36645
45770 36645 51750 36645
51750 36645 59675 36645
40325 36725 42931 36725
42931 36725 43198 36725
43198 36725 45770 36725
45770 36725 51750 36725
51750 36725 59675 36725
40325 36805 42931 36805
42931 36805 43198 36805
43198 36805 45770 36805
45770 36805 51750 36805
51750 36805 59675 36805
40325 36885 42931 36885
42931 36885 43198 36885
43198 36885 45770 36885
45770 36885 51750 36885
51750 36885 59675 36885
40325 36965 42931 36965
42931 36965 43198 36965
43198 36965 45770 36965
45770 36965 51750 36965
51750 36965 59675 36965
40325 37045 42931 37045
42931 37045 43198 37045
43198 37045 45770 37045
45770 37045 51750 37045
51750 37045 59675 37045
40325 37125 42931 37125
42931 37125 43198 37125
43198 37125 45770 37125
45770 37125 51750 37125
51750 37125 59675 37125
40325 37205 42931 37205
42931 37205 43198 37205
43198 37205 45770 37205
45770 37205 51750 37205
51750 37205 59675 37205
40325 37285 42931 37285
42931 37285 43198 37285
43198 37285 45770 37285
45770 37285 51750 37285
51750 37285 59675 37285
40325 37365 42931 37365
42931 37365 43198 37365
43198 37365 45770 37365
45770 37365 51750 37365
51750 37365 59675 37365
40325 37445 42931 37445
42931 37445 43198 37445
43198 37445 45770 37445
45770 37445 51750 37445
51750 37445 59675 37445
40325 37525 42931 37525
42931 37525 43198 37525
43198 37525 45770 37525
45770 37525 51750 37525
51750 37525 59675 37525
40325 37605 42931 37605
42931 37605 43198 37605
43198 37605 45770 37605
45770 37605 51750 37605
51750 37605 59675 37605
40325 37685 42931 37685
42931 37685 43198 37685
43198 37685 45770 37685
45770 37685 51750 37685
51750 37685 59675 37685
40325 37765 42931 37765
42931 37765 43198 37765
43198 37765 45770 37765
45770 37765 51750 37765
51750 37765 59675 37765
40325 37845 42931 37845
42931 37845 43198 37845
43198 37845 45770 37845
45770 37845 51750 37845
51750 37845 59675 37845
40325 37925 42931 37925
42931 37925 43198 37925
43198 37925 45770 37925
45770 37925 51750 37925
51750 37925 59675 37925
40325 38005 42931 38005
42931 38005 43198 38005
43198 38005 45770 38005
45770 38005 51750 38005
51750 38005 59675 38005
40325 38085 42931 38085
42931 38085 43198 38085
43198 38085 45770 38085
45770 38085 51750 38085
51750 38085 59675 38085
40325 38165 42931 38165
42931 38165 43198 38165
43198 38165 45770 38165
45770 38165 51750 38165
51750 38165 59675 38165
40325 38245 42931 38245
42931 38245 43198 38245
43198 38245 45770 38245
45770 38245 51750 38245
51750 38245 59675 38245
40325 38325 42931 38325
42931 38325 43198 38325
43198 38325 45770 38325
45770 38325 51750 38325
51750 38325 59675 38325
40325 38405 42931 38405
42931 38405 43198 38405
43198 38405 45770 38405
45770 38405 51750 38405
51750 38405 59675 38405
40325 38485 42931 38485
42931 38485 43198 38485
43198 38485 45770 38485
45770 38485 51750 38485
51750 38485 59675 38485
40325 38565 42931 38565
42931 38565 43198 38565
43198 38565 45770 38565
45770 38565 51750 38565
51750 38565 59675 38565
40325 38645 42931 38645
42931 38645 43198 38645
43198 38645 45770 38645
45770 38645 51750 38645
51750 38645 59675 38645
40325 38725 42931 38725
42931 38725 43198 38725
43198 38725 45770 38725
45770 38725 51750 38725
51750 38725 59675 38725
40325 38805 42931 38805
42931 38805 43198 38805
43198 38805 45770 38805
45770 38805 51750 38805
51750 38805 59675 38805
40325 38885 42931 38885
42931 38885 43198 38885
43198 38885 45770 38885
45770 38885 51750 38885
51750 38885 59675 38885
40325 38965 42931 38965
42931 38965 43198 38965
43198 38965 45770 38965
45770 38965 51750 38965
51750 38965 59675 38965
40325 39045 42931 39045
42931 39045 43198 39045
43198 39045 45770 39045
45770 39045 51750 39045
51750 39045 59675 39045
40325 39125 42931 39125
42931 39125 43198 39125
43198 39125 45770 39125
45770 39125 51750 39125
51750 39125 59675 39125
40325 39205 42931 39205
42931 39205 43198 39205
43198 39205 45770 39205
45770 39205 51750 39205
51750 39205 59675 39205
40325 39285 42931 39285
42931 39285 43198 39285
43198 39285 45770 39285
45770 39285 51750 39285
51750 39285 59675 39285
40325 39365 42931 39365
42931 39365 43198 39365
43198 39365 45770 39365
45770 39365 51750 39365
51750 39365 59675 39365
40325 39445 42931 39445
42931 39445 43198 39445
43198 39445 45770 39445
45770 39445 51750 39445
51750 39445 59675 39445
40325 39525 42931 39525
42931 39525 43198 39525
43198 39525 45770 39525
45770 39525 51750 39525
51750 39525 59675 39525
40325 39605 42931 39605
42931 39605 43198 39605
43198 39605 45770 39605
45770 39605 51750 39605
51750 39605 59675 39605
40325 39685 42931 39685
42931 39685 43198 39685
43198 39685 45770 39685
45770 39685 51750 39685
51750 39685 59675 39685
40325 39765 42931 39765
42931 39765 43198 39765
43198 39765 45770 39765
45770 39765 51750 39765
51750 39765 59675 39765
40325 39845 42931 39845
42931 39845 43198 39845
43198 39845 45770 39845
45770 39845 51750 39845
51750 39845 59675 39845
40325 39925 42931 39925
42931 39925 43198 39925
43198 39925 45770 39925
45770 39925 51750 39925
51750 39925 59675 39925
40325 40005 42931 40005
42931 40005 43198 40005
43198 40005 45770 40005
45770 40005 51750 40005
51750 40005 59675 40005
40325 40085 42931 40085
42931 40085 43198 40085
43198 40085 45770 40085
45770 40085 51750 40085
51750 40085 59675 40085
40325 40165 42931 40165
42931 40165 43198 40165
43198 40165 45770 40165
45770 40165 51750 40165
51750 40165 59675 40165
40325 40245 42931 40245
42931 40245 43198 40245
43198 40245 45770 40245
45770 40245 51750 40245
51750 40245 59675 40245
40325 40325 42931 40325
42931 40325 43198 40325
43198 40325 45770 40325
45770 40325 51750 40325
51750 40325 59675 40325
40325 40405 42931 40405
42931 40405 43198 40405
43198 40405 45770 40405
45770 40405 51750 40405
51750 40405 59675 40405
40325 40485 42931 40485
42931 40485 43198 40485
43198 40485 45770 40485
45770 40485 51750 40485
51750 40485 59675 40485
40325 40565 42931 40565
42931 40565 43198 40565
43198 40565 45770 40565
45770 40565 51750 40565
51750 40565 59675 40565
40325 40645 42931 40645
42931 40645 43198 40645
43198 40645 45770 40645
45770 40645 51750 40645
51750 40645 59675 40645
40325 40725 42931 40725
42931 40725 43198 40725
43198 40725 45770 40725
45770 40725 51750 40725
51750 40725 59675 40725
40325 40805 42931 40805
42931 40805 43198 40805
43198 40805 45770 40805
45770 40805 51750 40805
51750 40805 59675 40805
40325 40885 42931 40885
42931 40885 43198 40885
43198 40885 45770 40885
45770 40885 51750 40885
51750 40885 59675 40885
40325 40965 42931 40965
42931 40965 43198 40965
43198 40965 45770 40965
45770 40965 51750 40965
51750 40965 59675 40965
40325 41045 42931 41045
42931 41045 43198 41045
43198 41045 45770 41045
45770 41045 51750 41045
51750 41045 59675 41045
40325 41125 42931 41125
42931 41125 43198 41125
43198 41125 45770 41125
45770 41125 51750 41125
51750 41125 59675 41125
40325 41205 42931 41205
42931 41205 43198 41205
43198 41205 45770 41205
45770 41205 51750 41205
51750 41205 59675 41205
40325 41285 42931 41285
42931 41285 43198 41285
43198 41285 45770 41285
45770 41285 51750 41285
51750 41285 59675 41285
40325 41365 42931 41365
42931 41365 43198 41365
43198 41365 45770 41365
45770 41365 51750 41365
51750 41365 59675 41365
40325 41445 42931 41445
42931 41445 43198 41445
43198 41445 45770 41445
45770 41445 51750 41445
51750 41445 59675 41445
40325 41525 42931 41525
42931 41525 43198 41525
43198 41525 45770 41525
45770 41525 51750 41525
51750 41525 59675 41525
40325 41605 42931 41605
42931 41605 43198 41605
43198 41605 45770 41605
45770 41605 51750 41605
51750 41605 59675 41605
40325 41685 42931 41685
42931 41685 43198 41685
43198 41685 45770 41685
45770 41685 51750 41685
51750 41685 59675 41685
40325 41765 42931 41765
42931 41765 43198 41765
43198 41765 45770 41765
45770 41765 51750 41765
51750 41765 59675 41765
40325 41845 42931 41845
42931 41845 43198 41845
43198 41845 45770 41845
45770 41845 51750 41845
51750 41845 59675 41845
40325 41925 42931 41925
42931 41925 43198 41925
43198 41925 45770 41925
45770 41925 51750 41925
51750 41925 59675 41925
40325 42005 42931 42005
42931 42005 43198 42005
43198 42005 45770 42005
45770 42005 51750 42005
51750 42005 59675 42005
40325 42085 42931 42085
42931 42085 43198 42085
43198 42085 45770 42085
45770 42085 51750 42085
51750 42085 59675 42085
40325 42165 42931 42165
42931 42165 43198 42165
43198 42165 45770 42165
45770 42165 51750 42165
51750 42165 59675 42165
40325 42245 42931 42245
42931 42245 43198 42245
43198 42245 45770 42245
45770 42245 51750 42245
51750 42245 59675 42245
40325 42325 42931 42325
42931 42325 43198 42325
43198 42325 45770 42325
45770 42325 51750 42325
51750 42325 59675 42325
40325 42405 42931 42405
42931 42405 43198 42405
43198 42405 45770 42405
45770 42405 51750 42405
51750 42405 59675 42405
40325 42485 42931 42485
42931 42485 43198 42485
43198 42485 45770 42485
45770 42485 51750 42485
51750 42485 59675 42485
40325 42565 42931 42565
42931 42565 43198 42565
43198 42565 45770 42565
45770 42565 51750 42565
51750 42565 59675 42565
40325 42645 42931 42645
42931 42645 43198 42645
43198 42645 45770 42645
45770 42645 51750 42645
51750 42645 59675 42645
40325 42725 42931 42725
42931 42725 43198 42725
43198 42725 45770 42725
45770 42725 51750 42725
51750 42725 59675 42725
40325 42805 42931 42805
42931 42805 43198 42805
43198 42805 45770 42805
45770 42805 51750 42805
51750 42805 59675 42805
40325 42885 42931 42885
42931 42885 43198 42885
43198 42885 45770 42885
45770 42885 51750 42885
51750 42885 59675 42885
40325 42965 42931 42965
42931 42965 43198 42965
43198 42965 45770 42965
45770 42965 51750 42965
51750 42965 59675 42965
40325 43045 42931 43045
42931 43045 43198 43045
43198 43045 45770 43045
45770 43045 51750 43045
51750 43045 59675 43045
40325 43125 42931 43125
42931 43125 43198 43125
43198 43125 45770 43125
45770 43125 51750 43125
51750 43125 59675 43125
40325 43205 42931 43205
42931 43205 43198 43205
43198 43205 45770 43205
45770 43205 51750 43205
51750 43205 59675 43205
40325 43285 42931 43285
42931 43285 43198 43285
43198 43285 45770 43285
45770 43285 51750 43285
51750 43285 59675 43285
40325 43365 42931 43365
42931 43365 43198 43365
43198 43365 45770 43365
45770 43365 51750 43365
51750 43365 59675 43365
40325 43445 42931 43445
42931 43445 43198 43445
43198 43445 45770 43445
45770 43445 51750 43445
51750 43445 59675 43445
40325 43525 42931 43525
42931 43525 43198 43525
43198 43525 45770 43525
45770 43525 51750 43525
51750 43525 59675 43525
40325 43605 42931 43605
42931 43605 43198 43605
43198 43605 45770 43605
45770 43605 51750 43605
51750 43605 59675 43605
40325 43685 42931 43685
42931 43685 43198 43685
43198 43685 45770 43685
45770 43685 51750 43685
51750 43685 59675 43685
40325 43765 42931 43765
42931 43765 43198 43765
43198 43765 45770 43765
45770 43765 51750 43765
51750 43765 59675 43765
40325 43845 42931 43845
42931 43845 43198 43845
43198 43845 45770 43845
45770 43845 51750 43845
51750 43845 59675 43845
40325 43925 42931 43925
42931 43925 43198 43925
43198 43925 45770 43925
45770 43925 51750 43925
51750 43925 59675 43925
40325 44005 42931 44005
42931 44005 43198 44005
43198 44005 45770 44005
45770 44005 51750 44005
51750 44005 59675 44005
40325 44085 42931 44085
42931 44085 43198 44085
43198 44085 45770 44085
45770 44085 51750 44085
51750 44085 59675 44085
40325 44165 42931 44165
42931 44165 43198 44165
43198 44165 45770 44165
45770 44165 51750 44165
51750 44165 59675 44165
40325 44245 42931 44245
42931 44245 43198 44245
43198 44245 45770 44245
45770 44245 51750 44245
51750 44245 59675 44245
40325 44325 42931 44325
42931 44325 43198 44325
43198 44325 45770 44325
45770 44325 51750 44325
51750 44325 59675 44325
40325 44405 42931 44405
42931 44405 43198 44405
43198 44405 45770 44405
45770 44405 51750 44405
51750 44405 59675 44405
40325 44485 42931 44485
42931 44485 43198 44485
43198 44485 45770 44485
45770 44485 51750 44485
51750 44485 59675 44485
40325 44565 42931 44565
42931 44565 43198 44565
43198 44565 45770 44565
45770 44565 51750 44565
51750 44565 59675 44565
40325 44645 42931 44645
42931 44645 43198 44645
43198 44645 45770 44645
45770 44645 51750 44645
51750 44645 59675 44645
40325 44725 42931 44725
42931 44725 43198 44725
43198 44725 45770 44725
45770 44725 51750 44725
51750 44725 59675 44725
40325 44805 42931 44805
42931 44805 43198 44805
43198 44805 45770 44805
45770 44805 51750 44805
51750 44805 59675 44805
40325 44885 42931 44885
42931 44885 43198 44885
43198 44885 45770 44885
45770 44885 51750 44885
51750 44885 59675 44885
40325 44965 42931 44965
42931 44965 43198 44965
43198 44965 45770 44965
45770 44965 51750 44965
51750 44965 59675 44965
40325 45045 42931 45045
42931 45045 43198 45045
43198 45045 45770 45045
45770 45045 51750 45045
51750 45045 59675 45045
40325 45125 42931 45125
42931 45125 43198 45125
43198 45125 45770 45125
45770 45125 51750 45125
51750 45125 59675 45125
40325 45205 42931 45205
42931 45205 43198 45205
43198 45205 45770 45205
45770 45205 51750 45205
51750 45205 59675 45205
40325 45285 42931 45285
42931 45285 43198 45285
43198 45285 45770 45285
45770 45285 51750 45285
51750 45285 59675 45285
40325 45365 42931 45365
42931 45365 43198 45365
43198 45365 45770 45365
45770 45365 51750 45365
51750 45365 59675 45365
40325 45445 42931 45445
42931 45445 43198 45445
43198 45445 45770 45445
45770 45445 51750 45445
51750 45445 59675 45445
40325 45525 42931 45525
42931 45525 43198 45525
43198 45525 45770 45525
45770 45525 51750 45525
51750 45525 59675 45525
40325 45605 42931 45605
42931 45605 43198 45605
43198 45605 45770 45605
45770 45605 51750 45605
51750 45605 59675 45605
40325 45685 42931 45685
42931 45685 43198 45685
43198 45685 45770 45685
45770 45685 51750 45685
51750 45685 59675 45685
40325 45765 42931 45765
42931 45765 43198 45765
43198 45765 45770 45765
45770 45765 51750 45765
51750 45765 59675 45765
40325 45845 42931 45845
42931 45845 43198 45845
43198 45845 45770 45845
45770 45845 51750 45845
51750 45845 59675 45845
40325 45925 42931 45925
42931 45925 43198 45925
43198 45925 45770 45925
45770 45925 51750 45925
51750 45925 59675 45925
40325 46005 42931 46005
42931 46005 43198 46005
43198 46005 45770 46005
45770 46005 51750 46005
51750 46005 59675 46005
40325 46085 42931 46085
42931 46085 43198 46085
43198 46085 45770 46085
45770 46085 51750 46085
51750 46085 59675 46085
40325 46165 42931 46165
42931 46165 43198 46165
43198 46165 45770 46165
45770 46165 51750 46165
51750 46165 59675 46165
40325 46245 42931 46245
42931 46245 43198 46245
43198 46245 45770 46245
45770 46245 51750 46245
51750 46245 59675 46245
40325 46325 42931 46325
42931 46325 43198 46325
43198 46325 45770 46325
45770 46325 51750 46325
51750 46325 59675 46325
40325 46405 42931 46405
42931 46405 43198 46405
43198 46405 45770 46405
45770 46405 51750 46405
51750 46405 59675 46405
40325 46485 42931 46485
42931 46485 43198 46485
43198 46485 45770 46485
45770 46485 51750 46485
51750 46485 59675 46485
40325 46565 42931 46565
42931 46565 43198 46565
43198 46565 45770 46565
45770 46565 51750 46565
51750 46565 59675 46565
40325 46645 42931 46645
42931 46645 43198 46645
43198 46645 45770 46645
45770 46645 51750 46645
51750 46645 59675 46645
40325 46725 42931 46725
42931 46725 43198 46725
43198 46725 45770 46725
45770 46725 51750 46725
51750 46725 59675 46725
40325 46805 42931 46805
42931 46805 43198 46805
43198 46805 45770 46805
45770 46805 51750 46805
51750 46805 59675 46805
40325 46885 42931 46885
42931 46885 43198 46885
43198 46885 45770 46885
45770 46885 51750 46885
51750 46885 59675 46885
40325 46965 42931 46965
42931 46965 43198 46965
43198 46965 45770 46965
45770 46965 51750 46965
51750 46965 59675 46965
40325 47045 42931 47045
42931 47045 43198 47045
43198 47045 45770 47045
45770 47045 51750 47045
51750 47045 59675 47045
40325 47125 42931 47125
42931 47125 43198 47125
43198 47125 45770 47125
45770 47125 51750 47125
51750 47125 59675 47125
40325 47205 42931 47205
42931 47205 43198 47205
43198 47205 45770 47205
45770 47205 51750 47205
51750 47205 59675 47205
40325 47285 42931 47285
42931 47285 43198 47285
43198 47285 45770 47285
45770 47285 51750 47285
51750 47285 59675 47285
40325 47365 42931 47365
42931 47365 43198 47365
43198 47365 45770 47365
45770 47365 51750 47365
51750 47365 59675 47365
40325 47445 42931 47445
42931 47445 43198 47445
43198 47445 45770 47445
45770 47445 51750 47445
51750 47445 59675 47445
40325 47525 42931 47525
42931 47525 43198 47525
43198 47525 45770 47525
45770 47525 51750 47525
51750 47525 59675 47525
40325 47605 42931 47605
42931 47605 43198 47605
43198 47605 45770 47605
45770 47605 51750 47605
51750 47605 59675 47605
40325 47685 42931 47685
42931 47685 43198 47685
43198 47685 45770 47685
45770 47685 51750 47685
51750 47685 59675 47685
40325 47765 42931 47765
42931 47765 43198 47765
43198 47765 45770 47765
45770 47765 51750 47765
51750 47765 59675 47765
40325 47845 42931 47845
42931 47845 43198 47845
43198 47845 45770 47845
45770 47845 51750 47845
51750 47845 59675 47845
40325 47925 42931 47925
42931 47925 43198 47925
43198 47925 45770 47925
45770 47925 51750 47925
51750 47925 59675 47925
40325 48005 42931 48005
42931 48005 43198 48005
43198 48005 45770 48005
45770 48005 51750 48005
51750 48005 59675 48005
40325 48085 42931 48085
42931 48085 43198 48085
43198 48085 45770 48085
45770 48085 51750 48085
51750 48085 59675 48085
40325 48165 42931 48165
42931 48165 43198 48165
43198 48165 45770 48165
45770 48165 51750 48165
51750 48165 59675 48165
40325 48245 42931 48245
42931 48245 43198 48245
43198 48245 45770 48245
45770 48245 51750 48245
51750 48245 59675 48245
40325 48325 42931 48325
42931 48325 43198 48325
43198 48325 45770 48325
45770 48325 51750 48325
51750 48325 59675 48325
40325 48405 42931 48405
42931 48405 43198 48405
43198 48405 45770 48405
45770 48405 51750 48405
51750 48405 59675 48405
40325 48485 42931 48485
42931 48485 43198 48485
43198 48485 45770 48485
45770 48485 51750 48485
51750 48485 59675 48485
40325 48565 42931 48565
42931 48565 43198 48565
43198 48565 45770 48565
45770 48565 51750 48565
51750 48565 59675 48565
40325 48645 42931 48645
42931 48645 43198 48645
43198 48645 45770 48645
45770 48645 51750 48645
51750 48645 59675 48645
40325 48725 42931 48725
42931 48725 43198 48725
43198 48725 45770 48725
45770 48725 51750 48725
51750 48725 59675 48725
40325 48805 42931 48805
42931 48805 43198 48805
43198 48805 45770 48805
45770 48805 51750 48805
51750 48805 59675 48805
40325 48885 42931 48885
42931 48885 43198 48885
43198 48885 45770 48885
45770 48885 51750 48885
51750 48885 59675 48885
40325 48965 42931 48965
42931 48965 43198 48965
43198 48965 45770 48965
45770 48965 51750 48965
51750 48965 59675 48965
40325 49045 42931 49045
42931 49045 43198 49045
43198 49045 45770 49045
45770 49045 51750 49045
51750 49045 59675 49045
40325 49125 42931 49125
42931 49125 43198 49125
43198 49125 45770 49125
45770 49125 51750 49125
51750 49125 59675 49125
40325 49205 42931 49205
42931 49205 43198 49205
43198 49205 45770 49205
45770 49205 51750 49205
51750 49205 59675 49205
40325 49285 42931 49285
42931 49285 43198 49285
43198 49285 45770 49285
45770 49285 51750 49285
51750 49285 59675 49285
40325 49365 42931 49365
42931 49365 43198 49365
43198 49365 45770 49365
45770 49365 51750 49365
51750 49365 59675 49365
40325 49445 42931 49445
42931 49445 43198 49445
43198 49445 45770 49445
45770 49445 51750 49445
51750 49445 59675 49445
40325 49525 42931 49525
42931 49525 43198 49525
43198 49525 45770 49525
45770 49525 51750 49525
51750 49525 59675 49525
40325 49605 42931 49605
42931 49605 43198 49605
43198 49605 45770 49605
45770 49605 51750 49605
51750 49605 59675 49605
40325 49685 42931 49685
42931 49685 43198 49685
43198 49685 45770 49685
45770 49685 51750 49685
51750 49685 59675 49685
40325 49765 42931 49765
42931 49765 43198 49765
43198 49765 45770 49765
45770 49765 51750 49765
51750 49765 59675 49765
40325 49845 42931 49845
42931 49845 43198 49845
43198 49845 45770 49845
45770 49845 51750 49845
51750 49845 59675 49845
40325 49925 42931 49925
42931 49925 43198 49925
43198 49925 45770 49925
45770 49925 51750 49925
51750 49925 59675 49925
40325 50005 42931 50005
42931 50005 43198 50005
43198 50005 45770 50005
45770 50005 51750 50005
51750 50005 59675 50005
40325 50085 42931 50085
42931 50085 43198 50085
43198 50085 45770 50085
45770 50085 51750 50085
51750 50085 59675 50085
40325 50165 42931 50165
42931 50165 43198 50165
43198 50165 45770 50165
45770 50165 51750 50165
51750 50165 59675 50165
40325 50245 42931 50245
42931 50245 43198 50245
43198 50245 45770 50245
45770 50245 51750 50245
51750 50245 59675 50245
40325 50325 42931 50325
42931 50325 43198 50325
43198 50325 45770 50325
45770 50325 51750 50325
51750 50325 59675 50325
40325 50405 42931 50405
42931 50405 43198 50405
43198 50405 45770 50405
45770 50405 51750 50405
51750 50405 59675 50405
40325 50485 42931 50485
42931 50485 43198 50485
43198 50485 45770 50485
45770 50485 51750 50485
51750 50485 59675 50485
40325 50565 42931 50565
42931 50565 43198 50565
43198 50565 45770 50565
45770 50565 51750 50565
51750 50565 59675 50565
40325 50645 42931 50645
42931 50645 43198 50645
43198 50645 45770 50645
45770 50645 51750 50645
51750 50645 59675 50645
40325 50725 42931 50725
42931 50725 43198 50725
43198 50725 45770 50725
45770 50725 51750 50725
51750 50725 59675 50725
40325 50805 42931 50805
42931 50805 43198 50805
43198 50805 45770 50805
45770 50805 51750 50805
51750 50805 59675 50805
40325 50885 42931 50885
42931 50885 43198 50885
43198 50885 45770 50885
45770 50885 51750 50885
51750 50885 59675 50885
40325 50965 42931 50965
42931 50965 43198 50965
43198 50965 45770 50965
45770 50965 51750 50965
51750 50965 59675 50965
40325 51045 42931 51045
42931 51045 43198 51045
43198 51045 45770 51045
45770 51045 51750 51045
51750 51045 59675 51045
40325 51125 42931 51125
42931 51125 43198 51125
43198 51125 45770 51125
45770 51125 51750 51125
51750 51125 59675 51125
40325 51205 42931 51205
42931 51205 43198 51205
43198 51205 45770 51205
45770 51205 51750 51205
51750 51205 59675 51205
40325 51285 42931 51285
42931 51285 43198 51285
43198 51285 45770 51285
45770 51285 51750 51285
51750 51285 59675 51285
40325 51365 42931 51365
42931 51365 43198 51365
43198 51365 45770 51365
45770 51365 51750 51365
51750 51365 59675 51365
40325 51445 42931 51445
42931 51445 43198 51445
43198 51445 45770 51445
45770 51445 51750 51445
51750 51445 59675 51445
40325 51525 42931 51525
42931 51525 43198 51525
43198 51525 45770 51525
45770 51525 51750 51525
51750 51525 59675 51525
40325 51605 42931 51605
42931 51605 43198 51605
43198 51605 45770 51605
45770 51605 51750 51605
51750 51605 59675 51605
40325 51685 42931 51685
42931 51685 43198 51685
43198 51685 45770 51685
45770 51685 51750 51685
51750 51685 59675 51685
40325 51765 42931 51765
42931 51765 43198 51765
43198 51765 45770 51765
45770 51765 51750 51765
51750 51765 59675 51765
40325 51845 42931 51845
42931 51845 43198 51845
43198 51845 45770 51845
45770 51845 51750 51845
51750 51845 59675 51845
40325 51925 42931 51925
42931 51925 43198 51925
43198 51925 45770 51925
45770 51925 51750 51925
51750 51925 59675 51925
40325 52005 42931 52005
42931 52005 43198 52005
43198 52005 45770 52005
45770 52005 51750 52005
51750 52005 59675 52005
40325 52085 42931 52085
42931 52085 43198 52085
43198 52085 45770 52085
45770 52085 51750 52085
51750 52085 59675 52085
40325 52165 42931 52165
42931 52165 43198 52165
43198 52165 45770 52165
45770 52165 51750 52165
51750 52165 59675 52165
40325 52245 42931 52245
42931 52245 43198 52245
43198 52245 45770 52245
45770 52245 51750 52245
51750 52245 59675 52245
40325 52325 42931 52325
42931 52325 43198 52325
43198 52325 45770 52325
45770 52325 51750 52325
51750 52325 59675 52325
40325 52405 42931 52405
42931 52405 43198 52405
43198 52405 45770 52405
45770 52405 51750 52405
51750 52405 59675 52405
40325 52485 42931 52485
42931 52485 43198 52485
43198 52485 45770 52485
45770 52485 51750 52485
51750 52485 59675 52485
40325 52565 42931 52565
42931 52565 43198 52565
43198 52565 45770 52565
45770 52565 51750 52565
51750 52565 59675 52565
40325 52645 42931 52645
42931 52645 43198 52645
43198 52645 45770 52645
45770 52645 51750 52645
51750 52645 59675 52645
40325 52725 42931 52725
42931 52725 43198 52725
43198 52725 45770 52725
45770 52725 51750 52725
51750 52725 59675 52725
40325 52805 42931 52805
42931 52805 43198 52805
43198 52805 45770 52805
45770 52805 51750 52805
51750 52805 59675 52805
40325 52885 42931 52885
42931 52885 43198 52885
43198 52885 45770 52885
45770 52885 51750 52885
51750 52885 59675 52885
40325 52965 42931 52965
42931 52965 43198 52965
43198 52965 45770 52965
45770 52965 51750 52965
51750 52965 59675 52965
40325 53045 42931 53045
42931 53045 43198 53045
43198 53045 45770 53045
45770 53045 51750 53045
51750 53045 59675 53045
40325 53125 42931 53125
42931 53125 43198 53125
43198 53125 45770 53125
45770 53125 51750 53125
51750 53125 59675 53125
40325 53205 42931 53205
42931 53205 43198 53205
43198 53205 45770 53205
45770 53205 51750 53205
51750 53205 59675 53205
40325 53285 42931 53285
42931 53285 43198 53285
43198 53285 45770 53285
45770 53285 51750 53285
51750 53285 59675 53285
40325 53365 42931 53365
42931 53365 43198 53365
43198 53365 45770 53365
45770 53365 51750 53365
51750 53365 59675 53365
40325 53445 42931 53445
42931 53445 43198 53445
43198 53445 45770 53445
45770 53445 51750 53445
51750 53445 59675 53445
40325 53525 42931 53525
42931 53525 43198 53525
43198 53525 45770 53525
45770 53525 51750 53525
51750 53525 59675 53525
40325 53605 42931 53605
42931 53605 43198 53605
43198 53605 45770 53605
45770 53605 51750 53605
51750 53605 59675 53605
40325 53685 42931 53685
42931 53685 43198 53685
43198 53685 45770 53685
45770 53685 51750 53685
51750 53685 59675 53685
40325 53765 42931 53765
42931 53765 43198 53765
43198 53765 45770 53765
45770 53765 51750 53765
51750 53765 59675 53765
40325 53845 42931 53845
42931 53845 43198 53845
43198 53845 45770 53845
45770 53845 51750 53845
51750 53845 59675 53845
40325 53925 42931 53925
42931 53925 43198 53925
43198 53925 45770 53925
45770 53925 51750 53925
51750 53925 59675 53925
40325 54005 42931 54005
42931 54005 43198 54005
43198 54005 45770 54005
45770 54005 51750 54005
51750 54005 59675 54005
40325 54085 42931 54085
42931 54085 43198 54085
43198 54085 45770 54085
45770 54085 51750 54085
51750 54085 59675 54085
40325 54165 42931 54165
42931 54165 43198 54165
43198 54165 45770 54165
45770 54165 51750 54165
51750 54165 59675 54165
40325 54245 42931 54245
42931 54245 43198 54245
43198 54245 45770 54245
45770 54245 51750 54245
51750 54245 59675 54245
40325 54325 42931 54325
42931 54325 43198 54325
43198 54325 45770 54325
45770 54325 51750 54325
51750 54325 59675 54325
40325 54405 42931 54405
42931 54405 43198 54405
43198 54405 45770 54405
45770 54405 51750 54405
51750 54405 59675 54405
40325 54485 42931 54485
42931 54485 43198 54485
43198 54485 45770 54485
45770 54485 51750 54485
51750 54485 59675 54485
40325 54565 42931 54565
42931 54565 43198 54565
43198 54565 45770 54565
45770 54565 51750 54565
51750 54565 59675 54565
40325 54645 42931 54645
42931 54645 43198 54645
43198 54645 45770 54645
45770 54645 51750 54645
51750 54645 59675 54645
40325 54725 42931 54725
42931 54725 43198 54725
43198 54725 45770 54725
45770 54725 51750 54725
51750 54725 59675 54725
40325 54805 42931 54805
42931 54805 43198 54805
43198 54805 45770 54805
45770 54805 51750 54805
51750 54805 59675 54805
40325 54885 42931 54885
42931 54885 43198 54885
43198 54885 45770 54885
45770 54885 51750 54885
51750 54885 59675 54885
40325 54965 42931 54965
42931 54965 43198 54965
43198 54965 45770 54965
45770 54965 51750 54965
51750 54965 59675 54965
40325 55045 42931 55045
42931 55045 43198 55045
43198 55045 45770 55045
45770 55045 51750 55045
51750 55045 59675 55045
40325 55125 42931 55125
42931 55125 43198 55125
43198 55125 45770 55125
45770 55125 51750 55125
51750 55125 59675 55125
40325 55205 42931 55205
42931 55205 43198 55205
43198 55205 45770 55205
45770 55205 51750 55205
51750 55205 59675 55205
40325 55285 42931 55285
42931 55285 43198 55285
43198 55285 45770 55285
45770 55285 51750 55285
51750 55285 59675 55285
40325 55365 42931 55365
42931 55365 43198 55365
43198 55365 45770 55365
45770 55365 51750 55365
51750 55365 59675 55365
40325 55445 42931 55445
42931 55445 43198 55445
43198 55445 45770 55445
45770 55445 51750 55445
51750 55445 59675 55445
40325 55525 42931 55525
42931 55525 43198 55525
43198 55525 45770 55525
45770 55525 51750 55525
51750 55525 59675 55525
40325 55605 42931 55605
42931 55605 43198 55605
43198 55605 45770 55605
45770 55605 51750 55605
51750 55605 59675 55605
40325 55685 42931 55685
42931 55685 43198 55685
43198 55685 45770 55685
45770 55685 51750 55685
51750 55685 59675 55685
40325 55765 42931 55765
42931 55765 43198 55765
43198 55765 45770 55765
45770 55765 51750 55765
51750 55765 59675 55765
40325 55845 42931 55845
42931 55845 43198 55845
43198 55845 45770 55845
45770 55845 51750 55845
51750 55845 59675 55845
40325 55925 42931 55925
42931 55925 43198 55925
43198 55925 45770 55925
45770 55925 51750 55925
51750 55925 59675 55925
40325 56005 42931 56005
42931 56005 43198 56005
43198 56005 45770 56005
45770 56005 51750 56005
51750 56005 59675 56005
40325 56085 42931 56085
42931 56085 43198 56085
43198 56085 45770 56085
45770 56085 51750 56085
51750 56085 59675 56085
40325 56165 42931 56165
42931 56165 43198 56165
43198 56165 45770 56165
45770 56165 51750 56165
51750 56165 59675 56165
40325 56245 42931 56245
42931 56245 43198 56245
43198 56245 45770 56245
45770 56245 51750 56245
51750 56245 59675 56245
40325 56325 42931 56325
42931 56325 43198 56325
43198 56325 45770 56325
45770 56325 51750 56325
51750 56325 59675 56325
40325 56405 42931 56405
42931 56405 43198 56405
43198 56405 45770 56405
45770 56405 51750 56405
51750 56405 59675 56405
40325 56485 42931 56485
42931 56485 43198 56485
43198 56485 45770 56485
45770 56485 51750 56485
51750 56485 59675 56485
40325 56565 42931 56565
42931 56565 43198 56565
43198 56565 45770 56565
45770 56565 51750 56565
51750 56565 59675 56565
40325 56645 42931 56645
42931 56645 43198 56645
43198 56645 45770 56645
45770 56645 51750 56645
51750 56645 59675 56645
40325 56725 42931 56725
42931 56725 43198 56725
43198 56725 45770 56725
45770 56725 51750 56725
51750 56725 59675 56725
40325 56805 42931 56805
42931 56805 43198 56805
43198 56805 45770 56805
45770 56805 51750 56805
51750 56805 59675 56805
40325 56885 42931 56885
42931 56885 43198 56885
43198 56885 45770 56885
45770 56885 51750 56885
51750 56885 59675 56885
40325 56965 42931 56965
42931 56965 43198 56965
43198 56965 45770 56965
45770 56965 51750 56965
51750 56965 59675 56965
40325 57045 42931 57045
42931 57045 43198 57045
43198 57045 45770 57045
45770 57045 51750 57045
51750 57045 59675 57045
40325 57125 42931 57125
42931 57125 43198 57125
43198 57125 45770 57125
45770 57125 51750 57125
51750 57125 59675 57125
40325 57205 42931 57205
42931 57205 43198 57205
43198 57205 45770 57205
45770 57205 51750 57205
51750 57205 59675 57205
40325 57285 42931 57285
42931 57285 43198 57285
43198 57285 45770 57285
45770 57285 51750 57285
51750 57285 59675 57285
40325 57365 42931 57365
42931 57365 43198 57365
43198 57365 45770 57365
45770 57365 51750 57365
51750 57365 59675 57365
40325 57445 42931 57445
42931 57445 43198 57445
43198 57445 45770 57445
45770 57445 51750 57445
51750 57445 59675 57445
40325 57525 42931 57525
42931 57525 43198 57525
43198 57525 45770 57525
45770 57525 51750 57525
51750 57525 59675 57525
40325 57605 42931 57605
42931 57605 43198 57605
43198 57605 45770 57605
45770 57605 51750 57605
51750 57605 59675 57605
40325 57685 42931 57685
42931 57685 43198 57685
43198 57685 45770 57685
45770 57685 51750 57685
51750 57685 59675 57685
40325 57765 42931 57765
42931 57765 43198 57765
43198 57765 45770 57765
45770 57765 51750 57765
51750 57765 59675 57765
40325 57845 42931 57845
42931 57845 43198 57845
43198 57845 45770 57845
45770 57845 51750 57845
51750 57845 59675 57845
40325 57925 42931 57925
42931 57925 43198 57925
43198 57925 45770 57925
45770 57925 51750 57925
51750 57925 59675 57925
40325 58005 42931 58005
42931 58005 43198 58005
43198 58005 45770 58005
45770 58005 51750 58005
51750 58005 59675 58005
40325 58085 42931 58085
42931 58085 43198 58085
43198 58085 45770 58085
45770 58085 51750 58085
51750 58085 59675 58085
40325 58165 42931 58165
42931 58165 43198 58165
43198 58165 45770 58165
45770 58165 51750 58165
51750 58165 59675 58165
40325 58245 42931 58245
42931 58245 43198 58245
43198 58245 45770 58245
45770 58245 51750 58245
51750 58245 59675 58245
40325 58325 42931 58325
42931 58325 43198 58325
43198 58325 45770 58325
45770 58325 51750 58325
51750 58325 59675 58325
40325 58405 42931 58405
42931 58405 43198 58405
43198 58405 45770 58405
45770 58405 51750 58405
51750 58405 59675 58405
40325 58485 42931 58485
42931 58485 43198 58485
43198 58485 45770 58485
45770 58485 51750 58485
51750 58485 59675 58485
40325 58565 42931 58565
42931 58565 43198 58565
43198 58565 45770 58565
45770 58565 51750 58565
51750 58565 59675 58565
40325 58645 42931 58645
42931 58645 43198 58645
43198 58645 45770 58645
45770 58645 51750 58645
51750 58645 59675 58645
40325 58725 42931 58725
42931 58725 43198 58725
43198 58725 45770 58725
45770 58725 51750 58725
51750 58725 59675 58725
40325 58805 42931 58805
42931 58805 43198 58805
43198 58805 45770 58805
45770 58805 51750 58805
51750 58805 59675 58805
40325 58885 42931 58885
42931 58885 43198 58885
43198 58885 45770 58885
45770 58885 51750 58885
51750 58885 59675 58885
40325 58965 42931 58965
42931 58965 43198 58965
43198 58965 45770 58965
45770 58965 51750 58965
51750 58965 59675 58965
40325 59045 42931 59045
42931 59045 43198 59045
43198 59045 45770 59045
45770 59045 51750 59045
51750 59045 59675 59045
40325 59125 42931 59125
42931 59125 43198 59125
43198 59125 45770 59125
45770 59125 51750 59125
51750 59125 59675 59125
40325 59205 42931 59205
42931 59205 43198 59205
43198 59205 45770 59205
45770 59205 51750 59205
51750 59205 59675 59205
40325 59285 42931 59285
42931 59285 43198 59285
43198 59285 45770 59285
45770 59285 51750 59285
51750 59285 59675 59285
40325 59365 42931 59365
42931 59365 43198 59365
43198 59365 45770 59365
45770 59365 51750 59365
51750 59365 59675 59365
40325 59445 42931 59445
42931 59445 43198 59445
43198 59445 45770 59445
45770 59445 51750 59445
51750 59445 59675 59445
40325 59525 42931 59525
42931 59525 43198 59525
43198 59525 45770 59525
45770 59525 51750 59525
51750 59525 59675 59525
40325 59605 42931 59605
42931 59605 43198 59605
43198 59605 45770 59605
45770 59605 51750 59605
51750 59605 59675 59605
40325 59685 42931 59685
42931 59685 43198 59685
43198 59685 45770 59685
45770 59685 51750 59685
51750 59685 59675 59685
40325 59765 42931 59765
42931 59765 43198 59765
43198 59765 45770 59765
45770 59765 51750 59765
51750 59765 59675 59765
40325 59845 42931 59845
42931 59845 43198 59845
43198 59845 45770 59845
45770 59845 51750 59845
51750 59845 59675 59845
40325 59925 42931 59925
42931 59925 43198 59925
43198 59925 45770 59925
45770 59925 51750 59925
51750 59925 59675 59925
40325 60005 42931 60005
42931 60005 43198 60005
43198 60005 45770 60005
45770 60005 51750 60005
51750 60005 59675 60005
40325 60085 42931 60085
42931 60085 43198 60085
43198 60085 45770 60085
45770 60085 51750 60085
51750 60085 59675 60085
40325 60165 42931 60165
42931 60165 43198 60165
43198 60165 45770 60165
45770 60165 51750 60165
51750 60165 59675 60165
40325 60245 42931 60245
42931 60245 43198 60245
43198 60245 45770 60245
45770 60245 51750 60245
51750 60245 59675 60245
40325 60325 42931 60325
42931 60325 43198 60325
43198 60325 45770 60325
45770 60325 51750 60325
51750 60325 59675 60325
40325 60405 42931 60405
42931 60405 43198 60405
43198 60405 45770 60405
45770 60405 51750 60405
51750 60405 59675 60405
40325 60485 42931 60485
42931 60485 43198 60485
43198 60485 45770 60485
45770 60485 51750 60485
51750 60485 59675 60485
40325 60565 42931 60565
42931 60565 43198 60565
43198 60565 45770 60565
45770 60565 51750 60565
51750 60565 59675 60565
40325 60645 42931 60645
42931 60645 43198 60645
43198 60645 45770 60645
45770 60645 51750 60645
51750 60645 59675 60645
40325 60725 42931 60725
42931 60725 43198 60725
43198 60725 45770 60725
45770 60725 51750 60725
51750 60725 59675 60725
40325 60805 42931 60805
42931 60805 43198 60805
43198 60805 45770 60805
45770 60805 51750 60805
51750 60805 59675 60805
40325 60885 42931 60885
42931 60885 43198 60885
43198 60885 45770 60885
45770 60885 51750 60885
51750 60885 59675 60885
40325 60965 42931 60965
42931 60965 43198 60965
43198 60965 45770 60965
45770 60965 51750 60965
51750 60965 59675 60965
40325 61045 42931 61045
42931 61045 43198 61045
43198 61045 45770 61045
45770 61045 51750 61045
51750 61045 59675 61045
40325 61125 42931 61125
42931 61125 43198 61125
43198 61125 45770 61125
45770 61125 51750 61125
51750 61125 59675 61125
40325 61205 42931 61205
42931 61205 43198 61205
43198 61205 45770 61205
45770 61205 51750 61205
51750 61205 59675 61205
40325 61285 42931 61285
42931 61285 43198 61285
43198 61285 45770 61285
45770 61285 51750 61285
51750 61285 59675 61285
40325 61365 42931 61365
42931 61365 43198 61365
43198 61365 45770 61365
45770 61365 51750 61365
51750 61365 59675 61365
40325 61445 42931 61445
42931 61445 43198 61445
43198 61445 45770 61445
45770 61445 51750 61445
51750 61445 59675 61445
40325 61525 42931 61525
42931 61525 43198 61525
43198 61525 45770 61525
45770 61525 51750 61525
51750 61525 59675 61525
40325 61605 42931 61605
42931 61605 43198 61605
43198 61605 45770 61605
45770 61605 51750 61605
51750 61605 59675 61605
40325 61685 42931 61685
42931 61685 43198 61685
43198 61685 45770 61685
45770 61685 51750 61685
51750 61685 59675 61685
40325 61765 42931 61765
42931 61765 43198 61765
43198 61765 45770 61765
45770 61765 51750 61765
51750 61765 59675 61765
40325 61845 42931 61845
42931 61845 43198 61845
43198 61845 45770 61845
45770 61845 51750 61845
51750 61845 59675 61845
40325 61925 42931 61925
42931 61925 43198 61925
43198 61925 45770 61925
45770 61925 51750 61925
51750 61925 59675 61925
40325 62005 42931 62005
42931 62005 43198 62005
43198 62005 45770 62005
45770 62005 51750 62005
51750 62005 59675 62005
40325 62085 42931 62085
42931 62085 43198 62085
43198 62085 45770 62085
45770 62085 51750 62085
51750 62085 59675 62085
40325 62165 42931 62165
42931 62165 43198 62165
43198 62165 45770 62165
45770 62165 51750 62165
51750 62165 59675 62165
40325 62245 42931 62245
42931 62245 43198 62245
43198 62245 45770 62245
45770 62245 51750 62245
51750 62245 59675 62245
40325 62325 42931 62325
42931 62325 43198 62325
43198 62325 45770 62325
45770 62325 51750 62325
51750 62325 59675 62325
40325 62405 42931 62405
42931 62405 43198 62405
43198 62405 45770 62405
45770 62405 51750 62405
51750 62405 59675 62405
40325 62485 42931 62485
42931 62485 43198 62485
43198 62485 45770 62485
45770 62485 51750 62485
51750 62485 59675 62485
40325 62565 42931 62565
42931 62565 43198 62565
43198 62565 45770 62565
45770 62565 51750 62565
51750 62565 59675 62565
40325 62645 42931 62645
42931 62645 43198 62645
43198 62645 45770 62645
45770 62645 51750 62645
51750 62645 59675 62645
40325 62725 42931 62725
42931 62725 43198 62725
43198 62725 45770 62725
45770 62725 51750 62725
51750 62725 59675 62725
40325 62805 42931 62805
42931 62805 43198 62805
43198 62805 45770 62805
45770 62805 51750 62805
51750 62805 59675 62805
40325 62885 42931 62885
42931 62885 43198 62885
43198 62885 45770 62885
45770 62885 51750 62885
51750 62885 59675 62885
40325 62965 42931 62965
42931 62965 43198 62965
43198 62965 45770 62965
45770 62965 51750 62965
51750 62965 59675 62965
40325 63045 42931 63045
42931 63045 43198 63045
43198 63045 45770 63045
45770 63045 51750 63045
51750 63045 59675 63045
40325 63125 42931 63125
42931 63125 43198 63125
43198 63125 45770 63125
45770 63125 51750 63125
51750 63125 59675 63125
40325 63205 42931 63205
42931 63205 43198 63205
43198 63205 45770 63205
45770 63205 51750 63205
51750 63205 59675 63205
40325 63285 42931 63285
42931 63285 43198 63285
43198 63285 45770 63285
45770 63285 51750 63285
51750 63285 59675 63285
40325 63365 42931 63365
42931 63365 43198 63365
43198 63365 45770 63365
45770 63365 51750 63365
51750 63365 59675 63365
40325 63445 42931 63445
42931 63445 43198 63445
43198 63445 45770 63445
45770 63445 51750 63445
51750 63445 59675 63445
40325 63525 42931 63525
42931 63525 43198 63525
43198 63525 45770 63525
45770 63525 51750 63525
51750 63525 59675 63525
40325 63605 42931 63605
42931 63605 43198 63605
43198 63605 45770 63605
45770 63605 51750 63605
51750 63605 59675 63605
40325 63685 42931 63685
42931 63685 43198 63685
43198 63685 45770 63685
45770 63685 51750 63685
51750 63685 59675 63685
40325 63765 42931 63765
42931 63765 43198 63765
43198 63765 45770 63765
45770 63765 51750 63765
51750 63765 59675 63765
40325 63845 42931 63845
42931 63845 43198 63845
43198 63845 45770 63845
45770 63845 51750 63845
51750 63845 59675 63845
40325 63925 42931 63925
42931 63925 43198 63925
43198 63925 45770 63925
45770 63925 51750 63925
51750 63925 59675 63925
40325 64005 42931 64005
42931 64005 43198 64005
43198 64005 45770 64005
45770 64005 51750 64005
51750 64005 59675 64005
40325 64085 42931 64085
42931 64085 43198 64085
43198 64085 45770 64085
45770 64085 51750 64085
51750 64085 59675 64085
40325 64165 42931 64165
42931 64165 43198 64165
43198 64165 45770 64165
45770 64165 51750 64165
51750 64165 59675 64165
40325 64245 42931 64245
42931 64245 43198 64245
43198 64245 45770 64245
45770 64245 51750 64245
51750 64245 59675 64245
40325 64325 42931 64325
42931 64325 43198 64325
43198 64325 45770 64325
45770 64325 51750 64325
51750 64325 59675 64325
40325 64405 42931 64405
42931 64405 43198 64405
43198 64405 45770 64405
45770 64405 51750 64405
51750 64405 59675 64405
40325 64485 42931 64485
42931 64485 43198 64485
43198 64485 45770 64485
45770 64485 51750 64485
51750 64485 59675 64485
40325 64565 42931 64565
42931 64565 43198 64565
43198 64565 45770 64565
45770 64565 51750 64565
51750 64565 59675 64565
40325 64645 42931 64645
42931 64645 43198 64645
43198 64645 45770 64645
45770 64645 51750 64645
51750 64645 59675 64645
40325 64725 42931 64725
42931 64725 43198 64725
43198 64725 45770 64725
45770 64725 51750 64725
51750 64725 59675 64725
40325 64805 42931 64805
42931 64805 43198 64805
43198 64805 45770 64805
45770 64805 51750 64805
51750 64805 59675 64805
40325 64885 42931 64885
42931 64885 43198 64885
43198 64885 45770 64885
45770 64885 51750 64885
51750 64885 59675 64885
40325 64965 42931 64965
42931 64965 43198 64965
43198 64965 45770 64965
45770 64965 51750 64965
51750 64965 59675 64965
40325 65045 42931 65045
42931 65045 43198 65045
43198 65045 45770 65045
45770 65045 51750 65045
51750 65045 59675 65045
40325 65125 42931 65125
42931 65125 43198 65125
43198 65125 45770 65125
45770 65125 51750 65125
51750 65125 59675 65125
40325 65205 42931 65205
42931 65205 43198 65205
43198 65205 45770 65205
45770 65205 51750 65205
51750 65205 59675 65205
40325 65285 42931 65285
42931 65285 43198 65285
43198 65285 45770 65285
45770 65285 51750 65285
51750 65285 59675 65285
40325 65365 42931 65365
42931 65365 43198 65365
43198 65365 45770 65365
45770 65365 51750 65365
51750 65365 59675 65365
40325 65445 42931 65445
42931 65445 43198 65445
43198 65445 45770 65445
45770 65445 51750 65445
51750 65445 59675 65445
40325 65525 42931 65525
42931 65525 43198 65525
43198 65525 45770 65525
45770 65525 51750 65525
51750 65525 59675 65525
40325 65605 42931 65605
42931 65605 43198 65605
43198 65605 45770 65605
45770 65605 51750 65605
51750 65605 59675 65605
40325 65685 42931 65685
42931 65685 43198 65685
43198 65685 45770 65685
45770 65685 51750 65685
51750 65685 59675 65685
40325 65765 42931 65765
42931 65765 43198 65765
43198 65765 45770 65765
45770 65765 51750 65765
51750 65765 59675 65765
40325 65845 42931 65845
42931 65845 43198 65845
43198 65845 45770 65845
45770 65845 51750 65845
51750 65845 59675 65845
40325 65925 42931 65925
42931 65925 43198 65925
43198 65925 45770 65925
45770 65925 51750 65925
51750 65925 59675 65925
40325 66005 42931 66005
42931 66005 43198 66005
43198 66005 45770 66005
45770 66005 51750 66005
51750 66005 59675 66005
40325 66085 42931 66085
42931 66085 43198 66085
43198 66085 45770 66085
45770 66085 51750 66085
51750 66085 59675 66085
40325 66165 42931 66165
42931 66165 43198 66165
43198 66165 45770 66165
45770 66165 51750 66165
51750 66165 59675 66165
40325 66245 42931 66245
42931 66245 43198 66245
43198 66245 45770 66245
45770 66245 51750 66245
51750 66245 59675 66245
40325 66325 42931 66325
42931 66325 43198 66325
43198 66325 45770 66325
45770 66325 51750 66325
51750 66325 59675 66325
40325 66405 42931 66405
42931 66405 43198 66405
43198 66405 45770 66405
45770 66405 51750 66405
51750 66405 59675 66405
40325 66485 42931 66485
42931 66485 43198 66485
43198 66485 45770 66485
45770 66485 51750 66485
51750 66485 59675 66485
40325 66565 42931 66565
42931 66565 43198 66565
43198 66565 45770 66565
45770 66565 51750 66565
51750 66565 59675 66565
40325 66645 42931 66645
42931 66645 43198 66645
43198 66645 45770 66645
45770 66645 51750 66645
51750 66645 59675 66645
40325 66725 42931 66725
42931 66725 43198 66725
43198 66725 45770 66725
45770 66725 51750 66725
51750 66725 59675 66725
40325 66805 42931 66805
42931 66805 43198 66805
43198 66805 45770 66805
45770 66805 51750 66805
51750 66805 59675 66805
40325 66885 42931 66885
42931 66885 43198 66885
43198 66885 45770 66885
45770 66885 51750 66885
51750 66885 59675 66885
40325 66965 42931 66965
42931 66965 43198 66965
43198 66965 45770 66965
45770 66965 51750 66965
51750 66965 59675 66965
40325 67045 42931 67045
42931 67045 43198 67045
43198 67045 45770 67045
45770 67045 51750 67045
51750 67045 59675 67045
40325 67125 42931 67125
42931 67125 43198 67125
43198 67125 45770 67125
45770 67125 51750 67125
51750 67125 59675 67125
40325 67205 42931 67205
42931 67205 43198 67205
43198 67205 45770 67205
45770 67205 51750 67205
51750 67205 59675 67205
40325 67285 42931 67285
42931 67285 43198 67285
43198 67285 45770 67285
45770 67285 51750 67285
51750 67285 59675 67285
40325 67365 42931 67365
42931 67365 43198 67365
43198 67365 45770 67365
45770 67365 51750 67365
51750 67365 59675 67365
40325 67445 42931 67445
42931 67445 43198 67445
43198 67445 45770 67445
45770 67445 51750 67445
51750 67445 59675 67445
40325 67525 42931 67525
42931 67525 43198 67525
43198 67525 45770 67525
45770 67525 51750 67525
51750 67525 59675 67525
40325 67605 42931 67605
42931 67605 43198 67605
43198 67605 45770 67605
45770 67605 51750 67605
51750 67605 59675 67605
40325 67685 42931 67685
42931 67685 43198 67685
43198 67685 45770 67685
45770 67685 51750 67685
51750 67685 59675 67685
40325 67765 42931 67765
42931 67765 43198 67765
43198 67765 45770 67765
45770 67765 51750 67765
51750 67765 59675 67765
40325 67845 42931 67845
42931 67845 43198 67845
43198 67845 45770 67845
45770 67845 51750 67845
51750 67845 59675 67845
40325 67925 42931 67925
42931 67925 43198 67925
43198 67925 45770 67925
45770 67925 51750 67925
51750 67925 59675 67925
40325 68005 42931 68005
42931 68005 43198 68005
43198 68005 45770 68005
45770 68005 51750 68005
51750 68005 59675 68005
40325 68085 42931 68085
42931 68085 43198 68085
43198 68085 45770 68085
45770 68085 51750 68085
51750 68085 59675 68085
40325 68165 42931 68165
42931 68165 43198 68165
43198 68165 45770 68165
45770 68165 51750 68165
51750 68165 59675 68165
40325 68245 42931 68245
42931 68245 43198 68245
43198 68245 45770 68245
45770 68245 51750 68245
51750 68245 59675 68245
40325 68325 42931 68325
42931 68325 43198 68325
43198 68325 45770 68325
45770 68325 51750 68325
51750 68325 59675 68325
40325 68405 42931 68405
42931 68405 43198 68405
43198 68405 45770 68405
45770 68405 51750 68405
51750 68405 59675 68405
40325 68485 42931 68485
42931 68485 43198 68485
43198 68485 45770 68485
45770 68485 51750 68485
51750 68485 59675 68485
40325 68565 42931 68565
42931 68565 43198 68565
43198 68565 45770 68565
45770 68565 51750 68565
51750 68565 59675 68565
40325 68645 42931 68645
42931 68645 43198 68645
43198 68645 45770 68645
45770 68645 51750 68645
51750 68645 59675 68645
40325 68725 42931 68725
42931 68725 43198 68725
43198 68725 45770 68725
45770 68725 51750 68725
51750 68725 59675 68725
40325 68805 42931 68805
42931 68805 43198 68805
43198 68805 45770 68805
45770 68805 51750 68805
51750 68805 59675 68805
40325 68885 42931 68885
42931 68885 43198 68885
43198 68885 45770 68885
45770 68885 51750 68885
51750 68885 59675 68885
40325 68965 42931 68965
42931 68965 43198 68965
43198 68965 45770 68965
45770 68965 51750 68965
51750 68965 59675 68965
40325 69045 42931 69045
42931 69045 43198 69045
43198 69045 45770 69045
45770 69045 51750 69045
51750 69045 59675 69045
40325 69125 42931 69125
42931 69125 43198 69125
43198 69125 45770 69125
45770 69125 51750 69125
51750 69125 59675 69125
40325 69205 42931 69205
42931 69205 43198 69205
43198 69205 45770 69205
45770 69205 51750 69205
51750 69205 59675 69205
40325 69285 42931 69285
42931 69285 43198 69285
43198 69285 45770 69285
45770 69285 51750 69285
51750 69285 59675 69285
40325 69365 42931 69365
42931 69365 43198 69365
43198 69365 45770 69365
45770 69365 51750 69365
51750 69365 59675 69365
40325 69445 42931 69445
42931 69445 43198 69445
43198 69445 45770 69445
45770 69445 51750 69445
51750 69445 59675 69445
40325 69525 42931 69525
42931 69525 43198 69525
43198 69525 45770 69525
45770 69525 51750 69525
51750 69525 59675 69525
40325 69605 42931 69605
42931 69605 43198 69605
43198 69605 45770 69605
45770 69605 51750 69605
51750 69605 59675 69605
40325 69685 42931 69685
42931 69685 43198 69685
43198 69685 45770 69685
45770 69685 51750 69685
51750 69685 59675 69685
40325 69765 42931 69765
42931 69765 43198 69765
43198 69765 45770 69765
45770 69765 51750 69765
51750 69765 59675 69765
40325 69845 42931 69845
42931 69845 43198 69845
43198 69845 45770 69845
45770 69845 51750 69845
51750 69845 59675 69845
40325 69925 42931 69925
42931 69925 43198 69925
43198 69925 45770 69925
45770 69925 51750 69925
51750 69925 59675 69925
40325 70005 42931 70005
42931 70005 43198 70005
43198 70005 45770 70005
45770 70005 51750 70005
51750 70005 59675 70005
40325 70085 42931 70085
42931 70085 43198 70085
43198 70085 45770 70085
45770 70085 51750 70085
51750 70085 59675 70085
40325 70165 42931 70165
42931 70165 43198 70165
43198 70165 45770 70165
45770 70165 51750 70165
51750 70165 59675 70165
40325 70245 42931 70245
42931 70245 43198 70245
43198 70245 45770 70245
45770 70245 51750 70245
51750 70245 59675 70245
40325 70325 42931 70325
42931 70325 43198 70325
43198 70325 45770 70325
45770 70325 51750 70325
51750 70325 59675 70325
40325 70405 42931 70405
42931 70405 43198 70405
43198 70405 45770 70405
45770 70405 51750 70405
51750 70405 59675 70405
40325 70485 42931 70485
42931 70485 43198 70485
43198 70485 45770 70485
45770 70485 51750 70485
51750 70485 59675 70485
40325 70565 42931 70565
42931 70565 43198 70565
43198 70565 45770 70565
45770 70565 51750 70565
51750 70565 59675 70565
40325 70645 42931 70645
42931 70645 43198 70645
43198 70645 45770 70645
45770 70645 51750 70645
51750 70645 59675 70645
40325 70725 42931 70725
42931 70725 43198 70725
43198 70725 45770 70725
45770 70725 51750 70725
51750 70725 59675 70725
40325 70805 42931 70805
42931 70805 43198 70805
43198 70805 45770 70805
45770 70805 51750 70805
51750 70805 59675 70805
40325 70885 42931 70885
42931 70885 43198 70885
43198 70885 45770 70885
45770 70885 51750 70885
51750 70885 59675 70885
40325 70965 42931 70965
42931 70965 43198 70965
43198 70965 45770 70965
45770 70965 51750 70965
51750 70965 59675 70965
40325 71045 42931 71045
42931 71045 43198 71045
43198 71045 45770 71045
45770 71045 51750 71045
51750 71045 59675 71045
40325 71125 42931 71125
42931 71125 43198 71125
43198 71125 45770 71125
45770 71125 51750 71125
51750 71125 59675 71125
40325 71205 42931 71205
42931 71205 43198 71205
43198 71205 45770 71205
45770 71205 51750 71205
51750 71205 59675 71205
40325 71285 42931 71285
42931 71285 43198 71285
43198 71285 45770 71285
45770 71285 51750 71285
51750 71285 59675 71285
40325 71365 42931 71365
42931 71365 43198 71365
43198 71365 45770 71365
45770 71365 51750 71365
51750 71365 59675 71365
40325 71445 42931 71445
42931 71445 43198 71445
43198 71445 45770 71445
45770 71445 51750 71445
51750 71445 59675 71445
40325 71525 42931 71525
42931 71525 43198 71525
43198 71525 45770 71525
45770 71525 51750 71525
51750 71525 59675 71525
40325 71605 42931 71605
42931 71605 43198 71605
43198 71605 45770 71605
45770 71605 51750 71605
51750 71605 59675 71605
40325 71685 42931 71685
42931 71685 43198 71685
43198 71685 45770 71685
45770 71685 51750 71685
51750 71685 59675 71685
40325 71765 42931 71765
42931 71765 43198 71765
43198 71765 45770 71765
45770 71765 51750 71765
51750 71765 59675 71765
40325 71845 42931 71845
42931 71845 43198 71845
43198 71845 45770 71845
45770 71845 51750 71845
51750 71845 59675 71845
40325 71925 42931 71925
42931 71925 43198 71925
43198 71925 45770 71925
45770 71925 51750 71925
51750 71925 59675 71925
40325 72005 42931 72005
42931 72005 43198 72005
43198 72005 45770 72005
45770 72005 51750 72005
51750 72005 59675 72005
40325 72085 42931 72085
42931 72085 43198 72085
43198 72085 45770 72085
45770 72085 51750 72085
51750 72085 59675 72085
40325 72165 42931 72165
42931 72165 43198 72165
43198 72165 45770 72165
45770 72165 51750 72165
51750 72165 59675 72165
40325 72245 42931 72245
42931 72245 43198 72245
43198 72245 45770 72245
45770 72245 51750 72245
51750 72245 59675 72245
40325 72325 42931 72325
42931 72325 43198 72325
43198 72325 45770 72325
45770 72325 51750 72325
51750 72325 59675 72325
40325 72405 42931 72405
42931 72405 43198 72405
43198 72405 45770 72405
45770 72405 51750 72405
51750 72405 59675 72405
40325 72485 42931 72485
42931 72485 43198 72485
43198 72485 45770 72485
45770 72485 51750 72485
51750 72485 59675 72485
40325 72565 42931 72565
42931 72565 43198 72565
43198 72565 45770 72565
45770 72565 51750 72565
51750 72565 59675 72565
40325 72645 42931 72645
42931 72645 43198 72645
43198 72645 45770 72645
45770 72645 51750 72645
51750 72645 59675 72645
40325 72725 42931 72725
42931 72725 43198 72725
43198 72725 45770 72725
45770 72725 51750 72725
51750 72725 59675 72725
40325 72805 42931 72805
42931 72805 43198 72805
43198 72805 45770 72805
45770 72805 51750 72805
51750 72805 59675 72805
40325 72885 42931 72885
42931 72885 43198 72885
43198 72885 45770 72885
45770 72885 51750 72885
51750 72885 59675 72885
40325 72965 42931 72965
42931 72965 43198 72965
43198 72965 45770 72965
45770 72965 51750 72965
51750 72965 59675 72965
40325 73045 42931 73045
42931 73045 43198 73045
43198 73045 45770 73045
45770 73045 51750 73045
51750 73045 59675 73045
40325 73125 42931 73125
42931 73125 43198 73125
43198 73125 45770 73125
45770 73125 51750 73125
51750 73125 59675 73125
40325 73205 42931 73205
42931 73205 43198 73205
43198 73205 45770 73205
45770 73205 51750 73205
51750 73205 59675 73205
40325 73285 42931 73285
42931 73285 43198 73285
43198 73285 45770 73285
45770 73285 51750 73285
51750 73285 59675 73285
40325 73365 42931 73365
42931 73365 43198 73365
43198 73365 45770 73365
45770 73365 51750 73365
51750 73365 59675 73365
40325 73445 42931 73445
42931 73445 43198 73445
43198 73445 45770 73445
45770 73445 51750 73445
51750 73445 59675 73445
40325 73525 42931 73525
42931 73525 43198 73525
43198 73525 45770 73525
45770 73525 51750 73525
51750 73525 59675 73525
40325 73605 42931 73605
42931 73605 43198 73605
43198 73605 45770 73605
45770 73605 51750 73605
51750 73605 59675 73605
40325 73685 42931 73685
42931 73685 43198 73685
43198 73685 45770 73685
45770 73685 51750 73685
51750 73685 59675 73685
40325 73765 42931 73765
42931 73765 43198 73765
43198 73765 45770 73765
45770 73765 51750 73765
51750 73765 59675 73765
40325 73845 42931 73845
42931 73845 43198 73845
43198 73845 45770 73845
45770 73845 51750 73845
51750 73845 59675 73845
40325 73925 42931 73925
42931 73925 43198 73925
43198 73925 45770 73925
45770 73925 51750 73925
51750 73925 59675 73925
40325 74005 42931 74005
42931 74005 43198 74005
43198 74005 45770 74005
45770 74005 51750 74005
51750 74005 59675 74005
40325 74085 42931 74085
42931 74085 43198 74085
43198 74085 45770 74085
45770 74085 51750 74085
51750 74085 59675 74085
40325 74165 42931 74165
42931 74165 43198 74165
43198 74165 45770 74165
45770 74165 51750 74165
51750 74165 59675 74165
40325 74245 42931 74245
42931 74245 43198 74245
43198 74245 45770 74245
45770 74245 51750 74245
51750 74245 59675 74245
40325 74325 42931 74325
42931 74325 43198 74325
43198 74325 45770 74325
45770 74325 51750 74325
51750 74325 59675 74325
40325 74405 42931 74405
42931 74405 43198 74405
43198 74405 45770 74405
45770 74405 51750 74405
51750 74405 59675 74405
40325 74485 42931 74485
42931 74485 43198 74485
43198 74485 45770 74485
45770 74485 51750 74485
51750 74485 59675 74485
40325 74565 42931 74565
42931 74565 43198 74565
43198 74565 45770 74565
45770 74565 51750 74565
51750 74565 59675 74565
40325 74645 42931 74645
42931 74645 43198 74645
43198 74645 45770 74645
45770 74645 51750 74645
51750 74645 59675 74645
40325 74725 42931 74725
42931 74725 43198 74725
43198 74725 45770 74725
45770 74725 51750 74725
51750 74725 59675 74725
40325 74805 42931 74805
42931 74805 43198 74805
43198 74805 45770 74805
45770 74805 51750 74805
51750 74805 59675 74805
40325 74885 42931 74885
42931 74885 43198 74885
43198 74885 45770 74885
45770 74885 51750 74885
51750 74885 59675 74885
40325 74965 42931 74965
42931 74965 43198 74965
43198 74965 45770 74965
45770 74965 51750 74965
51750 74965 59675 74965
40325 75045 42931 75045
42931 75045 43198 75045
43198 75045 45770 75045
45770 75045 51750 75045
51750 75045 59675 75045
40325 75125 42931 75125
42931 75125 43198 75125
43198 75125 45770 75125
45770 75125 51750 75125
51750 75125 59675 75125
40325 75205 42931 75205
42931 75205 43198 75205
43198 75205 45770 75205
45770 75205 51750 75205
51750 75205 59675 75205
40325 75285 42931 75285
42931 75285 43198 75285
43198 75285 45770 75285
45770 75285 51750 75285
51750 75285 59675 75285
40325 75365 42931 75365
42931 75365 43198 75365
43198 75365 45770 75365
45770 75365 51750 75365
51750 75365 59675 75365
40325 75445 42931 75445
42931 75445 43198 75445
43198 75445 45770 75445
45770 75445 51750 75445
51750 75445 59675 75445
40325 75525 42931 75525
42931 75525 43198 75525
43198 75525 45770 75525
45770 75525 51750 75525
51750 75525 59675 75525
40325 75605 42931 75605
42931 75605 43198 75605
43198 75605 45770 75605
45770 75605 51750 75605
51750 75605 59675 75605
40325 75685 42931 75685
42931 75685 43198 75685
43198 75685 45770 75685
45770 75685 51750 75685
51750 75685 59675 75685
40325 75765 42931 75765
42931 75765 43198 75765
43198 75765 45770 75765
45770 75765 51750 75765
51750 75765 59675 75765
40325 75845 42931 75845
42931 75845 43198 75845
43198 75845 45770 75845
45770 75845 51750 75845
51750 75845 59675 75845
40325 75925 42931 75925
42931 75925 43198 75925
43198 75925 45770 75925
45770 75925 51750 75925
51750 75925 59675 75925
40325 76005 42931 76005
42931 76005 43198 76005
43198 76005 45770 76005
45770 76005 51750 76005
51750 76005 59675 76005
40325 76085 42931 76085
42931 76085 43198 76085
43198 76085 45770 76085
45770 76085 51750 76085
51750 76085 59675 76085
40325 76165 42931 76165
42931 76165 43198 76165
43198 76165 45770 76165
45770 76165 51750 76165
51750 76165 59675 76165
40325 76245 42931 76245
42931 76245 43198 76245
43198 76245 45770 76245
45770 76245 51750 76245
51750 76245 59675 76245
40325 76325 42931 76325
42931 76325 43198 76325
43198 76325 45770 76325
45770 76325 51750 76325
51750 76325 59675 76325
40325 76405 42931 76405
42931 76405 43198 76405
43198 76405 45770 76405
45770 76405 51750 76405
51750 76405 59675 76405
40325 76485 42931 76485
42931 76485 43198 76485
43198 76485 45770 76485
45770 76485 51750 76485
51750 76485 59675 76485
40325 76565 42931 76565
42931 76565 43198 76565
43198 76565 45770 76565
45770 76565 51750 76565
51750 76565 59675 76565
40325 76645 42931 76645
42931 76645 43198 76645
43198 76645 45770 76645
45770 76645 51750 76645
51750 76645 59675 76645
40325 76725 42931 76725
42931 76725 43198 76725
43198 76725 45770 76725
45770 76725 51750 76725
51750 76725 59675 76725
40325 76805 42931 76805
42931 76805 43198 76805
43198 76805 45770 76805
45770 76805 51750 76805
51750 76805 59675 76805
40325 76885 42931 76885
42931 76885 43198 76885
43198 76885 45770 76885
45770 76885 51750 76885
51750 76885 59675 76885
40325 76965 42931 76965
42931 76965 43198 76965
43198 76965 45770 76965
45770 76965 51750 76965
51750 76965 59675 76965
40325 77045 42931 77045
42931 77045 43198 77045
43198 77045 45770 77045
45770 77045 51750 77045
51750 77045 59675 77045
40325 77125 42931 77125
42931 77125 43198 77125
43198 77125 45770 77125
45770 77125 51750 77125
51750 77125 59675 77125
40325 77205 42931 77205
42931 77205 43198 77205
43198 77205 45770 77205
45770 77205 51750 77205
51750 77205 59675 77205
40325 77285 42931 77285
42931 77285 43198 77285
43198 77285 45770 77285
45770 77285 51750 77285
51750 77285 59675 77285
40325 77365 42931 77365
42931 77365 43198 77365
43198 77365 45770 77365
45770 77365 51750 77365
51750 77365 59675 77365
40325 77445 42931 77445
42931 77445 43198 77445
43198 77445 45770 77445
45770 77445 51750 77445
51750 77445 59675 77445
40325 77525 42931 77525
42931 77525 43198 77525
43198 77525 45770 77525
45770 77525 51750 77525
51750 77525 59675 77525
40325 77605 42931 77605
42931 77605 43198 77605
43198 77605 45770 77605
45770 77605 51750 77605
51750 77605 59675 77605
40325 77685 42931 77685
42931 77685 43198 77685
43198 77685 45770 77685
45770 77685 51750 77685
51750 77685 59675 77685
40325 77765 42931 77765
42931 77765 43198 77765
43198 77765 45770 77765
45770 77765 51750 77765
51750 77765 59675 77765
40325 77845 42931 77845
42931 77845 43198 77845
43198 77845 45770 77845
45770 77845 51750 77845
51750 77845 59675 77845
40325 77925 42931 77925
42931 77925 43198 77925
43198 77925 45770 77925
45770 77925 51750 77925
51750 77925 59675 77925
40325 78005 42931 78005
42931 78005 43198 78005
43198 78005 45770 78005
45770 78005 51750 78005
51750 78005 59675 78005
40325 78085 42931 78085
42931 78085 43198 78085
43198 78085 45770 78085
45770 78085 51750 78085
51750 78085 59675 78085
40325 78165 42931 78165
42931 78165 43198 78165
43198 78165 45770 78165
45770 78165 51750 78165
51750 78165 59675 78165
40325 78245 42931 78245
42931 78245 43198 78245
43198 78245 45770 78245
45770 78245 51750 78245
51750 78245 59675 78245
40325 78325 42931 78325
42931 78325 43198 78325
43198 78325 45770 78325
45770 78325 51750 78325
51750 78325 59675 78325
40325 78405 42931 78405
42931 78405 43198 78405
43198 78405 45770 78405
45770 78405 51750 78405
51750 78405 59675 78405
40325 78485 42931 78485
42931 78485 43198 78485
43198 78485 45770 78485
45770 78485 51750 78485
51750 78485 59675 78485
40325 78565 42931 78565
42931 78565 43198 78565
43198 78565 45770 78565
45770 78565 51750 78565
51750 78565 59675 78565
40325 78645 42931 78645
42931 78645 43198 78645
43198 78645 45770 78645
45770 78645 51750 78645
51750 78645 59675 78645
40325 78725 42931 78725
42931 78725 43198 78725
43198 78725 45770 78725
45770 78725 51750 78725
51750 78725 59675 78725
40325 78805 42931 78805
42931 78805 43198 78805
43198 78805 45770 78805
45770 78805 51750 78805
51750 78805 59675 78805
40325 78885 42931 78885
42931 78885 43198 78885
43198 78885 45770 78885
45770 78885 51750 78885
51750 78885 59675 78885
40325 78965 42931 78965
42931 78965 43198 78965
43198 78965 45770 78965
45770 78965 51750 78965
51750 78965 59675 78965
40325 79045 42931 79045
42931 79045 43198 79045
43198 79045 45770 79045
45770 79045 51750 79045
51750 79045 59675 79045
40325 79125 42931 79125
42931 79125 43198 79125
43198 79125 45770 79125
45770 79125 51750 79125
51750 79125 59675 79125
40325 79205 42931 79205
42931 79205 43198 79205
43198 79205 45770 79205
45770 79205 51750 79205
51750 79205 59675 79205
40325 79285 42931 79285
42931 79285 43198 79285
43198 79285 45770 79285
45770 79285 51750 79285
51750 79285 59675 79285
40325 79365 42931 79365
42931 79365 43198 79365
43198 79365 45770 79365
45770 79365 51750 79365
51750 79365 59675 79365
40325 79445 42931 79445
42931 79445 43198 79445
43198 79445 45770 79445
45770 79445 51750 79445
51750 79445 59675 79445
40325 79525 42931 79525
42931 79525 43198 79525
43198 79525 45770 79525
45770 79525 51750 79525
51750 79525 59675 79525
40325 79605 42931 79605
42931 79605 43198 79605
43198 79605 45770 79605
45770 79605 51750 79605
51750 79605 59675 79605
40325 79685 42931 79685
42931 79685 43198 79685
43198 79685 45770 79685
45770 79685 51750 79685
51750 79685 59675 79685
40325 79765 42931 79765
42931 79765 43198 79765
43198 79765 45770 79765
45770 79765 51750 79765
51750 79765 59675 79765
40325 79845 42931 79845
42931 79845 43198 79845
43198 79845 45770 79845
45770 79845 51750 79845
51750 79845 59675 79845
40325 79925 42931 79925
42931 79925 43198 79925
43198 79925 45770 79925
45770 79925 51750 79925
51750 79925 59675 79925
40325 80005 42931 80005
42931 80005 43198 80005
43198 80005 45770 80005
45770 80005 51750 80005
51750 80005 59675 80005
40325 80085 42931 80085
42931 80085 43198 80085
43198 80085 45770 80085
45770 80085 51750 80085
51750 80085 59675 80085
40325 80165 42931 80165
42931 80165 43198 80165
43198 80165 45770 80165
45770 80165 51750 80165
51750 80165 59675 80165
40325 80245 42931 80245
42931 80245 43198 80245
43198 80245 45770 80245
45770 80245 51750 80245
51750 80245 59675 80245
40325 80325 42931 80325
42931 80325 43198 80325
43198 80325 45770 80325
45770 80325 51750 80325
51750 80325 59675 80325
40325 80405 42931 80405
42931 80405 43198 80405
43198 80405 45770 80405
45770 80405 51750 80405
51750 80405 59675 80405
40325 80485 42931 80485
42931 80485 43198 80485
43198 80485 45770 80485
45770 80485 51750 80485
51750 80485 59675 80485
40325 80565 42931 80565
42931 80565 43198 80565
43198 80565 45770 80565
45770 80565 51750 80565
51750 80565 59675 80565
40325 80645 42931 80645
[truncated: 57,922 more chars]
