# Supplementary material for: Fly Stampede 2.0: A Next Generation Optomotor Assay for Walking Behavior in Drosophila Melanogaster
Source: Front Mol Neurosci. 2016 Dec 27;9:148. doi: 10.3389/fnmol.2016.00148 (PMC5214522; doi:10.3389/fnmol.2016.00148)
Supplement: Supplementary file 1 [file Software.zip › Master Folder for Fly Stampede Software_43MB/Fly Stampede Design Files /Infrared backlight/']

from brd_tools import ComponentPlacer

MM2INCH = 1.0/25.4

xNum = 16 
yNum = 6 
xStart = 1.0
yStart = 1.0
xStep = 6.25*MM2INCH
yStep = 6.25*MM2INCH 
ang = 90 

placer = ComponentPlacer('hallway_backlight.brd')
for i in range(0,xNum):
    for j in range(0,yNum/2):
        name = 'D%d,%d'%(j,i)
        x = xStart + i*xStep
        y = yStart + j*yStep
        placer.setModulePos(name,x,y,ang)

for i in range(0,xNum):
    for j in range(yNum/2,yNum):
        name = 'D%d,%d'%(j,i)
        x = xStart + i*xStep + xNum*xStep
        y = yStart + (j-yNum/2)*yStep
        placer.setModulePos(name,x,y,ang)
placer.write()
