# Supplementary material for: Fly Stampede 2.0: A Next Generation Optomotor Assay for Walking Behavior in Drosophila Melanogaster
Source: Front Mol Neurosci. 2016 Dec 27;9:148. doi: 10.3389/fnmol.2016.00148 (PMC5214522; doi:10.3389/fnmol.2016.00148)
Supplement: Supplementary file 1 [file Software.zip › Master Folder for Fly Stampede Software_43MB/Fly Stampede Design Files /Infrared backlight/BOM.txt]

Description                         Vendor       PN           Price       Qty
------------------------------------------------------------------------------
LED VSMG3700 850nm                  Digikey   751-1256-1-ND   $0.8613      96 
CONN PWR JACK DC 2.1X5.5 8A T/H     Digikey   CP-063AH-ND     $1.55        1
