# Supplementary material for: Fly Stampede 2.0: A Next Generation Optomotor Assay for Walking Behavior in Drosophila Melanogaster
Source: Front Mol Neurosci. 2016 Dec 27;9:148. doi: 10.3389/fnmol.2016.00148 (PMC5214522; doi:10.3389/fnmol.2016.00148)
Supplement: Supplementary file 1 [file Software.zip › Master Folder for Fly Stampede Software_43MB/Fly Stampede Design Files /Infrared backlight/gerber_v1p10/hallway_backlight-Component.gtl]

G04 (created by PCBNEW-RS274X (2011-07-19)-testing) date Thu 04 Aug 2011 02:52:52 PM PDT*
G01*
G70*
G90*
%MOIN*%
G04 Gerber Fmt 3.4, Leading zero omitted, Abs format*
%FSLAX34Y34*%
G04 APERTURE LIST*
%ADD10C,0.006000*%
%ADD11C,0.076000*%
%ADD12C,0.140000*%
%ADD13C,0.160000*%
%ADD14C,0.300000*%
%ADD15R,0.102000X0.063000*%
%ADD16C,0.060000*%
%ADD17C,0.040000*%
%ADD18C,0.010000*%
G04 APERTURE END LIST*
G54D10*
G54D11*
X41180Y-23550D03*
G54D12*
X42360Y-23550D03*
G54D13*
X44720Y-23550D03*
G54D12*
X41970Y-25320D03*
X41970Y-21780D03*
G54D14*
X50000Y-23750D03*
X50000Y-113750D03*
G54D15*
X47500Y-29450D03*
X47500Y-30550D03*
X47500Y-31950D03*
X47500Y-33050D03*
X47500Y-34450D03*
X47500Y-35550D03*
X47500Y-36950D03*
X47500Y-38050D03*
X47500Y-39450D03*
X47500Y-40550D03*
X47500Y-41950D03*
X47500Y-43050D03*
X47500Y-44450D03*
X47500Y-45550D03*
X47500Y-46950D03*
X47500Y-48050D03*
X47500Y-49450D03*
X47500Y-50550D03*
X47500Y-51950D03*
X47500Y-53050D03*
X47500Y-54450D03*
X47500Y-55550D03*
X47500Y-56950D03*
X47500Y-58050D03*
X47500Y-59450D03*
X47500Y-60550D03*
X47500Y-61950D03*
X47500Y-63050D03*
X47500Y-64450D03*
X47500Y-65550D03*
X47500Y-66950D03*
X47500Y-68050D03*
X50000Y-29450D03*
X50000Y-30550D03*
X50000Y-31950D03*
X50000Y-33050D03*
X50000Y-34450D03*
X50000Y-35550D03*
X50000Y-36950D03*
X50000Y-38050D03*
X50000Y-39450D03*
X50000Y-40550D03*
X50000Y-41950D03*
X50000Y-43050D03*
X50000Y-44450D03*
X50000Y-45550D03*
X50000Y-46950D03*
X50000Y-48050D03*
X50000Y-49450D03*
X50000Y-50550D03*
X50000Y-51950D03*
X50000Y-53050D03*
X50000Y-54450D03*
X50000Y-55550D03*
X50000Y-56950D03*
X50000Y-58050D03*
X50000Y-59450D03*
X50000Y-60550D03*
X50000Y-61950D03*
X50000Y-63050D03*
X50000Y-64450D03*
X50000Y-65550D03*
X50000Y-66950D03*
X50000Y-68050D03*
X52500Y-29450D03*
X52500Y-30550D03*
X52500Y-31950D03*
X52500Y-33050D03*
X52500Y-34450D03*
X52500Y-35550D03*
X52500Y-36950D03*
X52500Y-38050D03*
X52500Y-39450D03*
X52500Y-40550D03*
X52500Y-41950D03*
X52500Y-43050D03*
X52500Y-44450D03*
X52500Y-45550D03*
X52500Y-46950D03*
X52500Y-48050D03*
X52500Y-49450D03*
X52500Y-50550D03*
X52500Y-51950D03*
X52500Y-53050D03*
X52500Y-54450D03*
X52500Y-55550D03*
X52500Y-56950D03*
X52500Y-58050D03*
X52500Y-59450D03*
X52500Y-60550D03*
X52500Y-61950D03*
X52500Y-63050D03*
X52500Y-64450D03*
X52500Y-65550D03*
X52500Y-66950D03*
X52500Y-68050D03*
X47500Y-69450D03*
X47500Y-70550D03*
X47500Y-71950D03*
X47500Y-73050D03*
X47500Y-74450D03*
X47500Y-75550D03*
X47500Y-76950D03*
X47500Y-78050D03*
X47500Y-79450D03*
X47500Y-80550D03*
X47500Y-81950D03*
X47500Y-83050D03*
X47500Y-84450D03*
X47500Y-85550D03*
X47500Y-86950D03*
X47500Y-88050D03*
X47500Y-89450D03*
X47500Y-90550D03*
X47500Y-91950D03*
X47500Y-93050D03*
X47500Y-94450D03*
X47500Y-95550D03*
X47500Y-96950D03*
X47500Y-98050D03*
X47500Y-99450D03*
X47500Y-100550D03*
X47500Y-101950D03*
X47500Y-103050D03*
X47500Y-104450D03*
X47500Y-105550D03*
X47500Y-106950D03*
X47500Y-108050D03*
X50000Y-69450D03*
X50000Y-70550D03*
X50000Y-71950D03*
X50000Y-73050D03*
X50000Y-74450D03*
X50000Y-75550D03*
X50000Y-76950D03*
X50000Y-78050D03*
X50000Y-79450D03*
X50000Y-80550D03*
X50000Y-81950D03*
X50000Y-83050D03*
X50000Y-84450D03*
X50000Y-85550D03*
X50000Y-86950D03*
X50000Y-88050D03*
X50000Y-89450D03*
X50000Y-90550D03*
X50000Y-91950D03*
X50000Y-93050D03*
X50000Y-94450D03*
X50000Y-95550D03*
X50000Y-96950D03*
X50000Y-98050D03*
X50000Y-99450D03*
X50000Y-100550D03*
X50000Y-101950D03*
X50000Y-103050D03*
X50000Y-104450D03*
X50000Y-105550D03*
X50000Y-106950D03*
X50000Y-108050D03*
X52500Y-69450D03*
X52500Y-70550D03*
X52500Y-71950D03*
X52500Y-73050D03*
X52500Y-74450D03*
X52500Y-75550D03*
X52500Y-76950D03*
X52500Y-78050D03*
X52500Y-79450D03*
X52500Y-80550D03*
X52500Y-81950D03*
X52500Y-83050D03*
X52500Y-84450D03*
X52500Y-85550D03*
X52500Y-86950D03*
X52500Y-88050D03*
X52500Y-89450D03*
X52500Y-90550D03*
X52500Y-91950D03*
X52500Y-93050D03*
X52500Y-94450D03*
X52500Y-95550D03*
X52500Y-96950D03*
X52500Y-98050D03*
X52500Y-99450D03*
X52500Y-100550D03*
X52500Y-101950D03*
X52500Y-103050D03*
X52500Y-104450D03*
X52500Y-105550D03*
X52500Y-106950D03*
X52500Y-108050D03*
G54D16*
X44750Y-107500D03*
X45250Y-67500D03*
G54D17*
X50000Y-69450D02*
X47500Y-69450D01*
X52500Y-69450D02*
X50000Y-69450D01*
X47500Y-27500D02*
X53500Y-27500D01*
X53800Y-69450D02*
X52500Y-69450D01*
X55250Y-68000D02*
X53800Y-69450D01*
X55250Y-29250D02*
X55250Y-68000D01*
X53500Y-27500D02*
X55250Y-29250D01*
X44720Y-23550D02*
X44720Y-24720D01*
X47500Y-27500D02*
X47500Y-29450D01*
X44720Y-24720D02*
X47500Y-27500D01*
X50000Y-29450D02*
X52500Y-29450D01*
X47500Y-29450D02*
X50000Y-29450D01*
X45300Y-108050D02*
X47500Y-108050D01*
X44750Y-107500D02*
X45300Y-108050D01*
X50000Y-108050D02*
X47500Y-108050D01*
X52500Y-108050D02*
X50000Y-108050D01*
X47500Y-68050D02*
X45800Y-68050D01*
X45800Y-68050D02*
X45250Y-67500D01*
X50000Y-68050D02*
X47500Y-68050D01*
X52500Y-68050D02*
X50000Y-68050D01*
X52500Y-105550D02*
X52500Y-106950D01*
X52500Y-103050D02*
X52500Y-104450D01*
X52500Y-100550D02*
X52500Y-101950D01*
X52500Y-98050D02*
X52500Y-99450D01*
X52500Y-95550D02*
X52500Y-96950D01*
X52500Y-93050D02*
X52500Y-94450D01*
X52500Y-90550D02*
X52500Y-91950D01*
X52500Y-88050D02*
X52500Y-89450D01*
X52500Y-85550D02*
X52500Y-86950D01*
X52500Y-83050D02*
X52500Y-84450D01*
X52500Y-80550D02*
X52500Y-81950D01*
X52500Y-78050D02*
X52500Y-79450D01*
X52500Y-75550D02*
X52500Y-76950D01*
X52500Y-73050D02*
X52500Y-74450D01*
X52500Y-70550D02*
X52500Y-71950D01*
X50000Y-105550D02*
X50000Y-106950D01*
X50000Y-103050D02*
X50000Y-104450D01*
X50000Y-100550D02*
X50000Y-101950D01*
X50000Y-98050D02*
X50000Y-99450D01*
X50000Y-95550D02*
X50000Y-96950D01*
X50000Y-93050D02*
X50000Y-94450D01*
X50000Y-90550D02*
X50000Y-91950D01*
X50000Y-88050D02*
X50000Y-89450D01*
X50000Y-85550D02*
X50000Y-86950D01*
X50000Y-83050D02*
X50000Y-84450D01*
X50000Y-80550D02*
X50000Y-81950D01*
X50000Y-78050D02*
X50000Y-79450D01*
X50000Y-75550D02*
X50000Y-76950D01*
X50000Y-73050D02*
X50000Y-74450D01*
X50000Y-70550D02*
X50000Y-71950D01*
X47500Y-105550D02*
X47500Y-106950D01*
X47500Y-103050D02*
X47500Y-104450D01*
X47500Y-100550D02*
X47500Y-101950D01*
X47500Y-98050D02*
X47500Y-99450D01*
X47500Y-95550D02*
X47500Y-96950D01*
X47500Y-93050D02*
X47500Y-94450D01*
X47500Y-90550D02*
X47500Y-91950D01*
X47500Y-88050D02*
X47500Y-89450D01*
X47500Y-85550D02*
X47500Y-86950D01*
X47500Y-83050D02*
X47500Y-84450D01*
X47500Y-80550D02*
X47500Y-81950D01*
X47500Y-78050D02*
X47500Y-79450D01*
X47500Y-75550D02*
X47500Y-76950D01*
X47500Y-73050D02*
X47500Y-74450D01*
X47500Y-70550D02*
X47500Y-71950D01*
X52500Y-65550D02*
X52500Y-66950D01*
X52500Y-63050D02*
X52500Y-64450D01*
X52500Y-60550D02*
X52500Y-61950D01*
X52500Y-58050D02*
X52500Y-59450D01*
X52500Y-55550D02*
X52500Y-56950D01*
X52500Y-53050D02*
X52500Y-54450D01*
X52500Y-50550D02*
X52500Y-51950D01*
X52500Y-48050D02*
X52500Y-49450D01*
X52500Y-45550D02*
X52500Y-46950D01*
X52500Y-43050D02*
X52500Y-44450D01*
X52500Y-40550D02*
X52500Y-41950D01*
X52500Y-38050D02*
X52500Y-39450D01*
X52500Y-35550D02*
X52500Y-36950D01*
X52500Y-33050D02*
X52500Y-34450D01*
X52500Y-30550D02*
X52500Y-31950D01*
X50000Y-65550D02*
X50000Y-66950D01*
X50000Y-63050D02*
X50000Y-64450D01*
X50000Y-60550D02*
X50000Y-61950D01*
X50000Y-58050D02*
X50000Y-59450D01*
X50000Y-55550D02*
X50000Y-56950D01*
X50000Y-53050D02*
X50000Y-54450D01*
X50000Y-50550D02*
X50000Y-51950D01*
X50000Y-48050D02*
X50000Y-49450D01*
X50000Y-45550D02*
X50000Y-46950D01*
X50000Y-43050D02*
X50000Y-44450D01*
X50000Y-40550D02*
X50000Y-41950D01*
X50000Y-38050D02*
X50000Y-39450D01*
X50000Y-35550D02*
X50000Y-36950D01*
X50000Y-33050D02*
X50000Y-34450D01*
X50000Y-30550D02*
X50000Y-31950D01*
X47500Y-65550D02*
X47500Y-66950D01*
X47500Y-63050D02*
X47500Y-64450D01*
X47500Y-60550D02*
X47500Y-61950D01*
X47500Y-58050D02*
X47500Y-59450D01*
X47500Y-55550D02*
X47500Y-56950D01*
X47500Y-53050D02*
X47500Y-54450D01*
X47500Y-50550D02*
X47500Y-51950D01*
X47500Y-48050D02*
X47500Y-49450D01*
X47500Y-45550D02*
X47500Y-46950D01*
X47500Y-43050D02*
X47500Y-44450D01*
X47500Y-40550D02*
X47500Y-41950D01*
X47500Y-38050D02*
X47500Y-39450D01*
X47500Y-35550D02*
X47500Y-36950D01*
X47500Y-33050D02*
X47500Y-34450D01*
X47500Y-30550D02*
X47500Y-31950D01*
G54D18*
X40325Y-20325D02*
X59675Y-20325D01*
X40325Y-20405D02*
X59675Y-20405D01*
X40325Y-20485D02*
X59675Y-20485D01*
X40325Y-20565D02*
X59675Y-20565D01*
X40325Y-20645D02*
X59675Y-20645D01*
X40325Y-20725D02*
X59675Y-20725D01*
X40325Y-20805D02*
X59675Y-20805D01*
X40325Y-20885D02*
X41648Y-20885D01*
X42292Y-20885D02*
X59675Y-20885D01*
X40325Y-20965D02*
X41454Y-20965D01*
X42484Y-20965D02*
X59675Y-20965D01*
X40325Y-21045D02*
X41361Y-21045D01*
X42578Y-21045D02*
X59675Y-21045D01*
X40325Y-21125D02*
X41281Y-21125D01*
X42658Y-21125D02*
X59675Y-21125D01*
X40325Y-21205D02*
X41201Y-21205D01*
X42738Y-21205D02*
X59675Y-21205D01*
X40325Y-21285D02*
X41146Y-21285D01*
X42793Y-21285D02*
X59675Y-21285D01*
X40325Y-21365D02*
X41113Y-21365D01*
X42826Y-21365D02*
X59675Y-21365D01*
X40325Y-21445D02*
X41080Y-21445D01*
X42859Y-21445D02*
X59675Y-21445D01*
X40325Y-21525D02*
X41047Y-21525D01*
X42892Y-21525D02*
X59675Y-21525D01*
X40325Y-21605D02*
X41020Y-21605D01*
X42920Y-21605D02*
X59675Y-21605D01*
X40325Y-21685D02*
X41020Y-21685D01*
X42920Y-21685D02*
X59675Y-21685D01*
X40325Y-21765D02*
X41020Y-21765D01*
X42920Y-21765D02*
X59675Y-21765D01*
X40325Y-21845D02*
X41020Y-21845D01*
X42920Y-21845D02*
X59675Y-21845D01*
X40325Y-21925D02*
X41020Y-21925D01*
X42920Y-21925D02*
X59675Y-21925D01*
X40325Y-22005D02*
X41036Y-22005D01*
X42906Y-22005D02*
X49640Y-22005D01*
X50361Y-22005D02*
X59675Y-22005D01*
X40325Y-22085D02*
X41069Y-22085D01*
X42873Y-22085D02*
X49447Y-22085D01*
X50553Y-22085D02*
X59675Y-22085D01*
X40325Y-22165D02*
X41102Y-22165D01*
X42839Y-22165D02*
X49254Y-22165D01*
X50746Y-22165D02*
X59675Y-22165D01*
X40325Y-22245D02*
X41135Y-22245D01*
X42806Y-22245D02*
X49060Y-22245D01*
X50939Y-22245D02*
X59675Y-22245D01*
X40325Y-22325D02*
X41172Y-22325D01*
X42769Y-22325D02*
X48950Y-22325D01*
X51049Y-22325D02*
X59675Y-22325D01*
X40325Y-22405D02*
X41252Y-22405D01*
X42689Y-22405D02*
X48870Y-22405D01*
X51129Y-22405D02*
X59675Y-22405D01*
X40325Y-22485D02*
X41332Y-22485D01*
X42609Y-22485D02*
X48790Y-22485D01*
X51209Y-22485D02*
X59675Y-22485D01*
X40325Y-22565D02*
X41412Y-22565D01*
X42529Y-22565D02*
X48710Y-22565D01*
X51289Y-22565D02*
X59675Y-22565D01*
X40325Y-22645D02*
X41576Y-22645D01*
X42658Y-22645D02*
X44481Y-22645D01*
X44978Y-22645D02*
X48630Y-22645D01*
X51369Y-22645D02*
X59675Y-22645D01*
X40325Y-22725D02*
X41768Y-22725D01*
X42850Y-22725D02*
X44268Y-22725D01*
X45155Y-22725D02*
X48550Y-22725D01*
X51449Y-22725D02*
X59675Y-22725D01*
X40325Y-22805D02*
X41761Y-22805D01*
X42958Y-22805D02*
X44147Y-22805D01*
X45292Y-22805D02*
X48497Y-22805D01*
X51502Y-22805D02*
X59675Y-22805D01*
X40325Y-22885D02*
X41681Y-22885D01*
X43038Y-22885D02*
X44091Y-22885D01*
X45348Y-22885D02*
X48464Y-22885D01*
X51535Y-22885D02*
X59675Y-22885D01*
X40325Y-22965D02*
X40946Y-22965D01*
X41414Y-22965D02*
X41601Y-22965D01*
X43118Y-22965D02*
X43992Y-22965D01*
X44128Y-22965D02*
X44142Y-22965D01*
X45298Y-22965D02*
X45312Y-22965D01*
X45447Y-22965D02*
X48431Y-22965D01*
X51568Y-22965D02*
X59675Y-22965D01*
X40325Y-23045D02*
X40794Y-23045D01*
X43179Y-23045D02*
X43926Y-23045D01*
X44208Y-23045D02*
X44222Y-23045D01*
X45218Y-23045D02*
X45232Y-23045D01*
X45523Y-23045D02*
X48397Y-23045D01*
X51601Y-23045D02*
X59675Y-23045D01*
X40325Y-23125D02*
X40714Y-23125D01*
X43212Y-23125D02*
X43890Y-23125D01*
X44288Y-23125D02*
X44302Y-23125D01*
X45138Y-23125D02*
X45152Y-23125D01*
X45555Y-23125D02*
X48364Y-23125D01*
X51634Y-23125D02*
X59675Y-23125D01*
X40325Y-23205D02*
X40641Y-23205D01*
X43245Y-23205D02*
X43854Y-23205D01*
X44368Y-23205D02*
X44382Y-23205D01*
X45058Y-23205D02*
X45072Y-23205D01*
X45585Y-23205D02*
X48331Y-23205D01*
X51668Y-23205D02*
X59675Y-23205D01*
X40325Y-23285D02*
X40607Y-23285D01*
X43278Y-23285D02*
X43817Y-23285D01*
X44448Y-23285D02*
X44462Y-23285D01*
X44978Y-23285D02*
X44992Y-23285D01*
X45615Y-23285D02*
X48298Y-23285D01*
X51701Y-23285D02*
X59675Y-23285D01*
X40325Y-23365D02*
X40574Y-23365D01*
X43310Y-23365D02*
X43794Y-23365D01*
X44528Y-23365D02*
X44542Y-23365D01*
X44898Y-23365D02*
X44912Y-23365D01*
X45645Y-23365D02*
X48264Y-23365D01*
X51734Y-23365D02*
X59675Y-23365D01*
X40325Y-23445D02*
X40550Y-23445D01*
X43310Y-23445D02*
X43792Y-23445D01*
X44608Y-23445D02*
X44622Y-23445D01*
X44818Y-23445D02*
X44832Y-23445D01*
X45656Y-23445D02*
X45657Y-23445D01*
X45657Y-23445D02*
X48250Y-23445D01*
X51750Y-23445D02*
X59675Y-23445D01*
X40325Y-23525D02*
X40550Y-23525D01*
X43310Y-23525D02*
X43789Y-23525D01*
X44688Y-23525D02*
X44702Y-23525D01*
X44738Y-23525D02*
X44752Y-23525D01*
X45653Y-23525D02*
X45657Y-23525D01*
X45657Y-23525D02*
X48250Y-23525D01*
X51750Y-23525D02*
X59675Y-23525D01*
X40325Y-23605D02*
X40550Y-23605D01*
X43310Y-23605D02*
X43786Y-23605D01*
X44658Y-23605D02*
X44672Y-23605D01*
X44768Y-23605D02*
X44782Y-23605D01*
X45650Y-23605D02*
X45657Y-23605D01*
X45657Y-23605D02*
X48250Y-23605D01*
X51750Y-23605D02*
X59675Y-23605D01*
X40325Y-23685D02*
X40555Y-23685D01*
X43310Y-23685D02*
X43783Y-23685D01*
X44578Y-23685D02*
X44592Y-23685D01*
X44848Y-23685D02*
X44862Y-23685D01*
X45647Y-23685D02*
X45657Y-23685D01*
X45657Y-23685D02*
X48250Y-23685D01*
X51750Y-23685D02*
X59675Y-23685D01*
X40325Y-23765D02*
X40588Y-23765D01*
X43300Y-23765D02*
X43310Y-23765D01*
X43310Y-23765D02*
X43807Y-23765D01*
X44498Y-23765D02*
X44512Y-23765D01*
X44928Y-23765D02*
X44942Y-23765D01*
X45645Y-23765D02*
X45657Y-23765D01*
X45657Y-23765D02*
X48250Y-23765D01*
X51750Y-23765D02*
X59675Y-23765D01*
X40325Y-23845D02*
X40621Y-23845D01*
X43267Y-23845D02*
X43310Y-23845D01*
X43310Y-23845D02*
X43837Y-23845D01*
X44418Y-23845D02*
X44432Y-23845D01*
X45008Y-23845D02*
X45022Y-23845D01*
X45609Y-23845D02*
X45657Y-23845D01*
X45657Y-23845D02*
X48250Y-23845D01*
X51750Y-23845D02*
X59675Y-23845D01*
X40325Y-23925D02*
X40664Y-23925D01*
X43234Y-23925D02*
X43310Y-23925D01*
X43310Y-23925D02*
X43867Y-23925D01*
X44338Y-23925D02*
X44352Y-23925D01*
X45088Y-23925D02*
X45102Y-23925D01*
X45573Y-23925D02*
X45657Y-23925D01*
X45657Y-23925D02*
X48250Y-23925D01*
X51750Y-23925D02*
X59675Y-23925D01*
X40325Y-24005D02*
X40744Y-24005D01*
X43200Y-24005D02*
X43310Y-24005D01*
X43310Y-24005D02*
X43897Y-24005D01*
X44258Y-24005D02*
X44272Y-24005D01*
X45168Y-24005D02*
X45182Y-24005D01*
X45536Y-24005D02*
X45657Y-24005D01*
X45657Y-24005D02*
X48250Y-24005D01*
X51750Y-24005D02*
X59675Y-24005D01*
X40325Y-24085D02*
X40826Y-24085D01*
X41535Y-24085D02*
X41554Y-24085D01*
X43167Y-24085D02*
X43310Y-24085D01*
X43310Y-24085D02*
X43937Y-24085D01*
X44178Y-24085D02*
X44192Y-24085D01*
X45248Y-24085D02*
X45262Y-24085D01*
X45500Y-24085D02*
X45657Y-24085D01*
X45657Y-24085D02*
X48250Y-24085D01*
X51750Y-24085D02*
X59675Y-24085D01*
X40325Y-24165D02*
X41018Y-24165D01*
X41342Y-24165D02*
X41632Y-24165D01*
X43089Y-24165D02*
X43310Y-24165D01*
X43310Y-24165D02*
X44036Y-24165D01*
X44098Y-24165D02*
X44112Y-24165D01*
X45328Y-24165D02*
X45342Y-24165D01*
X45405Y-24165D02*
X45657Y-24165D01*
X45657Y-24165D02*
X48279Y-24165D01*
X51723Y-24165D02*
X51750Y-24165D01*
X51750Y-24165D02*
X59675Y-24165D01*
X40325Y-24245D02*
X41712Y-24245D01*
X43009Y-24245D02*
X43310Y-24245D01*
X43310Y-24245D02*
X44113Y-24245D01*
X45328Y-24245D02*
X45361Y-24245D01*
X45361Y-24245D02*
X45657Y-24245D01*
X45657Y-24245D02*
X48312Y-24245D01*
X51690Y-24245D02*
X51750Y-24245D01*
X51750Y-24245D02*
X59675Y-24245D01*
X40325Y-24325D02*
X41792Y-24325D01*
X42929Y-24325D02*
X43310Y-24325D01*
X43310Y-24325D02*
X44175Y-24325D01*
X45268Y-24325D02*
X45361Y-24325D01*
X45361Y-24325D02*
X45657Y-24325D01*
X45657Y-24325D02*
X48345Y-24325D01*
X51657Y-24325D02*
X51750Y-24325D01*
X51750Y-24325D02*
X59675Y-24325D01*
X40325Y-24405D02*
X41697Y-24405D01*
X42779Y-24405D02*
X43310Y-24405D01*
X43310Y-24405D02*
X44352Y-24405D01*
X45092Y-24405D02*
X45361Y-24405D01*
X45361Y-24405D02*
X45657Y-24405D01*
X45657Y-24405D02*
X48378Y-24405D01*
X51623Y-24405D02*
X51750Y-24405D01*
X51750Y-24405D02*
X59675Y-24405D01*
X40325Y-24485D02*
X41503Y-24485D01*
X42585Y-24485D02*
X43310Y-24485D01*
X43310Y-24485D02*
X44817Y-24485D01*
X44879Y-24485D02*
X45361Y-24485D01*
X45361Y-24485D02*
X45657Y-24485D01*
X45657Y-24485D02*
X48411Y-24485D01*
X51590Y-24485D02*
X51750Y-24485D01*
X51750Y-24485D02*
X59675Y-24485D01*
X40325Y-24565D02*
X41381Y-24565D01*
X42558Y-24565D02*
X43310Y-24565D01*
X43310Y-24565D02*
X45361Y-24565D01*
X45361Y-24565D02*
X45657Y-24565D01*
X45657Y-24565D02*
X48444Y-24565D01*
X51557Y-24565D02*
X51750Y-24565D01*
X51750Y-24565D02*
X59675Y-24565D01*
X40325Y-24645D02*
X41301Y-24645D01*
X42638Y-24645D02*
X43310Y-24645D01*
X43310Y-24645D02*
X45361Y-24645D01*
X45361Y-24645D02*
X45657Y-24645D01*
X45657Y-24645D02*
X48477Y-24645D01*
X51524Y-24645D02*
X51750Y-24645D01*
X51750Y-24645D02*
X59675Y-24645D01*
X40325Y-24725D02*
X41221Y-24725D01*
X42718Y-24725D02*
X43310Y-24725D01*
X43310Y-24725D02*
X45361Y-24725D01*
X45361Y-24725D02*
X45657Y-24725D01*
X45657Y-24725D02*
X48510Y-24725D01*
X51491Y-24725D02*
X51750Y-24725D01*
X51750Y-24725D02*
X59675Y-24725D01*
X40325Y-24805D02*
X41155Y-24805D01*
X42785Y-24805D02*
X43310Y-24805D01*
X43310Y-24805D02*
X45361Y-24805D01*
X45361Y-24805D02*
X45657Y-24805D01*
X45657Y-24805D02*
X48581Y-24805D01*
X51420Y-24805D02*
X51750Y-24805D01*
X51750Y-24805D02*
X59675Y-24805D01*
X40325Y-24885D02*
X41121Y-24885D01*
X42818Y-24885D02*
X43310Y-24885D01*
X43310Y-24885D02*
X45361Y-24885D01*
X45361Y-24885D02*
X45657Y-24885D01*
X45657Y-24885D02*
X48661Y-24885D01*
X51340Y-24885D02*
X51750Y-24885D01*
X51750Y-24885D02*
X59675Y-24885D01*
X40325Y-24965D02*
X41088Y-24965D01*
X42851Y-24965D02*
X43310Y-24965D01*
X43310Y-24965D02*
X45361Y-24965D01*
X45361Y-24965D02*
X45657Y-24965D01*
X45657Y-24965D02*
X48741Y-24965D01*
X51260Y-24965D02*
X51750Y-24965D01*
X51750Y-24965D02*
X59675Y-24965D01*
X40325Y-25045D02*
X41055Y-25045D01*
X42884Y-25045D02*
X43310Y-25045D01*
X43310Y-25045D02*
X45361Y-25045D01*
X45361Y-25045D02*
X45657Y-25045D01*
X45657Y-25045D02*
X48821Y-25045D01*
X51180Y-25045D02*
X51750Y-25045D01*
X51750Y-25045D02*
X59675Y-25045D01*
X40325Y-25125D02*
X41022Y-25125D01*
X42917Y-25125D02*
X43310Y-25125D01*
X43310Y-25125D02*
X45361Y-25125D01*
X45361Y-25125D02*
X45657Y-25125D01*
X45657Y-25125D02*
X48901Y-25125D01*
X51100Y-25125D02*
X51750Y-25125D01*
X51750Y-25125D02*
X59675Y-25125D01*
X40325Y-25205D02*
X41020Y-25205D01*
X42920Y-25205D02*
X43310Y-25205D01*
X43310Y-25205D02*
X45361Y-25205D01*
X45361Y-25205D02*
X45657Y-25205D01*
X45657Y-25205D02*
X48981Y-25205D01*
X51020Y-25205D02*
X51750Y-25205D01*
X51750Y-25205D02*
X59675Y-25205D01*
X40325Y-25285D02*
X41020Y-25285D01*
X42920Y-25285D02*
X43310Y-25285D01*
X43310Y-25285D02*
X45361Y-25285D01*
X45361Y-25285D02*
X45657Y-25285D01*
X45657Y-25285D02*
X49134Y-25285D01*
X50867Y-25285D02*
X51750Y-25285D01*
X51750Y-25285D02*
X59675Y-25285D01*
X40325Y-25365D02*
X41020Y-25365D01*
X42920Y-25365D02*
X43310Y-25365D01*
X43310Y-25365D02*
X45361Y-25365D01*
X45361Y-25365D02*
X45657Y-25365D01*
X45657Y-25365D02*
X49326Y-25365D01*
X50674Y-25365D02*
X51750Y-25365D01*
X51750Y-25365D02*
X59675Y-25365D01*
X40325Y-25445D02*
X41020Y-25445D01*
X42920Y-25445D02*
X43310Y-25445D01*
X43310Y-25445D02*
X45361Y-25445D01*
X45361Y-25445D02*
X45657Y-25445D01*
X45657Y-25445D02*
X49519Y-25445D01*
X50480Y-25445D02*
X51750Y-25445D01*
X51750Y-25445D02*
X59675Y-25445D01*
X40325Y-25525D02*
X41028Y-25525D01*
X42914Y-25525D02*
X43310Y-25525D01*
X43310Y-25525D02*
X45361Y-25525D01*
X45361Y-25525D02*
X45657Y-25525D01*
X45657Y-25525D02*
X51750Y-25525D01*
X51750Y-25525D02*
X59675Y-25525D01*
X40325Y-25605D02*
X41061Y-25605D01*
X42881Y-25605D02*
X43310Y-25605D01*
X43310Y-25605D02*
X45361Y-25605D01*
X45361Y-25605D02*
X45657Y-25605D01*
X45657Y-25605D02*
X51750Y-25605D01*
X51750Y-25605D02*
X59675Y-25605D01*
X40325Y-25685D02*
X41094Y-25685D01*
X42848Y-25685D02*
X43310Y-25685D01*
X43310Y-25685D02*
X45361Y-25685D01*
X45361Y-25685D02*
X45657Y-25685D01*
X45657Y-25685D02*
X51750Y-25685D01*
X51750Y-25685D02*
X59675Y-25685D01*
X40325Y-25765D02*
X41127Y-25765D01*
X42815Y-25765D02*
X43310Y-25765D01*
X43310Y-25765D02*
X45361Y-25765D01*
X45361Y-25765D02*
X45657Y-25765D01*
X45657Y-25765D02*
X51750Y-25765D01*
X51750Y-25765D02*
X59675Y-25765D01*
X40325Y-25845D02*
X41160Y-25845D01*
X42781Y-25845D02*
X43310Y-25845D01*
X43310Y-25845D02*
X45361Y-25845D01*
X45361Y-25845D02*
X45657Y-25845D01*
X45657Y-25845D02*
X51750Y-25845D01*
X51750Y-25845D02*
X59675Y-25845D01*
X40325Y-25925D02*
X41232Y-25925D01*
X42709Y-25925D02*
X43310Y-25925D01*
X43310Y-25925D02*
X45361Y-25925D01*
X45361Y-25925D02*
X45657Y-25925D01*
X45657Y-25925D02*
X51750Y-25925D01*
X51750Y-25925D02*
X59675Y-25925D01*
X40325Y-26005D02*
X41312Y-26005D01*
X42629Y-26005D02*
X43310Y-26005D01*
X43310Y-26005D02*
X45361Y-26005D01*
X45361Y-26005D02*
X45657Y-26005D01*
X45657Y-26005D02*
X51750Y-26005D01*
X51750Y-26005D02*
X59675Y-26005D01*
X40325Y-26085D02*
X41392Y-26085D01*
X42549Y-26085D02*
X43310Y-26085D01*
X43310Y-26085D02*
X45361Y-26085D01*
X45361Y-26085D02*
X45657Y-26085D01*
X45657Y-26085D02*
X51750Y-26085D01*
X51750Y-26085D02*
X59675Y-26085D01*
X40325Y-26165D02*
X41528Y-26165D01*
X42413Y-26165D02*
X43310Y-26165D01*
X43310Y-26165D02*
X45361Y-26165D01*
X45361Y-26165D02*
X45657Y-26165D01*
X45657Y-26165D02*
X51750Y-26165D01*
X51750Y-26165D02*
X59675Y-26165D01*
X40325Y-26245D02*
X41720Y-26245D01*
X42219Y-26245D02*
X43310Y-26245D01*
X43310Y-26245D02*
X45361Y-26245D01*
X45361Y-26245D02*
X45657Y-26245D01*
X45657Y-26245D02*
X51750Y-26245D01*
X51750Y-26245D02*
X59675Y-26245D01*
X40325Y-26325D02*
X43310Y-26325D01*
X43310Y-26325D02*
X45361Y-26325D01*
X45361Y-26325D02*
X45657Y-26325D01*
X45657Y-26325D02*
X51750Y-26325D01*
X51750Y-26325D02*
X59675Y-26325D01*
X40325Y-26405D02*
X43310Y-26405D01*
X43310Y-26405D02*
X45361Y-26405D01*
X45361Y-26405D02*
X45657Y-26405D01*
X45657Y-26405D02*
X51750Y-26405D01*
X51750Y-26405D02*
X59675Y-26405D01*
X40325Y-26485D02*
X43310Y-26485D01*
X43310Y-26485D02*
X45361Y-26485D01*
X45361Y-26485D02*
X45657Y-26485D01*
X45657Y-26485D02*
X51750Y-26485D01*
X51750Y-26485D02*
X59675Y-26485D01*
X40325Y-26565D02*
X43310Y-26565D01*
X43310Y-26565D02*
X45361Y-26565D01*
X45361Y-26565D02*
X45657Y-26565D01*
X45657Y-26565D02*
X51750Y-26565D01*
X51750Y-26565D02*
X59675Y-26565D01*
X40325Y-26645D02*
X43310Y-26645D01*
X43310Y-26645D02*
X45361Y-26645D01*
X45361Y-26645D02*
X45657Y-26645D01*
X45657Y-26645D02*
X51750Y-26645D01*
X51750Y-26645D02*
X59675Y-26645D01*
X40325Y-26725D02*
X43310Y-26725D01*
X43310Y-26725D02*
X45361Y-26725D01*
X45361Y-26725D02*
X45657Y-26725D01*
X45657Y-26725D02*
X51750Y-26725D01*
X51750Y-26725D02*
X59675Y-26725D01*
X40325Y-26805D02*
X43310Y-26805D01*
X43310Y-26805D02*
X45361Y-26805D01*
X45361Y-26805D02*
X45657Y-26805D01*
X45657Y-26805D02*
X51750Y-26805D01*
X51750Y-26805D02*
X59675Y-26805D01*
X40325Y-26885D02*
X43310Y-26885D01*
X43310Y-26885D02*
X45361Y-26885D01*
X45361Y-26885D02*
X45657Y-26885D01*
X45657Y-26885D02*
X51750Y-26885D01*
X51750Y-26885D02*
X59675Y-26885D01*
X40325Y-26965D02*
X43310Y-26965D01*
X43310Y-26965D02*
X45361Y-26965D01*
X45361Y-26965D02*
X45657Y-26965D01*
X45657Y-26965D02*
X51750Y-26965D01*
X51750Y-26965D02*
X59675Y-26965D01*
X40325Y-27045D02*
X43310Y-27045D01*
X43310Y-27045D02*
X45361Y-27045D01*
X45361Y-27045D02*
X45657Y-27045D01*
X45657Y-27045D02*
X51750Y-27045D01*
X51750Y-27045D02*
X59675Y-27045D01*
X40325Y-27125D02*
X43310Y-27125D01*
X43310Y-27125D02*
X45361Y-27125D01*
X45361Y-27125D02*
X45657Y-27125D01*
X45657Y-27125D02*
X51750Y-27125D01*
X51750Y-27125D02*
X59675Y-27125D01*
X40325Y-27205D02*
X43310Y-27205D01*
X43310Y-27205D02*
X45361Y-27205D01*
X45361Y-27205D02*
X45657Y-27205D01*
X45657Y-27205D02*
X51750Y-27205D01*
X51750Y-27205D02*
X59675Y-27205D01*
X40325Y-27285D02*
X43310Y-27285D01*
X43310Y-27285D02*
X45361Y-27285D01*
X45361Y-27285D02*
X45657Y-27285D01*
X45657Y-27285D02*
X51750Y-27285D01*
X51750Y-27285D02*
X59675Y-27285D01*
X40325Y-27365D02*
X43310Y-27365D01*
X43310Y-27365D02*
X45361Y-27365D01*
X45361Y-27365D02*
X45657Y-27365D01*
X45657Y-27365D02*
X51750Y-27365D01*
X51750Y-27365D02*
X59675Y-27365D01*
X40325Y-27445D02*
X43310Y-27445D01*
X43310Y-27445D02*
X45361Y-27445D01*
X45361Y-27445D02*
X45657Y-27445D01*
X45657Y-27445D02*
X51750Y-27445D01*
X51750Y-27445D02*
X59675Y-27445D01*
X40325Y-27525D02*
X43310Y-27525D01*
X43310Y-27525D02*
X45361Y-27525D01*
X45361Y-27525D02*
X45657Y-27525D01*
X45657Y-27525D02*
X51750Y-27525D01*
X51750Y-27525D02*
X59675Y-27525D01*
X40325Y-27605D02*
X43310Y-27605D01*
X43310Y-27605D02*
X45361Y-27605D01*
X45361Y-27605D02*
X45657Y-27605D01*
X45657Y-27605D02*
X51750Y-27605D01*
X51750Y-27605D02*
X59675Y-27605D01*
X40325Y-27685D02*
X43310Y-27685D01*
X43310Y-27685D02*
X45361Y-27685D01*
X45361Y-27685D02*
X45657Y-27685D01*
X45657Y-27685D02*
X51750Y-27685D01*
X51750Y-27685D02*
X59675Y-27685D01*
X40325Y-27765D02*
X43310Y-27765D01*
X43310Y-27765D02*
X45361Y-27765D01*
X45361Y-27765D02*
X45657Y-27765D01*
X45657Y-27765D02*
X51750Y-27765D01*
X51750Y-27765D02*
X59675Y-27765D01*
X40325Y-27845D02*
X43310Y-27845D01*
X43310Y-27845D02*
X45361Y-27845D01*
X45361Y-27845D02*
X45657Y-27845D01*
X45657Y-27845D02*
X51750Y-27845D01*
X51750Y-27845D02*
X59675Y-27845D01*
X40325Y-27925D02*
X43310Y-27925D01*
X43310Y-27925D02*
X45361Y-27925D01*
X45361Y-27925D02*
X45657Y-27925D01*
X45657Y-27925D02*
X51750Y-27925D01*
X51750Y-27925D02*
X59675Y-27925D01*
X40325Y-28005D02*
X43310Y-28005D01*
X43310Y-28005D02*
X45361Y-28005D01*
X45361Y-28005D02*
X45657Y-28005D01*
X45657Y-28005D02*
X51750Y-28005D01*
X51750Y-28005D02*
X59675Y-28005D01*
X40325Y-28085D02*
X43310Y-28085D01*
X43310Y-28085D02*
X45361Y-28085D01*
X45361Y-28085D02*
X45657Y-28085D01*
X45657Y-28085D02*
X51750Y-28085D01*
X51750Y-28085D02*
X59675Y-28085D01*
X40325Y-28165D02*
X43310Y-28165D01*
X43310Y-28165D02*
X45361Y-28165D01*
X45361Y-28165D02*
X45657Y-28165D01*
X45657Y-28165D02*
X51750Y-28165D01*
X51750Y-28165D02*
X59675Y-28165D01*
X40325Y-28245D02*
X43310Y-28245D01*
X43310Y-28245D02*
X45361Y-28245D01*
X45361Y-28245D02*
X45657Y-28245D01*
X45657Y-28245D02*
X51750Y-28245D01*
X51750Y-28245D02*
X59675Y-28245D01*
X40325Y-28325D02*
X43310Y-28325D01*
X43310Y-28325D02*
X45361Y-28325D01*
X45361Y-28325D02*
X45657Y-28325D01*
X45657Y-28325D02*
X51750Y-28325D01*
X51750Y-28325D02*
X59675Y-28325D01*
X40325Y-28405D02*
X43310Y-28405D01*
X43310Y-28405D02*
X45361Y-28405D01*
X45361Y-28405D02*
X45657Y-28405D01*
X45657Y-28405D02*
X51750Y-28405D01*
X51750Y-28405D02*
X59675Y-28405D01*
X40325Y-28485D02*
X43310Y-28485D01*
X43310Y-28485D02*
X45361Y-28485D01*
X45361Y-28485D02*
X45657Y-28485D01*
X45657Y-28485D02*
X51750Y-28485D01*
X51750Y-28485D02*
X59675Y-28485D01*
X40325Y-28565D02*
X43310Y-28565D01*
X43310Y-28565D02*
X45361Y-28565D01*
X45361Y-28565D02*
X45657Y-28565D01*
X45657Y-28565D02*
X51750Y-28565D01*
X51750Y-28565D02*
X59675Y-28565D01*
X40325Y-28645D02*
X43310Y-28645D01*
X43310Y-28645D02*
X45361Y-28645D01*
X45361Y-28645D02*
X45657Y-28645D01*
X45657Y-28645D02*
X51750Y-28645D01*
X51750Y-28645D02*
X59675Y-28645D01*
X40325Y-28725D02*
X43310Y-28725D01*
X43310Y-28725D02*
X45361Y-28725D01*
X45361Y-28725D02*
X45657Y-28725D01*
X45657Y-28725D02*
X51750Y-28725D01*
X51750Y-28725D02*
X59675Y-28725D01*
X40325Y-28805D02*
X43310Y-28805D01*
X43310Y-28805D02*
X45361Y-28805D01*
X45361Y-28805D02*
X45657Y-28805D01*
X45657Y-28805D02*
X51750Y-28805D01*
X51750Y-28805D02*
X59675Y-28805D01*
X40325Y-28885D02*
X43310Y-28885D01*
X43310Y-28885D02*
X45361Y-28885D01*
X45361Y-28885D02*
X45657Y-28885D01*
X45657Y-28885D02*
X51750Y-28885D01*
X51750Y-28885D02*
X59675Y-28885D01*
X40325Y-28965D02*
X43310Y-28965D01*
X43310Y-28965D02*
X45361Y-28965D01*
X45361Y-28965D02*
X45657Y-28965D01*
X45657Y-28965D02*
X51750Y-28965D01*
X51750Y-28965D02*
X59675Y-28965D01*
X40325Y-29045D02*
X43310Y-29045D01*
X43310Y-29045D02*
X45361Y-29045D01*
X45361Y-29045D02*
X45657Y-29045D01*
X45657Y-29045D02*
X46869Y-29045D01*
X47495Y-29045D02*
X47505Y-29045D01*
X48131Y-29045D02*
X49369Y-29045D01*
X49995Y-29045D02*
X50005Y-29045D01*
X50631Y-29045D02*
X51750Y-29045D01*
X51750Y-29045D02*
X51869Y-29045D01*
X52495Y-29045D02*
X52505Y-29045D01*
X53131Y-29045D02*
X59675Y-29045D01*
X40325Y-29125D02*
X43310Y-29125D01*
X43310Y-29125D02*
X45361Y-29125D01*
X45361Y-29125D02*
X45657Y-29125D01*
X45657Y-29125D02*
X46841Y-29125D01*
X47495Y-29125D02*
X47505Y-29125D01*
X48159Y-29125D02*
X49341Y-29125D01*
X49995Y-29125D02*
X50005Y-29125D01*
X50659Y-29125D02*
X51750Y-29125D01*
X51750Y-29125D02*
X51841Y-29125D01*
X52495Y-29125D02*
X52505Y-29125D01*
X53159Y-29125D02*
X59675Y-29125D01*
X40325Y-29205D02*
X43310Y-29205D01*
X43310Y-29205D02*
X45361Y-29205D01*
X45361Y-29205D02*
X45657Y-29205D01*
X45657Y-29205D02*
X46840Y-29205D01*
X47495Y-29205D02*
X47505Y-29205D01*
X48159Y-29205D02*
X49340Y-29205D01*
X49995Y-29205D02*
X50005Y-29205D01*
X50659Y-29205D02*
X51750Y-29205D01*
X51750Y-29205D02*
X51840Y-29205D01*
X52495Y-29205D02*
X52505Y-29205D01*
X53159Y-29205D02*
X59675Y-29205D01*
X40325Y-29285D02*
X43310Y-29285D01*
X43310Y-29285D02*
X45361Y-29285D01*
X45361Y-29285D02*
X45657Y-29285D01*
X45657Y-29285D02*
X46840Y-29285D01*
X47495Y-29285D02*
X47505Y-29285D01*
X48159Y-29285D02*
X49340Y-29285D01*
X49995Y-29285D02*
X50005Y-29285D01*
X50659Y-29285D02*
X51750Y-29285D01*
X51750Y-29285D02*
X51840Y-29285D01*
X52495Y-29285D02*
X52505Y-29285D01*
X53159Y-29285D02*
X59675Y-29285D01*
X40325Y-29365D02*
X43310Y-29365D01*
X43310Y-29365D02*
X45361Y-29365D01*
X45361Y-29365D02*
X45657Y-29365D01*
X45657Y-29365D02*
X46840Y-29365D01*
X47495Y-29365D02*
X47505Y-29365D01*
X48159Y-29365D02*
X49340Y-29365D01*
X49995Y-29365D02*
X50005Y-29365D01*
X50659Y-29365D02*
X51750Y-29365D01*
X51750Y-29365D02*
X51840Y-29365D01*
X52495Y-29365D02*
X52505Y-29365D01*
X53159Y-29365D02*
X59675Y-29365D01*
X40325Y-29445D02*
X43310Y-29445D01*
X43310Y-29445D02*
X45361Y-29445D01*
X45361Y-29445D02*
X45657Y-29445D01*
X45657Y-29445D02*
X47495Y-29445D01*
X47495Y-29445D02*
X48160Y-29445D01*
X48160Y-29445D02*
X49995Y-29445D01*
X49995Y-29445D02*
X50660Y-29445D01*
X50660Y-29445D02*
X51750Y-29445D01*
X51750Y-29445D02*
X52495Y-29445D01*
X52495Y-29445D02*
X53160Y-29445D01*
X53160Y-29445D02*
X59675Y-29445D01*
X40325Y-29525D02*
X43310Y-29525D01*
X43310Y-29525D02*
X45361Y-29525D01*
X45361Y-29525D02*
X45657Y-29525D01*
X45657Y-29525D02*
X46841Y-29525D01*
X47495Y-29525D02*
X47505Y-29525D01*
X48160Y-29525D02*
X48160Y-29525D01*
X48160Y-29525D02*
X49341Y-29525D01*
X49995Y-29525D02*
X50005Y-29525D01*
X50660Y-29525D02*
X50660Y-29525D01*
X50660Y-29525D02*
X51750Y-29525D01*
X51750Y-29525D02*
X51841Y-29525D01*
X52495Y-29525D02*
X52505Y-29525D01*
X53160Y-29525D02*
X53160Y-29525D01*
X53160Y-29525D02*
X59675Y-29525D01*
X40325Y-29605D02*
X43310Y-29605D01*
X43310Y-29605D02*
X45361Y-29605D01*
X45361Y-29605D02*
X45657Y-29605D01*
X45657Y-29605D02*
X46841Y-29605D01*
X47495Y-29605D02*
X47505Y-29605D01*
X48160Y-29605D02*
X48160Y-29605D01*
X48160Y-29605D02*
X49341Y-29605D01*
X49995Y-29605D02*
X50005Y-29605D01*
X50660Y-29605D02*
X50660Y-29605D01*
X50660Y-29605D02*
X51750Y-29605D01*
X51750Y-29605D02*
X51841Y-29605D01*
X52495Y-29605D02*
X52505Y-29605D01*
X53160Y-29605D02*
X53160Y-29605D01*
X53160Y-29605D02*
X59675Y-29605D01*
X40325Y-29685D02*
X43310Y-29685D01*
X43310Y-29685D02*
X45361Y-29685D01*
X45361Y-29685D02*
X45657Y-29685D01*
X45657Y-29685D02*
X46841Y-29685D01*
X47495Y-29685D02*
X47505Y-29685D01*
X48160Y-29685D02*
X48160Y-29685D01*
X48160Y-29685D02*
X49341Y-29685D01*
X49995Y-29685D02*
X50005Y-29685D01*
X50660Y-29685D02*
X50660Y-29685D01*
X50660Y-29685D02*
X51750Y-29685D01*
X51750Y-29685D02*
X51841Y-29685D01*
X52495Y-29685D02*
X52505Y-29685D01*
X53160Y-29685D02*
X53160Y-29685D01*
X53160Y-29685D02*
X59675Y-29685D01*
X40325Y-29765D02*
X43310Y-29765D01*
X43310Y-29765D02*
X45361Y-29765D01*
X45361Y-29765D02*
X45657Y-29765D01*
X45657Y-29765D02*
X46841Y-29765D01*
X47495Y-29765D02*
X47505Y-29765D01*
X48159Y-29765D02*
X48160Y-29765D01*
X48160Y-29765D02*
X49341Y-29765D01*
X49995Y-29765D02*
X50005Y-29765D01*
X50659Y-29765D02*
X50660Y-29765D01*
X50660Y-29765D02*
X51750Y-29765D01*
X51750Y-29765D02*
X51841Y-29765D01*
X52495Y-29765D02*
X52505Y-29765D01*
X53159Y-29765D02*
X53160Y-29765D01*
X53160Y-29765D02*
X59675Y-29765D01*
X40325Y-29845D02*
X43310Y-29845D01*
X43310Y-29845D02*
X45361Y-29845D01*
X45361Y-29845D02*
X45657Y-29845D01*
X45657Y-29845D02*
X46862Y-29845D01*
X47495Y-29845D02*
X47505Y-29845D01*
X48139Y-29845D02*
X48160Y-29845D01*
X48160Y-29845D02*
X49362Y-29845D01*
X49995Y-29845D02*
X50005Y-29845D01*
X50639Y-29845D02*
X50660Y-29845D01*
X50660Y-29845D02*
X51750Y-29845D01*
X51750Y-29845D02*
X51862Y-29845D01*
X52495Y-29845D02*
X52505Y-29845D01*
X53139Y-29845D02*
X53160Y-29845D01*
X53160Y-29845D02*
X59675Y-29845D01*
X40325Y-29925D02*
X43310Y-29925D01*
X43310Y-29925D02*
X45361Y-29925D01*
X45361Y-29925D02*
X45657Y-29925D01*
X45657Y-29925D02*
X47495Y-29925D01*
X47495Y-29925D02*
X48160Y-29925D01*
X48160Y-29925D02*
X49995Y-29925D01*
X49995Y-29925D02*
X50660Y-29925D01*
X50660Y-29925D02*
X51750Y-29925D01*
X51750Y-29925D02*
X52495Y-29925D01*
X52495Y-29925D02*
X53160Y-29925D01*
X53160Y-29925D02*
X59675Y-29925D01*
X40325Y-30005D02*
X43310Y-30005D01*
X43310Y-30005D02*
X45361Y-30005D01*
X45361Y-30005D02*
X45657Y-30005D01*
X45657Y-30005D02*
X46895Y-30005D01*
X48105Y-30005D02*
X48160Y-30005D01*
X48160Y-30005D02*
X49395Y-30005D01*
X50605Y-30005D02*
X50660Y-30005D01*
X50660Y-30005D02*
X51750Y-30005D01*
X51750Y-30005D02*
X51895Y-30005D01*
X53105Y-30005D02*
X53160Y-30005D01*
X53160Y-30005D02*
X59675Y-30005D01*
X40325Y-30085D02*
X43310Y-30085D01*
X43310Y-30085D02*
X45361Y-30085D01*
X45361Y-30085D02*
X45657Y-30085D01*
X45657Y-30085D02*
X46788Y-30085D01*
X48212Y-30085D02*
X49288Y-30085D01*
X50712Y-30085D02*
X51750Y-30085D01*
X51750Y-30085D02*
X51788Y-30085D01*
X53212Y-30085D02*
X59675Y-30085D01*
X40325Y-30165D02*
X43310Y-30165D01*
X43310Y-30165D02*
X45361Y-30165D01*
X45361Y-30165D02*
X45657Y-30165D01*
X45657Y-30165D02*
X46749Y-30165D01*
X48250Y-30165D02*
X49249Y-30165D01*
X50750Y-30165D02*
X51749Y-30165D01*
X53250Y-30165D02*
X59675Y-30165D01*
X40325Y-30245D02*
X43310Y-30245D01*
X43310Y-30245D02*
X45361Y-30245D01*
X45361Y-30245D02*
X45657Y-30245D01*
X45657Y-30245D02*
X46741Y-30245D01*
X48259Y-30245D02*
X49241Y-30245D01*
X50759Y-30245D02*
X51741Y-30245D01*
X53259Y-30245D02*
X59675Y-30245D01*
X40325Y-30325D02*
X43310Y-30325D01*
X43310Y-30325D02*
X45361Y-30325D01*
X45361Y-30325D02*
X45657Y-30325D01*
X45657Y-30325D02*
X46741Y-30325D01*
X48259Y-30325D02*
X49241Y-30325D01*
X50759Y-30325D02*
X51741Y-30325D01*
X53259Y-30325D02*
X59675Y-30325D01*
X40325Y-30405D02*
X43310Y-30405D01*
X43310Y-30405D02*
X45361Y-30405D01*
X45361Y-30405D02*
X45657Y-30405D01*
X45657Y-30405D02*
X46741Y-30405D01*
X48259Y-30405D02*
X49241Y-30405D01*
X50759Y-30405D02*
X51741Y-30405D01*
X53259Y-30405D02*
X59675Y-30405D01*
X40325Y-30485D02*
X43310Y-30485D01*
X43310Y-30485D02*
X45361Y-30485D01*
X45361Y-30485D02*
X45657Y-30485D01*
X45657Y-30485D02*
X46741Y-30485D01*
X48259Y-30485D02*
X49241Y-30485D01*
X50759Y-30485D02*
X51741Y-30485D01*
X53259Y-30485D02*
X59675Y-30485D01*
X40325Y-30565D02*
X43310Y-30565D01*
X43310Y-30565D02*
X45361Y-30565D01*
X45361Y-30565D02*
X45657Y-30565D01*
X45657Y-30565D02*
X46741Y-30565D01*
X48259Y-30565D02*
X49241Y-30565D01*
X50759Y-30565D02*
X51741Y-30565D01*
X53259Y-30565D02*
X59675Y-30565D01*
X40325Y-30645D02*
X43310Y-30645D01*
X43310Y-30645D02*
X45361Y-30645D01*
X45361Y-30645D02*
X45657Y-30645D01*
X45657Y-30645D02*
X46741Y-30645D01*
X48259Y-30645D02*
X49241Y-30645D01*
X50759Y-30645D02*
X51741Y-30645D01*
X53259Y-30645D02*
X59675Y-30645D01*
X40325Y-30725D02*
X43310Y-30725D01*
X43310Y-30725D02*
X45361Y-30725D01*
X45361Y-30725D02*
X45657Y-30725D01*
X45657Y-30725D02*
X46741Y-30725D01*
X48259Y-30725D02*
X49241Y-30725D01*
X50759Y-30725D02*
X51741Y-30725D01*
X53259Y-30725D02*
X59675Y-30725D01*
X40325Y-30805D02*
X43310Y-30805D01*
X43310Y-30805D02*
X45361Y-30805D01*
X45361Y-30805D02*
X45657Y-30805D01*
X45657Y-30805D02*
X46741Y-30805D01*
X48259Y-30805D02*
X49241Y-30805D01*
X50759Y-30805D02*
X51741Y-30805D01*
X53259Y-30805D02*
X59675Y-30805D01*
X40325Y-30885D02*
X43310Y-30885D01*
X43310Y-30885D02*
X45361Y-30885D01*
X45361Y-30885D02*
X45657Y-30885D01*
X45657Y-30885D02*
X46741Y-30885D01*
X48259Y-30885D02*
X49241Y-30885D01*
X50759Y-30885D02*
X51741Y-30885D01*
X53259Y-30885D02*
X59675Y-30885D01*
X40325Y-30965D02*
X43310Y-30965D01*
X43310Y-30965D02*
X45361Y-30965D01*
X45361Y-30965D02*
X45657Y-30965D01*
X45657Y-30965D02*
X46763Y-30965D01*
X48239Y-30965D02*
X49263Y-30965D01*
X50739Y-30965D02*
X51763Y-30965D01*
X53239Y-30965D02*
X59675Y-30965D01*
X40325Y-31045D02*
X43310Y-31045D01*
X43310Y-31045D02*
X45361Y-31045D01*
X45361Y-31045D02*
X45657Y-31045D01*
X45657Y-31045D02*
X46818Y-31045D01*
X48182Y-31045D02*
X49318Y-31045D01*
X50682Y-31045D02*
X51818Y-31045D01*
X53182Y-31045D02*
X59675Y-31045D01*
X40325Y-31125D02*
X43310Y-31125D01*
X43310Y-31125D02*
X45361Y-31125D01*
X45361Y-31125D02*
X45657Y-31125D01*
X45657Y-31125D02*
X47050Y-31125D01*
X47950Y-31125D02*
X49550Y-31125D01*
X50450Y-31125D02*
X52050Y-31125D01*
X52950Y-31125D02*
X59675Y-31125D01*
X40325Y-31205D02*
X43310Y-31205D01*
X43310Y-31205D02*
X45361Y-31205D01*
X45361Y-31205D02*
X45657Y-31205D01*
X45657Y-31205D02*
X47050Y-31205D01*
X47950Y-31205D02*
X49550Y-31205D01*
X50450Y-31205D02*
X52050Y-31205D01*
X52950Y-31205D02*
X59675Y-31205D01*
X40325Y-31285D02*
X43310Y-31285D01*
X43310Y-31285D02*
X45361Y-31285D01*
X45361Y-31285D02*
X45657Y-31285D01*
X45657Y-31285D02*
X47050Y-31285D01*
X47950Y-31285D02*
X49550Y-31285D01*
X50450Y-31285D02*
X52050Y-31285D01*
X52950Y-31285D02*
X59675Y-31285D01*
X40325Y-31365D02*
X43310Y-31365D01*
X43310Y-31365D02*
X45361Y-31365D01*
X45361Y-31365D02*
X45657Y-31365D01*
X45657Y-31365D02*
X47050Y-31365D01*
X47950Y-31365D02*
X49550Y-31365D01*
X50450Y-31365D02*
X52050Y-31365D01*
X52950Y-31365D02*
X59675Y-31365D01*
X40325Y-31445D02*
X43310Y-31445D01*
X43310Y-31445D02*
X45361Y-31445D01*
X45361Y-31445D02*
X45657Y-31445D01*
X45657Y-31445D02*
X46828Y-31445D01*
X48172Y-31445D02*
X49328Y-31445D01*
X50672Y-31445D02*
X51828Y-31445D01*
X53172Y-31445D02*
X59675Y-31445D01*
X40325Y-31525D02*
X43310Y-31525D01*
X43310Y-31525D02*
X45361Y-31525D01*
X45361Y-31525D02*
X45657Y-31525D01*
X45657Y-31525D02*
X46766Y-31525D01*
X48233Y-31525D02*
X49266Y-31525D01*
X50733Y-31525D02*
X51766Y-31525D01*
X53233Y-31525D02*
X59675Y-31525D01*
X40325Y-31605D02*
X43310Y-31605D01*
X43310Y-31605D02*
X45361Y-31605D01*
X45361Y-31605D02*
X45657Y-31605D01*
X45657Y-31605D02*
X46741Y-31605D01*
X48259Y-31605D02*
X49241Y-31605D01*
X50759Y-31605D02*
X51741Y-31605D01*
X53259Y-31605D02*
X59675Y-31605D01*
X40325Y-31685D02*
X43310Y-31685D01*
X43310Y-31685D02*
X45361Y-31685D01*
X45361Y-31685D02*
X45657Y-31685D01*
X45657Y-31685D02*
X46741Y-31685D01*
X48259Y-31685D02*
X49241Y-31685D01*
X50759Y-31685D02*
X51741Y-31685D01*
X53259Y-31685D02*
X59675Y-31685D01*
X40325Y-31765D02*
X43310Y-31765D01*
X43310Y-31765D02*
X45361Y-31765D01*
X45361Y-31765D02*
X45657Y-31765D01*
X45657Y-31765D02*
X46741Y-31765D01*
X48259Y-31765D02*
X49241Y-31765D01*
X50759Y-31765D02*
X51741Y-31765D01*
X53259Y-31765D02*
X59675Y-31765D01*
X40325Y-31845D02*
X43310Y-31845D01*
X43310Y-31845D02*
X45361Y-31845D01*
X45361Y-31845D02*
X45657Y-31845D01*
X45657Y-31845D02*
X46741Y-31845D01*
X48259Y-31845D02*
X49241Y-31845D01*
X50759Y-31845D02*
X51741Y-31845D01*
X53259Y-31845D02*
X59675Y-31845D01*
X40325Y-31925D02*
X43310Y-31925D01*
X43310Y-31925D02*
X45361Y-31925D01*
X45361Y-31925D02*
X45657Y-31925D01*
X45657Y-31925D02*
X46741Y-31925D01*
X48259Y-31925D02*
X49241Y-31925D01*
X50759Y-31925D02*
X51741Y-31925D01*
X53259Y-31925D02*
X59675Y-31925D01*
X40325Y-32005D02*
X43310Y-32005D01*
X43310Y-32005D02*
X45361Y-32005D01*
X45361Y-32005D02*
X45657Y-32005D01*
X45657Y-32005D02*
X46741Y-32005D01*
X48259Y-32005D02*
X49241Y-32005D01*
X50759Y-32005D02*
X51741Y-32005D01*
X53259Y-32005D02*
X59675Y-32005D01*
X40325Y-32085D02*
X43310Y-32085D01*
X43310Y-32085D02*
X45361Y-32085D01*
X45361Y-32085D02*
X45657Y-32085D01*
X45657Y-32085D02*
X46741Y-32085D01*
X48259Y-32085D02*
X49241Y-32085D01*
X50759Y-32085D02*
X51741Y-32085D01*
X53259Y-32085D02*
X59675Y-32085D01*
X40325Y-32165D02*
X43310Y-32165D01*
X43310Y-32165D02*
X45361Y-32165D01*
X45361Y-32165D02*
X45657Y-32165D01*
X45657Y-32165D02*
X46741Y-32165D01*
X48259Y-32165D02*
X49241Y-32165D01*
X50759Y-32165D02*
X51741Y-32165D01*
X53259Y-32165D02*
X59675Y-32165D01*
X40325Y-32245D02*
X43310Y-32245D01*
X43310Y-32245D02*
X45361Y-32245D01*
X45361Y-32245D02*
X45657Y-32245D01*
X45657Y-32245D02*
X46741Y-32245D01*
X48259Y-32245D02*
X49241Y-32245D01*
X50759Y-32245D02*
X51741Y-32245D01*
X53259Y-32245D02*
X59675Y-32245D01*
X40325Y-32325D02*
X43310Y-32325D01*
X43310Y-32325D02*
X45361Y-32325D01*
X45361Y-32325D02*
X45657Y-32325D01*
X45657Y-32325D02*
X46746Y-32325D01*
X48255Y-32325D02*
X49246Y-32325D01*
X50755Y-32325D02*
X51746Y-32325D01*
X53255Y-32325D02*
X59675Y-32325D01*
X40325Y-32405D02*
X43310Y-32405D01*
X43310Y-32405D02*
X45361Y-32405D01*
X45361Y-32405D02*
X45657Y-32405D01*
X45657Y-32405D02*
X46779Y-32405D01*
X48222Y-32405D02*
X49279Y-32405D01*
X50722Y-32405D02*
X51779Y-32405D01*
X53222Y-32405D02*
X59675Y-32405D01*
X40325Y-32485D02*
X43310Y-32485D01*
X43310Y-32485D02*
X45361Y-32485D01*
X45361Y-32485D02*
X45657Y-32485D01*
X45657Y-32485D02*
X46871Y-32485D01*
X48129Y-32485D02*
X49371Y-32485D01*
X50629Y-32485D02*
X51871Y-32485D01*
X53129Y-32485D02*
X59675Y-32485D01*
X40325Y-32565D02*
X43310Y-32565D01*
X43310Y-32565D02*
X45361Y-32565D01*
X45361Y-32565D02*
X45657Y-32565D01*
X45657Y-32565D02*
X46808Y-32565D01*
X48192Y-32565D02*
X49308Y-32565D01*
X50692Y-32565D02*
X51808Y-32565D01*
X53192Y-32565D02*
X59675Y-32565D01*
X40325Y-32645D02*
X43310Y-32645D01*
X43310Y-32645D02*
X45361Y-32645D01*
X45361Y-32645D02*
X45657Y-32645D01*
X45657Y-32645D02*
X46757Y-32645D01*
X48242Y-32645D02*
X49257Y-32645D01*
X50742Y-32645D02*
X51757Y-32645D01*
X53242Y-32645D02*
X59675Y-32645D01*
X40325Y-32725D02*
X43310Y-32725D01*
X43310Y-32725D02*
X45361Y-32725D01*
X45361Y-32725D02*
X45657Y-32725D01*
X45657Y-32725D02*
X46741Y-32725D01*
X48259Y-32725D02*
X49241Y-32725D01*
X50759Y-32725D02*
X51741Y-32725D01*
X53259Y-32725D02*
X59675Y-32725D01*
X40325Y-32805D02*
X43310Y-32805D01*
X43310Y-32805D02*
X45361Y-32805D01*
X45361Y-32805D02*
X45657Y-32805D01*
X45657Y-32805D02*
X46741Y-32805D01*
X48259Y-32805D02*
X49241Y-32805D01*
X50759Y-32805D02*
X51741Y-32805D01*
X53259Y-32805D02*
X59675Y-32805D01*
X40325Y-32885D02*
X43310Y-32885D01*
X43310Y-32885D02*
X45361Y-32885D01*
X45361Y-32885D02*
X45657Y-32885D01*
X45657Y-32885D02*
X46741Y-32885D01*
X48259Y-32885D02*
X49241Y-32885D01*
X50759Y-32885D02*
X51741Y-32885D01*
X53259Y-32885D02*
X59675Y-32885D01*
X40325Y-32965D02*
X43310Y-32965D01*
X43310Y-32965D02*
X45361Y-32965D01*
X45361Y-32965D02*
X45657Y-32965D01*
X45657Y-32965D02*
X46741Y-32965D01*
X48259Y-32965D02*
X49241Y-32965D01*
X50759Y-32965D02*
X51741Y-32965D01*
X53259Y-32965D02*
X59675Y-32965D01*
X40325Y-33045D02*
X43310Y-33045D01*
X43310Y-33045D02*
X45361Y-33045D01*
X45361Y-33045D02*
X45657Y-33045D01*
X45657Y-33045D02*
X46741Y-33045D01*
X48259Y-33045D02*
X49241Y-33045D01*
X50759Y-33045D02*
X51741Y-33045D01*
X53259Y-33045D02*
X59675Y-33045D01*
X40325Y-33125D02*
X43310Y-33125D01*
X43310Y-33125D02*
X45361Y-33125D01*
X45361Y-33125D02*
X45657Y-33125D01*
X45657Y-33125D02*
X46741Y-33125D01*
X48259Y-33125D02*
X49241Y-33125D01*
X50759Y-33125D02*
X51741Y-33125D01*
X53259Y-33125D02*
X59675Y-33125D01*
X40325Y-33205D02*
X43310Y-33205D01*
X43310Y-33205D02*
X45361Y-33205D01*
X45361Y-33205D02*
X45657Y-33205D01*
X45657Y-33205D02*
X46741Y-33205D01*
X48259Y-33205D02*
X49241Y-33205D01*
X50759Y-33205D02*
X51741Y-33205D01*
X53259Y-33205D02*
X59675Y-33205D01*
X40325Y-33285D02*
X43310Y-33285D01*
X43310Y-33285D02*
X45361Y-33285D01*
X45361Y-33285D02*
X45657Y-33285D01*
X45657Y-33285D02*
X46741Y-33285D01*
X48259Y-33285D02*
X49241Y-33285D01*
X50759Y-33285D02*
X51741Y-33285D01*
X53259Y-33285D02*
X59675Y-33285D01*
X40325Y-33365D02*
X43310Y-33365D01*
X43310Y-33365D02*
X45361Y-33365D01*
X45361Y-33365D02*
X45657Y-33365D01*
X45657Y-33365D02*
X46741Y-33365D01*
X48259Y-33365D02*
X49241Y-33365D01*
X50759Y-33365D02*
X51741Y-33365D01*
X53259Y-33365D02*
X59675Y-33365D01*
X40325Y-33445D02*
X43310Y-33445D01*
X43310Y-33445D02*
X45361Y-33445D01*
X45361Y-33445D02*
X45657Y-33445D01*
X45657Y-33445D02*
X46754Y-33445D01*
X48247Y-33445D02*
X49254Y-33445D01*
X50747Y-33445D02*
X51754Y-33445D01*
X53247Y-33445D02*
X59675Y-33445D01*
X40325Y-33525D02*
X43310Y-33525D01*
X43310Y-33525D02*
X45361Y-33525D01*
X45361Y-33525D02*
X45657Y-33525D01*
X45657Y-33525D02*
X46798Y-33525D01*
X48202Y-33525D02*
X49298Y-33525D01*
X50702Y-33525D02*
X51798Y-33525D01*
X53202Y-33525D02*
X59675Y-33525D01*
X40325Y-33605D02*
X43310Y-33605D01*
X43310Y-33605D02*
X45361Y-33605D01*
X45361Y-33605D02*
X45657Y-33605D01*
X45657Y-33605D02*
X46919Y-33605D01*
X48081Y-33605D02*
X49419Y-33605D01*
X50581Y-33605D02*
X51919Y-33605D01*
X53081Y-33605D02*
X59675Y-33605D01*
X40325Y-33685D02*
X43310Y-33685D01*
X43310Y-33685D02*
X45361Y-33685D01*
X45361Y-33685D02*
X45657Y-33685D01*
X45657Y-33685D02*
X47050Y-33685D01*
X47950Y-33685D02*
X49550Y-33685D01*
X50450Y-33685D02*
X52050Y-33685D01*
X52950Y-33685D02*
X59675Y-33685D01*
X40325Y-33765D02*
X43310Y-33765D01*
X43310Y-33765D02*
X45361Y-33765D01*
X45361Y-33765D02*
X45657Y-33765D01*
X45657Y-33765D02*
X47050Y-33765D01*
X47950Y-33765D02*
X49550Y-33765D01*
X50450Y-33765D02*
X52050Y-33765D01*
X52950Y-33765D02*
X59675Y-33765D01*
X40325Y-33845D02*
X43310Y-33845D01*
X43310Y-33845D02*
X45361Y-33845D01*
X45361Y-33845D02*
X45657Y-33845D01*
X45657Y-33845D02*
X47050Y-33845D01*
X47950Y-33845D02*
X49550Y-33845D01*
X50450Y-33845D02*
X52050Y-33845D01*
X52950Y-33845D02*
X59675Y-33845D01*
X40325Y-33925D02*
X43310Y-33925D01*
X43310Y-33925D02*
X45361Y-33925D01*
X45361Y-33925D02*
X45657Y-33925D01*
X45657Y-33925D02*
X46848Y-33925D01*
X48152Y-33925D02*
X49348Y-33925D01*
X50652Y-33925D02*
X51848Y-33925D01*
X53152Y-33925D02*
X59675Y-33925D01*
X40325Y-34005D02*
X43310Y-34005D01*
X43310Y-34005D02*
X45361Y-34005D01*
X45361Y-34005D02*
X45657Y-34005D01*
X45657Y-34005D02*
X46774Y-34005D01*
X48225Y-34005D02*
X49274Y-34005D01*
X50725Y-34005D02*
X51774Y-34005D01*
X53225Y-34005D02*
X59675Y-34005D01*
X40325Y-34085D02*
X43310Y-34085D01*
X43310Y-34085D02*
X45361Y-34085D01*
X45361Y-34085D02*
X45657Y-34085D01*
X45657Y-34085D02*
X46741Y-34085D01*
X48258Y-34085D02*
X49241Y-34085D01*
X50758Y-34085D02*
X51741Y-34085D01*
X53258Y-34085D02*
X59675Y-34085D01*
X40325Y-34165D02*
X43310Y-34165D01*
X43310Y-34165D02*
X45361Y-34165D01*
X45361Y-34165D02*
X45657Y-34165D01*
X45657Y-34165D02*
X46741Y-34165D01*
X48259Y-34165D02*
X49241Y-34165D01*
X50759Y-34165D02*
X51741Y-34165D01*
X53259Y-34165D02*
X59675Y-34165D01*
X40325Y-34245D02*
X43310Y-34245D01*
X43310Y-34245D02*
X45361Y-34245D01*
X45361Y-34245D02*
X45657Y-34245D01*
X45657Y-34245D02*
X46741Y-34245D01*
X48259Y-34245D02*
X49241Y-34245D01*
X50759Y-34245D02*
X51741Y-34245D01*
X53259Y-34245D02*
X59675Y-34245D01*
X40325Y-34325D02*
X43310Y-34325D01*
X43310Y-34325D02*
X45361Y-34325D01*
X45361Y-34325D02*
X45657Y-34325D01*
X45657Y-34325D02*
X46741Y-34325D01*
X48259Y-34325D02*
X49241Y-34325D01*
X50759Y-34325D02*
X51741Y-34325D01*
X53259Y-34325D02*
X59675Y-34325D01*
X40325Y-34405D02*
X43310Y-34405D01*
X43310Y-34405D02*
X45361Y-34405D01*
X45361Y-34405D02*
X45657Y-34405D01*
X45657Y-34405D02*
X46741Y-34405D01*
X48259Y-34405D02*
X49241Y-34405D01*
X50759Y-34405D02*
X51741Y-34405D01*
X53259Y-34405D02*
X59675Y-34405D01*
X40325Y-34485D02*
X43310Y-34485D01*
X43310Y-34485D02*
X45361Y-34485D01*
X45361Y-34485D02*
X45657Y-34485D01*
X45657Y-34485D02*
X46741Y-34485D01*
X48259Y-34485D02*
X49241Y-34485D01*
X50759Y-34485D02*
X51741Y-34485D01*
X53259Y-34485D02*
X59675Y-34485D01*
X40325Y-34565D02*
X43310Y-34565D01*
X43310Y-34565D02*
X45361Y-34565D01*
X45361Y-34565D02*
X45657Y-34565D01*
X45657Y-34565D02*
X46741Y-34565D01*
X48259Y-34565D02*
X49241Y-34565D01*
X50759Y-34565D02*
X51741Y-34565D01*
X53259Y-34565D02*
X59675Y-34565D01*
X40325Y-34645D02*
X43310Y-34645D01*
X43310Y-34645D02*
X45361Y-34645D01*
X45361Y-34645D02*
X45657Y-34645D01*
X45657Y-34645D02*
X46741Y-34645D01*
X48259Y-34645D02*
X49241Y-34645D01*
X50759Y-34645D02*
X51741Y-34645D01*
X53259Y-34645D02*
X59675Y-34645D01*
X40325Y-34725D02*
X43310Y-34725D01*
X43310Y-34725D02*
X45361Y-34725D01*
X45361Y-34725D02*
X45657Y-34725D01*
X45657Y-34725D02*
X46741Y-34725D01*
X48259Y-34725D02*
X49241Y-34725D01*
X50759Y-34725D02*
X51741Y-34725D01*
X53259Y-34725D02*
X59675Y-34725D01*
X40325Y-34805D02*
X43310Y-34805D01*
X43310Y-34805D02*
X45361Y-34805D01*
X45361Y-34805D02*
X45657Y-34805D01*
X45657Y-34805D02*
X46741Y-34805D01*
X48259Y-34805D02*
X49241Y-34805D01*
X50759Y-34805D02*
X51741Y-34805D01*
X53259Y-34805D02*
X59675Y-34805D01*
X40325Y-34885D02*
X43310Y-34885D01*
X43310Y-34885D02*
X45361Y-34885D01*
X45361Y-34885D02*
X45657Y-34885D01*
X45657Y-34885D02*
X46771Y-34885D01*
X48230Y-34885D02*
X49271Y-34885D01*
X50730Y-34885D02*
X51771Y-34885D01*
X53230Y-34885D02*
X59675Y-34885D01*
X40325Y-34965D02*
X43310Y-34965D01*
X43310Y-34965D02*
X45361Y-34965D01*
X45361Y-34965D02*
X45657Y-34965D01*
X45657Y-34965D02*
X46838Y-34965D01*
X48162Y-34965D02*
X49338Y-34965D01*
X50662Y-34965D02*
X51838Y-34965D01*
X53162Y-34965D02*
X59675Y-34965D01*
X40325Y-35045D02*
X43310Y-35045D01*
X43310Y-35045D02*
X45361Y-35045D01*
X45361Y-35045D02*
X45657Y-35045D01*
X45657Y-35045D02*
X46828Y-35045D01*
X48172Y-35045D02*
X49328Y-35045D01*
X50672Y-35045D02*
X51828Y-35045D01*
X53172Y-35045D02*
X59675Y-35045D01*
X40325Y-35125D02*
X43310Y-35125D01*
X43310Y-35125D02*
X45361Y-35125D01*
X45361Y-35125D02*
X45657Y-35125D01*
X45657Y-35125D02*
X46766Y-35125D01*
X48233Y-35125D02*
X49266Y-35125D01*
X50733Y-35125D02*
X51766Y-35125D01*
X53233Y-35125D02*
X59675Y-35125D01*
X40325Y-35205D02*
X43310Y-35205D01*
X43310Y-35205D02*
X45361Y-35205D01*
X45361Y-35205D02*
X45657Y-35205D01*
X45657Y-35205D02*
X46741Y-35205D01*
X48259Y-35205D02*
X49241Y-35205D01*
X50759Y-35205D02*
X51741Y-35205D01*
X53259Y-35205D02*
X59675Y-35205D01*
X40325Y-35285D02*
X43310Y-35285D01*
X43310Y-35285D02*
X45361Y-35285D01*
X45361Y-35285D02*
X45657Y-35285D01*
X45657Y-35285D02*
X46741Y-35285D01*
X48259Y-35285D02*
X49241Y-35285D01*
X50759Y-35285D02*
X51741Y-35285D01*
X53259Y-35285D02*
X59675Y-35285D01*
X40325Y-35365D02*
X43310Y-35365D01*
X43310Y-35365D02*
X45361Y-35365D01*
X45361Y-35365D02*
X45657Y-35365D01*
X45657Y-35365D02*
X46741Y-35365D01*
X48259Y-35365D02*
X49241Y-35365D01*
X50759Y-35365D02*
X51741Y-35365D01*
X53259Y-35365D02*
X59675Y-35365D01*
X40325Y-35445D02*
X43310Y-35445D01*
X43310Y-35445D02*
X45361Y-35445D01*
X45361Y-35445D02*
X45657Y-35445D01*
X45657Y-35445D02*
X46741Y-35445D01*
X48259Y-35445D02*
X49241Y-35445D01*
X50759Y-35445D02*
X51741Y-35445D01*
X53259Y-35445D02*
X59675Y-35445D01*
X40325Y-35525D02*
X43310Y-35525D01*
X43310Y-35525D02*
X45361Y-35525D01*
X45361Y-35525D02*
X45657Y-35525D01*
X45657Y-35525D02*
X46741Y-35525D01*
X48259Y-35525D02*
X49241Y-35525D01*
X50759Y-35525D02*
X51741Y-35525D01*
X53259Y-35525D02*
X59675Y-35525D01*
X40325Y-35605D02*
X43310Y-35605D01*
X43310Y-35605D02*
X45361Y-35605D01*
X45361Y-35605D02*
X45657Y-35605D01*
X45657Y-35605D02*
X46741Y-35605D01*
X48259Y-35605D02*
X49241Y-35605D01*
X50759Y-35605D02*
X51741Y-35605D01*
X53259Y-35605D02*
X59675Y-35605D01*
X40325Y-35685D02*
X43310Y-35685D01*
X43310Y-35685D02*
X45361Y-35685D01*
X45361Y-35685D02*
X45657Y-35685D01*
X45657Y-35685D02*
X46741Y-35685D01*
X48259Y-35685D02*
X49241Y-35685D01*
X50759Y-35685D02*
X51741Y-35685D01*
X53259Y-35685D02*
X59675Y-35685D01*
X40325Y-35765D02*
X43310Y-35765D01*
X43310Y-35765D02*
X45361Y-35765D01*
X45361Y-35765D02*
X45657Y-35765D01*
X45657Y-35765D02*
X46741Y-35765D01*
X48259Y-35765D02*
X49241Y-35765D01*
X50759Y-35765D02*
X51741Y-35765D01*
X53259Y-35765D02*
X59675Y-35765D01*
X40325Y-35845D02*
X43310Y-35845D01*
X43310Y-35845D02*
X45361Y-35845D01*
X45361Y-35845D02*
X45657Y-35845D01*
X45657Y-35845D02*
X46741Y-35845D01*
X48259Y-35845D02*
X49241Y-35845D01*
X50759Y-35845D02*
X51741Y-35845D01*
X53259Y-35845D02*
X59675Y-35845D01*
X40325Y-35925D02*
X43310Y-35925D01*
X43310Y-35925D02*
X45361Y-35925D01*
X45361Y-35925D02*
X45657Y-35925D01*
X45657Y-35925D02*
X46746Y-35925D01*
X48255Y-35925D02*
X49246Y-35925D01*
X50755Y-35925D02*
X51746Y-35925D01*
X53255Y-35925D02*
X59675Y-35925D01*
X40325Y-36005D02*
X43310Y-36005D01*
X43310Y-36005D02*
X45361Y-36005D01*
X45361Y-36005D02*
X45657Y-36005D01*
X45657Y-36005D02*
X46779Y-36005D01*
X48222Y-36005D02*
X49279Y-36005D01*
X50722Y-36005D02*
X51779Y-36005D01*
X53222Y-36005D02*
X59675Y-36005D01*
X40325Y-36085D02*
X43310Y-36085D01*
X43310Y-36085D02*
X45361Y-36085D01*
X45361Y-36085D02*
X45657Y-36085D01*
X45657Y-36085D02*
X46871Y-36085D01*
X48130Y-36085D02*
X49371Y-36085D01*
X50630Y-36085D02*
X51871Y-36085D01*
X53130Y-36085D02*
X59675Y-36085D01*
X40325Y-36165D02*
X43310Y-36165D01*
X43310Y-36165D02*
X45361Y-36165D01*
X45361Y-36165D02*
X45657Y-36165D01*
X45657Y-36165D02*
X47050Y-36165D01*
X47950Y-36165D02*
X49550Y-36165D01*
X50450Y-36165D02*
X52050Y-36165D01*
X52950Y-36165D02*
X59675Y-36165D01*
X40325Y-36245D02*
X43310Y-36245D01*
X43310Y-36245D02*
X45361Y-36245D01*
X45361Y-36245D02*
X45657Y-36245D01*
X45657Y-36245D02*
X47050Y-36245D01*
X47950Y-36245D02*
X49550Y-36245D01*
X50450Y-36245D02*
X52050Y-36245D01*
X52950Y-36245D02*
X59675Y-36245D01*
X40325Y-36325D02*
X43310Y-36325D01*
X43310Y-36325D02*
X45361Y-36325D01*
X45361Y-36325D02*
X45657Y-36325D01*
X45657Y-36325D02*
X47050Y-36325D01*
X47950Y-36325D02*
X49550Y-36325D01*
X50450Y-36325D02*
X52050Y-36325D01*
X52950Y-36325D02*
X59675Y-36325D01*
X40325Y-36405D02*
X43310Y-36405D01*
X43310Y-36405D02*
X45361Y-36405D01*
X45361Y-36405D02*
X45657Y-36405D01*
X45657Y-36405D02*
X46895Y-36405D01*
X48105Y-36405D02*
X49395Y-36405D01*
X50605Y-36405D02*
X51895Y-36405D01*
X53105Y-36405D02*
X59675Y-36405D01*
X40325Y-36485D02*
X43310Y-36485D01*
X43310Y-36485D02*
X45361Y-36485D01*
X45361Y-36485D02*
X45657Y-36485D01*
X45657Y-36485D02*
X46788Y-36485D01*
X48212Y-36485D02*
X49288Y-36485D01*
X50712Y-36485D02*
X51788Y-36485D01*
X53212Y-36485D02*
X59675Y-36485D01*
X40325Y-36565D02*
X43310Y-36565D01*
X43310Y-36565D02*
X45361Y-36565D01*
X45361Y-36565D02*
X45657Y-36565D01*
X45657Y-36565D02*
X46749Y-36565D01*
X48250Y-36565D02*
X49249Y-36565D01*
X50750Y-36565D02*
X51749Y-36565D01*
X53250Y-36565D02*
X59675Y-36565D01*
X40325Y-36645D02*
X43310Y-36645D01*
X43310Y-36645D02*
X45361Y-36645D01*
X45361Y-36645D02*
X45657Y-36645D01*
X45657Y-36645D02*
X46741Y-36645D01*
X48259Y-36645D02*
X49241Y-36645D01*
X50759Y-36645D02*
X51741Y-36645D01*
X53259Y-36645D02*
X59675Y-36645D01*
X40325Y-36725D02*
X43310Y-36725D01*
X43310Y-36725D02*
X45361Y-36725D01*
X45361Y-36725D02*
X45657Y-36725D01*
X45657Y-36725D02*
X46741Y-36725D01*
X48259Y-36725D02*
X49241Y-36725D01*
X50759Y-36725D02*
X51741Y-36725D01*
X53259Y-36725D02*
X59675Y-36725D01*
X40325Y-36805D02*
X43310Y-36805D01*
X43310Y-36805D02*
X45361Y-36805D01*
X45361Y-36805D02*
X45657Y-36805D01*
X45657Y-36805D02*
X46741Y-36805D01*
X48259Y-36805D02*
X49241Y-36805D01*
X50759Y-36805D02*
X51741Y-36805D01*
X53259Y-36805D02*
X59675Y-36805D01*
X40325Y-36885D02*
X43310Y-36885D01*
X43310Y-36885D02*
X45361Y-36885D01*
X45361Y-36885D02*
X45657Y-36885D01*
X45657Y-36885D02*
X46741Y-36885D01*
X48259Y-36885D02*
X49241Y-36885D01*
X50759Y-36885D02*
X51741Y-36885D01*
X53259Y-36885D02*
X59675Y-36885D01*
X40325Y-36965D02*
X43310Y-36965D01*
X43310Y-36965D02*
X45361Y-36965D01*
X45361Y-36965D02*
X45657Y-36965D01*
X45657Y-36965D02*
X46741Y-36965D01*
X48259Y-36965D02*
X49241Y-36965D01*
X50759Y-36965D02*
X51741Y-36965D01*
X53259Y-36965D02*
X59675Y-36965D01*
X40325Y-37045D02*
X43310Y-37045D01*
X43310Y-37045D02*
X45361Y-37045D01*
X45361Y-37045D02*
X45657Y-37045D01*
X45657Y-37045D02*
X46741Y-37045D01*
X48259Y-37045D02*
X49241Y-37045D01*
X50759Y-37045D02*
X51741Y-37045D01*
X53259Y-37045D02*
X59675Y-37045D01*
X40325Y-37125D02*
X43310Y-37125D01*
X43310Y-37125D02*
X45361Y-37125D01*
X45361Y-37125D02*
X45657Y-37125D01*
X45657Y-37125D02*
X46741Y-37125D01*
X48259Y-37125D02*
X49241Y-37125D01*
X50759Y-37125D02*
X51741Y-37125D01*
X53259Y-37125D02*
X59675Y-37125D01*
X40325Y-37205D02*
X43310Y-37205D01*
X43310Y-37205D02*
X45361Y-37205D01*
X45361Y-37205D02*
X45657Y-37205D01*
X45657Y-37205D02*
X46741Y-37205D01*
X48259Y-37205D02*
X49241Y-37205D01*
X50759Y-37205D02*
X51741Y-37205D01*
X53259Y-37205D02*
X59675Y-37205D01*
X40325Y-37285D02*
X43310Y-37285D01*
X43310Y-37285D02*
X45361Y-37285D01*
X45361Y-37285D02*
X45657Y-37285D01*
X45657Y-37285D02*
X46741Y-37285D01*
X48259Y-37285D02*
X49241Y-37285D01*
X50759Y-37285D02*
X51741Y-37285D01*
X53259Y-37285D02*
X59675Y-37285D01*
X40325Y-37365D02*
X43310Y-37365D01*
X43310Y-37365D02*
X45361Y-37365D01*
X45361Y-37365D02*
X45657Y-37365D01*
X45657Y-37365D02*
X46763Y-37365D01*
X48239Y-37365D02*
X49263Y-37365D01*
X50739Y-37365D02*
X51763Y-37365D01*
X53239Y-37365D02*
X59675Y-37365D01*
X40325Y-37445D02*
X43310Y-37445D01*
X43310Y-37445D02*
X45361Y-37445D01*
X45361Y-37445D02*
X45657Y-37445D01*
X45657Y-37445D02*
X46818Y-37445D01*
X48182Y-37445D02*
X49318Y-37445D01*
X50682Y-37445D02*
X51818Y-37445D01*
X53182Y-37445D02*
X59675Y-37445D01*
X40325Y-37525D02*
X43310Y-37525D01*
X43310Y-37525D02*
X45361Y-37525D01*
X45361Y-37525D02*
X45657Y-37525D01*
X45657Y-37525D02*
X46848Y-37525D01*
X48152Y-37525D02*
X49348Y-37525D01*
X50652Y-37525D02*
X51848Y-37525D01*
X53152Y-37525D02*
X59675Y-37525D01*
X40325Y-37605D02*
X43310Y-37605D01*
X43310Y-37605D02*
X45361Y-37605D01*
X45361Y-37605D02*
X45657Y-37605D01*
X45657Y-37605D02*
X46774Y-37605D01*
X48225Y-37605D02*
X49274Y-37605D01*
X50725Y-37605D02*
X51774Y-37605D01*
X53225Y-37605D02*
X59675Y-37605D01*
X40325Y-37685D02*
X43310Y-37685D01*
X43310Y-37685D02*
X45361Y-37685D01*
X45361Y-37685D02*
X45657Y-37685D01*
X45657Y-37685D02*
X46741Y-37685D01*
X48258Y-37685D02*
X49241Y-37685D01*
X50758Y-37685D02*
X51741Y-37685D01*
X53258Y-37685D02*
X59675Y-37685D01*
X40325Y-37765D02*
X43310Y-37765D01*
X43310Y-37765D02*
X45361Y-37765D01*
X45361Y-37765D02*
X45657Y-37765D01*
X45657Y-37765D02*
X46741Y-37765D01*
X48259Y-37765D02*
X49241Y-37765D01*
X50759Y-37765D02*
X51741Y-37765D01*
X53259Y-37765D02*
X59675Y-37765D01*
X40325Y-37845D02*
X43310Y-37845D01*
X43310Y-37845D02*
X45361Y-37845D01*
X45361Y-37845D02*
X45657Y-37845D01*
X45657Y-37845D02*
X46741Y-37845D01*
X48259Y-37845D02*
X49241Y-37845D01*
X50759Y-37845D02*
X51741Y-37845D01*
X53259Y-37845D02*
X59675Y-37845D01*
X40325Y-37925D02*
X43310Y-37925D01*
X43310Y-37925D02*
X45361Y-37925D01*
X45361Y-37925D02*
X45657Y-37925D01*
X45657Y-37925D02*
X46741Y-37925D01*
X48259Y-37925D02*
X49241Y-37925D01*
X50759Y-37925D02*
X51741Y-37925D01*
X53259Y-37925D02*
X59675Y-37925D01*
X40325Y-38005D02*
X43310Y-38005D01*
X43310Y-38005D02*
X45361Y-38005D01*
X45361Y-38005D02*
X45657Y-38005D01*
X45657Y-38005D02*
X46741Y-38005D01*
X48259Y-38005D02*
X49241Y-38005D01*
X50759Y-38005D02*
X51741Y-38005D01*
X53259Y-38005D02*
X59675Y-38005D01*
X40325Y-38085D02*
X43310Y-38085D01*
X43310Y-38085D02*
X45361Y-38085D01*
X45361Y-38085D02*
X45657Y-38085D01*
X45657Y-38085D02*
X46741Y-38085D01*
X48259Y-38085D02*
X49241Y-38085D01*
X50759Y-38085D02*
X51741Y-38085D01*
X53259Y-38085D02*
X59675Y-38085D01*
X40325Y-38165D02*
X43310Y-38165D01*
X43310Y-38165D02*
X45361Y-38165D01*
X45361Y-38165D02*
X45657Y-38165D01*
X45657Y-38165D02*
X46741Y-38165D01*
X48259Y-38165D02*
X49241Y-38165D01*
X50759Y-38165D02*
X51741Y-38165D01*
X53259Y-38165D02*
X59675Y-38165D01*
X40325Y-38245D02*
X43310Y-38245D01*
X43310Y-38245D02*
X45361Y-38245D01*
X45361Y-38245D02*
X45657Y-38245D01*
X45657Y-38245D02*
X46741Y-38245D01*
X48259Y-38245D02*
X49241Y-38245D01*
X50759Y-38245D02*
X51741Y-38245D01*
X53259Y-38245D02*
X59675Y-38245D01*
X40325Y-38325D02*
X43310Y-38325D01*
X43310Y-38325D02*
X45361Y-38325D01*
X45361Y-38325D02*
X45657Y-38325D01*
X45657Y-38325D02*
X46741Y-38325D01*
X48259Y-38325D02*
X49241Y-38325D01*
X50759Y-38325D02*
X51741Y-38325D01*
X53259Y-38325D02*
X59675Y-38325D01*
X40325Y-38405D02*
X43310Y-38405D01*
X43310Y-38405D02*
X45361Y-38405D01*
X45361Y-38405D02*
X45657Y-38405D01*
X45657Y-38405D02*
X46741Y-38405D01*
X48259Y-38405D02*
X49241Y-38405D01*
X50759Y-38405D02*
X51741Y-38405D01*
X53259Y-38405D02*
X59675Y-38405D01*
X40325Y-38485D02*
X43310Y-38485D01*
X43310Y-38485D02*
X45361Y-38485D01*
X45361Y-38485D02*
X45657Y-38485D01*
X45657Y-38485D02*
X46771Y-38485D01*
X48230Y-38485D02*
X49271Y-38485D01*
X50730Y-38485D02*
X51771Y-38485D01*
X53230Y-38485D02*
X59675Y-38485D01*
X40325Y-38565D02*
X43310Y-38565D01*
X43310Y-38565D02*
X45361Y-38565D01*
X45361Y-38565D02*
X45657Y-38565D01*
X45657Y-38565D02*
X46838Y-38565D01*
X48162Y-38565D02*
X49338Y-38565D01*
X50662Y-38565D02*
X51838Y-38565D01*
X53162Y-38565D02*
X59675Y-38565D01*
X40325Y-38645D02*
X43310Y-38645D01*
X43310Y-38645D02*
X45361Y-38645D01*
X45361Y-38645D02*
X45657Y-38645D01*
X45657Y-38645D02*
X47050Y-38645D01*
X47950Y-38645D02*
X49550Y-38645D01*
X50450Y-38645D02*
X52050Y-38645D01*
X52950Y-38645D02*
X59675Y-38645D01*
X40325Y-38725D02*
X43310Y-38725D01*
X43310Y-38725D02*
X45361Y-38725D01*
X45361Y-38725D02*
X45657Y-38725D01*
X45657Y-38725D02*
X47050Y-38725D01*
X47950Y-38725D02*
X49550Y-38725D01*
X50450Y-38725D02*
X52050Y-38725D01*
X52950Y-38725D02*
X59675Y-38725D01*
X40325Y-38805D02*
X43310Y-38805D01*
X43310Y-38805D02*
X45361Y-38805D01*
X45361Y-38805D02*
X45657Y-38805D01*
X45657Y-38805D02*
X47050Y-38805D01*
X47950Y-38805D02*
X49550Y-38805D01*
X50450Y-38805D02*
X52050Y-38805D01*
X52950Y-38805D02*
X59675Y-38805D01*
X40325Y-38885D02*
X43310Y-38885D01*
X43310Y-38885D02*
X45361Y-38885D01*
X45361Y-38885D02*
X45657Y-38885D01*
X45657Y-38885D02*
X47050Y-38885D01*
X47950Y-38885D02*
X49550Y-38885D01*
X50450Y-38885D02*
X52050Y-38885D01*
X52950Y-38885D02*
X59675Y-38885D01*
X40325Y-38965D02*
X43310Y-38965D01*
X43310Y-38965D02*
X45361Y-38965D01*
X45361Y-38965D02*
X45657Y-38965D01*
X45657Y-38965D02*
X46808Y-38965D01*
X48192Y-38965D02*
X49308Y-38965D01*
X50692Y-38965D02*
X51808Y-38965D01*
X53192Y-38965D02*
X59675Y-38965D01*
X40325Y-39045D02*
X43310Y-39045D01*
X43310Y-39045D02*
X45361Y-39045D01*
X45361Y-39045D02*
X45657Y-39045D01*
X45657Y-39045D02*
X46757Y-39045D01*
X48242Y-39045D02*
X49257Y-39045D01*
X50742Y-39045D02*
X51757Y-39045D01*
X53242Y-39045D02*
X59675Y-39045D01*
X40325Y-39125D02*
X43310Y-39125D01*
X43310Y-39125D02*
X45361Y-39125D01*
X45361Y-39125D02*
X45657Y-39125D01*
X45657Y-39125D02*
X46741Y-39125D01*
X48259Y-39125D02*
X49241Y-39125D01*
X50759Y-39125D02*
X51741Y-39125D01*
X53259Y-39125D02*
X59675Y-39125D01*
X40325Y-39205D02*
X43310Y-39205D01*
X43310Y-39205D02*
X45361Y-39205D01*
X45361Y-39205D02*
X45657Y-39205D01*
X45657Y-39205D02*
X46741Y-39205D01*
X48259Y-39205D02*
X49241Y-39205D01*
X50759Y-39205D02*
X51741Y-39205D01*
X53259Y-39205D02*
X59675Y-39205D01*
X40325Y-39285D02*
X43310Y-39285D01*
X43310Y-39285D02*
X45361Y-39285D01*
X45361Y-39285D02*
X45657Y-39285D01*
X45657Y-39285D02*
X46741Y-39285D01*
X48259Y-39285D02*
X49241Y-39285D01*
X50759Y-39285D02*
X51741Y-39285D01*
X53259Y-39285D02*
X59675Y-39285D01*
X40325Y-39365D02*
X43310Y-39365D01*
X43310Y-39365D02*
X45361Y-39365D01*
X45361Y-39365D02*
X45657Y-39365D01*
X45657Y-39365D02*
X46741Y-39365D01*
X48259Y-39365D02*
X49241Y-39365D01*
X50759Y-39365D02*
X51741Y-39365D01*
X53259Y-39365D02*
X59675Y-39365D01*
X40325Y-39445D02*
X43310Y-39445D01*
X43310Y-39445D02*
X45361Y-39445D01*
X45361Y-39445D02*
X45657Y-39445D01*
X45657Y-39445D02*
X46741Y-39445D01*
X48259Y-39445D02*
X49241Y-39445D01*
X50759Y-39445D02*
X51741Y-39445D01*
X53259Y-39445D02*
X59675Y-39445D01*
X40325Y-39525D02*
X43310Y-39525D01*
X43310Y-39525D02*
X45361Y-39525D01*
X45361Y-39525D02*
X45657Y-39525D01*
X45657Y-39525D02*
X46741Y-39525D01*
X48259Y-39525D02*
X49241Y-39525D01*
X50759Y-39525D02*
X51741Y-39525D01*
X53259Y-39525D02*
X59675Y-39525D01*
X40325Y-39605D02*
X43310Y-39605D01*
X43310Y-39605D02*
X45361Y-39605D01*
X45361Y-39605D02*
X45657Y-39605D01*
X45657Y-39605D02*
X46741Y-39605D01*
X48259Y-39605D02*
X49241Y-39605D01*
X50759Y-39605D02*
X51741Y-39605D01*
X53259Y-39605D02*
X59675Y-39605D01*
X40325Y-39685D02*
X43310Y-39685D01*
X43310Y-39685D02*
X45361Y-39685D01*
X45361Y-39685D02*
X45657Y-39685D01*
X45657Y-39685D02*
X46741Y-39685D01*
X48259Y-39685D02*
X49241Y-39685D01*
X50759Y-39685D02*
X51741Y-39685D01*
X53259Y-39685D02*
X59675Y-39685D01*
X40325Y-39765D02*
X43310Y-39765D01*
X43310Y-39765D02*
X45361Y-39765D01*
X45361Y-39765D02*
X45657Y-39765D01*
X45657Y-39765D02*
X46741Y-39765D01*
X48259Y-39765D02*
X49241Y-39765D01*
X50759Y-39765D02*
X51741Y-39765D01*
X53259Y-39765D02*
X59675Y-39765D01*
X40325Y-39845D02*
X43310Y-39845D01*
X43310Y-39845D02*
X45361Y-39845D01*
X45361Y-39845D02*
X45657Y-39845D01*
X45657Y-39845D02*
X46754Y-39845D01*
X48247Y-39845D02*
X49254Y-39845D01*
X50747Y-39845D02*
X51754Y-39845D01*
X53247Y-39845D02*
X59675Y-39845D01*
X40325Y-39925D02*
X43310Y-39925D01*
X43310Y-39925D02*
X45361Y-39925D01*
X45361Y-39925D02*
X45657Y-39925D01*
X45657Y-39925D02*
X46798Y-39925D01*
X48202Y-39925D02*
X49298Y-39925D01*
X50702Y-39925D02*
X51798Y-39925D01*
X53202Y-39925D02*
X59675Y-39925D01*
X40325Y-40005D02*
X43310Y-40005D01*
X43310Y-40005D02*
X45361Y-40005D01*
X45361Y-40005D02*
X45657Y-40005D01*
X45657Y-40005D02*
X46894Y-40005D01*
X48106Y-40005D02*
X49394Y-40005D01*
X50606Y-40005D02*
X51894Y-40005D01*
X53106Y-40005D02*
X59675Y-40005D01*
X40325Y-40085D02*
X43310Y-40085D01*
X43310Y-40085D02*
X45361Y-40085D01*
X45361Y-40085D02*
X45657Y-40085D01*
X45657Y-40085D02*
X46788Y-40085D01*
X48212Y-40085D02*
X49288Y-40085D01*
X50712Y-40085D02*
X51788Y-40085D01*
X53212Y-40085D02*
X59675Y-40085D01*
X40325Y-40165D02*
X43310Y-40165D01*
X43310Y-40165D02*
X45361Y-40165D01*
X45361Y-40165D02*
X45657Y-40165D01*
X45657Y-40165D02*
X46749Y-40165D01*
X48250Y-40165D02*
X49249Y-40165D01*
X50750Y-40165D02*
X51749Y-40165D01*
X53250Y-40165D02*
X59675Y-40165D01*
X40325Y-40245D02*
X43310Y-40245D01*
X43310Y-40245D02*
X45361Y-40245D01*
X45361Y-40245D02*
X45657Y-40245D01*
X45657Y-40245D02*
X46741Y-40245D01*
X48259Y-40245D02*
X49241Y-40245D01*
X50759Y-40245D02*
X51741Y-40245D01*
X53259Y-40245D02*
X59675Y-40245D01*
X40325Y-40325D02*
X43310Y-40325D01*
X43310Y-40325D02*
X45361Y-40325D01*
X45361Y-40325D02*
X45657Y-40325D01*
X45657Y-40325D02*
X46741Y-40325D01*
X48259Y-40325D02*
X49241Y-40325D01*
X50759Y-40325D02*
X51741Y-40325D01*
X53259Y-40325D02*
X59675Y-40325D01*
X40325Y-40405D02*
X43310Y-40405D01*
X43310Y-40405D02*
X45361Y-40405D01*
X45361Y-40405D02*
X45657Y-40405D01*
X45657Y-40405D02*
X46741Y-40405D01*
X48259Y-40405D02*
X49241Y-40405D01*
X50759Y-40405D02*
X51741Y-40405D01*
X53259Y-40405D02*
X59675Y-40405D01*
X40325Y-40485D02*
X43310Y-40485D01*
X43310Y-40485D02*
X45361Y-40485D01*
X45361Y-40485D02*
X45657Y-40485D01*
X45657Y-40485D02*
X46741Y-40485D01*
X48259Y-40485D02*
X49241Y-40485D01*
X50759Y-40485D02*
X51741Y-40485D01*
X53259Y-40485D02*
X59675Y-40485D01*
X40325Y-40565D02*
X43310Y-40565D01*
X43310Y-40565D02*
X45361Y-40565D01*
X45361Y-40565D02*
X45657Y-40565D01*
X45657Y-40565D02*
X46741Y-40565D01*
X48259Y-40565D02*
X49241Y-40565D01*
X50759Y-40565D02*
X51741Y-40565D01*
X53259Y-40565D02*
X59675Y-40565D01*
X40325Y-40645D02*
X43310Y-40645D01*
X43310Y-40645D02*
X45361Y-40645D01*
X45361Y-40645D02*
X45657Y-40645D01*
X45657Y-40645D02*
X46741Y-40645D01*
X48259Y-40645D02*
X49241Y-40645D01*
X50759Y-40645D02*
X51741Y-40645D01*
X53259Y-40645D02*
X59675Y-40645D01*
X40325Y-40725D02*
X43310Y-40725D01*
X43310Y-40725D02*
X45361Y-40725D01*
X45361Y-40725D02*
X45657Y-40725D01*
X45657Y-40725D02*
X46741Y-40725D01*
X48259Y-40725D02*
X49241Y-40725D01*
X50759Y-40725D02*
X51741Y-40725D01*
X53259Y-40725D02*
X59675Y-40725D01*
X40325Y-40805D02*
X43310Y-40805D01*
X43310Y-40805D02*
X45361Y-40805D01*
X45361Y-40805D02*
X45657Y-40805D01*
X45657Y-40805D02*
X46741Y-40805D01*
X48259Y-40805D02*
X49241Y-40805D01*
X50759Y-40805D02*
X51741Y-40805D01*
X53259Y-40805D02*
X59675Y-40805D01*
X40325Y-40885D02*
X43310Y-40885D01*
X43310Y-40885D02*
X45361Y-40885D01*
X45361Y-40885D02*
X45657Y-40885D01*
X45657Y-40885D02*
X46741Y-40885D01*
X48259Y-40885D02*
X49241Y-40885D01*
X50759Y-40885D02*
X51741Y-40885D01*
X53259Y-40885D02*
X59675Y-40885D01*
X40325Y-40965D02*
X43310Y-40965D01*
X43310Y-40965D02*
X45361Y-40965D01*
X45361Y-40965D02*
X45657Y-40965D01*
X45657Y-40965D02*
X46763Y-40965D01*
X48239Y-40965D02*
X49263Y-40965D01*
X50739Y-40965D02*
X51763Y-40965D01*
X53239Y-40965D02*
X59675Y-40965D01*
X40325Y-41045D02*
X43310Y-41045D01*
X43310Y-41045D02*
X45361Y-41045D01*
X45361Y-41045D02*
X45657Y-41045D01*
X45657Y-41045D02*
X46818Y-41045D01*
X48182Y-41045D02*
X49318Y-41045D01*
X50682Y-41045D02*
X51818Y-41045D01*
X53182Y-41045D02*
X59675Y-41045D01*
X40325Y-41125D02*
X43310Y-41125D01*
X43310Y-41125D02*
X45361Y-41125D01*
X45361Y-41125D02*
X45657Y-41125D01*
X45657Y-41125D02*
X47050Y-41125D01*
X47950Y-41125D02*
X49550Y-41125D01*
X50450Y-41125D02*
X52050Y-41125D01*
X52950Y-41125D02*
X59675Y-41125D01*
X40325Y-41205D02*
X43310Y-41205D01*
X43310Y-41205D02*
X45361Y-41205D01*
X45361Y-41205D02*
X45657Y-41205D01*
X45657Y-41205D02*
X47050Y-41205D01*
X47950Y-41205D02*
X49550Y-41205D01*
X50450Y-41205D02*
X52050Y-41205D01*
X52950Y-41205D02*
X59675Y-41205D01*
X40325Y-41285D02*
X43310Y-41285D01*
X43310Y-41285D02*
X45361Y-41285D01*
X45361Y-41285D02*
X45657Y-41285D01*
X45657Y-41285D02*
X47050Y-41285D01*
X47950Y-41285D02*
X49550Y-41285D01*
X50450Y-41285D02*
X52050Y-41285D01*
X52950Y-41285D02*
X59675Y-41285D01*
X40325Y-41365D02*
X43310Y-41365D01*
X43310Y-41365D02*
X45361Y-41365D01*
X45361Y-41365D02*
X45657Y-41365D01*
X45657Y-41365D02*
X47050Y-41365D01*
X47950Y-41365D02*
X49550Y-41365D01*
X50450Y-41365D02*
X52050Y-41365D01*
X52950Y-41365D02*
X59675Y-41365D01*
X40325Y-41445D02*
X43310Y-41445D01*
X43310Y-41445D02*
X45361Y-41445D01*
X45361Y-41445D02*
X45657Y-41445D01*
X45657Y-41445D02*
X46828Y-41445D01*
X48172Y-41445D02*
X49328Y-41445D01*
X50672Y-41445D02*
X51828Y-41445D01*
X53172Y-41445D02*
X59675Y-41445D01*
X40325Y-41525D02*
X43310Y-41525D01*
X43310Y-41525D02*
X45361Y-41525D01*
X45361Y-41525D02*
X45657Y-41525D01*
X45657Y-41525D02*
X46766Y-41525D01*
X48233Y-41525D02*
X49266Y-41525D01*
X50733Y-41525D02*
X51766Y-41525D01*
X53233Y-41525D02*
X59675Y-41525D01*
X40325Y-41605D02*
X43310Y-41605D01*
X43310Y-41605D02*
X45361Y-41605D01*
X45361Y-41605D02*
X45657Y-41605D01*
X45657Y-41605D02*
X46741Y-41605D01*
X48259Y-41605D02*
X49241Y-41605D01*
X50759Y-41605D02*
X51741Y-41605D01*
X53259Y-41605D02*
X59675Y-41605D01*
X40325Y-41685D02*
X43310Y-41685D01*
X43310Y-41685D02*
X45361Y-41685D01*
X45361Y-41685D02*
X45657Y-41685D01*
X45657Y-41685D02*
X46741Y-41685D01*
X48259Y-41685D02*
X49241Y-41685D01*
X50759Y-41685D02*
X51741Y-41685D01*
X53259Y-41685D02*
X59675Y-41685D01*
X40325Y-41765D02*
X43310Y-41765D01*
X43310Y-41765D02*
X45361Y-41765D01*
X45361Y-41765D02*
X45657Y-41765D01*
X45657Y-41765D02*
X46741Y-41765D01*
X48259Y-41765D02*
X49241Y-41765D01*
X50759Y-41765D02*
X51741Y-41765D01*
X53259Y-41765D02*
X59675Y-41765D01*
X40325Y-41845D02*
X43310Y-41845D01*
X43310Y-41845D02*
X45361Y-41845D01*
X45361Y-41845D02*
X45657Y-41845D01*
X45657Y-41845D02*
X46741Y-41845D01*
X48259Y-41845D02*
X49241Y-41845D01*
X50759Y-41845D02*
X51741Y-41845D01*
X53259Y-41845D02*
X59675Y-41845D01*
X40325Y-41925D02*
X43310Y-41925D01*
X43310Y-41925D02*
X45361Y-41925D01*
X45361Y-41925D02*
X45657Y-41925D01*
X45657Y-41925D02*
X46741Y-41925D01*
X48259Y-41925D02*
X49241Y-41925D01*
X50759Y-41925D02*
X51741Y-41925D01*
X53259Y-41925D02*
X59675Y-41925D01*
X40325Y-42005D02*
X43310Y-42005D01*
X43310Y-42005D02*
X45361Y-42005D01*
X45361Y-42005D02*
X45657Y-42005D01*
X45657Y-42005D02*
X46741Y-42005D01*
X48259Y-42005D02*
X49241Y-42005D01*
X50759Y-42005D02*
X51741Y-42005D01*
X53259Y-42005D02*
X59675Y-42005D01*
X40325Y-42085D02*
X43310Y-42085D01*
X43310Y-42085D02*
X45361Y-42085D01*
X45361Y-42085D02*
X45657Y-42085D01*
X45657Y-42085D02*
X46741Y-42085D01*
X48259Y-42085D02*
X49241Y-42085D01*
X50759Y-42085D02*
X51741Y-42085D01*
X53259Y-42085D02*
X59675Y-42085D01*
X40325Y-42165D02*
X43310Y-42165D01*
X43310Y-42165D02*
X45361Y-42165D01*
X45361Y-42165D02*
X45657Y-42165D01*
X45657Y-42165D02*
X46741Y-42165D01*
X48259Y-42165D02*
X49241Y-42165D01*
X50759Y-42165D02*
X51741Y-42165D01*
X53259Y-42165D02*
X59675Y-42165D01*
X40325Y-42245D02*
X43310Y-42245D01*
X43310Y-42245D02*
X45361Y-42245D01*
X45361Y-42245D02*
X45657Y-42245D01*
X45657Y-42245D02*
X46741Y-42245D01*
X48259Y-42245D02*
X49241Y-42245D01*
X50759Y-42245D02*
X51741Y-42245D01*
X53259Y-42245D02*
X59675Y-42245D01*
X40325Y-42325D02*
X43310Y-42325D01*
X43310Y-42325D02*
X45361Y-42325D01*
X45361Y-42325D02*
X45657Y-42325D01*
X45657Y-42325D02*
X46746Y-42325D01*
X48255Y-42325D02*
X49246Y-42325D01*
X50755Y-42325D02*
X51746Y-42325D01*
X53255Y-42325D02*
X59675Y-42325D01*
X40325Y-42405D02*
X43310Y-42405D01*
X43310Y-42405D02*
X45361Y-42405D01*
X45361Y-42405D02*
X45657Y-42405D01*
X45657Y-42405D02*
X46779Y-42405D01*
X48222Y-42405D02*
X49279Y-42405D01*
X50722Y-42405D02*
X51779Y-42405D01*
X53222Y-42405D02*
X59675Y-42405D01*
X40325Y-42485D02*
X43310Y-42485D01*
X43310Y-42485D02*
X45361Y-42485D01*
X45361Y-42485D02*
X45657Y-42485D01*
X45657Y-42485D02*
X46871Y-42485D01*
X48129Y-42485D02*
X49371Y-42485D01*
X50629Y-42485D02*
X51871Y-42485D01*
X53129Y-42485D02*
X59675Y-42485D01*
X40325Y-42565D02*
X43310Y-42565D01*
X43310Y-42565D02*
X45361Y-42565D01*
X45361Y-42565D02*
X45657Y-42565D01*
X45657Y-42565D02*
X46808Y-42565D01*
X48192Y-42565D02*
X49308Y-42565D01*
X50692Y-42565D02*
X51808Y-42565D01*
X53192Y-42565D02*
X59675Y-42565D01*
X40325Y-42645D02*
X43310Y-42645D01*
X43310Y-42645D02*
X45361Y-42645D01*
X45361Y-42645D02*
X45657Y-42645D01*
X45657Y-42645D02*
X46757Y-42645D01*
X48242Y-42645D02*
X49257Y-42645D01*
X50742Y-42645D02*
X51757Y-42645D01*
X53242Y-42645D02*
X59675Y-42645D01*
X40325Y-42725D02*
X43310Y-42725D01*
X43310Y-42725D02*
X45361Y-42725D01*
X45361Y-42725D02*
X45657Y-42725D01*
X45657Y-42725D02*
X46741Y-42725D01*
X48259Y-42725D02*
X49241Y-42725D01*
X50759Y-42725D02*
X51741Y-42725D01*
X53259Y-42725D02*
X59675Y-42725D01*
X40325Y-42805D02*
X43310Y-42805D01*
X43310Y-42805D02*
X45361Y-42805D01*
X45361Y-42805D02*
X45657Y-42805D01*
X45657Y-42805D02*
X46741Y-42805D01*
X48259Y-42805D02*
X49241Y-42805D01*
X50759Y-42805D02*
X51741Y-42805D01*
X53259Y-42805D02*
X59675Y-42805D01*
X40325Y-42885D02*
X43310Y-42885D01*
X43310Y-42885D02*
X45361Y-42885D01*
X45361Y-42885D02*
X45657Y-42885D01*
X45657Y-42885D02*
X46741Y-42885D01*
X48259Y-42885D02*
X49241Y-42885D01*
X50759Y-42885D02*
X51741Y-42885D01*
X53259Y-42885D02*
X59675Y-42885D01*
X40325Y-42965D02*
X43310Y-42965D01*
X43310Y-42965D02*
X45361Y-42965D01*
X45361Y-42965D02*
X45657Y-42965D01*
X45657Y-42965D02*
X46741Y-42965D01*
X48259Y-42965D02*
X49241Y-42965D01*
X50759Y-42965D02*
X51741Y-42965D01*
X53259Y-42965D02*
X59675Y-42965D01*
X40325Y-43045D02*
X43310Y-43045D01*
X43310Y-43045D02*
X45361Y-43045D01*
X45361Y-43045D02*
X45657Y-43045D01*
X45657Y-43045D02*
X46741Y-43045D01*
X48259Y-43045D02*
X49241Y-43045D01*
X50759Y-43045D02*
X51741Y-43045D01*
X53259Y-43045D02*
X59675Y-43045D01*
X40325Y-43125D02*
X43310Y-43125D01*
X43310Y-43125D02*
X45361Y-43125D01*
X45361Y-43125D02*
X45657Y-43125D01*
X45657Y-43125D02*
X46741Y-43125D01*
X48259Y-43125D02*
X49241Y-43125D01*
X50759Y-43125D02*
X51741Y-43125D01*
X53259Y-43125D02*
X59675Y-43125D01*
X40325Y-43205D02*
X43310Y-43205D01*
X43310Y-43205D02*
X45361Y-43205D01*
X45361Y-43205D02*
X45657Y-43205D01*
X45657Y-43205D02*
X46741Y-43205D01*
X48259Y-43205D02*
X49241Y-43205D01*
X50759Y-43205D02*
X51741Y-43205D01*
X53259Y-43205D02*
X59675Y-43205D01*
X40325Y-43285D02*
X43310Y-43285D01*
X43310Y-43285D02*
X45361Y-43285D01*
X45361Y-43285D02*
X45657Y-43285D01*
X45657Y-43285D02*
X46741Y-43285D01*
X48259Y-43285D02*
X49241Y-43285D01*
X50759Y-43285D02*
X51741Y-43285D01*
X53259Y-43285D02*
X59675Y-43285D01*
X40325Y-43365D02*
X43310Y-43365D01*
X43310Y-43365D02*
X45361Y-43365D01*
X45361Y-43365D02*
X45657Y-43365D01*
X45657Y-43365D02*
X46741Y-43365D01*
X48259Y-43365D02*
X49241Y-43365D01*
X50759Y-43365D02*
X51741Y-43365D01*
X53259Y-43365D02*
X59675Y-43365D01*
X40325Y-43445D02*
X43310Y-43445D01*
X43310Y-43445D02*
X45361Y-43445D01*
X45361Y-43445D02*
X45657Y-43445D01*
X45657Y-43445D02*
X46754Y-43445D01*
X48247Y-43445D02*
X49254Y-43445D01*
X50747Y-43445D02*
X51754Y-43445D01*
X53247Y-43445D02*
X59675Y-43445D01*
X40325Y-43525D02*
X43310Y-43525D01*
X43310Y-43525D02*
X45361Y-43525D01*
X45361Y-43525D02*
X45657Y-43525D01*
X45657Y-43525D02*
X46798Y-43525D01*
X48202Y-43525D02*
X49298Y-43525D01*
X50702Y-43525D02*
X51798Y-43525D01*
X53202Y-43525D02*
X59675Y-43525D01*
X40325Y-43605D02*
X43310Y-43605D01*
X43310Y-43605D02*
X45361Y-43605D01*
X45361Y-43605D02*
X45657Y-43605D01*
X45657Y-43605D02*
X46919Y-43605D01*
X48081Y-43605D02*
X49419Y-43605D01*
X50581Y-43605D02*
X51919Y-43605D01*
X53081Y-43605D02*
X59675Y-43605D01*
X40325Y-43685D02*
X43310Y-43685D01*
X43310Y-43685D02*
X45361Y-43685D01*
X45361Y-43685D02*
X45657Y-43685D01*
X45657Y-43685D02*
X47050Y-43685D01*
X47950Y-43685D02*
X49550Y-43685D01*
X50450Y-43685D02*
X52050Y-43685D01*
X52950Y-43685D02*
X59675Y-43685D01*
X40325Y-43765D02*
X43310Y-43765D01*
X43310Y-43765D02*
X45361Y-43765D01*
X45361Y-43765D02*
X45657Y-43765D01*
X45657Y-43765D02*
X47050Y-43765D01*
X47950Y-43765D02*
X49550Y-43765D01*
X50450Y-43765D02*
X52050Y-43765D01*
X52950Y-43765D02*
X59675Y-43765D01*
X40325Y-43845D02*
X43310Y-43845D01*
X43310Y-43845D02*
X45361Y-43845D01*
X45361Y-43845D02*
X45657Y-43845D01*
X45657Y-43845D02*
X47050Y-43845D01*
X47950Y-43845D02*
X49550Y-43845D01*
X50450Y-43845D02*
X52050Y-43845D01*
X52950Y-43845D02*
X59675Y-43845D01*
X40325Y-43925D02*
X43310Y-43925D01*
X43310Y-43925D02*
X45361Y-43925D01*
X45361Y-43925D02*
X45657Y-43925D01*
X45657Y-43925D02*
X46848Y-43925D01*
X48152Y-43925D02*
X49348Y-43925D01*
X50652Y-43925D02*
X51848Y-43925D01*
X53152Y-43925D02*
X59675Y-43925D01*
X40325Y-44005D02*
X43310Y-44005D01*
X43310Y-44005D02*
X45361Y-44005D01*
X45361Y-44005D02*
X45657Y-44005D01*
X45657Y-44005D02*
X46774Y-44005D01*
X48225Y-44005D02*
X49274Y-44005D01*
X50725Y-44005D02*
X51774Y-44005D01*
X53225Y-44005D02*
X59675Y-44005D01*
X40325Y-44085D02*
X43310Y-44085D01*
X43310Y-44085D02*
X45361Y-44085D01*
X45361Y-44085D02*
X45657Y-44085D01*
X45657Y-44085D02*
X46741Y-44085D01*
X48258Y-44085D02*
X49241Y-44085D01*
X50758Y-44085D02*
X51741Y-44085D01*
X53258Y-44085D02*
X59675Y-44085D01*
X40325Y-44165D02*
X43310Y-44165D01*
X43310Y-44165D02*
X45361Y-44165D01*
X45361Y-44165D02*
X45657Y-44165D01*
X45657Y-44165D02*
X46741Y-44165D01*
X48259Y-44165D02*
X49241Y-44165D01*
X50759Y-44165D02*
X51741Y-44165D01*
X53259Y-44165D02*
X59675Y-44165D01*
X40325Y-44245D02*
X43310Y-44245D01*
X43310Y-44245D02*
X45361Y-44245D01*
X45361Y-44245D02*
X45657Y-44245D01*
X45657Y-44245D02*
X46741Y-44245D01*
X48259Y-44245D02*
X49241Y-44245D01*
X50759Y-44245D02*
X51741Y-44245D01*
X53259Y-44245D02*
X59675Y-44245D01*
X40325Y-44325D02*
X43310Y-44325D01*
X43310Y-44325D02*
X45361Y-44325D01*
X45361Y-44325D02*
X45657Y-44325D01*
X45657Y-44325D02*
X46741Y-44325D01*
X48259Y-44325D02*
X49241Y-44325D01*
X50759Y-44325D02*
X51741Y-44325D01*
X53259Y-44325D02*
X59675Y-44325D01*
X40325Y-44405D02*
X43310Y-44405D01*
X43310Y-44405D02*
X45361Y-44405D01*
X45361Y-44405D02*
X45657Y-44405D01*
X45657Y-44405D02*
X46741Y-44405D01*
X48259Y-44405D02*
X49241Y-44405D01*
X50759Y-44405D02*
X51741Y-44405D01*
X53259Y-44405D02*
X59675Y-44405D01*
X40325Y-44485D02*
X43310Y-44485D01*
X43310Y-44485D02*
X45361Y-44485D01*
X45361Y-44485D02*
X45657Y-44485D01*
X45657Y-44485D02*
X46741Y-44485D01*
X48259Y-44485D02*
X49241Y-44485D01*
X50759Y-44485D02*
X51741Y-44485D01*
X53259Y-44485D02*
X59675Y-44485D01*
X40325Y-44565D02*
X43310Y-44565D01*
X43310Y-44565D02*
X45361Y-44565D01*
X45361Y-44565D02*
X45657Y-44565D01*
X45657Y-44565D02*
X46741Y-44565D01*
X48259Y-44565D02*
X49241Y-44565D01*
X50759Y-44565D02*
X51741Y-44565D01*
X53259Y-44565D02*
X59675Y-44565D01*
X40325Y-44645D02*
X43310Y-44645D01*
X43310Y-44645D02*
X45361Y-44645D01*
X45361Y-44645D02*
X45657Y-44645D01*
X45657Y-44645D02*
X46741Y-44645D01*
X48259Y-44645D02*
X49241Y-44645D01*
X50759Y-44645D02*
X51741Y-44645D01*
X53259Y-44645D02*
X59675Y-44645D01*
X40325Y-44725D02*
X43310Y-44725D01*
X43310Y-44725D02*
X45361Y-44725D01*
X45361Y-44725D02*
X45657Y-44725D01*
X45657Y-44725D02*
X46741Y-44725D01*
X48259Y-44725D02*
X49241Y-44725D01*
X50759Y-44725D02*
X51741Y-44725D01*
X53259Y-44725D02*
X59675Y-44725D01*
X40325Y-44805D02*
X43310Y-44805D01*
X43310Y-44805D02*
X45361Y-44805D01*
X45361Y-44805D02*
X45657Y-44805D01*
X45657Y-44805D02*
X46741Y-44805D01*
X48259Y-44805D02*
X49241Y-44805D01*
X50759Y-44805D02*
X51741Y-44805D01*
X53259Y-44805D02*
X59675Y-44805D01*
X40325Y-44885D02*
X43310Y-44885D01*
X43310Y-44885D02*
X45361Y-44885D01*
X45361Y-44885D02*
X45657Y-44885D01*
X45657Y-44885D02*
X46771Y-44885D01*
X48230Y-44885D02*
X49271Y-44885D01*
X50730Y-44885D02*
X51771Y-44885D01*
X53230Y-44885D02*
X59675Y-44885D01*
X40325Y-44965D02*
X43310Y-44965D01*
X43310Y-44965D02*
X45361Y-44965D01*
X45361Y-44965D02*
X45657Y-44965D01*
X45657Y-44965D02*
X46838Y-44965D01*
X48162Y-44965D02*
X49338Y-44965D01*
X50662Y-44965D02*
X51838Y-44965D01*
X53162Y-44965D02*
X59675Y-44965D01*
X40325Y-45045D02*
X43310Y-45045D01*
X43310Y-45045D02*
X45361Y-45045D01*
X45361Y-45045D02*
X45657Y-45045D01*
X45657Y-45045D02*
X46828Y-45045D01*
X48172Y-45045D02*
X49328Y-45045D01*
X50672Y-45045D02*
X51828Y-45045D01*
X53172Y-45045D02*
X59675Y-45045D01*
X40325Y-45125D02*
X43310Y-45125D01*
X43310Y-45125D02*
X45361Y-45125D01*
X45361Y-45125D02*
X45657Y-45125D01*
X45657Y-45125D02*
X46766Y-45125D01*
X48233Y-45125D02*
X49266Y-45125D01*
X50733Y-45125D02*
X51766Y-45125D01*
X53233Y-45125D02*
X59675Y-45125D01*
X40325Y-45205D02*
X43310Y-45205D01*
X43310Y-45205D02*
X45361Y-45205D01*
X45361Y-45205D02*
X45657Y-45205D01*
X45657Y-45205D02*
X46741Y-45205D01*
X48259Y-45205D02*
X49241Y-45205D01*
X50759Y-45205D02*
X51741Y-45205D01*
X53259Y-45205D02*
X59675Y-45205D01*
X40325Y-45285D02*
X43310Y-45285D01*
X43310Y-45285D02*
X45361Y-45285D01*
X45361Y-45285D02*
X45657Y-45285D01*
X45657Y-45285D02*
X46741Y-45285D01*
X48259Y-45285D02*
X49241Y-45285D01*
X50759Y-45285D02*
X51741Y-45285D01*
X53259Y-45285D02*
X59675Y-45285D01*
X40325Y-45365D02*
X43310Y-45365D01*
X43310Y-45365D02*
X45361Y-45365D01*
X45361Y-45365D02*
X45657Y-45365D01*
X45657Y-45365D02*
X46741Y-45365D01*
X48259Y-45365D02*
X49241Y-45365D01*
X50759Y-45365D02*
X51741Y-45365D01*
X53259Y-45365D02*
X59675Y-45365D01*
X40325Y-45445D02*
X43310Y-45445D01*
X43310Y-45445D02*
X45361Y-45445D01*
X45361Y-45445D02*
X45657Y-45445D01*
X45657Y-45445D02*
X46741Y-45445D01*
X48259Y-45445D02*
X49241Y-45445D01*
X50759Y-45445D02*
X51741Y-45445D01*
X53259Y-45445D02*
X59675Y-45445D01*
X40325Y-45525D02*
X43310Y-45525D01*
X43310Y-45525D02*
X45361Y-45525D01*
X45361Y-45525D02*
X45657Y-45525D01*
X45657Y-45525D02*
X46741Y-45525D01*
X48259Y-45525D02*
X49241Y-45525D01*
X50759Y-45525D02*
X51741Y-45525D01*
X53259Y-45525D02*
X59675Y-45525D01*
X40325Y-45605D02*
X43310Y-45605D01*
X43310Y-45605D02*
X45361Y-45605D01*
X45361Y-45605D02*
X45657Y-45605D01*
X45657Y-45605D02*
X46741Y-45605D01*
X48259Y-45605D02*
X49241Y-45605D01*
X50759Y-45605D02*
X51741Y-45605D01*
X53259Y-45605D02*
X59675Y-45605D01*
X40325Y-45685D02*
X43310Y-45685D01*
X43310Y-45685D02*
X45361Y-45685D01*
X45361Y-45685D02*
X45657Y-45685D01*
X45657Y-45685D02*
X46741Y-45685D01*
X48259Y-45685D02*
X49241Y-45685D01*
X50759Y-45685D02*
X51741Y-45685D01*
X53259Y-45685D02*
X59675Y-45685D01*
X40325Y-45765D02*
X43310Y-45765D01*
X43310Y-45765D02*
X45361Y-45765D01*
X45361Y-45765D02*
X45657Y-45765D01*
X45657Y-45765D02*
X46741Y-45765D01*
X48259Y-45765D02*
X49241Y-45765D01*
X50759Y-45765D02*
X51741Y-45765D01*
X53259Y-45765D02*
X59675Y-45765D01*
X40325Y-45845D02*
X43310Y-45845D01*
X43310Y-45845D02*
X45361Y-45845D01*
X45361Y-45845D02*
X45657Y-45845D01*
X45657Y-45845D02*
X46741Y-45845D01*
X48259Y-45845D02*
X49241Y-45845D01*
X50759Y-45845D02*
X51741Y-45845D01*
X53259Y-45845D02*
X59675Y-45845D01*
X40325Y-45925D02*
X43310Y-45925D01*
X43310Y-45925D02*
X45361Y-45925D01*
X45361Y-45925D02*
X45657Y-45925D01*
X45657Y-45925D02*
X46746Y-45925D01*
X48255Y-45925D02*
X49246Y-45925D01*
X50755Y-45925D02*
X51746Y-45925D01*
X53255Y-45925D02*
X59675Y-45925D01*
X40325Y-46005D02*
X43310Y-46005D01*
X43310Y-46005D02*
X45361Y-46005D01*
X45361Y-46005D02*
X45657Y-46005D01*
X45657Y-46005D02*
X46779Y-46005D01*
X48222Y-46005D02*
X49279Y-46005D01*
X50722Y-46005D02*
X51779Y-46005D01*
X53222Y-46005D02*
X59675Y-46005D01*
X40325Y-46085D02*
X43310Y-46085D01*
X43310Y-46085D02*
X45361Y-46085D01*
X45361Y-46085D02*
X45657Y-46085D01*
X45657Y-46085D02*
X46871Y-46085D01*
X48130Y-46085D02*
X49371Y-46085D01*
X50630Y-46085D02*
X51871Y-46085D01*
X53130Y-46085D02*
X59675Y-46085D01*
X40325Y-46165D02*
X43310Y-46165D01*
X43310Y-46165D02*
X45361Y-46165D01*
X45361Y-46165D02*
X45657Y-46165D01*
X45657Y-46165D02*
X47050Y-46165D01*
X47950Y-46165D02*
X49550Y-46165D01*
X50450Y-46165D02*
X52050Y-46165D01*
X52950Y-46165D02*
X59675Y-46165D01*
X40325Y-46245D02*
X43310Y-46245D01*
X43310Y-46245D02*
X45361Y-46245D01*
X45361Y-46245D02*
X45657Y-46245D01*
X45657Y-46245D02*
X47050Y-46245D01*
X47950Y-46245D02*
X49550Y-46245D01*
X50450Y-46245D02*
X52050Y-46245D01*
X52950Y-46245D02*
X59675Y-46245D01*
X40325Y-46325D02*
X43310Y-46325D01*
X43310Y-46325D02*
X45361Y-46325D01*
X45361Y-46325D02*
X45657Y-46325D01*
X45657Y-46325D02*
X47050Y-46325D01*
X47950Y-46325D02*
X49550Y-46325D01*
X50450Y-46325D02*
X52050Y-46325D01*
X52950Y-46325D02*
X59675Y-46325D01*
X40325Y-46405D02*
X43310Y-46405D01*
X43310Y-46405D02*
X45361Y-46405D01*
X45361Y-46405D02*
X45657Y-46405D01*
X45657Y-46405D02*
X46895Y-46405D01*
X48105Y-46405D02*
X49395Y-46405D01*
X50605Y-46405D02*
X51895Y-46405D01*
X53105Y-46405D02*
X59675Y-46405D01*
X40325Y-46485D02*
X43310Y-46485D01*
X43310Y-46485D02*
X45361Y-46485D01*
X45361Y-46485D02*
X45657Y-46485D01*
X45657Y-46485D02*
X46788Y-46485D01*
X48212Y-46485D02*
X49288Y-46485D01*
X50712Y-46485D02*
X51788Y-46485D01*
X53212Y-46485D02*
X59675Y-46485D01*
X40325Y-46565D02*
X43310Y-46565D01*
X43310Y-46565D02*
X45361Y-46565D01*
X45361Y-46565D02*
X45657Y-46565D01*
X45657Y-46565D02*
X46749Y-46565D01*
X48250Y-46565D02*
X49249Y-46565D01*
X50750Y-46565D02*
X51749Y-46565D01*
X53250Y-46565D02*
X59675Y-46565D01*
X40325Y-46645D02*
X43310Y-46645D01*
X43310Y-46645D02*
X45361Y-46645D01*
X45361Y-46645D02*
X45657Y-46645D01*
X45657Y-46645D02*
X46741Y-46645D01*
X48259Y-46645D02*
X49241Y-46645D01*
X50759Y-46645D02*
X51741Y-46645D01*
X53259Y-46645D02*
X59675Y-46645D01*
X40325Y-46725D02*
X43310Y-46725D01*
X43310Y-46725D02*
X45361Y-46725D01*
X45361Y-46725D02*
X45657Y-46725D01*
X45657Y-46725D02*
X46741Y-46725D01*
X48259Y-46725D02*
X49241Y-46725D01*
X50759Y-46725D02*
X51741Y-46725D01*
X53259Y-46725D02*
X59675Y-46725D01*
X40325Y-46805D02*
X43310Y-46805D01*
X43310Y-46805D02*
X45361Y-46805D01*
X45361Y-46805D02*
X45657Y-46805D01*
X45657Y-46805D02*
X46741Y-46805D01*
X48259Y-46805D02*
X49241Y-46805D01*
X50759Y-46805D02*
X51741Y-46805D01*
X53259Y-46805D02*
X59675Y-46805D01*
X40325Y-46885D02*
X43310Y-46885D01*
X43310Y-46885D02*
X45361Y-46885D01*
X45361Y-46885D02*
X45657Y-46885D01*
X45657Y-46885D02*
X46741Y-46885D01*
X48259Y-46885D02*
X49241Y-46885D01*
X50759Y-46885D02*
X51741Y-46885D01*
X53259Y-46885D02*
X59675Y-46885D01*
X40325Y-46965D02*
X43310Y-46965D01*
X43310Y-46965D02*
X45361Y-46965D01*
X45361Y-46965D02*
X45657Y-46965D01*
X45657Y-46965D02*
X46741Y-46965D01*
X48259Y-46965D02*
X49241Y-46965D01*
X50759Y-46965D02*
X51741Y-46965D01*
X53259Y-46965D02*
X59675Y-46965D01*
X40325Y-47045D02*
X43310Y-47045D01*
X43310Y-47045D02*
X45361Y-47045D01*
X45361Y-47045D02*
X45657Y-47045D01*
X45657Y-47045D02*
X46741Y-47045D01*
X48259Y-47045D02*
X49241Y-47045D01*
X50759Y-47045D02*
X51741Y-47045D01*
X53259Y-47045D02*
X59675Y-47045D01*
X40325Y-47125D02*
X43310Y-47125D01*
X43310Y-47125D02*
X45361Y-47125D01*
X45361Y-47125D02*
X45657Y-47125D01*
X45657Y-47125D02*
X46741Y-47125D01*
X48259Y-47125D02*
X49241Y-47125D01*
X50759Y-47125D02*
X51741Y-47125D01*
X53259Y-47125D02*
X59675Y-47125D01*
X40325Y-47205D02*
X43310Y-47205D01*
X43310Y-47205D02*
X45361Y-47205D01*
X45361Y-47205D02*
X45657Y-47205D01*
X45657Y-47205D02*
X46741Y-47205D01*
X48259Y-47205D02*
X49241Y-47205D01*
X50759Y-47205D02*
X51741Y-47205D01*
X53259Y-47205D02*
X59675Y-47205D01*
X40325Y-47285D02*
X43310Y-47285D01*
X43310Y-47285D02*
X45361Y-47285D01*
X45361Y-47285D02*
X45657Y-47285D01*
X45657Y-47285D02*
X46741Y-47285D01*
X48259Y-47285D02*
X49241Y-47285D01*
X50759Y-47285D02*
X51741Y-47285D01*
X53259Y-47285D02*
X59675Y-47285D01*
X40325Y-47365D02*
X43310Y-47365D01*
X43310Y-47365D02*
X45361Y-47365D01*
X45361Y-47365D02*
X45657Y-47365D01*
X45657Y-47365D02*
X46763Y-47365D01*
X48239Y-47365D02*
X49263Y-47365D01*
X50739Y-47365D02*
X51763Y-47365D01*
X53239Y-47365D02*
X59675Y-47365D01*
X40325Y-47445D02*
X43310Y-47445D01*
X43310Y-47445D02*
X45361Y-47445D01*
X45361Y-47445D02*
X45657Y-47445D01*
X45657Y-47445D02*
X46818Y-47445D01*
X48182Y-47445D02*
X49318Y-47445D01*
X50682Y-47445D02*
X51818Y-47445D01*
X53182Y-47445D02*
X59675Y-47445D01*
X40325Y-47525D02*
X43310Y-47525D01*
X43310Y-47525D02*
X45361Y-47525D01*
X45361Y-47525D02*
X45657Y-47525D01*
X45657Y-47525D02*
X46848Y-47525D01*
X48152Y-47525D02*
X49348Y-47525D01*
X50652Y-47525D02*
X51848Y-47525D01*
X53152Y-47525D02*
X59675Y-47525D01*
X40325Y-47605D02*
X43310Y-47605D01*
X43310Y-47605D02*
X45361Y-47605D01*
X45361Y-47605D02*
X45657Y-47605D01*
X45657Y-47605D02*
X46774Y-47605D01*
X48225Y-47605D02*
X49274Y-47605D01*
X50725Y-47605D02*
X51774Y-47605D01*
X53225Y-47605D02*
X59675Y-47605D01*
X40325Y-47685D02*
X43310Y-47685D01*
X43310Y-47685D02*
X45361Y-47685D01*
X45361Y-47685D02*
X45657Y-47685D01*
X45657Y-47685D02*
X46741Y-47685D01*
X48258Y-47685D02*
X49241Y-47685D01*
X50758Y-47685D02*
X51741Y-47685D01*
X53258Y-47685D02*
X59675Y-47685D01*
X40325Y-47765D02*
X43310Y-47765D01*
X43310Y-47765D02*
X45361Y-47765D01*
X45361Y-47765D02*
X45657Y-47765D01*
X45657Y-47765D02*
X46741Y-47765D01*
X48259Y-47765D02*
X49241Y-47765D01*
X50759Y-47765D02*
X51741Y-47765D01*
X53259Y-47765D02*
X59675Y-47765D01*
X40325Y-47845D02*
X43310Y-47845D01*
X43310Y-47845D02*
X45361Y-47845D01*
X45361Y-47845D02*
X45657Y-47845D01*
X45657Y-47845D02*
X46741Y-47845D01*
X48259Y-47845D02*
X49241Y-47845D01*
X50759Y-47845D02*
X51741Y-47845D01*
X53259Y-47845D02*
X59675Y-47845D01*
X40325Y-47925D02*
X43310Y-47925D01*
X43310Y-47925D02*
X45361Y-47925D01*
X45361Y-47925D02*
X45657Y-47925D01*
X45657Y-47925D02*
X46741Y-47925D01*
X48259Y-47925D02*
X49241Y-47925D01*
X50759Y-47925D02*
X51741Y-47925D01*
X53259Y-47925D02*
X59675Y-47925D01*
X40325Y-48005D02*
X43310Y-48005D01*
X43310Y-48005D02*
X45361Y-48005D01*
X45361Y-48005D02*
X45657Y-48005D01*
X45657Y-48005D02*
X46741Y-48005D01*
X48259Y-48005D02*
X49241Y-48005D01*
X50759Y-48005D02*
X51741Y-48005D01*
X53259Y-48005D02*
X59675Y-48005D01*
X40325Y-48085D02*
X43310Y-48085D01*
X43310Y-48085D02*
X45361Y-48085D01*
X45361Y-48085D02*
X45657Y-48085D01*
X45657Y-48085D02*
X46741Y-48085D01*
X48259Y-48085D02*
X49241Y-48085D01*
X50759Y-48085D02*
X51741Y-48085D01*
X53259Y-48085D02*
X59675Y-48085D01*
X40325Y-48165D02*
X43310Y-48165D01*
X43310Y-48165D02*
X45361Y-48165D01*
X45361Y-48165D02*
X45657Y-48165D01*
X45657Y-48165D02*
X46741Y-48165D01*
X48259Y-48165D02*
X49241Y-48165D01*
X50759Y-48165D02*
X51741Y-48165D01*
X53259Y-48165D02*
X59675Y-48165D01*
X40325Y-48245D02*
X43310Y-48245D01*
X43310Y-48245D02*
X45361Y-48245D01*
X45361Y-48245D02*
X45657Y-48245D01*
X45657Y-48245D02*
X46741Y-48245D01*
X48259Y-48245D02*
X49241Y-48245D01*
X50759Y-48245D02*
X51741Y-48245D01*
X53259Y-48245D02*
X59675Y-48245D01*
X40325Y-48325D02*
X43310Y-48325D01*
X43310Y-48325D02*
X45361Y-48325D01*
X45361Y-48325D02*
X45657Y-48325D01*
X45657Y-48325D02*
X46741Y-48325D01*
X48259Y-48325D02*
X49241Y-48325D01*
X50759Y-48325D02*
X51741Y-48325D01*
X53259Y-48325D02*
X59675Y-48325D01*
X40325Y-48405D02*
X43310Y-48405D01*
X43310Y-48405D02*
X45361Y-48405D01*
X45361Y-48405D02*
X45657Y-48405D01*
X45657Y-48405D02*
X46741Y-48405D01*
X48259Y-48405D02*
X49241Y-48405D01*
X50759Y-48405D02*
X51741Y-48405D01*
X53259Y-48405D02*
X59675Y-48405D01*
X40325Y-48485D02*
X43310Y-48485D01*
X43310Y-48485D02*
X45361Y-48485D01*
X45361Y-48485D02*
X45657Y-48485D01*
X45657Y-48485D02*
X46771Y-48485D01*
X48230Y-48485D02*
X49271Y-48485D01*
X50730Y-48485D02*
X51771Y-48485D01*
X53230Y-48485D02*
X59675Y-48485D01*
X40325Y-48565D02*
X43310Y-48565D01*
X43310Y-48565D02*
X45361Y-48565D01*
X45361Y-48565D02*
X45657Y-48565D01*
X45657Y-48565D02*
X46838Y-48565D01*
X48162Y-48565D02*
X49338Y-48565D01*
X50662Y-48565D02*
X51838Y-48565D01*
X53162Y-48565D02*
X59675Y-48565D01*
X40325Y-48645D02*
X43310Y-48645D01*
X43310Y-48645D02*
X45361Y-48645D01*
X45361Y-48645D02*
X45657Y-48645D01*
X45657Y-48645D02*
X47050Y-48645D01*
X47950Y-48645D02*
X49550Y-48645D01*
X50450Y-48645D02*
X52050Y-48645D01*
X52950Y-48645D02*
X59675Y-48645D01*
X40325Y-48725D02*
X43310Y-48725D01*
X43310Y-48725D02*
X45361Y-48725D01*
X45361Y-48725D02*
X45657Y-48725D01*
X45657Y-48725D02*
X47050Y-48725D01*
X47950Y-48725D02*
X49550Y-48725D01*
X50450Y-48725D02*
X52050Y-48725D01*
X52950Y-48725D02*
X59675Y-48725D01*
X40325Y-48805D02*
X43310Y-48805D01*
X43310Y-48805D02*
X45361Y-48805D01*
X45361Y-48805D02*
X45657Y-48805D01*
X45657Y-48805D02*
X47050Y-48805D01*
X47950Y-48805D02*
X49550Y-48805D01*
X50450Y-48805D02*
X52050Y-48805D01*
X52950Y-48805D02*
X59675Y-48805D01*
X40325Y-48885D02*
X43310Y-48885D01*
X43310Y-48885D02*
X45361Y-48885D01*
X45361Y-48885D02*
X45657Y-48885D01*
X45657Y-48885D02*
X47050Y-48885D01*
X47950Y-48885D02*
X49550Y-48885D01*
X50450Y-48885D02*
X52050Y-48885D01*
X52950Y-48885D02*
X59675Y-48885D01*
X40325Y-48965D02*
X43310Y-48965D01*
X43310Y-48965D02*
X45361Y-48965D01*
X45361Y-48965D02*
X45657Y-48965D01*
X45657Y-48965D02*
X46808Y-48965D01*
X48192Y-48965D02*
X49308Y-48965D01*
X50692Y-48965D02*
X51808Y-48965D01*
X53192Y-48965D02*
X59675Y-48965D01*
X40325Y-49045D02*
X43310Y-49045D01*
X43310Y-49045D02*
X45361Y-49045D01*
X45361Y-49045D02*
X45657Y-49045D01*
X45657Y-49045D02*
X46757Y-49045D01*
X48242Y-49045D02*
X49257Y-49045D01*
X50742Y-49045D02*
X51757Y-49045D01*
X53242Y-49045D02*
X59675Y-49045D01*
X40325Y-49125D02*
X43310Y-49125D01*
X43310Y-49125D02*
X45361Y-49125D01*
X45361Y-49125D02*
X45657Y-49125D01*
X45657Y-49125D02*
X46741Y-49125D01*
X48259Y-49125D02*
X49241Y-49125D01*
X50759Y-49125D02*
X51741Y-49125D01*
X53259Y-49125D02*
X59675Y-49125D01*
X40325Y-49205D02*
X43310Y-49205D01*
X43310Y-49205D02*
X45361Y-49205D01*
X45361Y-49205D02*
X45657Y-49205D01*
X45657Y-49205D02*
X46741Y-49205D01*
X48259Y-49205D02*
X49241Y-49205D01*
X50759Y-49205D02*
X51741Y-49205D01*
X53259Y-49205D02*
X59675Y-49205D01*
X40325Y-49285D02*
X43310Y-49285D01*
X43310Y-49285D02*
X45361Y-49285D01*
X45361Y-49285D02*
X45657Y-49285D01*
X45657Y-49285D02*
X46741Y-49285D01*
X48259Y-49285D02*
X49241Y-49285D01*
X50759Y-49285D02*
X51741Y-49285D01*
X53259Y-49285D02*
X59675Y-49285D01*
X40325Y-49365D02*
X43310Y-49365D01*
X43310Y-49365D02*
X45361Y-49365D01*
X45361Y-49365D02*
X45657Y-49365D01*
X45657Y-49365D02*
X46741Y-49365D01*
X48259Y-49365D02*
X49241Y-49365D01*
X50759Y-49365D02*
X51741Y-49365D01*
X53259Y-49365D02*
X59675Y-49365D01*
X40325Y-49445D02*
X43310Y-49445D01*
X43310Y-49445D02*
X45361Y-49445D01*
X45361Y-49445D02*
X45657Y-49445D01*
X45657Y-49445D02*
X46741Y-49445D01*
X48259Y-49445D02*
X49241Y-49445D01*
X50759Y-49445D02*
X51741Y-49445D01*
X53259Y-49445D02*
X59675Y-49445D01*
X40325Y-49525D02*
X43310Y-49525D01*
X43310Y-49525D02*
X45361Y-49525D01*
X45361Y-49525D02*
X45657Y-49525D01*
X45657Y-49525D02*
X46741Y-49525D01*
X48259Y-49525D02*
X49241Y-49525D01*
X50759Y-49525D02*
X51741Y-49525D01*
X53259Y-49525D02*
X59675Y-49525D01*
X40325Y-49605D02*
X43310Y-49605D01*
X43310Y-49605D02*
X45361Y-49605D01*
X45361Y-49605D02*
X45657Y-49605D01*
X45657Y-49605D02*
X46741Y-49605D01*
X48259Y-49605D02*
X49241Y-49605D01*
X50759Y-49605D02*
X51741Y-49605D01*
X53259Y-49605D02*
X59675Y-49605D01*
X40325Y-49685D02*
X43310Y-49685D01*
X43310Y-49685D02*
X45361Y-49685D01*
X45361Y-49685D02*
X45657Y-49685D01*
X45657Y-49685D02*
X46741Y-49685D01*
X48259Y-49685D02*
X49241Y-49685D01*
X50759Y-49685D02*
X51741Y-49685D01*
X53259Y-49685D02*
X59675Y-49685D01*
X40325Y-49765D02*
X43310Y-49765D01*
X43310Y-49765D02*
X45361Y-49765D01*
X45361Y-49765D02*
X45657Y-49765D01*
X45657Y-49765D02*
X46741Y-49765D01*
X48259Y-49765D02*
X49241Y-49765D01*
X50759Y-49765D02*
X51741Y-49765D01*
X53259Y-49765D02*
X59675Y-49765D01*
X40325Y-49845D02*
X43310Y-49845D01*
X43310Y-49845D02*
X45361Y-49845D01*
X45361Y-49845D02*
X45657Y-49845D01*
X45657Y-49845D02*
X46754Y-49845D01*
X48247Y-49845D02*
X49254Y-49845D01*
X50747Y-49845D02*
X51754Y-49845D01*
X53247Y-49845D02*
X59675Y-49845D01*
X40325Y-49925D02*
X43310Y-49925D01*
X43310Y-49925D02*
X45361Y-49925D01*
X45361Y-49925D02*
X45657Y-49925D01*
X45657Y-49925D02*
X46798Y-49925D01*
X48202Y-49925D02*
X49298Y-49925D01*
X50702Y-49925D02*
X51798Y-49925D01*
X53202Y-49925D02*
X59675Y-49925D01*
X40325Y-50005D02*
X43310Y-50005D01*
X43310Y-50005D02*
X45361Y-50005D01*
X45361Y-50005D02*
X45657Y-50005D01*
X45657Y-50005D02*
X46894Y-50005D01*
X48106Y-50005D02*
X49394Y-50005D01*
X50606Y-50005D02*
X51894Y-50005D01*
X53106Y-50005D02*
X59675Y-50005D01*
X40325Y-50085D02*
X43310Y-50085D01*
X43310Y-50085D02*
X45361Y-50085D01*
X45361Y-50085D02*
X45657Y-50085D01*
X45657Y-50085D02*
X46788Y-50085D01*
X48212Y-50085D02*
X49288Y-50085D01*
X50712Y-50085D02*
X51788Y-50085D01*
X53212Y-50085D02*
X59675Y-50085D01*
X40325Y-50165D02*
X43310Y-50165D01*
X43310Y-50165D02*
X45361Y-50165D01*
X45361Y-50165D02*
X45657Y-50165D01*
X45657Y-50165D02*
X46749Y-50165D01*
X48250Y-50165D02*
X49249Y-50165D01*
X50750Y-50165D02*
X51749Y-50165D01*
X53250Y-50165D02*
X59675Y-50165D01*
X40325Y-50245D02*
X43310Y-50245D01*
X43310Y-50245D02*
X45361Y-50245D01*
X45361Y-50245D02*
X45657Y-50245D01*
X45657Y-50245D02*
X46741Y-50245D01*
X48259Y-50245D02*
X49241Y-50245D01*
X50759Y-50245D02*
X51741Y-50245D01*
X53259Y-50245D02*
X59675Y-50245D01*
X40325Y-50325D02*
X43310Y-50325D01*
X43310Y-50325D02*
X45361Y-50325D01*
X45361Y-50325D02*
X45657Y-50325D01*
X45657Y-50325D02*
X46741Y-50325D01*
X48259Y-50325D02*
X49241Y-50325D01*
X50759Y-50325D02*
X51741Y-50325D01*
X53259Y-50325D02*
X59675Y-50325D01*
X40325Y-50405D02*
X43310Y-50405D01*
X43310Y-50405D02*
X45361Y-50405D01*
X45361Y-50405D02*
X45657Y-50405D01*
X45657Y-50405D02*
X46741Y-50405D01*
X48259Y-50405D02*
X49241Y-50405D01*
X50759Y-50405D02*
X51741Y-50405D01*
X53259Y-50405D02*
X59675Y-50405D01*
X40325Y-50485D02*
X43310Y-50485D01*
X43310Y-50485D02*
X45361Y-50485D01*
X45361Y-50485D02*
X45657Y-50485D01*
X45657Y-50485D02*
X46741Y-50485D01*
X48259Y-50485D02*
X49241Y-50485D01*
X50759Y-50485D02*
X51741Y-50485D01*
X53259Y-50485D02*
X59675Y-50485D01*
X40325Y-50565D02*
X43310Y-50565D01*
X43310Y-50565D02*
X45361Y-50565D01*
X45361Y-50565D02*
X45657Y-50565D01*
X45657Y-50565D02*
X46741Y-50565D01*
X48259Y-50565D02*
X49241Y-50565D01*
X50759Y-50565D02*
X51741Y-50565D01*
X53259Y-50565D02*
X59675Y-50565D01*
X40325Y-50645D02*
X43310Y-50645D01*
X43310Y-50645D02*
X45361Y-50645D01*
X45361Y-50645D02*
X45657Y-50645D01*
X45657Y-50645D02*
X46741Y-50645D01*
X48259Y-50645D02*
X49241Y-50645D01*
X50759Y-50645D02*
X51741Y-50645D01*
X53259Y-50645D02*
X59675Y-50645D01*
X40325Y-50725D02*
X43310Y-50725D01*
X43310Y-50725D02*
X45361Y-50725D01*
X45361Y-50725D02*
X45657Y-50725D01*
X45657Y-50725D02*
X46741Y-50725D01*
X48259Y-50725D02*
X49241Y-50725D01*
X50759Y-50725D02*
X51741Y-50725D01*
X53259Y-50725D02*
X59675Y-50725D01*
X40325Y-50805D02*
X43310Y-50805D01*
X43310Y-50805D02*
X45361Y-50805D01*
X45361Y-50805D02*
X45657Y-50805D01*
X45657Y-50805D02*
X46741Y-50805D01*
X48259Y-50805D02*
X49241Y-50805D01*
X50759Y-50805D02*
X51741Y-50805D01*
X53259Y-50805D02*
X59675Y-50805D01*
X40325Y-50885D02*
X43310Y-50885D01*
X43310Y-50885D02*
X45361Y-50885D01*
X45361Y-50885D02*
X45657Y-50885D01*
X45657Y-50885D02*
X46741Y-50885D01*
X48259Y-50885D02*
X49241Y-50885D01*
X50759Y-50885D02*
X51741Y-50885D01*
X53259Y-50885D02*
X59675Y-50885D01*
X40325Y-50965D02*
X43310Y-50965D01*
X43310Y-50965D02*
X45361Y-50965D01*
X45361Y-50965D02*
X45657Y-50965D01*
X45657Y-50965D02*
X46763Y-50965D01*
X48239Y-50965D02*
X49263Y-50965D01*
X50739Y-50965D02*
X51763Y-50965D01*
X53239Y-50965D02*
X59675Y-50965D01*
X40325Y-51045D02*
X43310Y-51045D01*
X43310Y-51045D02*
X45361Y-51045D01*
X45361Y-51045D02*
X45657Y-51045D01*
X45657Y-51045D02*
X46818Y-51045D01*
X48182Y-51045D02*
X49318Y-51045D01*
X50682Y-51045D02*
X51818Y-51045D01*
X53182Y-51045D02*
X59675Y-51045D01*
X40325Y-51125D02*
X43310Y-51125D01*
X43310Y-51125D02*
X45361Y-51125D01*
X45361Y-51125D02*
X45657Y-51125D01*
X45657Y-51125D02*
X47050Y-51125D01*
X47950Y-51125D02*
X49550Y-51125D01*
X50450Y-51125D02*
X52050Y-51125D01*
X52950Y-51125D02*
X59675Y-51125D01*
X40325Y-51205D02*
X43310Y-51205D01*
X43310Y-51205D02*
X45361Y-51205D01*
X45361Y-51205D02*
X45657Y-51205D01*
X45657Y-51205D02*
X47050Y-51205D01*
X47950Y-51205D02*
X49550Y-51205D01*
X50450Y-51205D02*
X52050Y-51205D01*
X52950Y-51205D02*
X59675Y-51205D01*
X40325Y-51285D02*
X43310Y-51285D01*
X43310Y-51285D02*
X45361Y-51285D01*
X45361Y-51285D02*
X45657Y-51285D01*
X45657Y-51285D02*
X47050Y-51285D01*
X47950Y-51285D02*
X49550Y-51285D01*
X50450Y-51285D02*
X52050Y-51285D01*
X52950Y-51285D02*
X59675Y-51285D01*
X40325Y-51365D02*
X43310Y-51365D01*
X43310Y-51365D02*
X45361Y-51365D01*
X45361Y-51365D02*
X45657Y-51365D01*
X45657Y-51365D02*
X47050Y-51365D01*
X47950Y-51365D02*
X49550Y-51365D01*
X50450Y-51365D02*
X52050Y-51365D01*
X52950Y-51365D02*
X59675Y-51365D01*
X40325Y-51445D02*
X43310Y-51445D01*
X43310Y-51445D02*
X45361Y-51445D01*
X45361Y-51445D02*
X45657Y-51445D01*
X45657Y-51445D02*
X46828Y-51445D01*
X48172Y-51445D02*
X49328Y-51445D01*
X50672Y-51445D02*
X51828Y-51445D01*
X53172Y-51445D02*
X59675Y-51445D01*
X40325Y-51525D02*
X43310Y-51525D01*
X43310Y-51525D02*
X45361Y-51525D01*
X45361Y-51525D02*
X45657Y-51525D01*
X45657Y-51525D02*
X46766Y-51525D01*
X48233Y-51525D02*
X49266Y-51525D01*
X50733Y-51525D02*
X51766Y-51525D01*
X53233Y-51525D02*
X59675Y-51525D01*
X40325Y-51605D02*
X43310Y-51605D01*
X43310Y-51605D02*
X45361Y-51605D01*
X45361Y-51605D02*
X45657Y-51605D01*
X45657Y-51605D02*
X46741Y-51605D01*
X48259Y-51605D02*
X49241Y-51605D01*
X50759Y-51605D02*
X51741Y-51605D01*
X53259Y-51605D02*
X59675Y-51605D01*
X40325Y-51685D02*
X43310Y-51685D01*
X43310Y-51685D02*
X45361Y-51685D01*
X45361Y-51685D02*
X45657Y-51685D01*
X45657Y-51685D02*
X46741Y-51685D01*
X48259Y-51685D02*
X49241Y-51685D01*
X50759Y-51685D02*
X51741Y-51685D01*
X53259Y-51685D02*
X59675Y-51685D01*
X40325Y-51765D02*
X43310Y-51765D01*
X43310Y-51765D02*
X45361Y-51765D01*
X45361Y-51765D02*
X45657Y-51765D01*
X45657Y-51765D02*
X46741Y-51765D01*
X48259Y-51765D02*
X49241Y-51765D01*
X50759Y-51765D02*
X51741Y-51765D01*
X53259Y-51765D02*
X59675Y-51765D01*
X40325Y-51845D02*
X43310Y-51845D01*
X43310Y-51845D02*
X45361Y-51845D01*
X45361Y-51845D02*
X45657Y-51845D01*
X45657Y-51845D02*
X46741Y-51845D01*
X48259Y-51845D02*
X49241Y-51845D01*
X50759Y-51845D02*
X51741Y-51845D01*
X53259Y-51845D02*
X59675Y-51845D01*
X40325Y-51925D02*
X43310Y-51925D01*
X43310Y-51925D02*
X45361Y-51925D01*
X45361Y-51925D02*
X45657Y-51925D01*
X45657Y-51925D02*
X46741Y-51925D01*
X48259Y-51925D02*
X49241Y-51925D01*
X50759Y-51925D02*
X51741Y-51925D01*
X53259Y-51925D02*
X59675Y-51925D01*
X40325Y-52005D02*
X43310Y-52005D01*
X43310Y-52005D02*
X45361Y-52005D01*
X45361Y-52005D02*
X45657Y-52005D01*
X45657Y-52005D02*
X46741Y-52005D01*
X48259Y-52005D02*
X49241Y-52005D01*
X50759Y-52005D02*
X51741Y-52005D01*
X53259Y-52005D02*
X59675Y-52005D01*
X40325Y-52085D02*
X43310Y-52085D01*
X43310Y-52085D02*
X45361Y-52085D01*
X45361Y-52085D02*
X45657Y-52085D01*
X45657Y-52085D02*
X46741Y-52085D01*
X48259Y-52085D02*
X49241Y-52085D01*
X50759Y-52085D02*
X51741Y-52085D01*
X53259Y-52085D02*
X59675Y-52085D01*
X40325Y-52165D02*
X43310Y-52165D01*
X43310Y-52165D02*
X45361Y-52165D01*
X45361Y-52165D02*
X45657Y-52165D01*
X45657Y-52165D02*
X46741Y-52165D01*
X48259Y-52165D02*
X49241Y-52165D01*
X50759Y-52165D02*
X51741Y-52165D01*
X53259Y-52165D02*
X59675Y-52165D01*
X40325Y-52245D02*
X43310Y-52245D01*
X43310Y-52245D02*
X45361Y-52245D01*
X45361Y-52245D02*
X45657Y-52245D01*
X45657Y-52245D02*
X46741Y-52245D01*
X48259Y-52245D02*
X49241Y-52245D01*
X50759Y-52245D02*
X51741Y-52245D01*
X53259Y-52245D02*
X59675Y-52245D01*
X40325Y-52325D02*
X43310Y-52325D01*
X43310Y-52325D02*
X45361Y-52325D01*
X45361Y-52325D02*
X45657Y-52325D01*
X45657Y-52325D02*
X46746Y-52325D01*
X48255Y-52325D02*
X49246Y-52325D01*
X50755Y-52325D02*
X51746Y-52325D01*
X53255Y-52325D02*
X59675Y-52325D01*
X40325Y-52405D02*
X43310Y-52405D01*
X43310Y-52405D02*
X45361Y-52405D01*
X45361Y-52405D02*
X45657Y-52405D01*
X45657Y-52405D02*
X46779Y-52405D01*
X48222Y-52405D02*
X49279Y-52405D01*
X50722Y-52405D02*
X51779Y-52405D01*
X53222Y-52405D02*
X59675Y-52405D01*
X40325Y-52485D02*
X43310Y-52485D01*
X43310Y-52485D02*
X45361Y-52485D01*
X45361Y-52485D02*
X45657Y-52485D01*
X45657Y-52485D02*
X46871Y-52485D01*
X48129Y-52485D02*
X49371Y-52485D01*
X50629Y-52485D02*
X51871Y-52485D01*
X53129Y-52485D02*
X59675Y-52485D01*
X40325Y-52565D02*
X43310Y-52565D01*
X43310Y-52565D02*
X45361Y-52565D01*
X45361Y-52565D02*
X45657Y-52565D01*
X45657Y-52565D02*
X46808Y-52565D01*
X48192Y-52565D02*
X49308Y-52565D01*
X50692Y-52565D02*
X51808Y-52565D01*
X53192Y-52565D02*
X59675Y-52565D01*
X40325Y-52645D02*
X43310Y-52645D01*
X43310Y-52645D02*
X45361Y-52645D01*
X45361Y-52645D02*
X45657Y-52645D01*
X45657Y-52645D02*
X46757Y-52645D01*
X48242Y-52645D02*
X49257Y-52645D01*
X50742Y-52645D02*
X51757Y-52645D01*
X53242Y-52645D02*
X59675Y-52645D01*
X40325Y-52725D02*
X43310Y-52725D01*
X43310Y-52725D02*
X45361Y-52725D01*
X45361Y-52725D02*
X45657Y-52725D01*
X45657Y-52725D02*
X46741Y-52725D01*
X48259Y-52725D02*
X49241Y-52725D01*
X50759Y-52725D02*
X51741Y-52725D01*
X53259Y-52725D02*
X59675Y-52725D01*
X40325Y-52805D02*
X43310Y-52805D01*
X43310Y-52805D02*
X45361Y-52805D01*
X45361Y-52805D02*
X45657Y-52805D01*
X45657Y-52805D02*
X46741Y-52805D01*
X48259Y-52805D02*
X49241Y-52805D01*
X50759Y-52805D02*
X51741Y-52805D01*
X53259Y-52805D02*
X59675Y-52805D01*
X40325Y-52885D02*
X43310Y-52885D01*
X43310Y-52885D02*
X45361Y-52885D01*
X45361Y-52885D02*
X45657Y-52885D01*
X45657Y-52885D02*
X46741Y-52885D01*
X48259Y-52885D02*
X49241Y-52885D01*
X50759Y-52885D02*
X51741Y-52885D01*
X53259Y-52885D02*
X59675Y-52885D01*
X40325Y-52965D02*
X43310Y-52965D01*
X43310Y-52965D02*
X45361Y-52965D01*
X45361Y-52965D02*
X45657Y-52965D01*
X45657Y-52965D02*
X46741Y-52965D01*
X48259Y-52965D02*
X49241Y-52965D01*
X50759Y-52965D02*
X51741Y-52965D01*
X53259Y-52965D02*
X59675Y-52965D01*
X40325Y-53045D02*
X43310Y-53045D01*
X43310Y-53045D02*
X45361Y-53045D01*
X45361Y-53045D02*
X45657Y-53045D01*
X45657Y-53045D02*
X46741Y-53045D01*
X48259Y-53045D02*
X49241Y-53045D01*
X50759Y-53045D02*
X51741Y-53045D01*
X53259Y-53045D02*
X59675Y-53045D01*
X40325Y-53125D02*
X43310Y-53125D01*
X43310Y-53125D02*
X45361Y-53125D01*
X45361Y-53125D02*
X45657Y-53125D01*
X45657Y-53125D02*
X46741Y-53125D01*
X48259Y-53125D02*
X49241Y-53125D01*
X50759Y-53125D02*
X51741Y-53125D01*
X53259Y-53125D02*
X59675Y-53125D01*
X40325Y-53205D02*
X43310Y-53205D01*
X43310Y-53205D02*
X45361Y-53205D01*
X45361Y-53205D02*
X45657Y-53205D01*
X45657Y-53205D02*
X46741Y-53205D01*
X48259Y-53205D02*
X49241Y-53205D01*
X50759Y-53205D02*
X51741Y-53205D01*
X53259Y-53205D02*
X59675Y-53205D01*
X40325Y-53285D02*
X43310Y-53285D01*
X43310Y-53285D02*
X45361Y-53285D01*
X45361Y-53285D02*
X45657Y-53285D01*
X45657Y-53285D02*
X46741Y-53285D01*
X48259Y-53285D02*
X49241Y-53285D01*
X50759Y-53285D02*
X51741Y-53285D01*
X53259Y-53285D02*
X59675Y-53285D01*
X40325Y-53365D02*
X43310Y-53365D01*
X43310Y-53365D02*
X45361Y-53365D01*
X45361Y-53365D02*
X45657Y-53365D01*
X45657Y-53365D02*
X46741Y-53365D01*
X48259Y-53365D02*
X49241Y-53365D01*
X50759Y-53365D02*
X51741Y-53365D01*
X53259Y-53365D02*
X59675Y-53365D01*
X40325Y-53445D02*
X43310Y-53445D01*
X43310Y-53445D02*
X45361Y-53445D01*
X45361Y-53445D02*
X45657Y-53445D01*
X45657Y-53445D02*
X46754Y-53445D01*
X48247Y-53445D02*
X49254Y-53445D01*
X50747Y-53445D02*
X51754Y-53445D01*
X53247Y-53445D02*
X59675Y-53445D01*
X40325Y-53525D02*
X43310Y-53525D01*
X43310Y-53525D02*
X45361Y-53525D01*
X45361Y-53525D02*
X45657Y-53525D01*
X45657Y-53525D02*
X46798Y-53525D01*
X48202Y-53525D02*
X49298Y-53525D01*
X50702Y-53525D02*
X51798Y-53525D01*
X53202Y-53525D02*
X59675Y-53525D01*
X40325Y-53605D02*
X43310Y-53605D01*
X43310Y-53605D02*
X45361Y-53605D01*
X45361Y-53605D02*
X45657Y-53605D01*
X45657Y-53605D02*
X46919Y-53605D01*
X48081Y-53605D02*
X49419Y-53605D01*
X50581Y-53605D02*
X51919Y-53605D01*
X53081Y-53605D02*
X59675Y-53605D01*
X40325Y-53685D02*
X43310Y-53685D01*
X43310Y-53685D02*
X45361Y-53685D01*
X45361Y-53685D02*
X45657Y-53685D01*
X45657Y-53685D02*
X47050Y-53685D01*
X47950Y-53685D02*
X49550Y-53685D01*
X50450Y-53685D02*
X52050Y-53685D01*
X52950Y-53685D02*
X59675Y-53685D01*
X40325Y-53765D02*
X43310Y-53765D01*
X43310Y-53765D02*
X45361Y-53765D01*
X45361Y-53765D02*
X45657Y-53765D01*
X45657Y-53765D02*
X47050Y-53765D01*
X47950Y-53765D02*
X49550Y-53765D01*
X50450Y-53765D02*
X52050Y-53765D01*
X52950Y-53765D02*
X59675Y-53765D01*
X40325Y-53845D02*
X43310Y-53845D01*
X43310Y-53845D02*
X45361Y-53845D01*
X45361Y-53845D02*
X45657Y-53845D01*
X45657Y-53845D02*
X47050Y-53845D01*
X47950Y-53845D02*
X49550Y-53845D01*
X50450Y-53845D02*
X52050Y-53845D01*
X52950Y-53845D02*
X59675Y-53845D01*
X40325Y-53925D02*
X43310Y-53925D01*
X43310Y-53925D02*
X45361Y-53925D01*
X45361Y-53925D02*
X45657Y-53925D01*
X45657Y-53925D02*
X46848Y-53925D01*
X48152Y-53925D02*
X49348Y-53925D01*
X50652Y-53925D02*
X51848Y-53925D01*
X53152Y-53925D02*
X59675Y-53925D01*
X40325Y-54005D02*
X43310Y-54005D01*
X43310Y-54005D02*
X45361Y-54005D01*
X45361Y-54005D02*
X45657Y-54005D01*
X45657Y-54005D02*
X46774Y-54005D01*
X48225Y-54005D02*
X49274Y-54005D01*
X50725Y-54005D02*
X51774Y-54005D01*
X53225Y-54005D02*
X59675Y-54005D01*
X40325Y-54085D02*
X43310Y-54085D01*
X43310Y-54085D02*
X45361Y-54085D01*
X45361Y-54085D02*
X45657Y-54085D01*
X45657Y-54085D02*
X46741Y-54085D01*
X48258Y-54085D02*
X49241Y-54085D01*
X50758Y-54085D02*
X51741Y-54085D01*
X53258Y-54085D02*
X59675Y-54085D01*
X40325Y-54165D02*
X43310Y-54165D01*
X43310Y-54165D02*
X45361Y-54165D01*
X45361Y-54165D02*
X45657Y-54165D01*
X45657Y-54165D02*
X46741Y-54165D01*
X48259Y-54165D02*
X49241Y-54165D01*
X50759Y-54165D02*
X51741Y-54165D01*
X53259Y-54165D02*
X59675Y-54165D01*
X40325Y-54245D02*
X43310Y-54245D01*
X43310Y-54245D02*
X45361Y-54245D01*
X45361Y-54245D02*
X45657Y-54245D01*
X45657Y-54245D02*
X46741Y-54245D01*
X48259Y-54245D02*
X49241Y-54245D01*
X50759Y-54245D02*
X51741Y-54245D01*
X53259Y-54245D02*
X59675Y-54245D01*
X40325Y-54325D02*
X43310Y-54325D01*
X43310Y-54325D02*
X45361Y-54325D01*
X45361Y-54325D02*
X45657Y-54325D01*
X45657Y-54325D02*
X46741Y-54325D01*
X48259Y-54325D02*
X49241Y-54325D01*
X50759Y-54325D02*
X51741Y-54325D01*
X53259Y-54325D02*
X59675Y-54325D01*
X40325Y-54405D02*
X43310Y-54405D01*
X43310Y-54405D02*
X45361Y-54405D01*
X45361Y-54405D02*
X45657Y-54405D01*
X45657Y-54405D02*
X46741Y-54405D01*
X48259Y-54405D02*
X49241Y-54405D01*
X50759Y-54405D02*
X51741Y-54405D01*
X53259Y-54405D02*
X59675Y-54405D01*
X40325Y-54485D02*
X43310Y-54485D01*
X43310Y-54485D02*
X45361Y-54485D01*
X45361Y-54485D02*
X45657Y-54485D01*
X45657Y-54485D02*
X46741Y-54485D01*
X48259Y-54485D02*
X49241Y-54485D01*
X50759Y-54485D02*
X51741Y-54485D01*
X53259Y-54485D02*
X59675Y-54485D01*
X40325Y-54565D02*
X43310Y-54565D01*
X43310Y-54565D02*
X45361Y-54565D01*
X45361Y-54565D02*
X45657Y-54565D01*
X45657Y-54565D02*
X46741Y-54565D01*
X48259Y-54565D02*
X49241Y-54565D01*
X50759Y-54565D02*
X51741Y-54565D01*
X53259Y-54565D02*
X59675Y-54565D01*
X40325Y-54645D02*
X43310Y-54645D01*
X43310Y-54645D02*
X45361Y-54645D01*
X45361Y-54645D02*
X45657Y-54645D01*
X45657Y-54645D02*
X46741Y-54645D01*
X48259Y-54645D02*
X49241Y-54645D01*
X50759Y-54645D02*
X51741Y-54645D01*
X53259Y-54645D02*
X59675Y-54645D01*
X40325Y-54725D02*
X43310Y-54725D01*
X43310Y-54725D02*
X45361Y-54725D01*
X45361Y-54725D02*
X45657Y-54725D01*
X45657Y-54725D02*
X46741Y-54725D01*
X48259Y-54725D02*
X49241Y-54725D01*
X50759Y-54725D02*
X51741Y-54725D01*
X53259Y-54725D02*
X59675Y-54725D01*
X40325Y-54805D02*
X43310Y-54805D01*
X43310Y-54805D02*
X45361Y-54805D01*
X45361Y-54805D02*
X45657Y-54805D01*
X45657Y-54805D02*
X46741Y-54805D01*
X48259Y-54805D02*
X49241Y-54805D01*
X50759Y-54805D02*
X51741Y-54805D01*
X53259Y-54805D02*
X59675Y-54805D01*
X40325Y-54885D02*
X43310Y-54885D01*
X43310Y-54885D02*
X45361Y-54885D01*
X45361Y-54885D02*
X45657Y-54885D01*
X45657Y-54885D02*
X46771Y-54885D01*
X48230Y-54885D02*
X49271Y-54885D01*
X50730Y-54885D02*
X51771Y-54885D01*
X53230Y-54885D02*
X59675Y-54885D01*
X40325Y-54965D02*
X43310Y-54965D01*
X43310Y-54965D02*
X45361Y-54965D01*
X45361Y-54965D02*
X45657Y-54965D01*
X45657Y-54965D02*
X46838Y-54965D01*
X48162Y-54965D02*
X49338Y-54965D01*
X50662Y-54965D02*
X51838Y-54965D01*
X53162Y-54965D02*
X59675Y-54965D01*
X40325Y-55045D02*
X43310Y-55045D01*
X43310Y-55045D02*
X45361Y-55045D01*
X45361Y-55045D02*
X45657Y-55045D01*
X45657Y-55045D02*
X46828Y-55045D01*
X48172Y-55045D02*
X49328Y-55045D01*
X50672Y-55045D02*
X51828Y-55045D01*
X53172Y-55045D02*
X59675Y-55045D01*
X40325Y-55125D02*
X43310Y-55125D01*
X43310Y-55125D02*
X45361Y-55125D01*
X45361Y-55125D02*
X45657Y-55125D01*
X45657Y-55125D02*
X46766Y-55125D01*
X48233Y-55125D02*
X49266Y-55125D01*
X50733Y-55125D02*
X51766Y-55125D01*
X53233Y-55125D02*
X59675Y-55125D01*
X40325Y-55205D02*
X43310Y-55205D01*
X43310Y-55205D02*
X45361Y-55205D01*
X45361Y-55205D02*
X45657Y-55205D01*
X45657Y-55205D02*
X46741Y-55205D01*
X48259Y-55205D02*
X49241Y-55205D01*
X50759Y-55205D02*
X51741Y-55205D01*
X53259Y-55205D02*
X59675Y-55205D01*
X40325Y-55285D02*
X43310Y-55285D01*
X43310Y-55285D02*
X45361Y-55285D01*
X45361Y-55285D02*
X45657Y-55285D01*
X45657Y-55285D02*
X46741Y-55285D01*
X48259Y-55285D02*
X49241Y-55285D01*
X50759Y-55285D02*
X51741Y-55285D01*
X53259Y-55285D02*
X59675Y-55285D01*
X40325Y-55365D02*
X43310Y-55365D01*
X43310Y-55365D02*
X45361Y-55365D01*
X45361Y-55365D02*
X45657Y-55365D01*
X45657Y-55365D02*
X46741Y-55365D01*
X48259Y-55365D02*
X49241Y-55365D01*
X50759Y-55365D02*
X51741Y-55365D01*
X53259Y-55365D02*
X59675Y-55365D01*
X40325Y-55445D02*
X43310Y-55445D01*
X43310Y-55445D02*
X45361Y-55445D01*
X45361Y-55445D02*
X45657Y-55445D01*
X45657Y-55445D02*
X46741Y-55445D01*
X48259Y-55445D02*
X49241Y-55445D01*
X50759Y-55445D02*
X51741Y-55445D01*
X53259Y-55445D02*
X59675Y-55445D01*
X40325Y-55525D02*
X43310Y-55525D01*
X43310Y-55525D02*
X45361Y-55525D01*
X45361Y-55525D02*
X45657Y-55525D01*
X45657Y-55525D02*
X46741Y-55525D01*
X48259Y-55525D02*
X49241Y-55525D01*
X50759Y-55525D02*
X51741Y-55525D01*
X53259Y-55525D02*
X59675Y-55525D01*
X40325Y-55605D02*
X43310Y-55605D01*
X43310Y-55605D02*
X45361Y-55605D01*
X45361Y-55605D02*
X45657Y-55605D01*
X45657Y-55605D02*
X46741Y-55605D01*
X48259Y-55605D02*
X49241Y-55605D01*
X50759Y-55605D02*
X51741Y-55605D01*
X53259Y-55605D02*
X59675Y-55605D01*
X40325Y-55685D02*
X43310Y-55685D01*
X43310Y-55685D02*
X45361Y-55685D01*
X45361Y-55685D02*
X45657Y-55685D01*
X45657Y-55685D02*
X46741Y-55685D01*
X48259Y-55685D02*
X49241Y-55685D01*
X50759Y-55685D02*
X51741Y-55685D01*
X53259Y-55685D02*
X59675Y-55685D01*
X40325Y-55765D02*
X43310Y-55765D01*
X43310Y-55765D02*
X45361Y-55765D01*
X45361Y-55765D02*
X45657Y-55765D01*
X45657Y-55765D02*
X46741Y-55765D01*
X48259Y-55765D02*
X49241Y-55765D01*
X50759Y-55765D02*
X51741Y-55765D01*
X53259Y-55765D02*
X59675Y-55765D01*
X40325Y-55845D02*
X43310Y-55845D01*
X43310Y-55845D02*
X45361Y-55845D01*
X45361Y-55845D02*
X45657Y-55845D01*
X45657Y-55845D02*
X46741Y-55845D01*
X48259Y-55845D02*
X49241Y-55845D01*
X50759Y-55845D02*
X51741Y-55845D01*
X53259Y-55845D02*
X59675Y-55845D01*
X40325Y-55925D02*
X43310Y-55925D01*
X43310Y-55925D02*
X45361Y-55925D01*
X45361Y-55925D02*
X45657Y-55925D01*
X45657Y-55925D02*
X46746Y-55925D01*
X48255Y-55925D02*
X49246Y-55925D01*
X50755Y-55925D02*
X51746Y-55925D01*
X53255Y-55925D02*
X59675Y-55925D01*
X40325Y-56005D02*
X43310Y-56005D01*
X43310Y-56005D02*
X45361Y-56005D01*
X45361Y-56005D02*
X45657Y-56005D01*
X45657Y-56005D02*
X46779Y-56005D01*
X48222Y-56005D02*
X49279Y-56005D01*
X50722Y-56005D02*
X51779Y-56005D01*
X53222Y-56005D02*
X59675Y-56005D01*
X40325Y-56085D02*
X43310Y-56085D01*
X43310Y-56085D02*
X45361Y-56085D01*
X45361Y-56085D02*
X45657Y-56085D01*
X45657Y-56085D02*
X46871Y-56085D01*
X48130Y-56085D02*
X49371Y-56085D01*
X50630Y-56085D02*
X51871Y-56085D01*
X53130Y-56085D02*
X59675Y-56085D01*
X40325Y-56165D02*
X43310Y-56165D01*
X43310Y-56165D02*
X45361Y-56165D01*
X45361Y-56165D02*
X45657Y-56165D01*
X45657Y-56165D02*
X47050Y-56165D01*
X47950Y-56165D02*
X49550Y-56165D01*
X50450Y-56165D02*
X52050Y-56165D01*
X52950Y-56165D02*
X59675Y-56165D01*
X40325Y-56245D02*
X43310Y-56245D01*
X43310Y-56245D02*
X45361Y-56245D01*
X45361Y-56245D02*
X45657Y-56245D01*
X45657Y-56245D02*
X47050Y-56245D01*
X47950Y-56245D02*
X49550Y-56245D01*
X50450Y-56245D02*
X52050Y-56245D01*
X52950Y-56245D02*
X59675Y-56245D01*
X40325Y-56325D02*
X43310Y-56325D01*
X43310Y-56325D02*
X45361Y-56325D01*
X45361Y-56325D02*
X45657Y-56325D01*
X45657Y-56325D02*
X47050Y-56325D01*
X47950Y-56325D02*
X49550Y-56325D01*
X50450Y-56325D02*
X52050Y-56325D01*
X52950Y-56325D02*
X59675Y-56325D01*
X40325Y-56405D02*
X43310Y-56405D01*
X43310Y-56405D02*
X45361Y-56405D01*
X45361Y-56405D02*
X45657Y-56405D01*
X45657Y-56405D02*
X46895Y-56405D01*
X48105Y-56405D02*
X49395Y-56405D01*
X50605Y-56405D02*
X51895Y-56405D01*
X53105Y-56405D02*
X59675Y-56405D01*
X40325Y-56485D02*
X43310Y-56485D01*
X43310Y-56485D02*
X45361Y-56485D01*
X45361Y-56485D02*
X45657Y-56485D01*
X45657Y-56485D02*
X46788Y-56485D01*
X48212Y-56485D02*
X49288Y-56485D01*
X50712Y-56485D02*
X51788Y-56485D01*
X53212Y-56485D02*
X59675Y-56485D01*
X40325Y-56565D02*
X43310Y-56565D01*
X43310Y-56565D02*
X45361Y-56565D01*
X45361Y-56565D02*
X45657Y-56565D01*
X45657Y-56565D02*
X46749Y-56565D01*
X48250Y-56565D02*
X49249Y-56565D01*
X50750Y-56565D02*
X51749Y-56565D01*
X53250Y-56565D02*
X59675Y-56565D01*
X40325Y-56645D02*
X43310Y-56645D01*
X43310Y-56645D02*
X45361Y-56645D01*
X45361Y-56645D02*
X45657Y-56645D01*
X45657Y-56645D02*
X46741Y-56645D01*
X48259Y-56645D02*
X49241Y-56645D01*
X50759Y-56645D02*
X51741Y-56645D01*
X53259Y-56645D02*
X59675Y-56645D01*
X40325Y-56725D02*
X43310Y-56725D01*
X43310Y-56725D02*
X45361Y-56725D01*
X45361Y-56725D02*
X45657Y-56725D01*
X45657Y-56725D02*
X46741Y-56725D01*
X48259Y-56725D02*
X49241Y-56725D01*
X50759Y-56725D02*
X51741Y-56725D01*
X53259Y-56725D02*
X59675Y-56725D01*
X40325Y-56805D02*
X43310Y-56805D01*
X43310Y-56805D02*
X45361Y-56805D01*
X45361Y-56805D02*
X45657Y-56805D01*
X45657Y-56805D02*
X46741Y-56805D01*
X48259Y-56805D02*
X49241Y-56805D01*
X50759Y-56805D02*
X51741Y-56805D01*
X53259Y-56805D02*
X59675Y-56805D01*
X40325Y-56885D02*
X43310Y-56885D01*
X43310Y-56885D02*
X45361Y-56885D01*
X45361Y-56885D02*
X45657Y-56885D01*
X45657Y-56885D02*
X46741Y-56885D01*
X48259Y-56885D02*
X49241Y-56885D01*
X50759Y-56885D02*
X51741Y-56885D01*
X53259Y-56885D02*
X59675Y-56885D01*
X40325Y-56965D02*
X43310Y-56965D01*
X43310Y-56965D02*
X45361Y-56965D01*
X45361Y-56965D02*
X45657Y-56965D01*
X45657Y-56965D02*
X46741Y-56965D01*
X48259Y-56965D02*
X49241Y-56965D01*
X50759Y-56965D02*
X51741Y-56965D01*
X53259Y-56965D02*
X59675Y-56965D01*
X40325Y-57045D02*
X43310Y-57045D01*
X43310Y-57045D02*
X45361Y-57045D01*
X45361Y-57045D02*
X45657Y-57045D01*
X45657Y-57045D02*
X46741Y-57045D01*
X48259Y-57045D02*
X49241Y-57045D01*
X50759Y-57045D02*
X51741Y-57045D01*
X53259Y-57045D02*
X59675Y-57045D01*
X40325Y-57125D02*
X43310Y-57125D01*
X43310Y-57125D02*
X45361Y-57125D01*
X45361Y-57125D02*
X45657Y-57125D01*
X45657Y-57125D02*
X46741Y-57125D01*
X48259Y-57125D02*
X49241Y-57125D01*
X50759Y-57125D02*
X51741Y-57125D01*
X53259Y-57125D02*
X59675Y-57125D01*
X40325Y-57205D02*
X43310Y-57205D01*
X43310Y-57205D02*
X45361Y-57205D01*
X45361Y-57205D02*
X45657Y-57205D01*
X45657Y-57205D02*
X46741Y-57205D01*
X48259Y-57205D02*
X49241Y-57205D01*
X50759Y-57205D02*
X51741Y-57205D01*
X53259Y-57205D02*
X59675Y-57205D01*
X40325Y-57285D02*
X43310Y-57285D01*
X43310Y-57285D02*
X45361Y-57285D01*
X45361Y-57285D02*
X45657Y-57285D01*
X45657Y-57285D02*
X46741Y-57285D01*
X48259Y-57285D02*
X49241Y-57285D01*
X50759Y-57285D02*
X51741Y-57285D01*
X53259Y-57285D02*
X59675Y-57285D01*
X40325Y-57365D02*
X43310Y-57365D01*
X43310Y-57365D02*
X45361Y-57365D01*
X45361Y-57365D02*
X45657Y-57365D01*
X45657Y-57365D02*
X46763Y-57365D01*
X48239Y-57365D02*
X49263Y-57365D01*
X50739Y-57365D02*
X51763Y-57365D01*
X53239Y-57365D02*
X59675Y-57365D01*
X40325Y-57445D02*
X43310Y-57445D01*
X43310Y-57445D02*
X45361Y-57445D01*
X45361Y-57445D02*
X45657Y-57445D01*
X45657Y-57445D02*
X46818Y-57445D01*
X48182Y-57445D02*
X49318Y-57445D01*
X50682Y-57445D02*
X51818Y-57445D01*
X53182Y-57445D02*
X59675Y-57445D01*
X40325Y-57525D02*
X43310Y-57525D01*
X43310Y-57525D02*
X45361Y-57525D01*
X45361Y-57525D02*
X45657Y-57525D01*
X45657Y-57525D02*
X46848Y-57525D01*
X48152Y-57525D02*
X49348Y-57525D01*
X50652Y-57525D02*
X51848Y-57525D01*
X53152Y-57525D02*
X59675Y-57525D01*
X40325Y-57605D02*
X43310Y-57605D01*
X43310Y-57605D02*
X45361Y-57605D01*
X45361Y-57605D02*
X45657Y-57605D01*
X45657Y-57605D02*
X46774Y-57605D01*
X48225Y-57605D02*
X49274Y-57605D01*
X50725Y-57605D02*
X51774Y-57605D01*
X53225Y-57605D02*
X59675Y-57605D01*
X40325Y-57685D02*
X43310Y-57685D01*
X43310Y-57685D02*
X45361Y-57685D01*
X45361Y-57685D02*
X45657Y-57685D01*
X45657Y-57685D02*
X46741Y-57685D01*
X48258Y-57685D02*
X49241Y-57685D01*
X50758Y-57685D02*
X51741Y-57685D01*
X53258Y-57685D02*
X59675Y-57685D01*
X40325Y-57765D02*
X43310Y-57765D01*
X43310Y-57765D02*
X45361Y-57765D01*
X45361Y-57765D02*
X45657Y-57765D01*
X45657Y-57765D02*
X46741Y-57765D01*
X48259Y-57765D02*
X49241Y-57765D01*
X50759Y-57765D02*
X51741Y-57765D01*
X53259Y-57765D02*
X59675Y-57765D01*
X40325Y-57845D02*
X43310Y-57845D01*
X43310Y-57845D02*
X45361Y-57845D01*
X45361Y-57845D02*
X45657Y-57845D01*
X45657Y-57845D02*
X46741Y-57845D01*
X48259Y-57845D02*
X49241Y-57845D01*
X50759Y-57845D02*
X51741Y-57845D01*
X53259Y-57845D02*
X59675Y-57845D01*
X40325Y-57925D02*
X43310Y-57925D01*
X43310Y-57925D02*
X45361Y-57925D01*
X45361Y-57925D02*
X45657Y-57925D01*
X45657Y-57925D02*
X46741Y-57925D01*
X48259Y-57925D02*
X49241Y-57925D01*
X50759Y-57925D02*
X51741Y-57925D01*
X53259Y-57925D02*
X59675Y-57925D01*
X40325Y-58005D02*
X43310Y-58005D01*
X43310Y-58005D02*
X45361Y-58005D01*
X45361Y-58005D02*
X45657Y-58005D01*
X45657Y-58005D02*
X46741Y-58005D01*
X48259Y-58005D02*
X49241Y-58005D01*
X50759Y-58005D02*
X51741Y-58005D01*
X53259Y-58005D02*
X59675Y-58005D01*
X40325Y-58085D02*
X43310Y-58085D01*
X43310Y-58085D02*
X45361Y-58085D01*
X45361Y-58085D02*
X45657Y-58085D01*
X45657Y-58085D02*
X46741Y-58085D01*
X48259Y-58085D02*
X49241Y-58085D01*
X50759Y-58085D02*
X51741Y-58085D01*
X53259Y-58085D02*
X59675Y-58085D01*
X40325Y-58165D02*
X43310Y-58165D01*
X43310Y-58165D02*
X45361Y-58165D01*
X45361Y-58165D02*
X45657Y-58165D01*
X45657Y-58165D02*
X46741Y-58165D01*
X48259Y-58165D02*
X49241Y-58165D01*
X50759Y-58165D02*
X51741Y-58165D01*
X53259Y-58165D02*
X59675Y-58165D01*
X40325Y-58245D02*
X43310Y-58245D01*
X43310Y-58245D02*
X45361Y-58245D01*
X45361Y-58245D02*
X45657Y-58245D01*
X45657Y-58245D02*
X46741Y-58245D01*
X48259Y-58245D02*
X49241Y-58245D01*
X50759Y-58245D02*
X51741Y-58245D01*
X53259Y-58245D02*
X59675Y-58245D01*
X40325Y-58325D02*
X43310Y-58325D01*
X43310Y-58325D02*
X45361Y-58325D01*
X45361Y-58325D02*
X45657Y-58325D01*
X45657Y-58325D02*
X46741Y-58325D01*
X48259Y-58325D02*
X49241Y-58325D01*
X50759Y-58325D02*
X51741Y-58325D01*
X53259Y-58325D02*
X59675Y-58325D01*
X40325Y-58405D02*
X43310Y-58405D01*
X43310Y-58405D02*
X45361Y-58405D01*
X45361Y-58405D02*
X45657Y-58405D01*
X45657Y-58405D02*
X46741Y-58405D01*
X48259Y-58405D02*
X49241Y-58405D01*
X50759Y-58405D02*
X51741Y-58405D01*
X53259Y-58405D02*
X59675Y-58405D01*
X40325Y-58485D02*
X43310Y-58485D01*
X43310Y-58485D02*
X45361Y-58485D01*
X45361Y-58485D02*
X45657Y-58485D01*
X45657Y-58485D02*
X46771Y-58485D01*
X48230Y-58485D02*
X49271Y-58485D01*
X50730Y-58485D02*
X51771Y-58485D01*
X53230Y-58485D02*
X59675Y-58485D01*
X40325Y-58565D02*
X43310Y-58565D01*
X43310Y-58565D02*
X45361Y-58565D01*
X45361Y-58565D02*
X45657Y-58565D01*
X45657Y-58565D02*
X46838Y-58565D01*
X48162Y-58565D02*
X49338Y-58565D01*
X50662Y-58565D02*
X51838Y-58565D01*
X53162Y-58565D02*
X59675Y-58565D01*
X40325Y-58645D02*
X43310Y-58645D01*
X43310Y-58645D02*
X45361Y-58645D01*
X45361Y-58645D02*
X45657Y-58645D01*
X45657Y-58645D02*
X47050Y-58645D01*
X47950Y-58645D02*
X49550Y-58645D01*
X50450Y-58645D02*
X52050Y-58645D01*
X52950Y-58645D02*
X59675Y-58645D01*
X40325Y-58725D02*
X43310Y-58725D01*
X43310Y-58725D02*
X45361Y-58725D01*
X45361Y-58725D02*
X45657Y-58725D01*
X45657Y-58725D02*
X47050Y-58725D01*
X47950Y-58725D02*
X49550Y-58725D01*
X50450Y-58725D02*
X52050Y-58725D01*
X52950Y-58725D02*
X59675Y-58725D01*
X40325Y-58805D02*
X43310Y-58805D01*
X43310Y-58805D02*
X45361Y-58805D01*
X45361Y-58805D02*
X45657Y-58805D01*
X45657Y-58805D02*
X47050Y-58805D01*
X47950Y-58805D02*
X49550Y-58805D01*
X50450Y-58805D02*
X52050Y-58805D01*
X52950Y-58805D02*
X59675Y-58805D01*
X40325Y-58885D02*
X43310Y-58885D01*
X43310Y-58885D02*
X45361Y-58885D01*
X45361Y-58885D02*
X45657Y-58885D01*
X45657Y-58885D02*
X47050Y-58885D01*
X47950Y-58885D02*
X49550Y-58885D01*
X50450Y-58885D02*
X52050Y-58885D01*
X52950Y-58885D02*
X59675Y-58885D01*
X40325Y-58965D02*
X43310Y-58965D01*
X43310Y-58965D02*
X45361Y-58965D01*
X45361Y-58965D02*
X45657Y-58965D01*
X45657Y-58965D02*
X46808Y-58965D01*
X48192Y-58965D02*
X49308Y-58965D01*
X50692Y-58965D02*
X51808Y-58965D01*
X53192Y-58965D02*
X59675Y-58965D01*
X40325Y-59045D02*
X43310Y-59045D01*
X43310Y-59045D02*
X45361Y-59045D01*
X45361Y-59045D02*
X45657Y-59045D01*
X45657Y-59045D02*
X46757Y-59045D01*
X48242Y-59045D02*
X49257Y-59045D01*
X50742Y-59045D02*
X51757Y-59045D01*
X53242Y-59045D02*
X59675Y-59045D01*
X40325Y-59125D02*
X43310Y-59125D01*
X43310Y-59125D02*
X45361Y-59125D01*
X45361Y-59125D02*
X45657Y-59125D01*
X45657Y-59125D02*
X46741Y-59125D01*
X48259Y-59125D02*
X49241Y-59125D01*
X50759Y-59125D02*
X51741Y-59125D01*
X53259Y-59125D02*
X59675Y-59125D01*
X40325Y-59205D02*
X43310Y-59205D01*
X43310Y-59205D02*
X45361Y-59205D01*
X45361Y-59205D02*
X45657Y-59205D01*
X45657Y-59205D02*
X46741Y-59205D01*
X48259Y-59205D02*
X49241Y-59205D01*
X50759Y-59205D02*
X51741Y-59205D01*
X53259Y-59205D02*
X59675Y-59205D01*
X40325Y-59285D02*
X43310Y-59285D01*
X43310Y-59285D02*
X45361Y-59285D01*
X45361Y-59285D02*
X45657Y-59285D01*
X45657Y-59285D02*
X46741Y-59285D01*
X48259Y-59285D02*
X49241Y-59285D01*
X50759Y-59285D02*
X51741Y-59285D01*
X53259Y-59285D02*
X59675Y-59285D01*
X40325Y-59365D02*
X43310Y-59365D01*
X43310Y-59365D02*
X45361Y-59365D01*
X45361Y-59365D02*
X45657Y-59365D01*
X45657Y-59365D02*
X46741Y-59365D01*
X48259Y-59365D02*
X49241Y-59365D01*
X50759Y-59365D02*
X51741Y-59365D01*
X53259Y-59365D02*
X59675Y-59365D01*
X40325Y-59445D02*
X43310Y-59445D01*
X43310Y-59445D02*
X45361Y-59445D01*
X45361Y-59445D02*
X45657Y-59445D01*
X45657Y-59445D02*
X46741Y-59445D01*
X48259Y-59445D02*
X49241Y-59445D01*
X50759Y-59445D02*
X51741Y-59445D01*
X53259Y-59445D02*
X59675Y-59445D01*
X40325Y-59525D02*
X43310Y-59525D01*
X43310Y-59525D02*
X45361Y-59525D01*
X45361Y-59525D02*
X45657Y-59525D01*
X45657Y-59525D02*
X46741Y-59525D01*
X48259Y-59525D02*
X49241Y-59525D01*
X50759Y-59525D02*
X51741Y-59525D01*
X53259Y-59525D02*
X59675Y-59525D01*
X40325Y-59605D02*
X43310Y-59605D01*
X43310Y-59605D02*
X45361Y-59605D01*
X45361Y-59605D02*
X45657Y-59605D01*
X45657Y-59605D02*
X46741Y-59605D01*
X48259Y-59605D02*
X49241Y-59605D01*
X50759Y-59605D02*
X51741Y-59605D01*
X53259Y-59605D02*
X59675Y-59605D01*
X40325Y-59685D02*
X43310Y-59685D01*
X43310Y-59685D02*
X45361Y-59685D01*
X45361Y-59685D02*
X45657Y-59685D01*
X45657Y-59685D02*
X46741Y-59685D01*
X48259Y-59685D02*
X49241Y-59685D01*
X50759Y-59685D02*
X51741Y-59685D01*
X53259Y-59685D02*
X59675Y-59685D01*
X40325Y-59765D02*
X43310Y-59765D01*
X43310Y-59765D02*
X45361Y-59765D01*
X45361Y-59765D02*
X45657Y-59765D01*
X45657Y-59765D02*
X46741Y-59765D01*
X48259Y-59765D02*
X49241Y-59765D01*
X50759Y-59765D02*
X51741Y-59765D01*
X53259Y-59765D02*
X59675Y-59765D01*
X40325Y-59845D02*
X43310Y-59845D01*
X43310Y-59845D02*
X45361Y-59845D01*
X45361Y-59845D02*
X45657Y-59845D01*
X45657Y-59845D02*
X46754Y-59845D01*
X48247Y-59845D02*
X49254Y-59845D01*
X50747Y-59845D02*
X51754Y-59845D01*
X53247Y-59845D02*
X59675Y-59845D01*
X40325Y-59925D02*
X43310Y-59925D01*
X43310Y-59925D02*
X45361Y-59925D01*
X45361Y-59925D02*
X45657Y-59925D01*
X45657Y-59925D02*
X46798Y-59925D01*
X48202Y-59925D02*
X49298Y-59925D01*
X50702Y-59925D02*
X51798Y-59925D01*
X53202Y-59925D02*
X59675Y-59925D01*
X40325Y-60005D02*
X43310Y-60005D01*
X43310Y-60005D02*
X45361Y-60005D01*
X45361Y-60005D02*
X45657Y-60005D01*
X45657Y-60005D02*
X46894Y-60005D01*
X48106Y-60005D02*
X49394Y-60005D01*
X50606Y-60005D02*
X51894Y-60005D01*
X53106Y-60005D02*
X59675Y-60005D01*
X40325Y-60085D02*
X43310Y-60085D01*
X43310Y-60085D02*
X45361Y-60085D01*
X45361Y-60085D02*
X45657Y-60085D01*
X45657Y-60085D02*
X46788Y-60085D01*
X48212Y-60085D02*
X49288Y-60085D01*
X50712Y-60085D02*
X51788Y-60085D01*
X53212Y-60085D02*
X59675Y-60085D01*
X40325Y-60165D02*
X43310Y-60165D01*
X43310Y-60165D02*
X45361Y-60165D01*
X45361Y-60165D02*
X45657Y-60165D01*
X45657Y-60165D02*
X46749Y-60165D01*
X48250Y-60165D02*
X49249Y-60165D01*
X50750Y-60165D02*
X51749Y-60165D01*
X53250Y-60165D02*
X59675Y-60165D01*
X40325Y-60245D02*
X43310Y-60245D01*
X43310Y-60245D02*
X45361Y-60245D01*
X45361Y-60245D02*
X45657Y-60245D01*
X45657Y-60245D02*
X46741Y-60245D01*
X48259Y-60245D02*
X49241Y-60245D01*
X50759Y-60245D02*
X51741Y-60245D01*
X53259Y-60245D02*
X59675Y-60245D01*
X40325Y-60325D02*
X43310Y-60325D01*
X43310Y-60325D02*
X45361Y-60325D01*
X45361Y-60325D02*
X45657Y-60325D01*
X45657Y-60325D02*
X46741Y-60325D01*
X48259Y-60325D02*
X49241Y-60325D01*
X50759Y-60325D02*
X51741Y-60325D01*
X53259Y-60325D02*
X59675Y-60325D01*
X40325Y-60405D02*
X43310Y-60405D01*
X43310Y-60405D02*
X45361Y-60405D01*
X45361Y-60405D02*
X45657Y-60405D01*
X45657Y-60405D02*
X46741Y-60405D01*
X48259Y-60405D02*
X49241Y-60405D01*
X50759Y-60405D02*
X51741Y-60405D01*
X53259Y-60405D02*
X59675Y-60405D01*
X40325Y-60485D02*
X43310Y-60485D01*
X43310Y-60485D02*
X45361Y-60485D01*
X45361Y-60485D02*
X45657Y-60485D01*
X45657Y-60485D02*
X46741Y-60485D01*
X48259Y-60485D02*
X49241Y-60485D01*
X50759Y-60485D02*
X51741Y-60485D01*
X53259Y-60485D02*
X59675Y-60485D01*
X40325Y-60565D02*
X43310Y-60565D01*
X43310Y-60565D02*
X45361Y-60565D01*
X45361Y-60565D02*
X45657Y-60565D01*
X45657Y-60565D02*
X46741Y-60565D01*
X48259Y-60565D02*
X49241Y-60565D01*
X50759Y-60565D02*
X51741Y-60565D01*
X53259Y-60565D02*
X59675Y-60565D01*
X40325Y-60645D02*
X43310Y-60645D01*
X43310Y-60645D02*
X45361Y-60645D01*
X45361Y-60645D02*
X45657Y-60645D01*
X45657Y-60645D02*
X46741Y-60645D01*
X48259Y-60645D02*
X49241Y-60645D01*
X50759Y-60645D02*
X51741Y-60645D01*
X53259Y-60645D02*
X59675Y-60645D01*
X40325Y-60725D02*
X43310Y-60725D01*
X43310Y-60725D02*
X45361Y-60725D01*
X45361Y-60725D02*
X45657Y-60725D01*
X45657Y-60725D02*
X46741Y-60725D01*
X48259Y-60725D02*
X49241Y-60725D01*
X50759Y-60725D02*
X51741Y-60725D01*
X53259Y-60725D02*
X59675Y-60725D01*
X40325Y-60805D02*
X43310Y-60805D01*
X43310Y-60805D02*
X45361Y-60805D01*
X45361Y-60805D02*
X45657Y-60805D01*
X45657Y-60805D02*
X46741Y-60805D01*
X48259Y-60805D02*
X49241Y-60805D01*
X50759Y-60805D02*
X51741Y-60805D01*
X53259Y-60805D02*
X59675Y-60805D01*
X40325Y-60885D02*
X43310Y-60885D01*
X43310Y-60885D02*
X45361Y-60885D01*
X45361Y-60885D02*
X45657Y-60885D01*
X45657Y-60885D02*
X46741Y-60885D01*
X48259Y-60885D02*
X49241Y-60885D01*
X50759Y-60885D02*
X51741Y-60885D01*
X53259Y-60885D02*
X59675Y-60885D01*
X40325Y-60965D02*
X43310Y-60965D01*
X43310Y-60965D02*
X45361Y-60965D01*
X45361Y-60965D02*
X45657Y-60965D01*
X45657Y-60965D02*
X46763Y-60965D01*
X48239Y-60965D02*
X49263Y-60965D01*
X50739Y-60965D02*
X51763Y-60965D01*
X53239Y-60965D02*
X59675Y-60965D01*
X40325Y-61045D02*
X43310Y-61045D01*
X43310Y-61045D02*
X45361Y-61045D01*
X45361Y-61045D02*
X45657Y-61045D01*
X45657Y-61045D02*
X46818Y-61045D01*
X48182Y-61045D02*
X49318Y-61045D01*
X50682Y-61045D02*
X51818Y-61045D01*
X53182Y-61045D02*
X59675Y-61045D01*
X40325Y-61125D02*
X43310Y-61125D01*
X43310Y-61125D02*
X45361Y-61125D01*
X45361Y-61125D02*
X45657Y-61125D01*
X45657Y-61125D02*
X47050Y-61125D01*
X47950Y-61125D02*
X49550Y-61125D01*
X50450Y-61125D02*
X52050Y-61125D01*
X52950Y-61125D02*
X59675Y-61125D01*
X40325Y-61205D02*
X43310Y-61205D01*
X43310Y-61205D02*
X45361Y-61205D01*
X45361Y-61205D02*
X45657Y-61205D01*
X45657Y-61205D02*
X47050Y-61205D01*
X47950Y-61205D02*
X49550Y-61205D01*
X50450Y-61205D02*
X52050Y-61205D01*
X52950Y-61205D02*
X59675Y-61205D01*
X40325Y-61285D02*
X43310Y-61285D01*
X43310Y-61285D02*
X45361Y-61285D01*
X45361Y-61285D02*
X45657Y-61285D01*
X45657Y-61285D02*
X47050Y-61285D01*
X47950Y-61285D02*
X49550Y-61285D01*
X50450Y-61285D02*
X52050Y-61285D01*
X52950Y-61285D02*
X59675Y-61285D01*
X40325Y-61365D02*
X43310Y-61365D01*
X43310Y-61365D02*
X45361Y-61365D01*
X45361Y-61365D02*
X45657Y-61365D01*
X45657Y-61365D02*
X47050Y-61365D01*
X47950Y-61365D02*
X49550Y-61365D01*
X50450Y-61365D02*
X52050Y-61365D01*
X52950Y-61365D02*
X59675Y-61365D01*
X40325Y-61445D02*
X43310Y-61445D01*
X43310Y-61445D02*
X45361Y-61445D01*
X45361Y-61445D02*
X45657Y-61445D01*
X45657Y-61445D02*
X46828Y-61445D01*
X48172Y-61445D02*
X49328Y-61445D01*
X50672Y-61445D02*
X51828Y-61445D01*
X53172Y-61445D02*
X59675Y-61445D01*
X40325Y-61525D02*
X43310Y-61525D01*
X43310Y-61525D02*
X45361Y-61525D01*
X45361Y-61525D02*
X45657Y-61525D01*
X45657Y-61525D02*
X46766Y-61525D01*
X48233Y-61525D02*
X49266Y-61525D01*
X50733Y-61525D02*
X51766Y-61525D01*
X53233Y-61525D02*
X59675Y-61525D01*
X40325Y-61605D02*
X43310Y-61605D01*
X43310Y-61605D02*
X45361Y-61605D01*
X45361Y-61605D02*
X45657Y-61605D01*
X45657Y-61605D02*
X46741Y-61605D01*
X48259Y-61605D02*
X49241Y-61605D01*
X50759Y-61605D02*
X51741Y-61605D01*
X53259Y-61605D02*
X59675Y-61605D01*
X40325Y-61685D02*
X43310Y-61685D01*
X43310Y-61685D02*
X45361Y-61685D01*
X45361Y-61685D02*
X45657Y-61685D01*
X45657Y-61685D02*
X46741Y-61685D01*
X48259Y-61685D02*
X49241Y-61685D01*
X50759Y-61685D02*
X51741Y-61685D01*
X53259Y-61685D02*
X59675Y-61685D01*
X40325Y-61765D02*
X43310Y-61765D01*
X43310Y-61765D02*
X45361Y-61765D01*
X45361Y-61765D02*
X45657Y-61765D01*
X45657Y-61765D02*
X46741Y-61765D01*
X48259Y-61765D02*
X49241Y-61765D01*
X50759Y-61765D02*
X51741Y-61765D01*
X53259Y-61765D02*
X59675Y-61765D01*
X40325Y-61845D02*
X43310Y-61845D01*
X43310Y-61845D02*
X45361Y-61845D01*
X45361Y-61845D02*
X45657Y-61845D01*
X45657Y-61845D02*
X46741Y-61845D01*
X48259Y-61845D02*
X49241Y-61845D01*
X50759Y-61845D02*
X51741Y-61845D01*
X53259Y-61845D02*
X59675Y-61845D01*
X40325Y-61925D02*
X43310Y-61925D01*
X43310Y-61925D02*
X45361Y-61925D01*
X45361Y-61925D02*
X45657Y-61925D01*
X45657Y-61925D02*
X46741Y-61925D01*
X48259Y-61925D02*
X49241Y-61925D01*
X50759Y-61925D02*
X51741Y-61925D01*
X53259Y-61925D02*
X59675Y-61925D01*
X40325Y-62005D02*
X43310Y-62005D01*
X43310Y-62005D02*
X45361Y-62005D01*
X45361Y-62005D02*
X45657Y-62005D01*
X45657Y-62005D02*
X46741Y-62005D01*
X48259Y-62005D02*
X49241Y-62005D01*
X50759Y-62005D02*
X51741Y-62005D01*
X53259Y-62005D02*
X59675Y-62005D01*
X40325Y-62085D02*
X43310Y-62085D01*
X43310Y-62085D02*
X45361Y-62085D01*
X45361Y-62085D02*
X45657Y-62085D01*
X45657Y-62085D02*
X46741Y-62085D01*
X48259Y-62085D02*
X49241Y-62085D01*
X50759Y-62085D02*
X51741Y-62085D01*
X53259Y-62085D02*
X59675Y-62085D01*
X40325Y-62165D02*
X43310Y-62165D01*
X43310Y-62165D02*
X45361Y-62165D01*
X45361Y-62165D02*
X45657Y-62165D01*
X45657Y-62165D02*
X46741Y-62165D01*
X48259Y-62165D02*
X49241Y-62165D01*
X50759Y-62165D02*
X51741Y-62165D01*
X53259Y-62165D02*
X59675Y-62165D01*
X40325Y-62245D02*
X43310Y-62245D01*
X43310Y-62245D02*
X45361Y-62245D01*
X45361Y-62245D02*
X45657Y-62245D01*
X45657Y-62245D02*
X46741Y-62245D01*
X48259Y-62245D02*
X49241Y-62245D01*
X50759Y-62245D02*
X51741Y-62245D01*
X53259Y-62245D02*
X59675Y-62245D01*
X40325Y-62325D02*
X43310Y-62325D01*
X43310Y-62325D02*
X45361Y-62325D01*
X45361Y-62325D02*
X45657Y-62325D01*
X45657Y-62325D02*
X46746Y-62325D01*
X48255Y-62325D02*
X49246Y-62325D01*
X50755Y-62325D02*
X51746Y-62325D01*
X53255Y-62325D02*
X59675Y-62325D01*
X40325Y-62405D02*
X43310Y-62405D01*
X43310Y-62405D02*
X45361Y-62405D01*
X45361Y-62405D02*
X45657Y-62405D01*
X45657Y-62405D02*
X46779Y-62405D01*
X48222Y-62405D02*
X49279Y-62405D01*
X50722Y-62405D02*
X51779Y-62405D01*
X53222Y-62405D02*
X59675Y-62405D01*
X40325Y-62485D02*
X43310Y-62485D01*
X43310Y-62485D02*
X45361Y-62485D01*
X45361Y-62485D02*
X45657Y-62485D01*
X45657Y-62485D02*
X46871Y-62485D01*
X48129Y-62485D02*
X49371Y-62485D01*
X50629Y-62485D02*
X51871Y-62485D01*
X53129Y-62485D02*
X59675Y-62485D01*
X40325Y-62565D02*
X43310Y-62565D01*
X43310Y-62565D02*
X45361Y-62565D01*
X45361Y-62565D02*
X45657Y-62565D01*
X45657Y-62565D02*
X46808Y-62565D01*
X48192Y-62565D02*
X49308Y-62565D01*
X50692Y-62565D02*
X51808Y-62565D01*
X53192Y-62565D02*
X59675Y-62565D01*
X40325Y-62645D02*
X43310Y-62645D01*
X43310Y-62645D02*
X45361Y-62645D01*
X45361Y-62645D02*
X45657Y-62645D01*
X45657Y-62645D02*
X46757Y-62645D01*
X48242Y-62645D02*
X49257Y-62645D01*
X50742Y-62645D02*
X51757Y-62645D01*
X53242Y-62645D02*
X59675Y-62645D01*
X40325Y-62725D02*
X43310Y-62725D01*
X43310Y-62725D02*
X45361Y-62725D01*
X45361Y-62725D02*
X45657Y-62725D01*
X45657Y-62725D02*
X46741Y-62725D01*
X48259Y-62725D02*
X49241Y-62725D01*
X50759Y-62725D02*
X51741Y-62725D01*
X53259Y-62725D02*
X59675Y-62725D01*
X40325Y-62805D02*
X43310Y-62805D01*
X43310Y-62805D02*
X45361Y-62805D01*
X45361Y-62805D02*
X45657Y-62805D01*
X45657Y-62805D02*
X46741Y-62805D01*
X48259Y-62805D02*
X49241Y-62805D01*
X50759Y-62805D02*
X51741Y-62805D01*
X53259Y-62805D02*
X59675Y-62805D01*
X40325Y-62885D02*
X43310Y-62885D01*
X43310Y-62885D02*
X45361Y-62885D01*
X45361Y-62885D02*
X45657Y-62885D01*
X45657Y-62885D02*
X46741Y-62885D01*
X48259Y-62885D02*
X49241Y-62885D01*
X50759Y-62885D02*
X51741Y-62885D01*
X53259Y-62885D02*
X59675Y-62885D01*
X40325Y-62965D02*
X43310Y-62965D01*
X43310Y-62965D02*
X45361Y-62965D01*
X45361Y-62965D02*
X45657Y-62965D01*
X45657Y-62965D02*
X46741Y-62965D01*
X48259Y-62965D02*
X49241Y-62965D01*
X50759Y-62965D02*
X51741Y-62965D01*
X53259Y-62965D02*
X59675Y-62965D01*
X40325Y-63045D02*
X43310Y-63045D01*
X43310Y-63045D02*
X45361Y-63045D01*
X45361Y-63045D02*
X45657Y-63045D01*
X45657Y-63045D02*
X46741Y-63045D01*
X48259Y-63045D02*
X49241Y-63045D01*
X50759Y-63045D02*
X51741Y-63045D01*
X53259Y-63045D02*
X59675Y-63045D01*
X40325Y-63125D02*
X43310Y-63125D01*
X43310Y-63125D02*
X45361Y-63125D01*
X45361Y-63125D02*
X45657Y-63125D01*
X45657Y-63125D02*
X46741Y-63125D01*
X48259Y-63125D02*
X49241Y-63125D01*
X50759Y-63125D02*
X51741Y-63125D01*
X53259Y-63125D02*
X59675Y-63125D01*
X40325Y-63205D02*
X43310Y-63205D01*
X43310Y-63205D02*
X45361Y-63205D01*
X45361Y-63205D02*
X45657Y-63205D01*
X45657Y-63205D02*
X46741Y-63205D01*
X48259Y-63205D02*
X49241Y-63205D01*
X50759Y-63205D02*
X51741Y-63205D01*
X53259Y-63205D02*
X59675Y-63205D01*
X40325Y-63285D02*
X43310Y-63285D01*
X43310Y-63285D02*
X45361Y-63285D01*
X45361Y-63285D02*
X45657Y-63285D01*
X45657Y-63285D02*
X46741Y-63285D01*
X48259Y-63285D02*
X49241Y-63285D01*
X50759Y-63285D02*
X51741Y-63285D01*
X53259Y-63285D02*
X59675Y-63285D01*
X40325Y-63365D02*
X43310Y-63365D01*
X43310Y-63365D02*
X45361Y-63365D01*
X45361Y-63365D02*
X45657Y-63365D01*
X45657Y-63365D02*
X46741Y-63365D01*
X48259Y-63365D02*
X49241Y-63365D01*
X50759Y-63365D02*
X51741Y-63365D01*
X53259Y-63365D02*
X59675Y-63365D01*
X40325Y-63445D02*
X43310Y-63445D01*
X43310Y-63445D02*
X45361Y-63445D01*
X45361Y-63445D02*
X45657Y-63445D01*
X45657Y-63445D02*
X46754Y-63445D01*
X48247Y-63445D02*
X49254Y-63445D01*
X50747Y-63445D02*
X51754Y-63445D01*
X53247Y-63445D02*
X59675Y-63445D01*
X40325Y-63525D02*
X43310Y-63525D01*
X43310Y-63525D02*
X45361Y-63525D01*
X45361Y-63525D02*
X45657Y-63525D01*
X45657Y-63525D02*
X46798Y-63525D01*
X48202Y-63525D02*
X49298Y-63525D01*
X50702Y-63525D02*
X51798Y-63525D01*
X53202Y-63525D02*
X59675Y-63525D01*
X40325Y-63605D02*
X43310Y-63605D01*
X43310Y-63605D02*
X45361Y-63605D01*
X45361Y-63605D02*
X45657Y-63605D01*
X45657Y-63605D02*
X46919Y-63605D01*
X48081Y-63605D02*
X49419Y-63605D01*
X50581Y-63605D02*
X51919Y-63605D01*
X53081Y-63605D02*
X59675Y-63605D01*
X40325Y-63685D02*
X43310Y-63685D01*
X43310Y-63685D02*
X45361Y-63685D01*
X45361Y-63685D02*
X45657Y-63685D01*
X45657Y-63685D02*
X47050Y-63685D01*
X47950Y-63685D02*
X49550Y-63685D01*
X50450Y-63685D02*
X52050Y-63685D01*
X52950Y-63685D02*
X59675Y-63685D01*
X40325Y-63765D02*
X43310Y-63765D01*
X43310Y-63765D02*
X45361Y-63765D01*
X45361Y-63765D02*
X45657Y-63765D01*
X45657Y-63765D02*
X47050Y-63765D01*
X47950Y-63765D02*
X49550Y-63765D01*
X50450Y-63765D02*
X52050Y-63765D01*
X52950Y-63765D02*
X59675Y-63765D01*
X40325Y-63845D02*
X43310Y-63845D01*
X43310Y-63845D02*
X45361Y-63845D01*
X45361Y-63845D02*
X45657Y-63845D01*
X45657Y-63845D02*
X47050Y-63845D01*
X47950Y-63845D02*
X49550Y-63845D01*
X50450Y-63845D02*
X52050Y-63845D01*
X52950Y-63845D02*
X59675Y-63845D01*
X40325Y-63925D02*
X43310Y-63925D01*
X43310Y-63925D02*
X45361Y-63925D01*
X45361Y-63925D02*
X45657Y-63925D01*
X45657Y-63925D02*
X46848Y-63925D01*
X48152Y-63925D02*
X49348Y-63925D01*
X50652Y-63925D02*
X51848Y-63925D01*
X53152Y-63925D02*
X59675Y-63925D01*
X40325Y-64005D02*
X43310Y-64005D01*
X43310Y-64005D02*
X45361Y-64005D01*
X45361Y-64005D02*
X45657Y-64005D01*
X45657Y-64005D02*
X46774Y-64005D01*
X48225Y-64005D02*
X49274Y-64005D01*
X50725Y-64005D02*
X51774Y-64005D01*
X53225Y-64005D02*
X59675Y-64005D01*
X40325Y-64085D02*
X43310Y-64085D01*
X43310Y-64085D02*
X45361Y-64085D01*
X45361Y-64085D02*
X45657Y-64085D01*
X45657Y-64085D02*
X46741Y-64085D01*
X48258Y-64085D02*
X49241Y-64085D01*
X50758Y-64085D02*
X51741Y-64085D01*
X53258Y-64085D02*
X59675Y-64085D01*
X40325Y-64165D02*
X43310Y-64165D01*
X43310Y-64165D02*
X45361Y-64165D01*
X45361Y-64165D02*
X45657Y-64165D01*
X45657Y-64165D02*
X46741Y-64165D01*
X48259Y-64165D02*
X49241Y-64165D01*
X50759Y-64165D02*
X51741Y-64165D01*
X53259Y-64165D02*
X59675Y-64165D01*
X40325Y-64245D02*
X43310Y-64245D01*
X43310Y-64245D02*
X45361Y-64245D01*
X45361Y-64245D02*
X45657Y-64245D01*
X45657Y-64245D02*
X46741Y-64245D01*
X48259Y-64245D02*
X49241Y-64245D01*
X50759Y-64245D02*
X51741Y-64245D01*
X53259Y-64245D02*
X59675Y-64245D01*
X40325Y-64325D02*
X43310Y-64325D01*
X43310Y-64325D02*
X45361Y-64325D01*
X45361Y-64325D02*
X45657Y-64325D01*
X45657Y-64325D02*
X46741Y-64325D01*
X48259Y-64325D02*
X49241Y-64325D01*
X50759Y-64325D02*
X51741Y-64325D01*
X53259Y-64325D02*
X59675Y-64325D01*
X40325Y-64405D02*
X43310Y-64405D01*
X43310Y-64405D02*
X45361Y-64405D01*
X45361Y-64405D02*
X45657Y-64405D01*
X45657Y-64405D02*
X46741Y-64405D01*
X48259Y-64405D02*
X49241Y-64405D01*
X50759Y-64405D02*
X51741Y-64405D01*
X53259Y-64405D02*
X59675Y-64405D01*
X40325Y-64485D02*
X43310Y-64485D01*
X43310Y-64485D02*
X45361Y-64485D01*
X45361Y-64485D02*
X45657Y-64485D01*
X45657Y-64485D02*
X46741Y-64485D01*
X48259Y-64485D02*
X49241Y-64485D01*
X50759Y-64485D02*
X51741Y-64485D01*
X53259Y-64485D02*
X59675Y-64485D01*
X40325Y-64565D02*
X43310Y-64565D01*
X43310Y-64565D02*
X45361Y-64565D01*
X45361Y-64565D02*
X45657Y-64565D01*
X45657Y-64565D02*
X46741Y-64565D01*
X48259Y-64565D02*
X49241Y-64565D01*
X50759Y-64565D02*
X51741Y-64565D01*
X53259Y-64565D02*
X59675Y-64565D01*
X40325Y-64645D02*
X43310Y-64645D01*
X43310Y-64645D02*
X45361Y-64645D01*
X45361Y-64645D02*
X45657Y-64645D01*
X45657Y-64645D02*
X46741Y-64645D01*
X48259Y-64645D02*
X49241Y-64645D01*
X50759Y-64645D02*
X51741Y-64645D01*
X53259Y-64645D02*
X59675Y-64645D01*
X40325Y-64725D02*
X43310Y-64725D01*
X43310Y-64725D02*
X45361Y-64725D01*
X45361Y-64725D02*
X45657Y-64725D01*
X45657Y-64725D02*
X46741Y-64725D01*
X48259Y-64725D02*
X49241Y-64725D01*
X50759Y-64725D02*
X51741Y-64725D01*
X53259Y-64725D02*
X59675Y-64725D01*
X40325Y-64805D02*
X43310Y-64805D01*
X43310Y-64805D02*
X45361Y-64805D01*
X45361Y-64805D02*
X45657Y-64805D01*
X45657Y-64805D02*
X46741Y-64805D01*
X48259Y-64805D02*
X49241Y-64805D01*
X50759Y-64805D02*
X51741Y-64805D01*
X53259Y-64805D02*
X59675Y-64805D01*
X40325Y-64885D02*
X43310Y-64885D01*
X43310Y-64885D02*
X45361Y-64885D01*
X45361Y-64885D02*
X45657Y-64885D01*
X45657Y-64885D02*
X46771Y-64885D01*
X48230Y-64885D02*
X49271Y-64885D01*
X50730Y-64885D02*
X51771Y-64885D01*
X53230Y-64885D02*
X59675Y-64885D01*
X40325Y-64965D02*
X43310Y-64965D01*
X43310Y-64965D02*
X45361Y-64965D01*
X45361Y-64965D02*
X45657Y-64965D01*
X45657Y-64965D02*
X46838Y-64965D01*
X48162Y-64965D02*
X49338Y-64965D01*
X50662Y-64965D02*
X51838Y-64965D01*
X53162Y-64965D02*
X59675Y-64965D01*
X40325Y-65045D02*
X43310Y-65045D01*
X43310Y-65045D02*
X45361Y-65045D01*
X45361Y-65045D02*
X45657Y-65045D01*
X45657Y-65045D02*
X46828Y-65045D01*
X48172Y-65045D02*
X49328Y-65045D01*
X50672Y-65045D02*
X51828Y-65045D01*
X53172Y-65045D02*
X59675Y-65045D01*
X40325Y-65125D02*
X43310Y-65125D01*
X43310Y-65125D02*
X45361Y-65125D01*
X45361Y-65125D02*
X45657Y-65125D01*
X45657Y-65125D02*
X46766Y-65125D01*
X48233Y-65125D02*
X49266Y-65125D01*
X50733Y-65125D02*
X51766Y-65125D01*
X53233Y-65125D02*
X59675Y-65125D01*
X40325Y-65205D02*
X43310Y-65205D01*
X43310Y-65205D02*
X45361Y-65205D01*
X45361Y-65205D02*
X45657Y-65205D01*
X45657Y-65205D02*
X46741Y-65205D01*
X48259Y-65205D02*
X49241Y-65205D01*
X50759Y-65205D02*
X51741Y-65205D01*
X53259Y-65205D02*
X59675Y-65205D01*
X40325Y-65285D02*
X43310Y-65285D01*
X43310Y-65285D02*
X45361Y-65285D01*
X45361Y-65285D02*
X45657Y-65285D01*
X45657Y-65285D02*
X46741Y-65285D01*
X48259Y-65285D02*
X49241Y-65285D01*
X50759Y-65285D02*
X51741Y-65285D01*
X53259Y-65285D02*
X59675Y-65285D01*
X40325Y-65365D02*
X43310Y-65365D01*
X43310Y-65365D02*
X45361Y-65365D01*
X45361Y-65365D02*
X45657Y-65365D01*
X45657Y-65365D02*
X46741Y-65365D01*
X48259Y-65365D02*
X49241Y-65365D01*
X50759Y-65365D02*
X51741Y-65365D01*
X53259Y-65365D02*
X59675Y-65365D01*
X40325Y-65445D02*
X43310Y-65445D01*
X43310Y-65445D02*
X45361Y-65445D01*
X45361Y-65445D02*
X45657Y-65445D01*
X45657Y-65445D02*
X46741Y-65445D01*
X48259Y-65445D02*
X49241Y-65445D01*
X50759Y-65445D02*
X51741Y-65445D01*
X53259Y-65445D02*
X59675Y-65445D01*
X40325Y-65525D02*
X43310Y-65525D01*
X43310Y-65525D02*
X45361Y-65525D01*
X45361Y-65525D02*
X45657Y-65525D01*
X45657Y-65525D02*
X46741Y-65525D01*
X48259Y-65525D02*
X49241Y-65525D01*
X50759Y-65525D02*
X51741Y-65525D01*
X53259Y-65525D02*
X59675Y-65525D01*
X40325Y-65605D02*
X43310Y-65605D01*
X43310Y-65605D02*
X45361Y-65605D01*
X45361Y-65605D02*
X45657Y-65605D01*
X45657Y-65605D02*
X46741Y-65605D01*
X48259Y-65605D02*
X49241Y-65605D01*
X50759Y-65605D02*
X51741Y-65605D01*
X53259Y-65605D02*
X59675Y-65605D01*
X40325Y-65685D02*
X43310Y-65685D01*
X43310Y-65685D02*
X45361Y-65685D01*
X45361Y-65685D02*
X45657Y-65685D01*
X45657Y-65685D02*
X46741Y-65685D01*
X48259Y-65685D02*
X49241Y-65685D01*
X50759Y-65685D02*
X51741Y-65685D01*
X53259Y-65685D02*
X59675Y-65685D01*
X40325Y-65765D02*
X43310Y-65765D01*
X43310Y-65765D02*
X45361Y-65765D01*
X45361Y-65765D02*
X45657Y-65765D01*
X45657Y-65765D02*
X46741Y-65765D01*
X48259Y-65765D02*
X49241Y-65765D01*
X50759Y-65765D02*
X51741Y-65765D01*
X53259Y-65765D02*
X59675Y-65765D01*
X40325Y-65845D02*
X43310Y-65845D01*
X43310Y-65845D02*
X45361Y-65845D01*
X45361Y-65845D02*
X45657Y-65845D01*
X45657Y-65845D02*
X46741Y-65845D01*
X48259Y-65845D02*
X49241Y-65845D01*
X50759Y-65845D02*
X51741Y-65845D01*
X53259Y-65845D02*
X59675Y-65845D01*
X40325Y-65925D02*
X43310Y-65925D01*
X43310Y-65925D02*
X45361Y-65925D01*
X45361Y-65925D02*
X45657Y-65925D01*
X45657Y-65925D02*
X46746Y-65925D01*
X48255Y-65925D02*
X49246Y-65925D01*
X50755Y-65925D02*
X51746Y-65925D01*
X53255Y-65925D02*
X59675Y-65925D01*
X40325Y-66005D02*
X43310Y-66005D01*
X43310Y-66005D02*
X45361Y-66005D01*
X45361Y-66005D02*
X45657Y-66005D01*
X45657Y-66005D02*
X46779Y-66005D01*
X48222Y-66005D02*
X49279Y-66005D01*
X50722Y-66005D02*
X51779Y-66005D01*
X53222Y-66005D02*
X59675Y-66005D01*
X40325Y-66085D02*
X43310Y-66085D01*
X43310Y-66085D02*
X45361Y-66085D01*
X45361Y-66085D02*
X45657Y-66085D01*
X45657Y-66085D02*
X46871Y-66085D01*
X48130Y-66085D02*
X49371Y-66085D01*
X50630Y-66085D02*
X51871Y-66085D01*
X53130Y-66085D02*
X59675Y-66085D01*
X40325Y-66165D02*
X43310Y-66165D01*
X43310Y-66165D02*
X45361Y-66165D01*
X45361Y-66165D02*
X45657Y-66165D01*
X45657Y-66165D02*
X47050Y-66165D01*
X47950Y-66165D02*
X49550Y-66165D01*
X50450Y-66165D02*
X52050Y-66165D01*
X52950Y-66165D02*
X59675Y-66165D01*
X40325Y-66245D02*
X43310Y-66245D01*
X43310Y-66245D02*
X45361Y-66245D01*
X45361Y-66245D02*
X45657Y-66245D01*
X45657Y-66245D02*
X47050Y-66245D01*
X47950Y-66245D02*
X49550Y-66245D01*
X50450Y-66245D02*
X52050Y-66245D01*
X52950Y-66245D02*
X59675Y-66245D01*
X40325Y-66325D02*
X43310Y-66325D01*
X43310Y-66325D02*
X45361Y-66325D01*
X45361Y-66325D02*
X45657Y-66325D01*
X45657Y-66325D02*
X47050Y-66325D01*
X47950Y-66325D02*
X49550Y-66325D01*
X50450Y-66325D02*
X52050Y-66325D01*
X52950Y-66325D02*
X59675Y-66325D01*
X40325Y-66405D02*
X43310Y-66405D01*
X43310Y-66405D02*
X45361Y-66405D01*
X45361Y-66405D02*
X45657Y-66405D01*
X45657Y-66405D02*
X46895Y-66405D01*
X48105Y-66405D02*
X49395Y-66405D01*
X50605Y-66405D02*
X51895Y-66405D01*
X53105Y-66405D02*
X59675Y-66405D01*
X40325Y-66485D02*
X43310Y-66485D01*
X43310Y-66485D02*
X45361Y-66485D01*
X45361Y-66485D02*
X45657Y-66485D01*
X45657Y-66485D02*
X46788Y-66485D01*
X48212Y-66485D02*
X49288Y-66485D01*
X50712Y-66485D02*
X51788Y-66485D01*
X53212Y-66485D02*
X59675Y-66485D01*
X40325Y-66565D02*
X43310Y-66565D01*
X43310Y-66565D02*
X45361Y-66565D01*
X45361Y-66565D02*
X45657Y-66565D01*
X45657Y-66565D02*
X46749Y-66565D01*
X48250Y-66565D02*
X49249Y-66565D01*
X50750Y-66565D02*
X51749Y-66565D01*
X53250Y-66565D02*
X59675Y-66565D01*
X40325Y-66645D02*
X43310Y-66645D01*
X43310Y-66645D02*
X45361Y-66645D01*
X45361Y-66645D02*
X45657Y-66645D01*
X45657Y-66645D02*
X46741Y-66645D01*
X48259Y-66645D02*
X49241Y-66645D01*
X50759Y-66645D02*
X51741Y-66645D01*
X53259Y-66645D02*
X59675Y-66645D01*
X40325Y-66725D02*
X43310Y-66725D01*
X43310Y-66725D02*
X45361Y-66725D01*
X45361Y-66725D02*
X45657Y-66725D01*
X45657Y-66725D02*
X46741Y-66725D01*
X48259Y-66725D02*
X49241Y-66725D01*
X50759Y-66725D02*
X51741Y-66725D01*
X53259Y-66725D02*
X59675Y-66725D01*
X40325Y-66805D02*
X43310Y-66805D01*
X43310Y-66805D02*
X45361Y-66805D01*
X45361Y-66805D02*
X45657Y-66805D01*
X45657Y-66805D02*
X46741Y-66805D01*
X48259Y-66805D02*
X49241Y-66805D01*
X50759Y-66805D02*
X51741Y-66805D01*
X53259Y-66805D02*
X59675Y-66805D01*
X40325Y-66885D02*
X43310Y-66885D01*
X43310Y-66885D02*
X45361Y-66885D01*
X45361Y-66885D02*
X45657Y-66885D01*
X45657Y-66885D02*
X46741Y-66885D01*
X48259Y-66885D02*
X49241Y-66885D01*
X50759Y-66885D02*
X51741Y-66885D01*
X53259Y-66885D02*
X59675Y-66885D01*
X40325Y-66965D02*
X43310Y-66965D01*
X43310Y-66965D02*
X45107Y-66965D01*
X45394Y-66965D02*
X45657Y-66965D01*
X45657Y-66965D02*
X46741Y-66965D01*
X48259Y-66965D02*
X49241Y-66965D01*
X50759Y-66965D02*
X51741Y-66965D01*
X53259Y-66965D02*
X59675Y-66965D01*
X40325Y-67045D02*
X43310Y-67045D01*
X43310Y-67045D02*
X44929Y-67045D01*
X45571Y-67045D02*
X45657Y-67045D01*
X45657Y-67045D02*
X46741Y-67045D01*
X48259Y-67045D02*
X49241Y-67045D01*
X50759Y-67045D02*
X51741Y-67045D01*
X53259Y-67045D02*
X59675Y-67045D01*
X40325Y-67125D02*
X43310Y-67125D01*
X43310Y-67125D02*
X44849Y-67125D01*
X45651Y-67125D02*
X45657Y-67125D01*
X45657Y-67125D02*
X46741Y-67125D01*
X48259Y-67125D02*
X49241Y-67125D01*
X50759Y-67125D02*
X51741Y-67125D01*
X53259Y-67125D02*
X59675Y-67125D01*
X40325Y-67205D02*
X43310Y-67205D01*
X43310Y-67205D02*
X44778Y-67205D01*
X45721Y-67205D02*
X46741Y-67205D01*
X48259Y-67205D02*
X49241Y-67205D01*
X50759Y-67205D02*
X51741Y-67205D01*
X53259Y-67205D02*
X59675Y-67205D01*
X40325Y-67285D02*
X43310Y-67285D01*
X43310Y-67285D02*
X44745Y-67285D01*
X45754Y-67285D02*
X46741Y-67285D01*
X48259Y-67285D02*
X49241Y-67285D01*
X50759Y-67285D02*
X51741Y-67285D01*
X53259Y-67285D02*
X59675Y-67285D01*
X40325Y-67365D02*
X43310Y-67365D01*
X43310Y-67365D02*
X44711Y-67365D01*
X45788Y-67365D02*
X46763Y-67365D01*
X48239Y-67365D02*
X49263Y-67365D01*
X50739Y-67365D02*
X51763Y-67365D01*
X53239Y-67365D02*
X59675Y-67365D01*
X40325Y-67445D02*
X43310Y-67445D01*
X43310Y-67445D02*
X44701Y-67445D01*
X45831Y-67445D02*
X46818Y-67445D01*
X48182Y-67445D02*
X49318Y-67445D01*
X50682Y-67445D02*
X51818Y-67445D01*
X53182Y-67445D02*
X59675Y-67445D01*
X40325Y-67525D02*
X43310Y-67525D01*
X43310Y-67525D02*
X44701Y-67525D01*
X45911Y-67525D02*
X46848Y-67525D01*
X48152Y-67525D02*
X49348Y-67525D01*
X50652Y-67525D02*
X51848Y-67525D01*
X53152Y-67525D02*
X59675Y-67525D01*
X40325Y-67605D02*
X43310Y-67605D01*
X43310Y-67605D02*
X44701Y-67605D01*
X53225Y-67605D02*
X59675Y-67605D01*
X40325Y-67685D02*
X43310Y-67685D01*
X43310Y-67685D02*
X44733Y-67685D01*
X53258Y-67685D02*
X59675Y-67685D01*
X40325Y-67765D02*
X43310Y-67765D01*
X43310Y-67765D02*
X44766Y-67765D01*
X53259Y-67765D02*
X59675Y-67765D01*
X40325Y-67845D02*
X43310Y-67845D01*
X43310Y-67845D02*
X44819Y-67845D01*
X53259Y-67845D02*
X59675Y-67845D01*
X40325Y-67925D02*
X43310Y-67925D01*
X43310Y-67925D02*
X44899Y-67925D01*
X53259Y-67925D02*
X59675Y-67925D01*
X40325Y-68005D02*
X43310Y-68005D01*
X43310Y-68005D02*
X45036Y-68005D01*
X53259Y-68005D02*
X59675Y-68005D01*
X40325Y-68085D02*
X43310Y-68085D01*
X43310Y-68085D02*
X45198Y-68085D01*
X53259Y-68085D02*
X59675Y-68085D01*
X40325Y-68165D02*
X43310Y-68165D01*
X43310Y-68165D02*
X45278Y-68165D01*
X53259Y-68165D02*
X59675Y-68165D01*
X40325Y-68245D02*
X43310Y-68245D01*
X43310Y-68245D02*
X45358Y-68245D01*
X53259Y-68245D02*
X59675Y-68245D01*
X40325Y-68325D02*
X43310Y-68325D01*
X43310Y-68325D02*
X45438Y-68325D01*
X53259Y-68325D02*
X59675Y-68325D01*
X40325Y-68405D02*
X43310Y-68405D01*
X43310Y-68405D02*
X45538Y-68405D01*
X53259Y-68405D02*
X59675Y-68405D01*
X40325Y-68485D02*
X43310Y-68485D01*
X43310Y-68485D02*
X45727Y-68485D01*
X53230Y-68485D02*
X53259Y-68485D01*
X53259Y-68485D02*
X59675Y-68485D01*
X40325Y-68565D02*
X43310Y-68565D01*
X43310Y-68565D02*
X46838Y-68565D01*
X48162Y-68565D02*
X49338Y-68565D01*
X50662Y-68565D02*
X51838Y-68565D01*
X53162Y-68565D02*
X53259Y-68565D01*
X53259Y-68565D02*
X59675Y-68565D01*
X40325Y-68645D02*
X43310Y-68645D01*
X43310Y-68645D02*
X53259Y-68645D01*
X53259Y-68645D02*
X59675Y-68645D01*
X40325Y-68725D02*
X43310Y-68725D01*
X43310Y-68725D02*
X53259Y-68725D01*
X53259Y-68725D02*
X59675Y-68725D01*
X40325Y-68805D02*
X43310Y-68805D01*
X43310Y-68805D02*
X53259Y-68805D01*
X53259Y-68805D02*
X59675Y-68805D01*
X40325Y-68885D02*
X43310Y-68885D01*
X43310Y-68885D02*
X53259Y-68885D01*
X53259Y-68885D02*
X59675Y-68885D01*
X40325Y-68965D02*
X43310Y-68965D01*
X43310Y-68965D02*
X53259Y-68965D01*
X53259Y-68965D02*
X59675Y-68965D01*
X40325Y-69045D02*
X43310Y-69045D01*
X43310Y-69045D02*
X46869Y-69045D01*
X47495Y-69045D02*
X47505Y-69045D01*
X48131Y-69045D02*
X49369Y-69045D01*
X49995Y-69045D02*
X50005Y-69045D01*
X50631Y-69045D02*
X51869Y-69045D01*
X52495Y-69045D02*
X52505Y-69045D01*
X53131Y-69045D02*
X53259Y-69045D01*
X53259Y-69045D02*
X59675Y-69045D01*
X40325Y-69125D02*
X43310Y-69125D01*
X43310Y-69125D02*
X46841Y-69125D01*
X47495Y-69125D02*
X47505Y-69125D01*
X48159Y-69125D02*
X49341Y-69125D01*
X49995Y-69125D02*
X50005Y-69125D01*
X50659Y-69125D02*
X51841Y-69125D01*
X52495Y-69125D02*
X52505Y-69125D01*
X53159Y-69125D02*
X53259Y-69125D01*
X53259Y-69125D02*
X59675Y-69125D01*
X40325Y-69205D02*
X43310Y-69205D01*
X43310Y-69205D02*
X46840Y-69205D01*
X47495Y-69205D02*
X47505Y-69205D01*
X48159Y-69205D02*
X49340Y-69205D01*
X49995Y-69205D02*
X50005Y-69205D01*
X50659Y-69205D02*
X51840Y-69205D01*
X52495Y-69205D02*
X52505Y-69205D01*
X53159Y-69205D02*
X53259Y-69205D01*
X53259Y-69205D02*
X59675Y-69205D01*
X40325Y-69285D02*
X43310Y-69285D01*
X43310Y-69285D02*
X46840Y-69285D01*
X47495Y-69285D02*
X47505Y-69285D01*
X48159Y-69285D02*
X49340Y-69285D01*
X49995Y-69285D02*
X50005Y-69285D01*
X50659Y-69285D02*
X51840Y-69285D01*
X52495Y-69285D02*
X52505Y-69285D01*
X53159Y-69285D02*
X53259Y-69285D01*
X53259Y-69285D02*
X59675Y-69285D01*
X40325Y-69365D02*
X43310Y-69365D01*
X43310Y-69365D02*
X46840Y-69365D01*
X47495Y-69365D02*
X47505Y-69365D01*
X48159Y-69365D02*
X49340Y-69365D01*
X49995Y-69365D02*
X50005Y-69365D01*
X50659Y-69365D02*
X51840Y-69365D01*
X52495Y-69365D02*
X52505Y-69365D01*
X53159Y-69365D02*
X53259Y-69365D01*
X53259Y-69365D02*
X59675Y-69365D01*
X40325Y-69445D02*
X43310Y-69445D01*
X43310Y-69445D02*
X47495Y-69445D01*
X47495Y-69445D02*
X48160Y-69445D01*
X48160Y-69445D02*
X49995Y-69445D01*
X49995Y-69445D02*
X50660Y-69445D01*
X50660Y-69445D02*
X52495Y-69445D01*
X52495Y-69445D02*
X53160Y-69445D01*
X53160Y-69445D02*
X53259Y-69445D01*
X53259Y-69445D02*
X59675Y-69445D01*
X40325Y-69525D02*
X43310Y-69525D01*
X43310Y-69525D02*
X46841Y-69525D01*
X47495Y-69525D02*
X47505Y-69525D01*
X48160Y-69525D02*
X48160Y-69525D01*
X48160Y-69525D02*
X49341Y-69525D01*
X49995Y-69525D02*
X50005Y-69525D01*
X50660Y-69525D02*
X50660Y-69525D01*
X50660Y-69525D02*
X51841Y-69525D01*
X52495Y-69525D02*
X52505Y-69525D01*
X53160Y-69525D02*
X53160Y-69525D01*
X53160Y-69525D02*
X53259Y-69525D01*
X53259Y-69525D02*
X59675Y-69525D01*
X40325Y-69605D02*
X43310Y-69605D01*
X43310Y-69605D02*
X46841Y-69605D01*
X47495Y-69605D02*
X47505Y-69605D01*
X48160Y-69605D02*
X48160Y-69605D01*
X48160Y-69605D02*
X49341Y-69605D01*
X49995Y-69605D02*
X50005Y-69605D01*
X50660Y-69605D02*
X50660Y-69605D01*
X50660Y-69605D02*
X51841Y-69605D01*
X52495Y-69605D02*
X52505Y-69605D01*
X53160Y-69605D02*
X53160Y-69605D01*
X53160Y-69605D02*
X53259Y-69605D01*
X53259Y-69605D02*
X59675Y-69605D01*
X40325Y-69685D02*
X43310Y-69685D01*
X43310Y-69685D02*
X46841Y-69685D01*
X47495Y-69685D02*
X47505Y-69685D01*
X48160Y-69685D02*
X48160Y-69685D01*
X48160Y-69685D02*
X49341Y-69685D01*
X49995Y-69685D02*
X50005Y-69685D01*
X50660Y-69685D02*
X50660Y-69685D01*
X50660Y-69685D02*
X51841Y-69685D01*
X52495Y-69685D02*
X52505Y-69685D01*
X53160Y-69685D02*
X53160Y-69685D01*
X53160Y-69685D02*
X53259Y-69685D01*
X53259Y-69685D02*
X59675Y-69685D01*
X40325Y-69765D02*
X43310Y-69765D01*
X43310Y-69765D02*
X46841Y-69765D01*
X47495Y-69765D02*
X47505Y-69765D01*
X48159Y-69765D02*
X48160Y-69765D01*
X48160Y-69765D02*
X49341Y-69765D01*
X49995Y-69765D02*
X50005Y-69765D01*
X50659Y-69765D02*
X50660Y-69765D01*
X50660Y-69765D02*
X51841Y-69765D01*
X52495Y-69765D02*
X52505Y-69765D01*
X53159Y-69765D02*
X53160Y-69765D01*
X53160Y-69765D02*
X53259Y-69765D01*
X53259Y-69765D02*
X59675Y-69765D01*
X40325Y-69845D02*
X43310Y-69845D01*
X43310Y-69845D02*
X46862Y-69845D01*
X47495Y-69845D02*
X47505Y-69845D01*
X48139Y-69845D02*
X48160Y-69845D01*
X48160Y-69845D02*
X49362Y-69845D01*
X49995Y-69845D02*
X50005Y-69845D01*
X50639Y-69845D02*
X50660Y-69845D01*
X50660Y-69845D02*
X51862Y-69845D01*
X52495Y-69845D02*
X52505Y-69845D01*
X53139Y-69845D02*
X53160Y-69845D01*
X53160Y-69845D02*
X53259Y-69845D01*
X53259Y-69845D02*
X59675Y-69845D01*
X40325Y-69925D02*
X43310Y-69925D01*
X43310Y-69925D02*
X47495Y-69925D01*
X47495Y-69925D02*
X48160Y-69925D01*
X48160Y-69925D02*
X49995Y-69925D01*
X49995Y-69925D02*
X50660Y-69925D01*
X50660Y-69925D02*
X52495Y-69925D01*
X52495Y-69925D02*
X53160Y-69925D01*
X53160Y-69925D02*
X53259Y-69925D01*
X53259Y-69925D02*
X59675Y-69925D01*
X40325Y-70005D02*
X43310Y-70005D01*
X43310Y-70005D02*
X46895Y-70005D01*
X48105Y-70005D02*
X48160Y-70005D01*
X48160Y-70005D02*
X49395Y-70005D01*
X50605Y-70005D02*
X50660Y-70005D01*
X50660Y-70005D02*
X51895Y-70005D01*
X53105Y-70005D02*
X53160Y-70005D01*
X53160Y-70005D02*
X53259Y-70005D01*
X53259Y-70005D02*
X59675Y-70005D01*
X40325Y-70085D02*
X43310Y-70085D01*
X43310Y-70085D02*
X46788Y-70085D01*
X48212Y-70085D02*
X49288Y-70085D01*
X50712Y-70085D02*
X51788Y-70085D01*
X53212Y-70085D02*
X53259Y-70085D01*
X53259Y-70085D02*
X59675Y-70085D01*
X40325Y-70165D02*
X43310Y-70165D01*
X43310Y-70165D02*
X46749Y-70165D01*
X48250Y-70165D02*
X49249Y-70165D01*
X50750Y-70165D02*
X51749Y-70165D01*
X53250Y-70165D02*
X53259Y-70165D01*
X53259Y-70165D02*
X59675Y-70165D01*
X40325Y-70245D02*
X43310Y-70245D01*
X43310Y-70245D02*
X46741Y-70245D01*
X48259Y-70245D02*
X49241Y-70245D01*
X50759Y-70245D02*
X51741Y-70245D01*
X53259Y-70245D02*
X59675Y-70245D01*
X40325Y-70325D02*
X43310Y-70325D01*
X43310Y-70325D02*
X46741Y-70325D01*
X48259Y-70325D02*
X49241Y-70325D01*
X50759Y-70325D02*
X51741Y-70325D01*
X53259Y-70325D02*
X59675Y-70325D01*
X40325Y-70405D02*
X43310Y-70405D01*
X43310Y-70405D02*
X46741Y-70405D01*
X48259Y-70405D02*
X49241Y-70405D01*
X50759Y-70405D02*
X51741Y-70405D01*
X53259Y-70405D02*
X59675Y-70405D01*
X40325Y-70485D02*
X43310Y-70485D01*
X43310Y-70485D02*
X46741Y-70485D01*
X48259Y-70485D02*
X49241Y-70485D01*
X50759Y-70485D02*
X51741Y-70485D01*
X53259Y-70485D02*
X59675Y-70485D01*
X40325Y-70565D02*
X43310Y-70565D01*
X43310Y-70565D02*
X46741Y-70565D01*
X48259Y-70565D02*
X49241Y-70565D01*
X50759Y-70565D02*
X51741Y-70565D01*
X53259Y-70565D02*
X59675Y-70565D01*
X40325Y-70645D02*
X43310Y-70645D01*
X43310Y-70645D02*
X46741Y-70645D01*
X48259Y-70645D02*
X49241Y-70645D01*
X50759Y-70645D02*
X51741Y-70645D01*
X53259Y-70645D02*
X59675Y-70645D01*
X40325Y-70725D02*
X43310Y-70725D01*
X43310Y-70725D02*
X46741Y-70725D01*
X48259Y-70725D02*
X49241Y-70725D01*
X50759Y-70725D02*
X51741Y-70725D01*
X53259Y-70725D02*
X59675Y-70725D01*
X40325Y-70805D02*
X43310Y-70805D01*
X43310Y-70805D02*
X46741Y-70805D01*
X48259Y-70805D02*
X49241Y-70805D01*
X50759Y-70805D02*
X51741Y-70805D01*
X53259Y-70805D02*
X59675Y-70805D01*
X40325Y-70885D02*
X43310Y-70885D01*
X43310Y-70885D02*
X46741Y-70885D01*
X48259Y-70885D02*
X49241Y-70885D01*
X50759Y-70885D02*
X51741Y-70885D01*
X53259Y-70885D02*
X59675Y-70885D01*
X40325Y-70965D02*
X43310Y-70965D01*
X43310Y-70965D02*
X46763Y-70965D01*
X48239Y-70965D02*
X49263Y-70965D01*
X50739Y-70965D02*
X51763Y-70965D01*
X53239Y-70965D02*
X59675Y-70965D01*
X40325Y-71045D02*
X43310Y-71045D01*
X43310Y-71045D02*
X46818Y-71045D01*
X48182Y-71045D02*
X49318Y-71045D01*
X50682Y-71045D02*
X51818Y-71045D01*
X53182Y-71045D02*
X59675Y-71045D01*
X40325Y-71125D02*
X43310Y-71125D01*
X43310Y-71125D02*
X47050Y-71125D01*
X47950Y-71125D02*
X49550Y-71125D01*
X50450Y-71125D02*
X52050Y-71125D01*
X52950Y-71125D02*
X59675Y-71125D01*
X40325Y-71205D02*
X43310Y-71205D01*
X43310Y-71205D02*
X47050Y-71205D01*
X47950Y-71205D02*
X49550Y-71205D01*
X50450Y-71205D02*
X52050Y-71205D01*
X52950Y-71205D02*
X59675Y-71205D01*
X40325Y-71285D02*
X43310Y-71285D01*
X43310Y-71285D02*
X47050Y-71285D01*
X47950Y-71285D02*
X49550Y-71285D01*
X50450Y-71285D02*
X52050Y-71285D01*
X52950Y-71285D02*
X59675Y-71285D01*
X40325Y-71365D02*
X43310Y-71365D01*
X43310Y-71365D02*
X47050Y-71365D01*
X47950Y-71365D02*
X49550Y-71365D01*
X50450Y-71365D02*
X52050Y-71365D01*
X52950Y-71365D02*
X59675Y-71365D01*
X40325Y-71445D02*
X43310Y-71445D01*
X43310Y-71445D02*
X46828Y-71445D01*
X48172Y-71445D02*
X49328Y-71445D01*
X50672Y-71445D02*
X51828Y-71445D01*
X53172Y-71445D02*
X59675Y-71445D01*
X40325Y-71525D02*
X43310Y-71525D01*
X43310Y-71525D02*
X46766Y-71525D01*
X48233Y-71525D02*
X49266Y-71525D01*
X50733Y-71525D02*
X51766Y-71525D01*
X53233Y-71525D02*
X59675Y-71525D01*
X40325Y-71605D02*
X43310Y-71605D01*
X43310Y-71605D02*
X46741Y-71605D01*
X48259Y-71605D02*
X49241Y-71605D01*
X50759Y-71605D02*
X51741Y-71605D01*
X53259Y-71605D02*
X59675Y-71605D01*
X40325Y-71685D02*
X43310Y-71685D01*
X43310Y-71685D02*
X46741Y-71685D01*
X48259Y-71685D02*
X49241Y-71685D01*
X50759Y-71685D02*
X51741Y-71685D01*
X53259Y-71685D02*
X59675Y-71685D01*
X40325Y-71765D02*
X43310Y-71765D01*
X43310Y-71765D02*
X46741Y-71765D01*
X48259Y-71765D02*
X49241Y-71765D01*
X50759Y-71765D02*
X51741Y-71765D01*
X53259Y-71765D02*
X59675Y-71765D01*
X40325Y-71845D02*
X43310Y-71845D01*
X43310Y-71845D02*
X46741Y-71845D01*
X48259Y-71845D02*
X49241Y-71845D01*
X50759Y-71845D02*
X51741Y-71845D01*
X53259Y-71845D02*
X59675Y-71845D01*
X40325Y-71925D02*
X43310Y-71925D01*
X43310Y-71925D02*
X46741Y-71925D01*
X48259Y-71925D02*
X49241Y-71925D01*
X50759Y-71925D02*
X51741Y-71925D01*
X53259Y-71925D02*
X59675Y-71925D01*
X40325Y-72005D02*
X43310Y-72005D01*
X43310Y-72005D02*
X46741Y-72005D01*
X48259Y-72005D02*
X49241Y-72005D01*
X50759Y-72005D02*
X51741Y-72005D01*
X53259Y-72005D02*
X59675Y-72005D01*
X40325Y-72085D02*
X43310Y-72085D01*
X43310Y-72085D02*
X46741Y-72085D01*
X48259Y-72085D02*
X49241Y-72085D01*
X50759Y-72085D02*
X51741Y-72085D01*
X53259Y-72085D02*
X59675Y-72085D01*
X40325Y-72165D02*
X43310Y-72165D01*
X43310Y-72165D02*
X46741Y-72165D01*
X48259Y-72165D02*
X49241Y-72165D01*
X50759Y-72165D02*
X51741Y-72165D01*
X53259Y-72165D02*
X59675Y-72165D01*
X40325Y-72245D02*
X43310Y-72245D01*
X43310Y-72245D02*
X46741Y-72245D01*
X48259Y-72245D02*
X49241Y-72245D01*
X50759Y-72245D02*
X51741Y-72245D01*
X53259Y-72245D02*
X59675Y-72245D01*
X40325Y-72325D02*
X43310Y-72325D01*
X43310Y-72325D02*
X46746Y-72325D01*
X48255Y-72325D02*
X49246Y-72325D01*
X50755Y-72325D02*
X51746Y-72325D01*
X53255Y-72325D02*
X59675Y-72325D01*
X40325Y-72405D02*
X43310Y-72405D01*
X43310Y-72405D02*
X46779Y-72405D01*
X48222Y-72405D02*
X49279Y-72405D01*
X50722Y-72405D02*
X51779Y-72405D01*
X53222Y-72405D02*
X59675Y-72405D01*
X40325Y-72485D02*
X43310Y-72485D01*
X43310Y-72485D02*
X46871Y-72485D01*
X48129Y-72485D02*
X49371Y-72485D01*
X50629Y-72485D02*
X51871Y-72485D01*
X53129Y-72485D02*
X59675Y-72485D01*
X40325Y-72565D02*
X43310Y-72565D01*
X43310Y-72565D02*
X46808Y-72565D01*
X48192Y-72565D02*
X49308Y-72565D01*
X50692Y-72565D02*
X51808Y-72565D01*
X53192Y-72565D02*
X59675Y-72565D01*
X40325Y-72645D02*
X43310Y-72645D01*
X43310Y-72645D02*
X46757Y-72645D01*
X48242Y-72645D02*
X49257Y-72645D01*
X50742Y-72645D02*
X51757Y-72645D01*
X53242Y-72645D02*
X59675Y-72645D01*
X40325Y-72725D02*
X43310Y-72725D01*
X43310Y-72725D02*
X46741Y-72725D01*
X48259Y-72725D02*
X49241Y-72725D01*
X50759Y-72725D02*
X51741Y-72725D01*
X53259Y-72725D02*
X59675Y-72725D01*
X40325Y-72805D02*
X43310Y-72805D01*
X43310Y-72805D02*
X46741Y-72805D01*
X48259Y-72805D02*
X49241Y-72805D01*
X50759Y-72805D02*
X51741Y-72805D01*
X53259Y-72805D02*
X59675Y-72805D01*
X40325Y-72885D02*
X43310Y-72885D01*
X43310Y-72885D02*
X46741Y-72885D01*
X48259Y-72885D02*
X49241Y-72885D01*
X50759Y-72885D02*
X51741Y-72885D01*
X53259Y-72885D02*
X59675Y-72885D01*
X40325Y-72965D02*
X43310Y-72965D01*
X43310Y-72965D02*
X46741Y-72965D01*
X48259Y-72965D02*
X49241Y-72965D01*
X50759Y-72965D02*
X51741Y-72965D01*
X53259Y-72965D02*
X59675Y-72965D01*
X40325Y-73045D02*
X43310Y-73045D01*
X43310Y-73045D02*
X46741Y-73045D01*
X48259Y-73045D02*
X49241Y-73045D01*
X50759Y-73045D02*
X51741Y-73045D01*
X53259Y-73045D02*
X59675Y-73045D01*
X40325Y-73125D02*
X43310Y-73125D01*
X43310Y-73125D02*
X46741Y-73125D01*
X48259Y-73125D02*
X49241Y-73125D01*
X50759Y-73125D02*
X51741Y-73125D01*
X53259Y-73125D02*
X59675Y-73125D01*
X40325Y-73205D02*
X43310Y-73205D01*
X43310Y-73205D02*
X46741Y-73205D01*
X48259Y-73205D02*
X49241Y-73205D01*
X50759Y-73205D02*
X51741Y-73205D01*
X53259Y-73205D02*
X59675Y-73205D01*
X40325Y-73285D02*
X43310Y-73285D01*
X43310Y-73285D02*
X46741Y-73285D01*
X48259Y-73285D02*
X49241Y-73285D01*
X50759Y-73285D02*
X51741Y-73285D01*
X53259Y-73285D02*
X59675Y-73285D01*
X40325Y-73365D02*
X43310Y-73365D01*
X43310Y-73365D02*
X46741Y-73365D01*
X48259Y-73365D02*
X49241Y-73365D01*
X50759Y-73365D02*
X51741Y-73365D01*
X53259Y-73365D02*
X59675Y-73365D01*
X40325Y-73445D02*
X43310Y-73445D01*
X43310Y-73445D02*
X46754Y-73445D01*
X48247Y-73445D02*
X49254Y-73445D01*
X50747Y-73445D02*
X51754Y-73445D01*
X53247Y-73445D02*
X59675Y-73445D01*
X40325Y-73525D02*
X43310Y-73525D01*
X43310Y-73525D02*
X46798Y-73525D01*
X48202Y-73525D02*
X49298Y-73525D01*
X50702Y-73525D02*
X51798Y-73525D01*
X53202Y-73525D02*
X59675Y-73525D01*
X40325Y-73605D02*
X43310Y-73605D01*
X43310Y-73605D02*
X46919Y-73605D01*
X48081Y-73605D02*
X49419Y-73605D01*
X50581Y-73605D02*
X51919Y-73605D01*
X53081Y-73605D02*
X59675Y-73605D01*
X40325Y-73685D02*
X43310Y-73685D01*
X43310Y-73685D02*
X47050Y-73685D01*
X47950Y-73685D02*
X49550Y-73685D01*
X50450Y-73685D02*
X52050Y-73685D01*
X52950Y-73685D02*
X59675Y-73685D01*
X40325Y-73765D02*
X43310Y-73765D01*
X43310Y-73765D02*
X47050Y-73765D01*
X47950Y-73765D02*
X49550Y-73765D01*
X50450Y-73765D02*
X52050Y-73765D01*
X52950Y-73765D02*
X59675Y-73765D01*
X40325Y-73845D02*
X43310Y-73845D01*
X43310Y-73845D02*
X47050Y-73845D01*
X47950Y-73845D02*
X49550Y-73845D01*
X50450Y-73845D02*
X52050Y-73845D01*
X52950Y-73845D02*
X59675Y-73845D01*
X40325Y-73925D02*
X43310Y-73925D01*
X43310Y-73925D02*
X46848Y-73925D01*
X48152Y-73925D02*
X49348Y-73925D01*
X50652Y-73925D02*
X51848Y-73925D01*
X53152Y-73925D02*
X59675Y-73925D01*
X40325Y-74005D02*
X43310Y-74005D01*
X43310Y-74005D02*
X46774Y-74005D01*
X48225Y-74005D02*
X49274Y-74005D01*
X50725Y-74005D02*
X51774Y-74005D01*
X53225Y-74005D02*
X59675Y-74005D01*
X40325Y-74085D02*
X43310Y-74085D01*
X43310Y-74085D02*
X46741Y-74085D01*
X48258Y-74085D02*
X49241Y-74085D01*
X50758Y-74085D02*
X51741Y-74085D01*
X53258Y-74085D02*
X59675Y-74085D01*
X40325Y-74165D02*
X43310Y-74165D01*
X43310Y-74165D02*
X46741Y-74165D01*
X48259Y-74165D02*
X49241Y-74165D01*
X50759Y-74165D02*
X51741Y-74165D01*
X53259Y-74165D02*
X59675Y-74165D01*
X40325Y-74245D02*
X43310Y-74245D01*
X43310Y-74245D02*
X46741Y-74245D01*
X48259Y-74245D02*
X49241Y-74245D01*
X50759Y-74245D02*
X51741Y-74245D01*
X53259Y-74245D02*
X59675Y-74245D01*
X40325Y-74325D02*
X43310Y-74325D01*
X43310Y-74325D02*
X46741Y-74325D01*
X48259Y-74325D02*
X49241Y-74325D01*
X50759Y-74325D02*
X51741Y-74325D01*
X53259Y-74325D02*
X59675Y-74325D01*
X40325Y-74405D02*
X43310Y-74405D01*
X43310Y-74405D02*
X46741Y-74405D01*
X48259Y-74405D02*
X49241Y-74405D01*
X50759Y-74405D02*
X51741Y-74405D01*
X53259Y-74405D02*
X59675Y-74405D01*
X40325Y-74485D02*
X43310Y-74485D01*
X43310Y-74485D02*
X46741Y-74485D01*
X48259Y-74485D02*
X49241Y-74485D01*
X50759Y-74485D02*
X51741Y-74485D01*
X53259Y-74485D02*
X59675Y-74485D01*
X40325Y-74565D02*
X43310Y-74565D01*
X43310Y-74565D02*
X46741Y-74565D01*
X48259Y-74565D02*
X49241Y-74565D01*
X50759Y-74565D02*
X51741Y-74565D01*
X53259Y-74565D02*
X59675Y-74565D01*
X40325Y-74645D02*
X43310Y-74645D01*
X43310Y-74645D02*
X46741Y-74645D01*
X48259Y-74645D02*
X49241Y-74645D01*
X50759Y-74645D02*
X51741Y-74645D01*
X53259Y-74645D02*
X59675Y-74645D01*
X40325Y-74725D02*
X43310Y-74725D01*
X43310Y-74725D02*
X46741Y-74725D01*
X48259Y-74725D02*
X49241Y-74725D01*
X50759Y-74725D02*
X51741Y-74725D01*
X53259Y-74725D02*
X59675Y-74725D01*
X40325Y-74805D02*
X43310Y-74805D01*
X43310Y-74805D02*
X46741Y-74805D01*
X48259Y-74805D02*
X49241Y-74805D01*
X50759Y-74805D02*
X51741Y-74805D01*
X53259Y-74805D02*
X59675Y-74805D01*
X40325Y-74885D02*
X43310Y-74885D01*
X43310Y-74885D02*
X46771Y-74885D01*
X48230Y-74885D02*
X49271Y-74885D01*
X50730Y-74885D02*
X51771Y-74885D01*
X53230Y-74885D02*
X59675Y-74885D01*
X40325Y-74965D02*
X43310Y-74965D01*
X43310Y-74965D02*
X46838Y-74965D01*
X48162Y-74965D02*
X49338Y-74965D01*
X50662Y-74965D02*
X51838Y-74965D01*
X53162Y-74965D02*
X59675Y-74965D01*
X40325Y-75045D02*
X43310Y-75045D01*
X43310Y-75045D02*
X46828Y-75045D01*
X48172Y-75045D02*
X49328Y-75045D01*
X50672Y-75045D02*
X51828Y-75045D01*
X53172Y-75045D02*
X59675Y-75045D01*
X40325Y-75125D02*
X43310Y-75125D01*
X43310Y-75125D02*
X46766Y-75125D01*
X48233Y-75125D02*
X49266Y-75125D01*
X50733Y-75125D02*
X51766Y-75125D01*
X53233Y-75125D02*
X59675Y-75125D01*
X40325Y-75205D02*
X43310Y-75205D01*
X43310Y-75205D02*
X46741Y-75205D01*
X48259Y-75205D02*
X49241Y-75205D01*
X50759Y-75205D02*
X51741Y-75205D01*
X53259Y-75205D02*
X59675Y-75205D01*
X40325Y-75285D02*
X43310Y-75285D01*
X43310Y-75285D02*
X46741Y-75285D01*
X48259Y-75285D02*
X49241Y-75285D01*
X50759Y-75285D02*
X51741Y-75285D01*
X53259Y-75285D02*
X59675Y-75285D01*
X40325Y-75365D02*
X43310Y-75365D01*
X43310Y-75365D02*
X46741Y-75365D01*
X48259Y-75365D02*
X49241Y-75365D01*
X50759Y-75365D02*
X51741Y-75365D01*
X53259Y-75365D02*
X59675Y-75365D01*
X40325Y-75445D02*
X43310Y-75445D01*
X43310Y-75445D02*
X46741Y-75445D01*
X48259Y-75445D02*
X49241Y-75445D01*
X50759Y-75445D02*
X51741Y-75445D01*
X53259Y-75445D02*
X59675Y-75445D01*
X40325Y-75525D02*
X43310Y-75525D01*
X43310Y-75525D02*
X46741Y-75525D01*
X48259Y-75525D02*
X49241Y-75525D01*
X50759Y-75525D02*
X51741Y-75525D01*
X53259Y-75525D02*
X59675Y-75525D01*
X40325Y-75605D02*
X43310Y-75605D01*
X43310Y-75605D02*
X46741Y-75605D01*
X48259Y-75605D02*
X49241Y-75605D01*
X50759Y-75605D02*
X51741Y-75605D01*
X53259Y-75605D02*
X59675Y-75605D01*
X40325Y-75685D02*
X43310Y-75685D01*
X43310Y-75685D02*
X46741Y-75685D01*
X48259Y-75685D02*
X49241Y-75685D01*
X50759Y-75685D02*
X51741Y-75685D01*
X53259Y-75685D02*
X59675Y-75685D01*
X40325Y-75765D02*
X43310Y-75765D01*
X43310Y-75765D02*
X46741Y-75765D01*
X48259Y-75765D02*
X49241Y-75765D01*
X50759Y-75765D02*
X51741Y-75765D01*
X53259Y-75765D02*
X59675Y-75765D01*
X40325Y-75845D02*
X43310Y-75845D01*
X43310Y-75845D02*
X46741Y-75845D01*
X48259Y-75845D02*
X49241Y-75845D01*
X50759Y-75845D02*
X51741Y-75845D01*
X53259Y-75845D02*
X59675Y-75845D01*
X40325Y-75925D02*
X43310Y-75925D01*
X43310Y-75925D02*
X46746Y-75925D01*
X48255Y-75925D02*
X49246Y-75925D01*
X50755Y-75925D02*
X51746Y-75925D01*
X53255Y-75925D02*
X59675Y-75925D01*
X40325Y-76005D02*
X43310Y-76005D01*
X43310Y-76005D02*
X46779Y-76005D01*
X48222Y-76005D02*
X49279Y-76005D01*
X50722Y-76005D02*
X51779Y-76005D01*
X53222Y-76005D02*
X59675Y-76005D01*
X40325Y-76085D02*
X43310Y-76085D01*
X43310Y-76085D02*
X46871Y-76085D01*
X48130Y-76085D02*
X49371Y-76085D01*
X50630Y-76085D02*
X51871Y-76085D01*
X53130Y-76085D02*
X59675Y-76085D01*
X40325Y-76165D02*
X43310Y-76165D01*
X43310Y-76165D02*
X47050Y-76165D01*
X47950Y-76165D02*
X49550Y-76165D01*
X50450Y-76165D02*
X52050Y-76165D01*
X52950Y-76165D02*
X59675Y-76165D01*
X40325Y-76245D02*
X43310Y-76245D01*
X43310Y-76245D02*
X47050Y-76245D01*
X47950Y-76245D02*
X49550Y-76245D01*
X50450Y-76245D02*
X52050Y-76245D01*
X52950Y-76245D02*
X59675Y-76245D01*
X40325Y-76325D02*
X43310Y-76325D01*
X43310Y-76325D02*
X47050Y-76325D01*
X47950Y-76325D02*
X49550Y-76325D01*
X50450Y-76325D02*
X52050Y-76325D01*
X52950Y-76325D02*
X59675Y-76325D01*
X40325Y-76405D02*
X43310Y-76405D01*
X43310Y-76405D02*
X46895Y-76405D01*
X48105Y-76405D02*
X49395Y-76405D01*
X50605Y-76405D02*
X51895Y-76405D01*
X53105Y-76405D02*
X59675Y-76405D01*
X40325Y-76485D02*
X43310Y-76485D01*
X43310Y-76485D02*
X46788Y-76485D01*
X48212Y-76485D02*
X49288Y-76485D01*
X50712Y-76485D02*
X51788Y-76485D01*
X53212Y-76485D02*
X59675Y-76485D01*
X40325Y-76565D02*
X43310Y-76565D01*
X43310Y-76565D02*
X46749Y-76565D01*
X48250Y-76565D02*
X49249Y-76565D01*
X50750Y-76565D02*
X51749Y-76565D01*
X53250Y-76565D02*
X59675Y-76565D01*
X40325Y-76645D02*
X43310Y-76645D01*
X43310Y-76645D02*
X46741Y-76645D01*
X48259Y-76645D02*
X49241Y-76645D01*
X50759Y-76645D02*
X51741Y-76645D01*
X53259Y-76645D02*
X59675Y-76645D01*
X40325Y-76725D02*
X43310Y-76725D01*
X43310Y-76725D02*
X46741Y-76725D01*
X48259Y-76725D02*
X49241Y-76725D01*
X50759Y-76725D02*
X51741Y-76725D01*
X53259Y-76725D02*
X59675Y-76725D01*
X40325Y-76805D02*
X43310Y-76805D01*
X43310Y-76805D02*
X46741Y-76805D01*
X48259Y-76805D02*
X49241Y-76805D01*
X50759Y-76805D02*
X51741Y-76805D01*
X53259Y-76805D02*
X59675Y-76805D01*
X40325Y-76885D02*
X43310Y-76885D01*
X43310Y-76885D02*
X46741Y-76885D01*
X48259Y-76885D02*
X49241Y-76885D01*
X50759Y-76885D02*
X51741Y-76885D01*
X53259Y-76885D02*
X59675Y-76885D01*
X40325Y-76965D02*
X43310Y-76965D01*
X43310Y-76965D02*
X46741Y-76965D01*
X48259Y-76965D02*
X49241Y-76965D01*
X50759Y-76965D02*
X51741Y-76965D01*
X53259Y-76965D02*
X59675Y-76965D01*
X40325Y-77045D02*
X43310Y-77045D01*
X43310Y-77045D02*
X46741Y-77045D01*
X48259Y-77045D02*
X49241Y-77045D01*
X50759Y-77045D02*
X51741Y-77045D01*
X53259Y-77045D02*
X59675Y-77045D01*
X40325Y-77125D02*
X43310Y-77125D01*
X43310Y-77125D02*
X46741Y-77125D01*
X48259Y-77125D02*
X49241Y-77125D01*
X50759Y-77125D02*
X51741Y-77125D01*
X53259Y-77125D02*
X59675Y-77125D01*
X40325Y-77205D02*
X43310Y-77205D01*
X43310Y-77205D02*
X46741Y-77205D01*
X48259Y-77205D02*
X49241Y-77205D01*
X50759Y-77205D02*
X51741Y-77205D01*
X53259Y-77205D02*
X59675Y-77205D01*
X40325Y-77285D02*
X43310Y-77285D01*
X43310Y-77285D02*
X46741Y-77285D01*
X48259Y-77285D02*
X49241Y-77285D01*
X50759Y-77285D02*
X51741Y-77285D01*
X53259Y-77285D02*
X59675Y-77285D01*
X40325Y-77365D02*
X43310Y-77365D01*
X43310Y-77365D02*
X46763Y-77365D01*
X48239Y-77365D02*
X49263Y-77365D01*
X50739Y-77365D02*
X51763Y-77365D01*
X53239Y-77365D02*
X59675Y-77365D01*
X40325Y-77445D02*
X43310Y-77445D01*
X43310Y-77445D02*
X46818Y-77445D01*
X48182Y-77445D02*
X49318Y-77445D01*
X50682Y-77445D02*
X51818Y-77445D01*
X53182Y-77445D02*
X59675Y-77445D01*
X40325Y-77525D02*
X43310Y-77525D01*
X43310Y-77525D02*
X46848Y-77525D01*
X48152Y-77525D02*
X49348Y-77525D01*
X50652Y-77525D02*
X51848Y-77525D01*
X53152Y-77525D02*
X59675Y-77525D01*
X40325Y-77605D02*
X43310Y-77605D01*
X43310Y-77605D02*
X46774Y-77605D01*
X48225Y-77605D02*
X49274Y-77605D01*
X50725Y-77605D02*
X51774Y-77605D01*
X53225Y-77605D02*
X59675Y-77605D01*
X40325Y-77685D02*
X43310Y-77685D01*
X43310Y-77685D02*
X46741Y-77685D01*
X48258Y-77685D02*
X49241Y-77685D01*
X50758Y-77685D02*
X51741Y-77685D01*
X53258Y-77685D02*
X59675Y-77685D01*
X40325Y-77765D02*
X43310Y-77765D01*
X43310Y-77765D02*
X46741Y-77765D01*
X48259Y-77765D02*
X49241Y-77765D01*
X50759Y-77765D02*
X51741Y-77765D01*
X53259Y-77765D02*
X59675Y-77765D01*
X40325Y-77845D02*
X43310Y-77845D01*
X43310Y-77845D02*
X46741Y-77845D01*
X48259Y-77845D02*
X49241Y-77845D01*
X50759Y-77845D02*
X51741Y-77845D01*
X53259Y-77845D02*
X59675Y-77845D01*
X40325Y-77925D02*
X43310Y-77925D01*
X43310Y-77925D02*
X46741Y-77925D01*
X48259Y-77925D02*
X49241Y-77925D01*
X50759Y-77925D02*
X51741Y-77925D01*
X53259Y-77925D02*
X59675Y-77925D01*
X40325Y-78005D02*
X43310Y-78005D01*
X43310Y-78005D02*
X46741Y-78005D01*
X48259Y-78005D02*
X49241Y-78005D01*
X50759Y-78005D02*
X51741Y-78005D01*
X53259Y-78005D02*
X59675Y-78005D01*
X40325Y-78085D02*
X43310Y-78085D01*
X43310Y-78085D02*
X46741Y-78085D01*
X48259Y-78085D02*
X49241Y-78085D01*
X50759Y-78085D02*
X51741Y-78085D01*
X53259Y-78085D02*
X59675Y-78085D01*
X40325Y-78165D02*
X43310Y-78165D01*
X43310Y-78165D02*
X46741Y-78165D01*
X48259Y-78165D02*
X49241Y-78165D01*
X50759Y-78165D02*
X51741Y-78165D01*
X53259Y-78165D02*
X59675Y-78165D01*
X40325Y-78245D02*
X43310Y-78245D01*
X43310Y-78245D02*
X46741Y-78245D01*
X48259Y-78245D02*
X49241Y-78245D01*
X50759Y-78245D02*
X51741Y-78245D01*
X53259Y-78245D02*
X59675Y-78245D01*
X40325Y-78325D02*
X43310Y-78325D01*
X43310Y-78325D02*
X46741Y-78325D01*
X48259Y-78325D02*
X49241Y-78325D01*
X50759Y-78325D02*
X51741Y-78325D01*
X53259Y-78325D02*
X59675Y-78325D01*
X40325Y-78405D02*
X43310Y-78405D01*
X43310Y-78405D02*
X46741Y-78405D01*
X48259Y-78405D02*
X49241Y-78405D01*
X50759Y-78405D02*
X51741Y-78405D01*
X53259Y-78405D02*
X59675Y-78405D01*
X40325Y-78485D02*
X43310Y-78485D01*
X43310Y-78485D02*
X46771Y-78485D01*
X48230Y-78485D02*
X49271Y-78485D01*
X50730Y-78485D02*
X51771Y-78485D01*
X53230Y-78485D02*
X59675Y-78485D01*
X40325Y-78565D02*
X43310Y-78565D01*
X43310Y-78565D02*
X46838Y-78565D01*
X48162Y-78565D02*
X49338Y-78565D01*
X50662Y-78565D02*
X51838Y-78565D01*
X53162Y-78565D02*
X59675Y-78565D01*
X40325Y-78645D02*
X43310Y-78645D01*
X43310Y-78645D02*
X47050Y-78645D01*
X47950Y-78645D02*
X49550Y-78645D01*
X50450Y-78645D02*
X52050Y-78645D01*
X52950Y-78645D02*
X59675Y-78645D01*
X40325Y-78725D02*
X43310Y-78725D01*
X43310Y-78725D02*
X47050Y-78725D01*
X47950Y-78725D02*
X49550Y-78725D01*
X50450Y-78725D02*
X52050Y-78725D01*
X52950Y-78725D02*
X59675Y-78725D01*
X40325Y-78805D02*
X43310Y-78805D01*
X43310Y-78805D02*
X47050Y-78805D01*
X47950Y-78805D02*
X49550Y-78805D01*
X50450Y-78805D02*
X52050Y-78805D01*
X52950Y-78805D02*
X59675Y-78805D01*
X40325Y-78885D02*
X43310Y-78885D01*
X43310Y-78885D02*
X47050Y-78885D01*
X47950Y-78885D02*
X49550Y-78885D01*
X50450Y-78885D02*
X52050Y-78885D01*
X52950Y-78885D02*
X59675Y-78885D01*
X40325Y-78965D02*
X43310Y-78965D01*
X43310Y-78965D02*
X46808Y-78965D01*
X48192Y-78965D02*
X49308Y-78965D01*
X50692Y-78965D02*
X51808Y-78965D01*
X53192Y-78965D02*
X59675Y-78965D01*
X40325Y-79045D02*
X43310Y-79045D01*
X43310Y-79045D02*
X46757Y-79045D01*
X48242Y-79045D02*
X49257Y-79045D01*
X50742Y-79045D02*
X51757Y-79045D01*
X53242Y-79045D02*
X59675Y-79045D01*
X40325Y-79125D02*
X43310Y-79125D01*
X43310Y-79125D02*
X46741Y-79125D01*
X48259Y-79125D02*
X49241Y-79125D01*
X50759Y-79125D02*
X51741Y-79125D01*
X53259Y-79125D02*
X59675Y-79125D01*
X40325Y-79205D02*
X43310Y-79205D01*
X43310Y-79205D02*
X46741Y-79205D01*
X48259Y-79205D02*
X49241Y-79205D01*
X50759Y-79205D02*
X51741Y-79205D01*
X53259Y-79205D02*
X59675Y-79205D01*
X40325Y-79285D02*
X43310Y-79285D01*
X43310Y-79285D02*
X46741Y-79285D01*
X48259Y-79285D02*
X49241Y-79285D01*
X50759Y-79285D02*
X51741Y-79285D01*
X53259Y-79285D02*
X59675Y-79285D01*
X40325Y-79365D02*
X43310Y-79365D01*
X43310Y-79365D02*
X46741Y-79365D01*
X48259Y-79365D02*
X49241Y-79365D01*
X50759Y-79365D02*
X51741Y-79365D01*
X53259Y-79365D02*
X59675Y-79365D01*
X40325Y-79445D02*
X43310Y-79445D01*
X43310Y-79445D02*
X46741Y-79445D01*
X48259Y-79445D02*
X49241Y-79445D01*
X50759Y-79445D02*
X51741Y-79445D01*
X53259Y-79445D02*
X59675Y-79445D01*
X40325Y-79525D02*
X43310Y-79525D01*
X43310Y-79525D02*
X46741Y-79525D01*
X48259Y-79525D02*
X49241Y-79525D01*
X50759Y-79525D02*
X51741Y-79525D01*
X53259Y-79525D02*
X59675Y-79525D01*
X40325Y-79605D02*
X43310Y-79605D01*
X43310Y-79605D02*
X46741Y-79605D01*
X48259Y-79605D02*
X49241Y-79605D01*
X50759Y-79605D02*
X51741Y-79605D01*
X53259Y-79605D02*
X59675Y-79605D01*
X40325Y-79685D02*
X43310Y-79685D01*
X43310Y-79685D02*
X46741Y-79685D01*
X48259Y-79685D02*
X49241Y-79685D01*
X50759Y-79685D02*
X51741Y-79685D01*
X53259Y-79685D02*
X59675Y-79685D01*
X40325Y-79765D02*
X43310Y-79765D01*
X43310Y-79765D02*
X46741Y-79765D01*
X48259Y-79765D02*
X49241Y-79765D01*
X50759Y-79765D02*
X51741Y-79765D01*
X53259Y-79765D02*
X59675Y-79765D01*
X40325Y-79845D02*
X43310Y-79845D01*
X43310Y-79845D02*
X46754Y-79845D01*
X48247Y-79845D02*
X49254Y-79845D01*
X50747Y-79845D02*
X51754Y-79845D01*
X53247Y-79845D02*
X59675Y-79845D01*
X40325Y-79925D02*
X43310Y-79925D01*
X43310Y-79925D02*
X46798Y-79925D01*
X48202Y-79925D02*
X49298Y-79925D01*
X50702Y-79925D02*
X51798Y-79925D01*
X53202Y-79925D02*
X59675Y-79925D01*
X40325Y-80005D02*
X43310Y-80005D01*
X43310Y-80005D02*
X46894Y-80005D01*
X48106Y-80005D02*
X49394Y-80005D01*
X50606Y-80005D02*
X51894Y-80005D01*
X53106Y-80005D02*
X59675Y-80005D01*
X40325Y-80085D02*
X43310Y-80085D01*
X43310Y-80085D02*
X46788Y-80085D01*
X48212Y-80085D02*
X49288Y-80085D01*
X50712Y-80085D02*
X51788Y-80085D01*
X53212Y-80085D02*
X59675Y-80085D01*
X40325Y-80165D02*
X43310Y-80165D01*
X43310Y-80165D02*
X46749Y-80165D01*
X48250Y-80165D02*
X49249Y-80165D01*
X50750Y-80165D02*
X51749Y-80165D01*
X53250Y-80165D02*
X59675Y-80165D01*
X40325Y-80245D02*
X43310Y-80245D01*
X43310Y-80245D02*
X46741Y-80245D01*
X48259Y-80245D02*
X49241Y-80245D01*
X50759Y-80245D02*
X51741Y-80245D01*
X53259Y-80245D02*
X59675Y-80245D01*
X40325Y-80325D02*
X43310Y-80325D01*
X43310Y-80325D02*
X46741Y-80325D01*
X48259Y-80325D02*
X49241Y-80325D01*
X50759Y-80325D02*
X51741Y-80325D01*
X53259Y-80325D02*
X59675Y-80325D01*
X40325Y-80405D02*
X43310Y-80405D01*
X43310Y-80405D02*
X46741Y-80405D01*
X48259Y-80405D02*
X49241Y-80405D01*
X50759Y-80405D02*
X51741Y-80405D01*
X53259Y-80405D02*
X59675Y-80405D01*
X40325Y-80485D02*
X43310Y-80485D01*
X43310Y-80485D02*
X46741Y-80485D01*
X48259Y-80485D02*
X49241Y-80485D01*
X50759Y-80485D02*
X51741Y-80485D01*
X53259Y-80485D02*
X59675Y-80485D01*
X40325Y-80565D02*
X43310Y-80565D01*
X43310Y-80565D02*
X46741Y-80565D01*
X48259Y-80565D02*
X49241Y-80565D01*
X50759Y-80565D02*
X51741Y-80565D01*
X53259Y-80565D02*
X59675Y-80565D01*
X40325Y-80645D02*
X43310Y-80645D01*
X43310Y-80645D02*
X46741Y-80645D01*
X48259Y-80645D02*
X49241Y-80645D01*
X50759Y-80645D02*
X51741Y-80645D01*
X53259Y-80645D02*
X59675Y-80645D01*
X40325Y-80725D02*
X43310Y-80725D01*
X43310Y-80725D02*
X46741Y-80725D01*
X48259Y-80725D02*
X49241Y-80725D01*
X50759Y-80725D02*
X51741Y-80725D01*
X53259Y-80725D02*
X59675Y-80725D01*
X40325Y-80805D02*
X43310Y-80805D01*
X43310Y-80805D02*
X46741Y-80805D01*
X48259Y-80805D02*
X49241Y-80805D01*
X50759Y-80805D02*
X51741Y-80805D01*
X53259Y-80805D02*
X59675Y-80805D01*
X40325Y-80885D02*
X43310Y-80885D01*
X43310Y-80885D02*
X46741Y-80885D01*
X48259Y-80885D02*
X49241Y-80885D01*
X50759Y-80885D02*
X51741Y-80885D01*
X53259Y-80885D02*
X59675Y-80885D01*
X40325Y-80965D02*
X43310Y-80965D01*
X43310Y-80965D02*
X46763Y-80965D01*
X48239Y-80965D02*
X49263Y-80965D01*
X50739Y-80965D02*
X51763Y-80965D01*
X53239Y-80965D02*
X59675Y-80965D01*
X40325Y-81045D02*
X43310Y-81045D01*
X43310Y-81045D02*
X46818Y-81045D01*
X48182Y-81045D02*
X49318Y-81045D01*
X50682Y-81045D02*
X51818Y-81045D01*
X53182Y-81045D02*
X59675Y-81045D01*
X40325Y-81125D02*
X43310Y-81125D01*
X43310Y-81125D02*
X47050Y-81125D01*
X47950Y-81125D02*
X49550Y-81125D01*
X50450Y-81125D02*
X52050Y-81125D01*
X52950Y-81125D02*
X59675Y-81125D01*
X40325Y-81205D02*
X43310Y-81205D01*
X43310Y-81205D02*
X47050Y-81205D01*
X47950Y-81205D02*
X49550Y-81205D01*
X50450Y-81205D02*
X52050Y-81205D01*
X52950Y-81205D02*
X59675Y-81205D01*
X40325Y-81285D02*
X43310Y-81285D01*
X43310Y-81285D02*
X47050Y-81285D01*
X47950Y-81285D02*
X49550Y-81285D01*
X50450Y-81285D02*
X52050Y-81285D01*
X52950Y-81285D02*
X59675Y-81285D01*
X40325Y-81365D02*
X43310Y-81365D01*
X43310Y-81365D02*
X47050Y-81365D01*
X47950Y-81365D02*
X49550Y-81365D01*
X50450Y-81365D02*
X52050Y-81365D01*
X52950Y-81365D02*
X59675Y-81365D01*
X40325Y-81445D02*
X43310Y-81445D01*
X43310Y-81445D02*
X46828Y-81445D01*
X48172Y-81445D02*
X49328Y-81445D01*
X50672Y-81445D02*
X51828Y-81445D01*
X53172Y-81445D02*
X59675Y-81445D01*
X40325Y-81525D02*
X43310Y-81525D01*
X43310Y-81525D02*
X46766Y-81525D01*
X48233Y-81525D02*
X49266Y-81525D01*
X50733Y-81525D02*
X51766Y-81525D01*
X53233Y-81525D02*
X59675Y-81525D01*
X40325Y-81605D02*
X43310Y-81605D01*
X43310Y-81605D02*
X46741Y-81605D01*
X48259Y-81605D02*
X49241Y-81605D01*
X50759Y-81605D02*
X51741Y-81605D01*
X53259Y-81605D02*
X59675Y-81605D01*
X40325Y-81685D02*
X43310Y-81685D01*
X43310Y-81685D02*
X46741Y-81685D01*
X48259Y-81685D02*
X49241Y-81685D01*
X50759Y-81685D02*
X51741Y-81685D01*
X53259Y-81685D02*
X59675Y-81685D01*
X40325Y-81765D02*
X43310Y-81765D01*
X43310Y-81765D02*
X46741Y-81765D01*
X48259Y-81765D02*
X49241Y-81765D01*
X50759Y-81765D02*
X51741Y-81765D01*
X53259Y-81765D02*
X59675Y-81765D01*
X40325Y-81845D02*
X43310Y-81845D01*
X43310Y-81845D02*
X46741Y-81845D01*
X48259Y-81845D02*
X49241Y-81845D01*
X50759Y-81845D02*
X51741Y-81845D01*
X53259Y-81845D02*
X59675Y-81845D01*
X40325Y-81925D02*
X43310Y-81925D01*
X43310Y-81925D02*
X46741Y-81925D01*
X48259Y-81925D02*
X49241Y-81925D01*
X50759Y-81925D02*
X51741Y-81925D01*
X53259Y-81925D02*
X59675Y-81925D01*
X40325Y-82005D02*
X43310Y-82005D01*
X43310Y-82005D02*
X46741Y-82005D01*
X48259Y-82005D02*
X49241Y-82005D01*
X50759Y-82005D02*
X51741Y-82005D01*
X53259Y-82005D02*
X59675Y-82005D01*
X40325Y-82085D02*
X43310Y-82085D01*
X43310Y-82085D02*
X46741Y-82085D01*
X48259Y-82085D02*
X49241Y-82085D01*
X50759Y-82085D02*
X51741Y-82085D01*
X53259Y-82085D02*
X59675Y-82085D01*
X40325Y-82165D02*
X43310Y-82165D01*
X43310Y-82165D02*
X46741Y-82165D01*
X48259Y-82165D02*
X49241Y-82165D01*
X50759Y-82165D02*
X51741Y-82165D01*
X53259Y-82165D02*
X59675Y-82165D01*
X40325Y-82245D02*
X43310Y-82245D01*
X43310Y-82245D02*
X46741Y-82245D01*
X48259Y-82245D02*
X49241Y-82245D01*
X50759Y-82245D02*
X51741Y-82245D01*
X53259Y-82245D02*
X59675Y-82245D01*
X40325Y-82325D02*
X43310Y-82325D01*
X43310Y-82325D02*
X46746Y-82325D01*
X48255Y-82325D02*
X49246Y-82325D01*
X50755Y-82325D02*
X51746Y-82325D01*
X53255Y-82325D02*
X59675Y-82325D01*
X40325Y-82405D02*
X43310Y-82405D01*
X43310Y-82405D02*
X46779Y-82405D01*
X48222Y-82405D02*
X49279Y-82405D01*
X50722Y-82405D02*
X51779Y-82405D01*
X53222Y-82405D02*
X59675Y-82405D01*
X40325Y-82485D02*
X43310Y-82485D01*
X43310Y-82485D02*
X46871Y-82485D01*
X48129Y-82485D02*
X49371Y-82485D01*
X50629Y-82485D02*
X51871Y-82485D01*
X53129Y-82485D02*
X59675Y-82485D01*
X40325Y-82565D02*
X43310Y-82565D01*
X43310Y-82565D02*
X46808Y-82565D01*
X48192Y-82565D02*
X49308Y-82565D01*
X50692Y-82565D02*
X51808Y-82565D01*
X53192Y-82565D02*
X59675Y-82565D01*
X40325Y-82645D02*
X43310Y-82645D01*
X43310Y-82645D02*
X46757Y-82645D01*
X48242Y-82645D02*
X49257Y-82645D01*
X50742Y-82645D02*
X51757Y-82645D01*
X53242Y-82645D02*
X59675Y-82645D01*
X40325Y-82725D02*
X43310Y-82725D01*
X43310Y-82725D02*
X46741Y-82725D01*
X48259Y-82725D02*
X49241Y-82725D01*
X50759Y-82725D02*
X51741Y-82725D01*
X53259Y-82725D02*
X59675Y-82725D01*
X40325Y-82805D02*
X43310Y-82805D01*
X43310Y-82805D02*
X46741Y-82805D01*
X48259Y-82805D02*
X49241Y-82805D01*
X50759Y-82805D02*
X51741Y-82805D01*
X53259Y-82805D02*
X59675Y-82805D01*
X40325Y-82885D02*
X43310Y-82885D01*
X43310Y-82885D02*
X46741Y-82885D01*
X48259Y-82885D02*
X49241Y-82885D01*
X50759Y-82885D02*
X51741Y-82885D01*
X53259Y-82885D02*
X59675Y-82885D01*
X40325Y-82965D02*
X43310Y-82965D01*
X43310Y-82965D02*
X46741Y-82965D01*
X48259Y-82965D02*
X49241Y-82965D01*
X50759Y-82965D02*
X51741Y-82965D01*
X53259Y-82965D02*
X59675Y-82965D01*
X40325Y-83045D02*
X43310Y-83045D01*
X43310Y-83045D02*
X46741Y-83045D01*
X48259Y-83045D02*
X49241Y-83045D01*
X50759Y-83045D02*
X51741Y-83045D01*
X53259Y-83045D02*
X59675Y-83045D01*
X40325Y-83125D02*
X43310Y-83125D01*
X43310Y-83125D02*
X46741Y-83125D01*
X48259Y-83125D02*
X49241Y-83125D01*
X50759Y-83125D02*
X51741Y-83125D01*
X53259Y-83125D02*
X59675Y-83125D01*
X40325Y-83205D02*
X43310Y-83205D01*
X43310Y-83205D02*
X46741Y-83205D01*
X48259Y-83205D02*
X49241Y-83205D01*
X50759Y-83205D02*
X51741Y-83205D01*
X53259Y-83205D02*
X59675Y-83205D01*
X40325Y-83285D02*
X43310Y-83285D01*
X43310Y-83285D02*
X46741Y-83285D01*
X48259Y-83285D02*
X49241Y-83285D01*
X50759Y-83285D02*
X51741Y-83285D01*
X53259Y-83285D02*
X59675Y-83285D01*
X40325Y-83365D02*
X43310Y-83365D01*
X43310Y-83365D02*
X46741Y-83365D01*
X48259Y-83365D02*
X49241Y-83365D01*
X50759Y-83365D02*
X51741Y-83365D01*
X53259Y-83365D02*
X59675Y-83365D01*
X40325Y-83445D02*
X43310Y-83445D01*
X43310Y-83445D02*
X46754Y-83445D01*
X48247Y-83445D02*
X49254Y-83445D01*
X50747Y-83445D02*
X51754Y-83445D01*
X53247Y-83445D02*
X59675Y-83445D01*
X40325Y-83525D02*
X43310Y-83525D01*
X43310Y-83525D02*
X46798Y-83525D01*
X48202Y-83525D02*
X49298Y-83525D01*
X50702Y-83525D02*
X51798Y-83525D01*
X53202Y-83525D02*
X59675Y-83525D01*
X40325Y-83605D02*
X43310Y-83605D01*
X43310Y-83605D02*
X46919Y-83605D01*
X48081Y-83605D02*
X49419Y-83605D01*
X50581Y-83605D02*
X51919Y-83605D01*
X53081Y-83605D02*
X59675Y-83605D01*
X40325Y-83685D02*
X43310Y-83685D01*
X43310Y-83685D02*
X47050Y-83685D01*
X47950Y-83685D02*
X49550Y-83685D01*
X50450Y-83685D02*
X52050Y-83685D01*
X52950Y-83685D02*
X59675Y-83685D01*
X40325Y-83765D02*
X43310Y-83765D01*
X43310Y-83765D02*
X47050Y-83765D01*
X47950Y-83765D02*
X49550Y-83765D01*
X50450Y-83765D02*
X52050Y-83765D01*
X52950Y-83765D02*
X59675Y-83765D01*
X40325Y-83845D02*
X43310Y-83845D01*
X43310Y-83845D02*
X47050Y-83845D01*
X47950Y-83845D02*
X49550Y-83845D01*
X50450Y-83845D02*
X52050Y-83845D01*
X52950Y-83845D02*
X59675Y-83845D01*
X40325Y-83925D02*
X43310Y-83925D01*
X43310Y-83925D02*
X46848Y-83925D01*
X48152Y-83925D02*
X49348Y-83925D01*
X50652Y-83925D02*
X51848Y-83925D01*
X53152Y-83925D02*
X59675Y-83925D01*
X40325Y-84005D02*
X43310Y-84005D01*
X43310Y-84005D02*
X46774Y-84005D01*
X48225Y-84005D02*
X49274Y-84005D01*
X50725Y-84005D02*
X51774Y-84005D01*
X53225Y-84005D02*
X59675Y-84005D01*
X40325Y-84085D02*
X43310Y-84085D01*
X43310Y-84085D02*
X46741Y-84085D01*
X48258Y-84085D02*
X49241Y-84085D01*
X50758Y-84085D02*
X51741Y-84085D01*
X53258Y-84085D02*
X59675Y-84085D01*
X40325Y-84165D02*
X43310Y-84165D01*
X43310Y-84165D02*
X46741Y-84165D01*
X48259Y-84165D02*
X49241Y-84165D01*
X50759Y-84165D02*
X51741Y-84165D01*
X53259Y-84165D02*
X59675Y-84165D01*
X40325Y-84245D02*
X43310Y-84245D01*
X43310Y-84245D02*
X46741Y-84245D01*
X48259Y-84245D02*
X49241Y-84245D01*
X50759Y-84245D02*
X51741Y-84245D01*
X53259Y-84245D02*
X59675Y-84245D01*
X40325Y-84325D02*
X43310Y-84325D01*
X43310Y-84325D02*
X46741Y-84325D01*
X48259Y-84325D02*
X49241Y-84325D01*
X50759Y-84325D02*
X51741Y-84325D01*
X53259Y-84325D02*
X59675Y-84325D01*
X40325Y-84405D02*
X43310Y-84405D01*
X43310Y-84405D02*
X46741Y-84405D01*
X48259Y-84405D02*
X49241Y-84405D01*
X50759Y-84405D02*
X51741Y-84405D01*
X53259Y-84405D02*
X59675Y-84405D01*
X40325Y-84485D02*
X43310Y-84485D01*
X43310Y-84485D02*
X46741Y-84485D01*
X48259Y-84485D02*
X49241Y-84485D01*
X50759Y-84485D02*
X51741Y-84485D01*
X53259Y-84485D02*
X59675Y-84485D01*
X40325Y-84565D02*
X43310Y-84565D01*
X43310Y-84565D02*
X46741Y-84565D01*
X48259Y-84565D02*
X49241Y-84565D01*
X50759Y-84565D02*
X51741Y-84565D01*
X53259Y-84565D02*
X59675Y-84565D01*
X40325Y-84645D02*
X43310Y-84645D01*
X43310Y-84645D02*
X46741Y-84645D01*
X48259Y-84645D02*
X49241Y-84645D01*
X50759Y-84645D02*
X51741Y-84645D01*
X53259Y-84645D02*
X59675Y-84645D01*
X40325Y-84725D02*
X43310Y-84725D01*
X43310Y-84725D02*
X46741Y-84725D01*
X48259Y-84725D02*
X49241Y-84725D01*
X50759Y-84725D02*
X51741Y-84725D01*
X53259Y-84725D02*
X59675Y-84725D01*
X40325Y-84805D02*
X43310Y-84805D01*
X43310Y-84805D02*
X46741Y-84805D01*
X48259Y-84805D02*
X49241Y-84805D01*
X50759Y-84805D02*
X51741Y-84805D01*
X53259Y-84805D02*
X59675Y-84805D01*
X40325Y-84885D02*
X43310Y-84885D01*
X43310Y-84885D02*
X46771Y-84885D01*
X48230Y-84885D02*
X49271Y-84885D01*
X50730Y-84885D02*
X51771Y-84885D01*
X53230Y-84885D02*
X59675Y-84885D01*
X40325Y-84965D02*
X43310Y-84965D01*
X43310Y-84965D02*
X46838Y-84965D01*
X48162Y-84965D02*
X49338Y-84965D01*
X50662Y-84965D02*
X51838Y-84965D01*
X53162Y-84965D02*
X59675Y-84965D01*
X40325Y-85045D02*
X43310Y-85045D01*
X43310Y-85045D02*
X46828Y-85045D01*
X48172Y-85045D02*
X49328Y-85045D01*
X50672Y-85045D02*
X51828Y-85045D01*
X53172Y-85045D02*
X59675Y-85045D01*
X40325Y-85125D02*
X43310Y-85125D01*
X43310Y-85125D02*
X46766Y-85125D01*
X48233Y-85125D02*
X49266Y-85125D01*
X50733Y-85125D02*
X51766Y-85125D01*
X53233Y-85125D02*
X59675Y-85125D01*
X40325Y-85205D02*
X43310Y-85205D01*
X43310Y-85205D02*
X46741Y-85205D01*
X48259Y-85205D02*
X49241Y-85205D01*
X50759Y-85205D02*
X51741Y-85205D01*
X53259Y-85205D02*
X59675Y-85205D01*
X40325Y-85285D02*
X43310Y-85285D01*
X43310Y-85285D02*
X46741Y-85285D01*
X48259Y-85285D02*
X49241Y-85285D01*
X50759Y-85285D02*
X51741Y-85285D01*
X53259Y-85285D02*
X59675Y-85285D01*
X40325Y-85365D02*
X43310Y-85365D01*
X43310Y-85365D02*
X46741Y-85365D01*
X48259Y-85365D02*
X49241Y-85365D01*
X50759Y-85365D02*
X51741Y-85365D01*
X53259Y-85365D02*
X59675Y-85365D01*
X40325Y-85445D02*
X43310Y-85445D01*
X43310Y-85445D02*
X46741Y-85445D01*
X48259Y-85445D02*
X49241Y-85445D01*
X50759Y-85445D02*
X51741Y-85445D01*
X53259Y-85445D02*
X59675Y-85445D01*
X40325Y-85525D02*
X43310Y-85525D01*
X43310Y-85525D02*
X46741Y-85525D01*
X48259Y-85525D02*
X49241Y-85525D01*
X50759Y-85525D02*
X51741Y-85525D01*
X53259Y-85525D02*
X59675Y-85525D01*
X40325Y-85605D02*
X43310Y-85605D01*
X43310Y-85605D02*
X46741Y-85605D01*
X48259Y-85605D02*
X49241Y-85605D01*
X50759Y-85605D02*
X51741Y-85605D01*
X53259Y-85605D02*
X59675Y-85605D01*
X40325Y-85685D02*
X43310Y-85685D01*
X43310Y-85685D02*
X46741Y-85685D01*
X48259Y-85685D02*
X49241Y-85685D01*
X50759Y-85685D02*
X51741Y-85685D01*
X53259Y-85685D02*
X59675Y-85685D01*
X40325Y-85765D02*
X43310Y-85765D01*
X43310Y-85765D02*
X46741Y-85765D01*
X48259Y-85765D02*
X49241Y-85765D01*
X50759Y-85765D02*
X51741Y-85765D01*
X53259Y-85765D02*
X59675Y-85765D01*
X40325Y-85845D02*
X43310Y-85845D01*
X43310Y-85845D02*
X46741Y-85845D01*
X48259Y-85845D02*
X49241Y-85845D01*
X50759Y-85845D02*
X51741Y-85845D01*
X53259Y-85845D02*
X59675Y-85845D01*
X40325Y-85925D02*
X43310Y-85925D01*
X43310Y-85925D02*
X46746Y-85925D01*
X48255Y-85925D02*
X49246Y-85925D01*
X50755Y-85925D02*
X51746Y-85925D01*
X53255Y-85925D02*
X59675Y-85925D01*
X40325Y-86005D02*
X43310Y-86005D01*
X43310Y-86005D02*
X46779Y-86005D01*
X48222Y-86005D02*
X49279Y-86005D01*
X50722Y-86005D02*
X51779Y-86005D01*
X53222Y-86005D02*
X59675Y-86005D01*
X40325Y-86085D02*
X43310Y-86085D01*
X43310Y-86085D02*
X46871Y-86085D01*
X48130Y-86085D02*
X49371Y-86085D01*
X50630Y-86085D02*
X51871Y-86085D01*
X53130Y-86085D02*
X59675Y-86085D01*
X40325Y-86165D02*
X43310Y-86165D01*
X43310Y-86165D02*
X47050Y-86165D01*
X47950Y-86165D02*
X49550Y-86165D01*
X50450Y-86165D02*
X52050Y-86165D01*
X52950Y-86165D02*
X59675Y-86165D01*
X40325Y-86245D02*
X43310Y-86245D01*
X43310Y-86245D02*
X47050Y-86245D01*
X47950Y-86245D02*
X49550Y-86245D01*
X50450Y-86245D02*
X52050Y-86245D01*
X52950Y-86245D02*
X59675Y-86245D01*
X40325Y-86325D02*
X43310Y-86325D01*
X43310Y-86325D02*
X47050Y-86325D01*
X47950Y-86325D02*
X49550Y-86325D01*
X50450Y-86325D02*
X52050Y-86325D01*
X52950Y-86325D02*
X59675Y-86325D01*
X40325Y-86405D02*
X43310Y-86405D01*
X43310Y-86405D02*
X46895Y-86405D01*
X48105Y-86405D02*
X49395Y-86405D01*
X50605Y-86405D02*
X51895Y-86405D01*
X53105Y-86405D02*
X59675Y-86405D01*
X40325Y-86485D02*
X43310Y-86485D01*
X43310Y-86485D02*
X46788Y-86485D01*
X48212Y-86485D02*
X49288Y-86485D01*
X50712Y-86485D02*
X51788Y-86485D01*
X53212Y-86485D02*
X59675Y-86485D01*
X40325Y-86565D02*
X43310Y-86565D01*
X43310Y-86565D02*
X46749Y-86565D01*
X48250Y-86565D02*
X49249Y-86565D01*
X50750Y-86565D02*
X51749Y-86565D01*
X53250Y-86565D02*
X59675Y-86565D01*
X40325Y-86645D02*
X43310Y-86645D01*
X43310Y-86645D02*
X46741Y-86645D01*
X48259Y-86645D02*
X49241Y-86645D01*
X50759Y-86645D02*
X51741Y-86645D01*
X53259Y-86645D02*
X59675Y-86645D01*
X40325Y-86725D02*
X43310Y-86725D01*
X43310Y-86725D02*
X46741Y-86725D01*
X48259Y-86725D02*
X49241Y-86725D01*
X50759Y-86725D02*
X51741Y-86725D01*
X53259Y-86725D02*
X59675Y-86725D01*
X40325Y-86805D02*
X43310Y-86805D01*
X43310Y-86805D02*
X46741Y-86805D01*
X48259Y-86805D02*
X49241Y-86805D01*
X50759Y-86805D02*
X51741Y-86805D01*
X53259Y-86805D02*
X59675Y-86805D01*
X40325Y-86885D02*
X43310Y-86885D01*
X43310Y-86885D02*
X46741Y-86885D01*
X48259Y-86885D02*
X49241Y-86885D01*
X50759Y-86885D02*
X51741Y-86885D01*
X53259Y-86885D02*
X59675Y-86885D01*
X40325Y-86965D02*
X43310Y-86965D01*
X43310Y-86965D02*
X46741Y-86965D01*
X48259Y-86965D02*
X49241Y-86965D01*
X50759Y-86965D02*
X51741Y-86965D01*
X53259Y-86965D02*
X59675Y-86965D01*
X40325Y-87045D02*
X43310Y-87045D01*
X43310Y-87045D02*
X46741Y-87045D01*
X48259Y-87045D02*
X49241Y-87045D01*
X50759Y-87045D02*
X51741Y-87045D01*
X53259Y-87045D02*
X59675Y-87045D01*
X40325Y-87125D02*
X43310Y-87125D01*
X43310Y-87125D02*
X46741Y-87125D01*
X48259Y-87125D02*
X49241Y-87125D01*
X50759Y-87125D02*
X51741Y-87125D01*
X53259Y-87125D02*
X59675Y-87125D01*
X40325Y-87205D02*
X43310Y-87205D01*
X43310Y-87205D02*
X46741Y-87205D01*
X48259Y-87205D02*
X49241Y-87205D01*
X50759Y-87205D02*
X51741Y-87205D01*
X53259Y-87205D02*
X59675Y-87205D01*
X40325Y-87285D02*
X43310Y-87285D01*
X43310Y-87285D02*
X46741Y-87285D01*
X48259Y-87285D02*
X49241Y-87285D01*
X50759Y-87285D02*
X51741Y-87285D01*
X53259Y-87285D02*
X59675Y-87285D01*
X40325Y-87365D02*
X43310Y-87365D01*
X43310Y-87365D02*
X46763Y-87365D01*
X48239Y-87365D02*
X49263Y-87365D01*
X50739Y-87365D02*
X51763Y-87365D01*
X53239Y-87365D02*
X59675Y-87365D01*
X40325Y-87445D02*
X43310Y-87445D01*
X43310Y-87445D02*
X46818Y-87445D01*
X48182Y-87445D02*
X49318Y-87445D01*
X50682Y-87445D02*
X51818Y-87445D01*
X53182Y-87445D02*
X59675Y-87445D01*
X40325Y-87525D02*
X43310Y-87525D01*
X43310Y-87525D02*
X46848Y-87525D01*
X48152Y-87525D02*
X49348Y-87525D01*
X50652Y-87525D02*
X51848Y-87525D01*
X53152Y-87525D02*
X59675Y-87525D01*
X40325Y-87605D02*
X43310Y-87605D01*
X43310Y-87605D02*
X46774Y-87605D01*
X48225Y-87605D02*
X49274Y-87605D01*
X50725Y-87605D02*
X51774Y-87605D01*
X53225Y-87605D02*
X59675Y-87605D01*
X40325Y-87685D02*
X43310Y-87685D01*
X43310Y-87685D02*
X46741Y-87685D01*
X48258Y-87685D02*
X49241Y-87685D01*
X50758Y-87685D02*
X51741Y-87685D01*
X53258Y-87685D02*
X59675Y-87685D01*
X40325Y-87765D02*
X43310Y-87765D01*
X43310Y-87765D02*
X46741Y-87765D01*
X48259Y-87765D02*
X49241Y-87765D01*
X50759Y-87765D02*
X51741Y-87765D01*
X53259Y-87765D02*
X59675Y-87765D01*
X40325Y-87845D02*
X43310Y-87845D01*
X43310Y-87845D02*
X46741Y-87845D01*
X48259Y-87845D02*
X49241Y-87845D01*
X50759Y-87845D02*
X51741Y-87845D01*
X53259Y-87845D02*
X59675Y-87845D01*
X40325Y-87925D02*
X43310Y-87925D01*
X43310Y-87925D02*
X46741Y-87925D01*
X48259Y-87925D02*
X49241Y-87925D01*
X50759Y-87925D02*
X51741Y-87925D01*
X53259Y-87925D02*
X59675Y-87925D01*
X40325Y-88005D02*
X43310Y-88005D01*
X43310Y-88005D02*
X46741Y-88005D01*
X48259Y-88005D02*
X49241Y-88005D01*
X50759Y-88005D02*
X51741Y-88005D01*
X53259Y-88005D02*
X59675Y-88005D01*
X40325Y-88085D02*
X43310Y-88085D01*
X43310Y-88085D02*
X46741Y-88085D01*
X48259Y-88085D02*
X49241Y-88085D01*
X50759Y-88085D02*
X51741Y-88085D01*
X53259Y-88085D02*
X59675Y-88085D01*
X40325Y-88165D02*
X43310Y-88165D01*
X43310Y-88165D02*
X46741Y-88165D01*
X48259Y-88165D02*
X49241Y-88165D01*
X50759Y-88165D02*
X51741Y-88165D01*
X53259Y-88165D02*
X59675Y-88165D01*
X40325Y-88245D02*
X43310Y-88245D01*
X43310Y-88245D02*
X46741Y-88245D01*
X48259Y-88245D02*
X49241Y-88245D01*
X50759Y-88245D02*
X51741Y-88245D01*
X53259Y-88245D02*
X59675Y-88245D01*
X40325Y-88325D02*
X43310Y-88325D01*
X43310Y-88325D02*
X46741Y-88325D01*
X48259Y-88325D02*
X49241Y-88325D01*
X50759Y-88325D02*
X51741Y-88325D01*
X53259Y-88325D02*
X59675Y-88325D01*
X40325Y-88405D02*
X43310Y-88405D01*
X43310Y-88405D02*
X46741Y-88405D01*
X48259Y-88405D02*
X49241Y-88405D01*
X50759Y-88405D02*
X51741Y-88405D01*
X53259Y-88405D02*
X59675Y-88405D01*
X40325Y-88485D02*
X43310Y-88485D01*
X43310Y-88485D02*
X46771Y-88485D01*
X48230Y-88485D02*
X49271Y-88485D01*
X50730Y-88485D02*
X51771Y-88485D01*
X53230Y-88485D02*
X59675Y-88485D01*
X40325Y-88565D02*
X43310Y-88565D01*
X43310Y-88565D02*
X46838Y-88565D01*
X48162Y-88565D02*
X49338Y-88565D01*
X50662Y-88565D02*
X51838Y-88565D01*
X53162Y-88565D02*
X59675Y-88565D01*
X40325Y-88645D02*
X43310Y-88645D01*
X43310Y-88645D02*
X47050Y-88645D01*
X47950Y-88645D02*
X49550Y-88645D01*
X50450Y-88645D02*
X52050Y-88645D01*
X52950Y-88645D02*
X59675Y-88645D01*
X40325Y-88725D02*
X43310Y-88725D01*
X43310Y-88725D02*
X47050Y-88725D01*
X47950Y-88725D02*
X49550Y-88725D01*
X50450Y-88725D02*
X52050Y-88725D01*
X52950Y-88725D02*
X59675Y-88725D01*
X40325Y-88805D02*
X43310Y-88805D01*
X43310Y-88805D02*
X47050Y-88805D01*
X47950Y-88805D02*
X49550Y-88805D01*
X50450Y-88805D02*
X52050Y-88805D01*
X52950Y-88805D02*
X59675Y-88805D01*
X40325Y-88885D02*
X43310Y-88885D01*
X43310Y-88885D02*
X47050Y-88885D01*
X47950Y-88885D02*
X49550Y-88885D01*
X50450Y-88885D02*
X52050Y-88885D01*
X52950Y-88885D02*
X59675Y-88885D01*
X40325Y-88965D02*
X43310Y-88965D01*
X43310Y-88965D02*
X46808Y-88965D01*
X48192Y-88965D02*
X49308Y-88965D01*
X50692Y-88965D02*
X51808Y-88965D01*
X53192Y-88965D02*
X59675Y-88965D01*
X40325Y-89045D02*
X43310Y-89045D01*
X43310Y-89045D02*
X46757Y-89045D01*
X48242Y-89045D02*
X49257Y-89045D01*
X50742Y-89045D02*
X51757Y-89045D01*
X53242Y-89045D02*
X59675Y-89045D01*
X40325Y-89125D02*
X43310Y-89125D01*
X43310Y-89125D02*
X46741Y-89125D01*
X48259Y-89125D02*
X49241Y-89125D01*
X50759Y-89125D02*
X51741Y-89125D01*
X53259Y-89125D02*
X59675Y-89125D01*
X40325Y-89205D02*
X43310Y-89205D01*
X43310Y-89205D02*
X46741Y-89205D01*
X48259Y-89205D02*
X49241Y-89205D01*
X50759Y-89205D02*
X51741Y-89205D01*
X53259Y-89205D02*
X59675Y-89205D01*
X40325Y-89285D02*
X43310Y-89285D01*
X43310Y-89285D02*
X46741Y-89285D01*
X48259Y-89285D02*
X49241Y-89285D01*
X50759Y-89285D02*
X51741Y-89285D01*
X53259Y-89285D02*
X59675Y-89285D01*
X40325Y-89365D02*
X43310Y-89365D01*
X43310Y-89365D02*
X46741Y-89365D01*
X48259Y-89365D02*
X49241Y-89365D01*
X50759Y-89365D02*
X51741Y-89365D01*
X53259Y-89365D02*
X59675Y-89365D01*
X40325Y-89445D02*
X43310Y-89445D01*
X43310Y-89445D02*
X46741Y-89445D01*
X48259Y-89445D02*
X49241Y-89445D01*
X50759Y-89445D02*
X51741Y-89445D01*
X53259Y-89445D02*
X59675Y-89445D01*
X40325Y-89525D02*
X43310Y-89525D01*
X43310Y-89525D02*
X46741Y-89525D01*
X48259Y-89525D02*
X49241Y-89525D01*
X50759Y-89525D02*
X51741Y-89525D01*
X53259Y-89525D02*
X59675Y-89525D01*
X40325Y-89605D02*
X43310Y-89605D01*
X43310Y-89605D02*
X46741Y-89605D01*
X48259Y-89605D02*
X49241Y-89605D01*
X50759Y-89605D02*
X51741Y-89605D01*
X53259Y-89605D02*
X59675Y-89605D01*
X40325Y-89685D02*
X43310Y-89685D01*
X43310Y-89685D02*
X46741Y-89685D01*
X48259Y-89685D02*
X49241Y-89685D01*
X50759Y-89685D02*
X51741Y-89685D01*
X53259Y-89685D02*
X59675Y-89685D01*
X40325Y-89765D02*
X43310Y-89765D01*
X43310Y-89765D02*
X46741Y-89765D01*
X48259Y-89765D02*
X49241Y-89765D01*
X50759Y-89765D02*
X51741Y-89765D01*
X53259Y-89765D02*
X59675Y-89765D01*
X40325Y-89845D02*
X43310Y-89845D01*
X43310Y-89845D02*
X46754Y-89845D01*
X48247Y-89845D02*
X49254Y-89845D01*
X50747Y-89845D02*
X51754Y-89845D01*
X53247Y-89845D02*
X59675Y-89845D01*
X40325Y-89925D02*
X43310Y-89925D01*
X43310Y-89925D02*
X46798Y-89925D01*
X48202Y-89925D02*
X49298Y-89925D01*
X50702Y-89925D02*
X51798Y-89925D01*
X53202Y-89925D02*
X59675Y-89925D01*
X40325Y-90005D02*
X43310Y-90005D01*
X43310Y-90005D02*
X46894Y-90005D01*
X48106Y-90005D02*
X49394Y-90005D01*
X50606Y-90005D02*
X51894Y-90005D01*
X53106Y-90005D02*
X59675Y-90005D01*
X40325Y-90085D02*
X43310Y-90085D01*
X43310Y-90085D02*
X46788Y-90085D01*
X48212Y-90085D02*
X49288Y-90085D01*
X50712Y-90085D02*
X51788Y-90085D01*
X53212Y-90085D02*
X59675Y-90085D01*
X40325Y-90165D02*
X43310Y-90165D01*
X43310Y-90165D02*
X46749Y-90165D01*
X48250Y-90165D02*
X49249Y-90165D01*
X50750Y-90165D02*
X51749Y-90165D01*
X53250Y-90165D02*
X59675Y-90165D01*
X40325Y-90245D02*
X43310Y-90245D01*
X43310Y-90245D02*
X46741Y-90245D01*
X48259Y-90245D02*
X49241Y-90245D01*
X50759Y-90245D02*
X51741Y-90245D01*
X53259Y-90245D02*
X59675Y-90245D01*
X40325Y-90325D02*
X43310Y-90325D01*
X43310Y-90325D02*
X46741Y-90325D01*
X48259Y-90325D02*
X49241Y-90325D01*
X50759Y-90325D02*
X51741Y-90325D01*
X53259Y-90325D02*
X59675Y-90325D01*
X40325Y-90405D02*
X43310Y-90405D01*
X43310Y-90405D02*
X46741Y-90405D01*
X48259Y-90405D02*
X49241Y-90405D01*
X50759Y-90405D02*
X51741Y-90405D01*
X53259Y-90405D02*
X59675Y-90405D01*
X40325Y-90485D02*
X43310Y-90485D01*
X43310Y-90485D02*
X46741Y-90485D01*
X48259Y-90485D02*
X49241Y-90485D01*
X50759Y-90485D02*
X51741Y-90485D01*
X53259Y-90485D02*
X59675Y-90485D01*
X40325Y-90565D02*
X43310Y-90565D01*
X43310Y-90565D02*
X46741Y-90565D01*
X48259Y-90565D02*
X49241Y-90565D01*
X50759Y-90565D02*
X51741Y-90565D01*
X53259Y-90565D02*
X59675Y-90565D01*
X40325Y-90645D02*
X43310Y-90645D01*
X43310Y-90645D02*
X46741Y-90645D01*
X48259Y-90645D02*
X49241Y-90645D01*
X50759Y-90645D02*
X51741Y-90645D01*
X53259Y-90645D02*
X59675Y-90645D01*
X40325Y-90725D02*
X43310Y-90725D01*
X43310Y-90725D02*
X46741Y-90725D01*
X48259Y-90725D02*
X49241Y-90725D01*
X50759Y-90725D02*
X51741Y-90725D01*
X53259Y-90725D02*
X59675Y-90725D01*
X40325Y-90805D02*
X43310Y-90805D01*
X43310Y-90805D02*
X46741Y-90805D01*
X48259Y-90805D02*
X49241Y-90805D01*
X50759Y-90805D02*
X51741Y-90805D01*
X53259Y-90805D02*
X59675Y-90805D01*
X40325Y-90885D02*
X43310Y-90885D01*
X43310Y-90885D02*
X46741Y-90885D01*
X48259Y-90885D02*
X49241Y-90885D01*
X50759Y-90885D02*
X51741Y-90885D01*
X53259Y-90885D02*
X59675Y-90885D01*
X40325Y-90965D02*
X43310Y-90965D01*
X43310Y-90965D02*
X46763Y-90965D01*
X48239Y-90965D02*
X49263Y-90965D01*
X50739Y-90965D02*
X51763Y-90965D01*
X53239Y-90965D02*
X59675Y-90965D01*
X40325Y-91045D02*
X43310Y-91045D01*
X43310Y-91045D02*
X46818Y-91045D01*
X48182Y-91045D02*
X49318Y-91045D01*
X50682Y-91045D02*
X51818Y-91045D01*
X53182Y-91045D02*
X59675Y-91045D01*
X40325Y-91125D02*
X43310Y-91125D01*
X43310Y-91125D02*
X47050Y-91125D01*
X47950Y-91125D02*
X49550Y-91125D01*
X50450Y-91125D02*
X52050Y-91125D01*
X52950Y-91125D02*
X59675Y-91125D01*
X40325Y-91205D02*
X43310Y-91205D01*
X43310Y-91205D02*
X47050Y-91205D01*
X47950Y-91205D02*
X49550Y-91205D01*
X50450Y-91205D02*
X52050Y-91205D01*
X52950Y-91205D02*
X59675Y-91205D01*
X40325Y-91285D02*
X43310Y-91285D01*
X43310Y-91285D02*
X47050Y-91285D01*
X47950Y-91285D02*
X49550Y-91285D01*
X50450Y-91285D02*
X52050Y-91285D01*
X52950Y-91285D02*
X59675Y-91285D01*
X40325Y-91365D02*
X43310Y-91365D01*
X43310Y-91365D02*
X47050Y-91365D01*
X47950Y-91365D02*
X49550Y-91365D01*
X50450Y-91365D02*
X52050Y-91365D01*
X52950Y-91365D02*
X59675Y-91365D01*
X40325Y-91445D02*
X43310Y-91445D01*
X43310Y-91445D02*
X46828Y-91445D01*
X48172Y-91445D02*
X49328Y-91445D01*
X50672Y-91445D02*
X51828Y-91445D01*
X53172Y-91445D02*
X59675Y-91445D01*
X40325Y-91525D02*
X43310Y-91525D01*
X43310Y-91525D02*
X46766Y-91525D01*
X48233Y-91525D02*
X49266Y-91525D01*
X50733Y-91525D02*
X51766Y-91525D01*
X53233Y-91525D02*
X59675Y-91525D01*
X40325Y-91605D02*
X43310Y-91605D01*
X43310Y-91605D02*
X46741Y-91605D01*
X48259Y-91605D02*
X49241Y-91605D01*
X50759Y-91605D02*
X51741Y-91605D01*
X53259Y-91605D02*
X59675Y-91605D01*
X40325Y-91685D02*
X43310Y-91685D01*
X43310Y-91685D02*
X46741Y-91685D01*
X48259Y-91685D02*
X49241Y-91685D01*
X50759Y-91685D02*
X51741Y-91685D01*
X53259Y-91685D02*
X59675Y-91685D01*
X40325Y-91765D02*
X43310Y-91765D01*
X43310Y-91765D02*
X46741Y-91765D01*
X48259Y-91765D02*
X49241Y-91765D01*
X50759Y-91765D02*
X51741Y-91765D01*
X53259Y-91765D02*
X59675Y-91765D01*
X40325Y-91845D02*
X43310Y-91845D01*
X43310Y-91845D02*
X46741Y-91845D01*
X48259Y-91845D02*
X49241Y-91845D01*
X50759Y-91845D02*
X51741Y-91845D01*
X53259Y-91845D02*
X59675Y-91845D01*
X40325Y-91925D02*
X43310Y-91925D01*
X43310Y-91925D02*
X46741Y-91925D01*
X48259Y-91925D02*
X49241Y-91925D01*
X50759Y-91925D02*
X51741Y-91925D01*
X53259Y-91925D02*
X59675Y-91925D01*
X40325Y-92005D02*
X43310Y-92005D01*
X43310Y-92005D02*
X46741Y-92005D01*
X48259Y-92005D02*
X49241Y-92005D01*
X50759Y-92005D02*
X51741Y-92005D01*
X53259Y-92005D02*
X59675Y-92005D01*
X40325Y-92085D02*
X43310Y-92085D01*
X43310Y-92085D02*
X46741Y-92085D01*
X48259Y-92085D02*
X49241Y-92085D01*
X50759Y-92085D02*
X51741Y-92085D01*
X53259Y-92085D02*
X59675Y-92085D01*
X40325Y-92165D02*
X43310Y-92165D01*
X43310Y-92165D02*
X46741Y-92165D01*
X48259Y-92165D02*
X49241Y-92165D01*
X50759Y-92165D02*
X51741Y-92165D01*
X53259Y-92165D02*
X59675Y-92165D01*
X40325Y-92245D02*
X43310Y-92245D01*
X43310Y-92245D02*
X46741Y-92245D01*
X48259Y-92245D02*
X49241Y-92245D01*
X50759Y-92245D02*
X51741Y-92245D01*
X53259Y-92245D02*
X59675Y-92245D01*
X40325Y-92325D02*
X43310Y-92325D01*
X43310Y-92325D02*
X46746Y-92325D01*
X48255Y-92325D02*
X49246Y-92325D01*
X50755Y-92325D02*
X51746Y-92325D01*
X53255Y-92325D02*
X59675Y-92325D01*
X40325Y-92405D02*
X43310Y-92405D01*
X43310Y-92405D02*
X46779Y-92405D01*
X48222Y-92405D02*
X49279Y-92405D01*
X50722Y-92405D02*
X51779Y-92405D01*
X53222Y-92405D02*
X59675Y-92405D01*
X40325Y-92485D02*
X43310Y-92485D01*
X43310Y-92485D02*
X46871Y-92485D01*
X48129Y-92485D02*
X49371Y-92485D01*
X50629Y-92485D02*
X51871Y-92485D01*
X53129Y-92485D02*
X59675Y-92485D01*
X40325Y-92565D02*
X43310Y-92565D01*
X43310Y-92565D02*
X46808Y-92565D01*
X48192Y-92565D02*
X49308Y-92565D01*
X50692Y-92565D02*
X51808Y-92565D01*
X53192Y-92565D02*
X59675Y-92565D01*
X40325Y-92645D02*
X43310Y-92645D01*
X43310Y-92645D02*
X46757Y-92645D01*
X48242Y-92645D02*
X49257Y-92645D01*
X50742Y-92645D02*
X51757Y-92645D01*
X53242Y-92645D02*
X59675Y-92645D01*
X40325Y-92725D02*
X43310Y-92725D01*
X43310Y-92725D02*
X46741Y-92725D01*
X48259Y-92725D02*
X49241Y-92725D01*
X50759Y-92725D02*
X51741Y-92725D01*
X53259Y-92725D02*
X59675Y-92725D01*
X40325Y-92805D02*
X43310Y-92805D01*
X43310Y-92805D02*
X46741Y-92805D01*
X48259Y-92805D02*
X49241Y-92805D01*
X50759Y-92805D02*
X51741Y-92805D01*
X53259Y-92805D02*
X59675Y-92805D01*
X40325Y-92885D02*
X43310Y-92885D01*
X43310Y-92885D02*
X46741Y-92885D01*
X48259Y-92885D02*
X49241Y-92885D01*
X50759Y-92885D02*
X51741Y-92885D01*
X53259Y-92885D02*
X59675Y-92885D01*
X40325Y-92965D02*
X43310Y-92965D01*
X43310Y-92965D02*
X46741Y-92965D01*
X48259Y-92965D02*
X49241Y-92965D01*
X50759Y-92965D02*
X51741Y-92965D01*
X53259Y-92965D02*
X59675Y-92965D01*
X40325Y-93045D02*
X43310Y-93045D01*
X43310Y-93045D02*
X46741Y-93045D01*
X48259Y-93045D02*
X49241Y-93045D01*
X50759Y-93045D02*
X51741Y-93045D01*
X53259Y-93045D02*
X59675Y-93045D01*
X40325Y-93125D02*
X43310Y-93125D01*
X43310Y-93125D02*
X46741Y-93125D01*
X48259Y-93125D02*
X49241Y-93125D01*
X50759Y-93125D02*
X51741Y-93125D01*
X53259Y-93125D02*
X59675Y-93125D01*
X40325Y-93205D02*
X43310Y-93205D01*
X43310Y-93205D02*
X46741Y-93205D01*
X48259Y-93205D02*
X49241Y-93205D01*
X50759Y-93205D02*
X51741Y-93205D01*
X53259Y-93205D02*
X59675Y-93205D01*
X40325Y-93285D02*
X43310Y-93285D01*
X43310Y-93285D02*
X46741Y-93285D01*
X48259Y-93285D02*
X49241Y-93285D01*
X50759Y-93285D02*
X51741Y-93285D01*
X53259Y-93285D02*
X59675Y-93285D01*
X40325Y-93365D02*
X43310Y-93365D01*
X43310Y-93365D02*
X46741Y-93365D01*
X48259Y-93365D02*
X49241Y-93365D01*
X50759Y-93365D02*
X51741Y-93365D01*
X53259Y-93365D02*
X59675Y-93365D01*
X40325Y-93445D02*
X43310Y-93445D01*
X43310Y-93445D02*
X46754Y-93445D01*
X48247Y-93445D02*
X49254Y-93445D01*
X50747Y-93445D02*
X51754Y-93445D01*
X53247Y-93445D02*
X59675Y-93445D01*
X40325Y-93525D02*
X43310Y-93525D01*
X43310Y-93525D02*
X46798Y-93525D01*
X48202Y-93525D02*
X49298Y-93525D01*
X50702Y-93525D02*
X51798Y-93525D01*
X53202Y-93525D02*
X59675Y-93525D01*
X40325Y-93605D02*
X43310Y-93605D01*
X43310Y-93605D02*
X46919Y-93605D01*
X48081Y-93605D02*
X49419Y-93605D01*
X50581Y-93605D02*
X51919Y-93605D01*
X53081Y-93605D02*
X59675Y-93605D01*
X40325Y-93685D02*
X43310Y-93685D01*
X43310Y-93685D02*
X47050Y-93685D01*
X47950Y-93685D02*
X49550Y-93685D01*
X50450Y-93685D02*
X52050Y-93685D01*
X52950Y-93685D02*
X59675Y-93685D01*
X40325Y-93765D02*
X43310Y-93765D01*
X43310Y-93765D02*
X47050Y-93765D01*
X47950Y-93765D02*
X49550Y-93765D01*
X50450Y-93765D02*
X52050Y-93765D01*
X52950Y-93765D02*
X59675Y-93765D01*
X40325Y-93845D02*
X43310Y-93845D01*
X43310Y-93845D02*
X47050Y-93845D01*
X47950Y-93845D02*
X49550Y-93845D01*
X50450Y-93845D02*
X52050Y-93845D01*
X52950Y-93845D02*
X59675Y-93845D01*
X40325Y-93925D02*
X43310Y-93925D01*
X43310Y-93925D02*
X46848Y-93925D01*
X48152Y-93925D02*
X49348Y-93925D01*
X50652Y-93925D02*
X51848Y-93925D01*
X53152Y-93925D02*
X59675Y-93925D01*
X40325Y-94005D02*
X43310Y-94005D01*
X43310Y-94005D02*
X46774Y-94005D01*
X48225Y-94005D02*
X49274Y-94005D01*
X50725Y-94005D02*
X51774Y-94005D01*
X53225Y-94005D02*
X59675Y-94005D01*
X40325Y-94085D02*
X43310Y-94085D01*
X43310Y-94085D02*
X46741Y-94085D01*
X48258Y-94085D02*
X49241Y-94085D01*
X50758Y-94085D02*
X51741Y-94085D01*
X53258Y-94085D02*
X59675Y-94085D01*
X40325Y-94165D02*
X43310Y-94165D01*
X43310Y-94165D02*
X46741Y-94165D01*
X48259Y-94165D02*
X49241Y-94165D01*
X50759Y-94165D02*
X51741Y-94165D01*
X53259Y-94165D02*
X59675Y-94165D01*
X40325Y-94245D02*
X43310Y-94245D01*
X43310Y-94245D02*
X46741Y-94245D01*
X48259Y-94245D02*
X49241Y-94245D01*
X50759Y-94245D02*
X51741Y-94245D01*
X53259Y-94245D02*
X59675Y-94245D01*
X40325Y-94325D02*
X43310Y-94325D01*
X43310Y-94325D02*
X46741Y-94325D01*
X48259Y-94325D02*
X49241Y-94325D01*
X50759Y-94325D02*
X51741Y-94325D01*
X53259Y-94325D02*
X59675Y-94325D01*
X40325Y-94405D02*
X43310Y-94405D01*
X43310Y-94405D02*
X46741Y-94405D01*
X48259Y-94405D02*
X49241Y-94405D01*
X50759Y-94405D02*
X51741Y-94405D01*
X53259Y-94405D02*
X59675Y-94405D01*
X40325Y-94485D02*
X43310Y-94485D01*
X43310Y-94485D02*
X46741Y-94485D01*
X48259Y-94485D02*
X49241Y-94485D01*
X50759Y-94485D02*
X51741Y-94485D01*
X53259Y-94485D02*
X59675Y-94485D01*
X40325Y-94565D02*
X43310Y-94565D01*
X43310Y-94565D02*
X46741Y-94565D01*
X48259Y-94565D02*
X49241Y-94565D01*
X50759Y-94565D02*
X51741Y-94565D01*
X53259Y-94565D02*
X59675Y-94565D01*
X40325Y-94645D02*
X43310Y-94645D01*
X43310Y-94645D02*
X46741Y-94645D01*
X48259Y-94645D02*
X49241Y-94645D01*
X50759Y-94645D02*
X51741Y-94645D01*
X53259Y-94645D02*
X59675Y-94645D01*
X40325Y-94725D02*
X43310Y-94725D01*
X43310Y-94725D02*
X46741Y-94725D01*
X48259Y-94725D02*
X49241Y-94725D01*
X50759Y-94725D02*
X51741Y-94725D01*
X53259Y-94725D02*
X59675Y-94725D01*
X40325Y-94805D02*
X43310Y-94805D01*
X43310Y-94805D02*
X46741Y-94805D01*
X48259Y-94805D02*
X49241Y-94805D01*
X50759Y-94805D02*
X51741Y-94805D01*
X53259Y-94805D02*
X59675Y-94805D01*
X40325Y-94885D02*
X43310Y-94885D01*
X43310Y-94885D02*
X46771Y-94885D01*
X48230Y-94885D02*
X49271Y-94885D01*
X50730Y-94885D02*
X51771Y-94885D01*
X53230Y-94885D02*
X59675Y-94885D01*
X40325Y-94965D02*
X43310Y-94965D01*
X43310Y-94965D02*
X46838Y-94965D01*
X48162Y-94965D02*
X49338Y-94965D01*
X50662Y-94965D02*
X51838Y-94965D01*
X53162Y-94965D02*
X59675Y-94965D01*
X40325Y-95045D02*
X43310Y-95045D01*
X43310Y-95045D02*
X46828Y-95045D01*
X48172Y-95045D02*
X49328Y-95045D01*
X50672Y-95045D02*
X51828Y-95045D01*
X53172Y-95045D02*
X59675Y-95045D01*
X40325Y-95125D02*
X43310Y-95125D01*
X43310Y-95125D02*
X46766Y-95125D01*
X48233Y-95125D02*
X49266Y-95125D01*
X50733Y-95125D02*
X51766Y-95125D01*
X53233Y-95125D02*
X59675Y-95125D01*
X40325Y-95205D02*
X43310Y-95205D01*
X43310Y-95205D02*
X46741Y-95205D01*
X48259Y-95205D02*
X49241Y-95205D01*
X50759Y-95205D02*
X51741Y-95205D01*
X53259Y-95205D02*
X59675Y-95205D01*
X40325Y-95285D02*
X43310Y-95285D01*
X43310Y-95285D02*
X46741Y-95285D01*
X48259Y-95285D02*
X49241Y-95285D01*
X50759Y-95285D02*
X51741Y-95285D01*
X53259Y-95285D02*
X59675Y-95285D01*
X40325Y-95365D02*
X43310Y-95365D01*
X43310Y-95365D02*
X46741Y-95365D01*
X48259Y-95365D02*
X49241Y-95365D01*
X50759Y-95365D02*
X51741Y-95365D01*
X53259Y-95365D02*
X59675Y-95365D01*
X40325Y-95445D02*
X43310Y-95445D01*
X43310Y-95445D02*
X46741Y-95445D01*
X48259Y-95445D02*
X49241Y-95445D01*
X50759Y-95445D02*
X51741Y-95445D01*
X53259Y-95445D02*
X59675Y-95445D01*
X40325Y-95525D02*
X43310Y-95525D01*
X43310Y-95525D02*
X46741Y-95525D01*
X48259Y-95525D02*
X49241Y-95525D01*
X50759Y-95525D02*
X51741Y-95525D01*
X53259Y-95525D02*
X59675Y-95525D01*
X40325Y-95605D02*
X43310Y-95605D01*
X43310Y-95605D02*
X46741Y-95605D01*
X48259Y-95605D02*
X49241Y-95605D01*
X50759Y-95605D02*
X51741Y-95605D01*
X53259Y-95605D02*
X59675Y-95605D01*
X40325Y-95685D02*
X43310Y-95685D01*
X43310Y-95685D02*
X46741Y-95685D01*
X48259Y-95685D02*
X49241Y-95685D01*
X50759Y-95685D02*
X51741Y-95685D01*
X53259Y-95685D02*
X59675Y-95685D01*
X40325Y-95765D02*
X43310Y-95765D01*
X43310Y-95765D02*
X46741Y-95765D01*
X48259Y-95765D02*
X49241Y-95765D01*
X50759Y-95765D02*
X51741Y-95765D01*
X53259Y-95765D02*
X59675Y-95765D01*
X40325Y-95845D02*
X43310Y-95845D01*
X43310Y-95845D02*
X46741Y-95845D01*
X48259Y-95845D02*
X49241Y-95845D01*
X50759Y-95845D02*
X51741Y-95845D01*
X53259Y-95845D02*
X59675Y-95845D01*
X40325Y-95925D02*
X43310Y-95925D01*
X43310Y-95925D02*
X46746Y-95925D01*
X48255Y-95925D02*
X49246Y-95925D01*
X50755Y-95925D02*
X51746Y-95925D01*
X53255Y-95925D02*
X59675Y-95925D01*
X40325Y-96005D02*
X43310Y-96005D01*
X43310Y-96005D02*
X46779Y-96005D01*
X48222Y-96005D02*
X49279Y-96005D01*
X50722Y-96005D02*
X51779Y-96005D01*
X53222Y-96005D02*
X59675Y-96005D01*
X40325Y-96085D02*
X43310Y-96085D01*
X43310Y-96085D02*
X46871Y-96085D01*
X48130Y-96085D02*
X49371Y-96085D01*
X50630Y-96085D02*
X51871Y-96085D01*
X53130Y-96085D02*
X59675Y-96085D01*
X40325Y-96165D02*
X43310Y-96165D01*
X43310Y-96165D02*
X47050Y-96165D01*
X47950Y-96165D02*
X49550Y-96165D01*
X50450Y-96165D02*
X52050Y-96165D01*
X52950Y-96165D02*
X59675Y-96165D01*
X40325Y-96245D02*
X43310Y-96245D01*
X43310Y-96245D02*
X47050Y-96245D01*
X47950Y-96245D02*
X49550Y-96245D01*
X50450Y-96245D02*
X52050Y-96245D01*
X52950Y-96245D02*
X59675Y-96245D01*
X40325Y-96325D02*
X43310Y-96325D01*
X43310Y-96325D02*
X47050Y-96325D01*
X47950Y-96325D02*
X49550Y-96325D01*
X50450Y-96325D02*
X52050Y-96325D01*
X52950Y-96325D02*
X59675Y-96325D01*
X40325Y-96405D02*
X43310Y-96405D01*
X43310Y-96405D02*
X46895Y-96405D01*
X48105Y-96405D02*
X49395Y-96405D01*
X50605Y-96405D02*
X51895Y-96405D01*
X53105Y-96405D02*
X59675Y-96405D01*
X40325Y-96485D02*
X43310Y-96485D01*
X43310Y-96485D02*
X46788Y-96485D01*
X48212Y-96485D02*
X49288Y-96485D01*
X50712Y-96485D02*
X51788Y-96485D01*
X53212Y-96485D02*
X59675Y-96485D01*
X40325Y-96565D02*
X43310Y-96565D01*
X43310Y-96565D02*
X46749Y-96565D01*
X48250Y-96565D02*
X49249Y-96565D01*
X50750Y-96565D02*
X51749Y-96565D01*
X53250Y-96565D02*
X59675Y-96565D01*
X40325Y-96645D02*
X43310Y-96645D01*
X43310Y-96645D02*
X46741Y-96645D01*
X48259Y-96645D02*
X49241Y-96645D01*
X50759Y-96645D02*
X51741Y-96645D01*
X53259Y-96645D02*
X59675Y-96645D01*
X40325Y-96725D02*
X43310Y-96725D01*
X43310Y-96725D02*
X46741Y-96725D01*
X48259Y-96725D02*
X49241Y-96725D01*
X50759Y-96725D02*
X51741Y-96725D01*
X53259Y-96725D02*
X59675Y-96725D01*
X40325Y-96805D02*
X43310Y-96805D01*
X43310Y-96805D02*
X46741Y-96805D01*
X48259Y-96805D02*
X49241Y-96805D01*
X50759Y-96805D02*
X51741Y-96805D01*
X53259Y-96805D02*
X59675Y-96805D01*
X40325Y-96885D02*
X43310Y-96885D01*
X43310Y-96885D02*
X46741Y-96885D01*
X48259Y-96885D02*
X49241Y-96885D01*
X50759Y-96885D02*
X51741Y-96885D01*
X53259Y-96885D02*
X59675Y-96885D01*
X40325Y-96965D02*
X43310Y-96965D01*
X43310Y-96965D02*
X46741Y-96965D01*
X48259Y-96965D02*
X49241Y-96965D01*
X50759Y-96965D02*
X51741Y-96965D01*
X53259Y-96965D02*
X59675Y-96965D01*
X40325Y-97045D02*
X43310Y-97045D01*
X43310Y-97045D02*
X46741Y-97045D01*
X48259Y-97045D02*
X49241Y-97045D01*
X50759Y-97045D02*
X51741Y-97045D01*
X53259Y-97045D02*
X59675Y-97045D01*
X40325Y-97125D02*
X43310Y-97125D01*
X43310Y-97125D02*
X46741Y-97125D01*
X48259Y-97125D02*
X49241Y-97125D01*
X50759Y-97125D02*
X51741Y-97125D01*
X53259Y-97125D02*
X59675Y-97125D01*
X40325Y-97205D02*
X43310Y-97205D01*
X43310Y-97205D02*
X46741Y-97205D01*
X48259Y-97205D02*
X49241Y-97205D01*
X50759Y-97205D02*
X51741Y-97205D01*
X53259Y-97205D02*
X59675Y-97205D01*
X40325Y-97285D02*
X43310Y-97285D01*
X43310Y-97285D02*
X46741Y-97285D01*
X48259Y-97285D02*
X49241Y-97285D01*
X50759Y-97285D02*
X51741Y-97285D01*
X53259Y-97285D02*
X59675Y-97285D01*
X40325Y-97365D02*
X43310Y-97365D01*
X43310Y-97365D02*
X46763Y-97365D01*
X48239Y-97365D02*
X49263Y-97365D01*
X50739Y-97365D02*
X51763Y-97365D01*
X53239Y-97365D02*
X59675Y-97365D01*
X40325Y-97445D02*
X43310Y-97445D01*
X43310Y-97445D02*
X46818Y-97445D01*
X48182Y-97445D02*
X49318Y-97445D01*
X50682Y-97445D02*
X51818Y-97445D01*
X53182Y-97445D02*
X59675Y-97445D01*
X40325Y-97525D02*
X43310Y-97525D01*
X43310Y-97525D02*
X46848Y-97525D01*
X48152Y-97525D02*
X49348Y-97525D01*
X50652Y-97525D02*
X51848Y-97525D01*
X53152Y-97525D02*
X59675Y-97525D01*
X40325Y-97605D02*
X43310Y-97605D01*
X43310Y-97605D02*
X46774Y-97605D01*
X48225Y-97605D02*
X49274Y-97605D01*
X50725Y-97605D02*
X51774Y-97605D01*
X53225Y-97605D02*
X59675Y-97605D01*
X40325Y-97685D02*
X43310Y-97685D01*
X43310Y-97685D02*
X46741Y-97685D01*
X48258Y-97685D02*
X49241Y-97685D01*
X50758Y-97685D02*
X51741Y-97685D01*
X53258Y-97685D02*
X59675Y-97685D01*
X40325Y-97765D02*
X43310Y-97765D01*
X43310Y-97765D02*
X46741Y-97765D01*
X48259Y-97765D02*
X49241Y-97765D01*
X50759Y-97765D02*
X51741Y-97765D01*
X53259Y-97765D02*
X59675Y-97765D01*
X40325Y-97845D02*
X43310Y-97845D01*
X43310Y-97845D02*
X46741Y-97845D01*
X48259Y-97845D02*
X49241Y-97845D01*
X50759Y-97845D02*
X51741Y-97845D01*
X53259Y-97845D02*
X59675Y-97845D01*
X40325Y-97925D02*
X43310Y-97925D01*
X43310Y-97925D02*
X46741Y-97925D01*
X48259Y-97925D02*
X49241Y-97925D01*
X50759Y-97925D02*
X51741Y-97925D01*
X53259Y-97925D02*
X59675Y-97925D01*
X40325Y-98005D02*
X43310Y-98005D01*
X43310Y-98005D02*
X46741Y-98005D01*
X48259Y-98005D02*
X49241Y-98005D01*
X50759Y-98005D02*
X51741Y-98005D01*
X53259Y-98005D02*
X59675Y-98005D01*
X40325Y-98085D02*
X43310Y-98085D01*
X43310Y-98085D02*
X46741Y-98085D01*
X48259Y-98085D02*
X49241Y-98085D01*
X50759Y-98085D02*
X51741Y-98085D01*
X53259Y-98085D02*
X59675Y-98085D01*
X40325Y-98165D02*
X43310Y-98165D01*
X43310Y-98165D02*
X46741Y-98165D01*
X48259Y-98165D02*
X49241Y-98165D01*
X50759Y-98165D02*
X51741Y-98165D01*
X53259Y-98165D02*
X59675Y-98165D01*
X40325Y-98245D02*
X43310Y-98245D01*
X43310Y-98245D02*
X46741Y-98245D01*
X48259Y-98245D02*
X49241Y-98245D01*
X50759Y-98245D02*
X51741Y-98245D01*
X53259Y-98245D02*
X59675Y-98245D01*
X40325Y-98325D02*
X43310Y-98325D01*
X43310Y-98325D02*
X46741Y-98325D01*
X48259Y-98325D02*
X49241Y-98325D01*
X50759Y-98325D02*
X51741Y-98325D01*
X53259Y-98325D02*
X59675Y-98325D01*
X40325Y-98405D02*
X43310Y-98405D01*
X43310Y-98405D02*
X46741Y-98405D01*
X48259Y-98405D02*
X49241Y-98405D01*
X50759Y-98405D02*
X51741Y-98405D01*
X53259Y-98405D02*
X59675Y-98405D01*
X40325Y-98485D02*
X43310Y-98485D01*
X43310Y-98485D02*
X46771Y-98485D01*
X48230Y-98485D02*
X49271Y-98485D01*
X50730Y-98485D02*
X51771Y-98485D01*
X53230Y-98485D02*
X59675Y-98485D01*
X40325Y-98565D02*
X43310Y-98565D01*
X43310Y-98565D02*
X46838Y-98565D01*
X48162Y-98565D02*
X49338Y-98565D01*
X50662Y-98565D02*
X51838Y-98565D01*
X53162Y-98565D02*
X59675Y-98565D01*
X40325Y-98645D02*
X43310Y-98645D01*
X43310Y-98645D02*
X47050Y-98645D01*
X47950Y-98645D02*
X49550Y-98645D01*
X50450Y-98645D02*
X52050Y-98645D01*
X52950Y-98645D02*
X59675Y-98645D01*
X40325Y-98725D02*
X43310Y-98725D01*
X43310Y-98725D02*
X47050Y-98725D01*
X47950Y-98725D02*
X49550Y-98725D01*
X50450Y-98725D02*
X52050Y-98725D01*
X52950Y-98725D02*
X59675Y-98725D01*
X40325Y-98805D02*
X43310Y-98805D01*
X43310Y-98805D02*
X47050Y-98805D01*
X47950Y-98805D02*
X49550Y-98805D01*
X50450Y-98805D02*
X52050Y-98805D01*
X52950Y-98805D02*
X59675Y-98805D01*
X40325Y-98885D02*
X43310Y-98885D01*
X43310Y-98885D02*
X47050Y-98885D01*
X47950Y-98885D02*
X49550Y-98885D01*
X50450Y-98885D02*
X52050Y-98885D01*
X52950Y-98885D02*
X59675Y-98885D01*
X40325Y-98965D02*
X43310Y-98965D01*
X43310Y-98965D02*
X46808Y-98965D01*
X48192Y-98965D02*
X49308Y-98965D01*
X50692Y-98965D02*
X51808Y-98965D01*
X53192Y-98965D02*
X59675Y-98965D01*
X40325Y-99045D02*
X43310Y-99045D01*
X43310Y-99045D02*
X46757Y-99045D01*
X48242Y-99045D02*
X49257Y-99045D01*
X50742Y-99045D02*
X51757Y-99045D01*
X53242Y-99045D02*
X59675Y-99045D01*
X40325Y-99125D02*
X43310Y-99125D01*
X43310Y-99125D02*
X46741Y-99125D01*
X48259Y-99125D02*
X49241Y-99125D01*
X50759Y-99125D02*
X51741Y-99125D01*
X53259Y-99125D02*
X59675Y-99125D01*
X40325Y-99205D02*
X43310Y-99205D01*
X43310Y-99205D02*
X46741Y-99205D01*
X48259Y-99205D02*
X49241Y-99205D01*
X50759Y-99205D02*
X51741Y-99205D01*
X53259Y-99205D02*
X59675Y-99205D01*
X40325Y-99285D02*
X43310Y-99285D01*
X43310Y-99285D02*
X46741Y-99285D01*
X48259Y-99285D02*
X49241Y-99285D01*
X50759Y-99285D02*
X51741Y-99285D01*
X53259Y-99285D02*
X59675Y-99285D01*
X40325Y-99365D02*
X43310Y-99365D01*
X43310Y-99365D02*
X46741Y-99365D01*
X48259Y-99365D02*
X49241Y-99365D01*
X50759Y-99365D02*
X51741Y-99365D01*
X53259Y-99365D02*
X59675Y-99365D01*
X40325Y-99445D02*
X43310Y-99445D01*
X43310Y-99445D02*
X46741Y-99445D01*
X48259Y-99445D02*
X49241Y-99445D01*
X50759Y-99445D02*
X51741Y-99445D01*
X53259Y-99445D02*
X59675Y-99445D01*
X40325Y-99525D02*
X43310Y-99525D01*
X43310Y-99525D02*
X46741Y-99525D01*
X48259Y-99525D02*
X49241Y-99525D01*
X50759Y-99525D02*
X51741Y-99525D01*
X53259Y-99525D02*
X59675Y-99525D01*
X40325Y-99605D02*
X43310Y-99605D01*
X43310Y-99605D02*
X46741Y-99605D01*
X48259Y-99605D02*
X49241Y-99605D01*
X50759Y-99605D02*
X51741Y-99605D01*
X53259Y-99605D02*
X59675Y-99605D01*
X40325Y-99685D02*
X43310Y-99685D01*
X43310Y-99685D02*
X46741Y-99685D01*
X48259Y-99685D02*
X49241Y-99685D01*
X50759Y-99685D02*
X51741Y-99685D01*
X53259Y-99685D02*
X59675Y-99685D01*
X40325Y-99765D02*
X43310Y-99765D01*
X43310Y-99765D02*
X46741Y-99765D01*
X48259Y-99765D02*
X49241Y-99765D01*
X50759Y-99765D02*
X51741Y-99765D01*
X53259Y-99765D02*
X59675Y-99765D01*
X40325Y-99845D02*
X43310Y-99845D01*
X43310Y-99845D02*
X46754Y-99845D01*
X48247Y-99845D02*
X49254Y-99845D01*
X50747Y-99845D02*
X51754Y-99845D01*
X53247Y-99845D02*
X59675Y-99845D01*
X40325Y-99925D02*
X43310Y-99925D01*
X43310Y-99925D02*
X46798Y-99925D01*
X48202Y-99925D02*
X49298Y-99925D01*
X50702Y-99925D02*
X51798Y-99925D01*
X53202Y-99925D02*
X59675Y-99925D01*
X40325Y-100005D02*
X43310Y-100005D01*
X43310Y-100005D02*
X46894Y-100005D01*
X48106Y-100005D02*
X49394Y-100005D01*
X50606Y-100005D02*
X51894Y-100005D01*
X53106Y-100005D02*
X59675Y-100005D01*
X40325Y-100085D02*
X43310Y-100085D01*
X43310Y-100085D02*
X46788Y-100085D01*
X48212Y-100085D02*
X49288Y-100085D01*
X50712Y-100085D02*
X51788Y-100085D01*
X53212Y-100085D02*
X59675Y-100085D01*
X40325Y-100165D02*
X43310Y-100165D01*
X43310Y-100165D02*
X46749Y-100165D01*
X48250Y-100165D02*
X49249Y-100165D01*
X50750Y-100165D02*
X51749Y-100165D01*
X53250Y-100165D02*
X59675Y-100165D01*
X40325Y-100245D02*
X43310Y-100245D01*
X43310Y-100245D02*
X46741Y-100245D01*
X48259Y-100245D02*
X49241Y-100245D01*
X50759Y-100245D02*
X51741Y-100245D01*
X53259Y-100245D02*
X59675Y-100245D01*
X40325Y-100325D02*
X43310Y-100325D01*
X43310Y-100325D02*
X46741Y-100325D01*
X48259Y-100325D02*
X49241Y-100325D01*
X50759Y-100325D02*
X51741Y-100325D01*
X53259Y-100325D02*
X59675Y-100325D01*
X40325Y-100405D02*
X43310Y-100405D01*
X43310Y-100405D02*
X46741Y-100405D01*
X48259Y-100405D02*
X49241Y-100405D01*
X50759Y-100405D02*
X51741Y-100405D01*
X53259Y-100405D02*
X59675Y-100405D01*
X40325Y-100485D02*
X43310Y-100485D01*
X43310Y-100485D02*
X46741Y-100485D01*
X48259Y-100485D02*
X49241Y-100485D01*
X50759Y-100485D02*
X51741Y-100485D01*
X53259Y-100485D02*
X59675Y-100485D01*
X40325Y-100565D02*
X43310Y-100565D01*
X43310Y-100565D02*
X46741Y-100565D01*
X48259Y-100565D02*
X49241Y-100565D01*
X50759Y-100565D02*
X51741Y-100565D01*
X53259Y-100565D02*
X59675Y-100565D01*
X40325Y-100645D02*
X43310Y-100645D01*
X43310Y-100645D02*
X46741Y-100645D01*
X48259Y-100645D02*
X49241Y-100645D01*
X50759Y-100645D02*
X51741Y-100645D01*
X53259Y-100645D02*
X59675Y-100645D01*
X40325Y-100725D02*
X43310Y-100725D01*
X43310Y-100725D02*
X46741Y-100725D01*
X48259Y-100725D02*
X49241Y-100725D01*
X50759Y-100725D02*
X51741Y-100725D01*
X53259Y-100725D02*
X59675Y-100725D01*
X40325Y-100805D02*
X43310Y-100805D01*
X43310Y-100805D02*
X46741Y-100805D01*
X48259Y-100805D02*
X49241Y-100805D01*
X50759Y-100805D02*
X51741Y-100805D01*
X53259Y-100805D02*
X59675Y-100805D01*
X40325Y-100885D02*
X43310Y-100885D01*
X43310Y-100885D02*
X46741Y-100885D01*
X48259Y-100885D02*
X49241Y-100885D01*
X50759Y-100885D02*
X51741Y-100885D01*
X53259Y-100885D02*
X59675Y-100885D01*
X40325Y-100965D02*
X43310Y-100965D01*
X43310Y-100965D02*
X46763Y-100965D01*
X48239Y-100965D02*
X49263Y-100965D01*
X50739Y-100965D02*
X51763Y-100965D01*
X53239Y-100965D02*
X59675Y-100965D01*
X40325Y-101045D02*
X43310Y-101045D01*
X43310Y-101045D02*
X46818Y-101045D01*
X48182Y-101045D02*
X49318Y-101045D01*
X50682Y-101045D02*
X51818Y-101045D01*
X53182Y-101045D02*
X59675Y-101045D01*
X40325Y-101125D02*
X43310Y-101125D01*
X43310Y-101125D02*
X47050Y-101125D01*
X47950Y-101125D02*
X49550Y-101125D01*
X50450Y-101125D02*
X52050Y-101125D01*
X52950Y-101125D02*
X59675Y-101125D01*
X40325Y-101205D02*
X43310Y-101205D01*
X43310Y-101205D02*
X47050Y-101205D01*
X47950Y-101205D02*
X49550Y-101205D01*
X50450Y-101205D02*
X52050Y-101205D01*
X52950Y-101205D02*
X59675Y-101205D01*
X40325Y-101285D02*
X43310Y-101285D01*
X43310Y-101285D02*
X47050Y-101285D01*
X47950Y-101285D02*
X49550Y-101285D01*
X50450Y-101285D02*
X52050Y-101285D01*
X52950Y-101285D02*
X59675Y-101285D01*
X40325Y-101365D02*
X43310Y-101365D01*
X43310Y-101365D02*
X47050Y-101365D01*
X47950Y-101365D02*
X49550Y-101365D01*
X50450Y-101365D02*
X52050Y-101365D01*
X52950Y-101365D02*
X59675Y-101365D01*
X40325Y-101445D02*
X43310Y-101445D01*
X43310Y-101445D02*
X46828Y-101445D01*
X48172Y-101445D02*
X49328Y-101445D01*
X50672Y-101445D02*
X51828Y-101445D01*
X53172Y-101445D02*
X59675Y-101445D01*
X40325Y-101525D02*
X43310Y-101525D01*
X43310Y-101525D02*
X46766Y-101525D01*
X48233Y-101525D02*
X49266Y-101525D01*
X50733Y-101525D02*
X51766Y-101525D01*
X53233Y-101525D02*
X59675Y-101525D01*
X40325Y-101605D02*
X43310Y-101605D01*
X43310Y-101605D02*
X46741Y-101605D01*
X48259Y-101605D02*
X49241Y-101605D01*
X50759Y-101605D02*
X51741Y-101605D01*
X53259Y-101605D02*
X59675Y-101605D01*
X40325Y-101685D02*
X43310Y-101685D01*
X43310Y-101685D02*
X46741Y-101685D01*
X48259Y-101685D02*
X49241Y-101685D01*
X50759Y-101685D02*
X51741Y-101685D01*
X53259Y-101685D02*
X59675Y-101685D01*
X40325Y-101765D02*
X43310Y-101765D01*
X43310Y-101765D02*
X46741Y-101765D01*
X48259Y-101765D02*
X49241Y-101765D01*
X50759Y-101765D02*
X51741Y-101765D01*
X53259Y-101765D02*
X59675Y-101765D01*
X40325Y-101845D02*
X43310Y-101845D01*
X43310Y-101845D02*
X46741Y-101845D01*
X48259Y-101845D02*
X49241Y-101845D01*
X50759Y-101845D02*
X51741Y-101845D01*
X53259Y-101845D02*
X59675Y-101845D01*
X40325Y-101925D02*
X43310Y-101925D01*
X43310Y-101925D02*
X46741Y-101925D01*
X48259Y-101925D02*
X49241Y-101925D01*
X50759Y-101925D02*
X51741Y-101925D01*
X53259Y-101925D02*
X59675Y-101925D01*
X40325Y-102005D02*
X43310Y-102005D01*
X43310Y-102005D02*
X46741Y-102005D01*
X48259Y-102005D02*
X49241Y-102005D01*
X50759Y-102005D02*
X51741Y-102005D01*
X53259Y-102005D02*
X59675Y-102005D01*
X40325Y-102085D02*
X43310Y-102085D01*
X43310Y-102085D02*
X46741Y-102085D01*
X48259Y-102085D02*
X49241Y-102085D01*
X50759Y-102085D02*
X51741Y-102085D01*
X53259Y-102085D02*
X59675Y-102085D01*
X40325Y-102165D02*
X43310Y-102165D01*
X43310Y-102165D02*
X46741Y-102165D01*
X48259Y-102165D02*
X49241Y-102165D01*
X50759Y-102165D02*
X51741Y-102165D01*
X53259Y-102165D02*
X59675Y-102165D01*
X40325Y-102245D02*
X43310Y-102245D01*
X43310Y-102245D02*
X46741Y-102245D01*
X48259Y-102245D02*
X49241Y-102245D01*
X50759Y-102245D02*
X51741Y-102245D01*
X53259Y-102245D02*
X59675Y-102245D01*
X40325Y-102325D02*
X43310Y-102325D01*
X43310Y-102325D02*
X46746Y-102325D01*
X48255Y-102325D02*
X49246Y-102325D01*
X50755Y-102325D02*
X51746Y-102325D01*
X53255Y-102325D02*
X59675Y-102325D01*
X40325Y-102405D02*
X43310Y-102405D01*
X43310Y-102405D02*
X46779Y-102405D01*
X48222Y-102405D02*
X49279Y-102405D01*
X50722Y-102405D02*
X51779Y-102405D01*
X53222Y-102405D02*
X59675Y-102405D01*
X40325Y-102485D02*
X43310Y-102485D01*
X43310Y-102485D02*
X46871Y-102485D01*
X48129Y-102485D02*
X49371Y-102485D01*
X50629Y-102485D02*
X51871Y-102485D01*
X53129Y-102485D02*
X59675Y-102485D01*
X40325Y-102565D02*
X43310Y-102565D01*
X43310Y-102565D02*
X46808Y-102565D01*
X48192Y-102565D02*
X49308Y-102565D01*
X50692Y-102565D02*
X51808Y-102565D01*
X53192Y-102565D02*
X59675Y-102565D01*
X40325Y-102645D02*
X43310Y-102645D01*
X43310Y-102645D02*
X46757Y-102645D01*
X48242Y-102645D02*
X49257Y-102645D01*
X50742Y-102645D02*
X51757Y-102645D01*
X53242Y-102645D02*
X59675Y-102645D01*
X40325Y-102725D02*
X43310Y-102725D01*
X43310Y-102725D02*
X46741Y-102725D01*
X48259Y-102725D02*
X49241Y-102725D01*
X50759Y-102725D02*
X51741Y-102725D01*
X53259Y-102725D02*
X59675Y-102725D01*
X40325Y-102805D02*
X43310Y-102805D01*
X43310Y-102805D02*
X46741Y-102805D01*
X48259Y-102805D02*
X49241Y-102805D01*
X50759Y-102805D02*
X51741Y-102805D01*
X53259Y-102805D02*
X59675Y-102805D01*
X40325Y-102885D02*
X43310Y-102885D01*
X43310Y-102885D02*
X46741Y-102885D01*
X48259Y-102885D02*
X49241Y-102885D01*
X50759Y-102885D02*
X51741Y-102885D01*
X53259Y-102885D02*
X59675Y-102885D01*
X40325Y-102965D02*
X43310Y-102965D01*
X43310Y-102965D02*
X46741Y-102965D01*
X48259Y-102965D02*
X49241Y-102965D01*
X50759Y-102965D02*
X51741Y-102965D01*
X53259Y-102965D02*
X59675Y-102965D01*
X40325Y-103045D02*
X43310Y-103045D01*
X43310Y-103045D02*
X46741Y-103045D01*
X48259Y-103045D02*
X49241Y-103045D01*
X50759Y-103045D02*
X51741Y-103045D01*
X53259Y-103045D02*
X59675Y-103045D01*
X40325Y-103125D02*
X43310Y-103125D01*
X43310Y-103125D02*
X46741Y-103125D01*
X48259Y-103125D02*
X49241Y-103125D01*
X50759Y-103125D02*
X51741Y-103125D01*
X53259Y-103125D02*
X59675Y-103125D01*
X40325Y-103205D02*
X43310Y-103205D01*
X43310Y-103205D02*
X46741Y-103205D01*
X48259Y-103205D02*
X49241Y-103205D01*
X50759Y-103205D02*
X51741Y-103205D01*
X53259Y-103205D02*
X59675Y-103205D01*
X40325Y-103285D02*
X43310Y-103285D01*
X43310Y-103285D02*
X46741Y-103285D01*
X48259Y-103285D02*
X49241Y-103285D01*
X50759Y-103285D02*
X51741Y-103285D01*
X53259Y-103285D02*
X59675Y-103285D01*
X40325Y-103365D02*
X43310Y-103365D01*
X43310Y-103365D02*
X46741Y-103365D01*
X48259Y-103365D02*
X49241Y-103365D01*
X50759Y-103365D02*
X51741Y-103365D01*
X53259Y-103365D02*
X59675Y-103365D01*
X40325Y-103445D02*
X43310Y-103445D01*
X43310Y-103445D02*
X46754Y-103445D01*
X48247Y-103445D02*
X49254Y-103445D01*
X50747Y-103445D02*
X51754Y-103445D01*
X53247Y-103445D02*
X59675Y-103445D01*
X40325Y-103525D02*
X43310Y-103525D01*
X43310Y-103525D02*
X46798Y-103525D01*
X48202Y-103525D02*
X49298Y-103525D01*
X50702Y-103525D02*
X51798Y-103525D01*
X53202Y-103525D02*
X59675Y-103525D01*
X40325Y-103605D02*
X43310Y-103605D01*
X43310Y-103605D02*
X46919Y-103605D01*
X48081Y-103605D02*
X49419Y-103605D01*
X50581Y-103605D02*
X51919Y-103605D01*
X53081Y-103605D02*
X59675Y-103605D01*
X40325Y-103685D02*
X43310Y-103685D01*
X43310Y-103685D02*
X47050Y-103685D01*
X47950Y-103685D02*
X49550Y-103685D01*
X50450Y-103685D02*
X52050Y-103685D01*
X52950Y-103685D02*
X59675Y-103685D01*
X40325Y-103765D02*
X43310Y-103765D01*
X43310Y-103765D02*
X47050Y-103765D01*
X47950Y-103765D02*
X49550Y-103765D01*
X50450Y-103765D02*
X52050Y-103765D01*
X52950Y-103765D02*
X59675Y-103765D01*
X40325Y-103845D02*
X43310Y-103845D01*
X43310Y-103845D02*
X47050Y-103845D01*
X47950Y-103845D02*
X49550Y-103845D01*
X50450Y-103845D02*
X52050Y-103845D01*
X52950Y-103845D02*
X59675Y-103845D01*
X40325Y-103925D02*
X43310Y-103925D01*
X43310Y-103925D02*
X46848Y-103925D01*
X48152Y-103925D02*
X49348Y-103925D01*
X50652Y-103925D02*
X51848Y-103925D01*
X53152Y-103925D02*
X59675Y-103925D01*
X40325Y-104005D02*
X43310Y-104005D01*
X43310Y-104005D02*
X46774Y-104005D01*
X48225Y-104005D02*
X49274Y-104005D01*
X50725Y-104005D02*
X51774Y-104005D01*
X53225Y-104005D02*
X59675Y-104005D01*
X40325Y-104085D02*
X43310Y-104085D01*
X43310Y-104085D02*
X46741Y-104085D01*
X48258Y-104085D02*
X49241Y-104085D01*
X50758Y-104085D02*
X51741Y-104085D01*
X53258Y-104085D02*
X59675Y-104085D01*
X40325Y-104165D02*
X43310Y-104165D01*
X43310Y-104165D02*
X46741Y-104165D01*
X48259Y-104165D02*
X49241Y-104165D01*
X50759Y-104165D02*
X51741Y-104165D01*
X53259Y-104165D02*
X59675Y-104165D01*
X40325Y-104245D02*
X43310Y-104245D01*
X43310Y-104245D02*
X46741Y-104245D01*
X48259Y-104245D02*
X49241Y-104245D01*
X50759Y-104245D02*
X51741Y-104245D01*
X53259Y-104245D02*
X59675Y-104245D01*
X40325Y-104325D02*
X43310Y-104325D01*
X43310Y-104325D02*
X46741Y-104325D01*
X48259Y-104325D02*
X49241Y-104325D01*
X50759Y-104325D02*
X51741Y-104325D01*
X53259Y-104325D02*
X59675Y-104325D01*
X40325Y-104405D02*
X43310Y-104405D01*
X43310Y-104405D02*
X46741Y-104405D01*
X48259Y-104405D02*
X49241Y-104405D01*
X50759Y-104405D02*
X51741Y-104405D01*
X53259Y-104405D02*
X59675Y-104405D01*
X40325Y-104485D02*
X43310Y-104485D01*
X43310Y-104485D02*
X46741Y-104485D01*
X48259Y-104485D02*
X49241Y-104485D01*
X50759Y-104485D02*
X51741Y-104485D01*
X53259Y-104485D02*
X59675Y-104485D01*
X40325Y-104565D02*
X43310Y-104565D01*
X43310Y-104565D02*
X46741Y-104565D01*
X48259Y-104565D02*
X49241Y-104565D01*
X50759Y-104565D02*
X51741Y-104565D01*
X53259Y-104565D02*
X59675Y-104565D01*
X40325Y-104645D02*
X43310Y-104645D01*
X43310Y-104645D02*
X46741Y-104645D01*
X48259Y-104645D02*
X49241Y-104645D01*
X50759Y-104645D02*
X51741Y-104645D01*
X53259Y-104645D02*
X59675Y-104645D01*
X40325Y-104725D02*
X43310Y-104725D01*
X43310Y-104725D02*
X46741Y-104725D01*
X48259Y-104725D02*
X49241Y-104725D01*
X50759Y-104725D02*
X51741Y-104725D01*
X53259Y-104725D02*
X59675Y-104725D01*
X40325Y-104805D02*
X43310Y-104805D01*
X43310Y-104805D02*
X46741Y-104805D01*
X48259Y-104805D02*
X49241Y-104805D01*
X50759Y-104805D02*
X51741Y-104805D01*
X53259Y-104805D02*
X59675Y-104805D01*
X40325Y-104885D02*
X43310Y-104885D01*
X43310Y-104885D02*
X46771Y-104885D01*
X48230Y-104885D02*
X49271Y-104885D01*
X50730Y-104885D02*
X51771Y-104885D01*
X53230Y-104885D02*
X59675Y-104885D01*
X40325Y-104965D02*
X43310Y-104965D01*
X43310Y-104965D02*
X46838Y-104965D01*
X48162Y-104965D02*
X49338Y-104965D01*
X50662Y-104965D02*
X51838Y-104965D01*
X53162Y-104965D02*
X59675Y-104965D01*
X40325Y-105045D02*
X43310Y-105045D01*
X43310Y-105045D02*
X46828Y-105045D01*
X48172Y-105045D02*
X49328Y-105045D01*
X50672Y-105045D02*
X51828Y-105045D01*
X53172Y-105045D02*
X59675Y-105045D01*
X40325Y-105125D02*
X43310Y-105125D01*
X43310Y-105125D02*
X46766Y-105125D01*
X48233Y-105125D02*
X49266Y-105125D01*
X50733Y-105125D02*
X51766Y-105125D01*
X53233Y-105125D02*
X59675Y-105125D01*
X40325Y-105205D02*
X43310Y-105205D01*
X43310Y-105205D02*
X46741Y-105205D01*
X48259Y-105205D02*
X49241Y-105205D01*
X50759Y-105205D02*
X51741Y-105205D01*
X53259Y-105205D02*
X59675Y-105205D01*
X40325Y-105285D02*
X43310Y-105285D01*
X43310Y-105285D02*
X46741Y-105285D01*
X48259Y-105285D02*
X49241Y-105285D01*
X50759Y-105285D02*
X51741Y-105285D01*
X53259Y-105285D02*
X59675Y-105285D01*
X40325Y-105365D02*
X43310Y-105365D01*
X43310Y-105365D02*
X46741Y-105365D01*
X48259Y-105365D02*
X49241Y-105365D01*
X50759Y-105365D02*
X51741Y-105365D01*
X53259Y-105365D02*
X59675Y-105365D01*
X40325Y-105445D02*
X43310Y-105445D01*
X43310Y-105445D02*
X46741Y-105445D01*
X48259Y-105445D02*
X49241Y-105445D01*
X50759Y-105445D02*
X51741Y-105445D01*
X53259Y-105445D02*
X59675Y-105445D01*
X40325Y-105525D02*
X43310Y-105525D01*
X43310Y-105525D02*
X46741Y-105525D01*
X48259Y-105525D02*
X49241Y-105525D01*
X50759Y-105525D02*
X51741Y-105525D01*
X53259Y-105525D02*
X59675Y-105525D01*
X40325Y-105605D02*
X43310Y-105605D01*
X43310Y-105605D02*
X46741Y-105605D01*
X48259Y-105605D02*
X49241Y-105605D01*
X50759Y-105605D02*
X51741Y-105605D01*
X53259Y-105605D02*
X59675Y-105605D01*
X40325Y-105685D02*
X43310Y-105685D01*
X43310Y-105685D02*
X46741Y-105685D01*
X48259Y-105685D02*
X49241Y-105685D01*
X50759Y-105685D02*
X51741Y-105685D01*
X53259Y-105685D02*
X59675Y-105685D01*
X40325Y-105765D02*
X43310Y-105765D01*
X43310Y-105765D02*
X46741Y-105765D01*
X48259Y-105765D02*
X49241Y-105765D01*
X50759Y-105765D02*
X51741Y-105765D01*
X53259Y-105765D02*
X59675Y-105765D01*
X40325Y-105845D02*
X43310Y-105845D01*
X43310Y-105845D02*
X46741Y-105845D01*
X48259Y-105845D02*
X49241Y-105845D01*
X50759Y-105845D02*
X51741Y-105845D01*
X53259Y-105845D02*
X59675Y-105845D01*
X40325Y-105925D02*
X43310Y-105925D01*
X43310Y-105925D02*
X46746Y-105925D01*
X48255Y-105925D02*
X49246Y-105925D01*
X50755Y-105925D02*
X51746Y-105925D01*
X53255Y-105925D02*
X59675Y-105925D01*
X40325Y-106005D02*
X43310Y-106005D01*
X43310Y-106005D02*
X46779Y-106005D01*
X48222Y-106005D02*
X49279Y-106005D01*
X50722Y-106005D02*
X51779Y-106005D01*
X53222Y-106005D02*
X59675Y-106005D01*
X40325Y-106085D02*
X43310Y-106085D01*
X43310Y-106085D02*
X46871Y-106085D01*
X48130Y-106085D02*
X49371Y-106085D01*
X50630Y-106085D02*
X51871Y-106085D01*
X53130Y-106085D02*
X59675Y-106085D01*
X40325Y-106165D02*
X43310Y-106165D01*
X43310Y-106165D02*
X47050Y-106165D01*
X47950Y-106165D02*
X49550Y-106165D01*
X50450Y-106165D02*
X52050Y-106165D01*
X52950Y-106165D02*
X59675Y-106165D01*
X40325Y-106245D02*
X43310Y-106245D01*
X43310Y-106245D02*
X47050Y-106245D01*
X47950Y-106245D02*
X49550Y-106245D01*
X50450Y-106245D02*
X52050Y-106245D01*
X52950Y-106245D02*
X59675Y-106245D01*
X40325Y-106325D02*
X43310Y-106325D01*
X43310Y-106325D02*
X47050Y-106325D01*
X47950Y-106325D02*
X49550Y-106325D01*
X50450Y-106325D02*
X52050Y-106325D01*
X52950Y-106325D02*
X59675Y-106325D01*
X40325Y-106405D02*
X43310Y-106405D01*
X43310Y-106405D02*
X46895Y-106405D01*
X48105Y-106405D02*
X49395Y-106405D01*
X50605Y-106405D02*
X51895Y-106405D01*
X53105Y-106405D02*
X59675Y-106405D01*
X40325Y-106485D02*
X43310Y-106485D01*
X43310Y-106485D02*
X46788Y-106485D01*
X48212Y-106485D02*
X49288Y-106485D01*
X50712Y-106485D02*
X51788Y-106485D01*
X53212Y-106485D02*
X59675Y-106485D01*
X40325Y-106565D02*
X43310Y-106565D01*
X43310Y-106565D02*
X46749Y-106565D01*
X48250Y-106565D02*
X49249Y-106565D01*
X50750Y-106565D02*
X51749Y-106565D01*
X53250Y-106565D02*
X59675Y-106565D01*
X40325Y-106645D02*
X43310Y-106645D01*
X43310Y-106645D02*
X46741Y-106645D01*
X48259Y-106645D02*
X49241Y-106645D01*
X50759Y-106645D02*
X51741Y-106645D01*
X53259Y-106645D02*
X59675Y-106645D01*
X40325Y-106725D02*
X43310Y-106725D01*
X43310Y-106725D02*
X46741Y-106725D01*
X48259Y-106725D02*
X49241Y-106725D01*
X50759Y-106725D02*
X51741Y-106725D01*
X53259Y-106725D02*
X59675Y-106725D01*
X40325Y-106805D02*
X43310Y-106805D01*
X43310Y-106805D02*
X46741Y-106805D01*
X48259Y-106805D02*
X49241Y-106805D01*
X50759Y-106805D02*
X51741Y-106805D01*
X53259Y-106805D02*
X59675Y-106805D01*
X40325Y-106885D02*
X43310Y-106885D01*
X43310Y-106885D02*
X46741Y-106885D01*
X48259Y-106885D02*
X49241Y-106885D01*
X50759Y-106885D02*
X51741Y-106885D01*
X53259Y-106885D02*
X59675Y-106885D01*
X40325Y-106965D02*
X43310Y-106965D01*
X43310Y-106965D02*
X44607Y-106965D01*
X44892Y-106965D02*
X46741Y-106965D01*
X48259Y-106965D02*
X49241Y-106965D01*
X50759Y-106965D02*
X51741Y-106965D01*
X53259Y-106965D02*
X59675Y-106965D01*
X40325Y-107045D02*
X43310Y-107045D01*
X43310Y-107045D02*
X44429Y-107045D01*
X45071Y-107045D02*
X46741Y-107045D01*
X48259Y-107045D02*
X49241Y-107045D01*
X50759Y-107045D02*
X51741Y-107045D01*
X53259Y-107045D02*
X59675Y-107045D01*
X40325Y-107125D02*
X43310Y-107125D01*
X43310Y-107125D02*
X44349Y-107125D01*
X45151Y-107125D02*
X46741Y-107125D01*
X48259Y-107125D02*
X49241Y-107125D01*
X50759Y-107125D02*
X51741Y-107125D01*
X53259Y-107125D02*
X59675Y-107125D01*
X40325Y-107205D02*
X43310Y-107205D01*
X43310Y-107205D02*
X44278Y-107205D01*
X45221Y-107205D02*
X46741Y-107205D01*
X48259Y-107205D02*
X49241Y-107205D01*
X50759Y-107205D02*
X51741Y-107205D01*
X53259Y-107205D02*
X59675Y-107205D01*
X40325Y-107285D02*
X43310Y-107285D01*
X43310Y-107285D02*
X44245Y-107285D01*
X45254Y-107285D02*
X46741Y-107285D01*
X48259Y-107285D02*
X49241Y-107285D01*
X50759Y-107285D02*
X51741Y-107285D01*
X53259Y-107285D02*
X59675Y-107285D01*
X40325Y-107365D02*
X43310Y-107365D01*
X43310Y-107365D02*
X44211Y-107365D01*
X45288Y-107365D02*
X46763Y-107365D01*
X48239Y-107365D02*
X49263Y-107365D01*
X50739Y-107365D02*
X51763Y-107365D01*
X53239Y-107365D02*
X59675Y-107365D01*
X40325Y-107445D02*
X43310Y-107445D01*
X43310Y-107445D02*
X44201Y-107445D01*
X45331Y-107445D02*
X46818Y-107445D01*
X48182Y-107445D02*
X49318Y-107445D01*
X50682Y-107445D02*
X51818Y-107445D01*
X53182Y-107445D02*
X59675Y-107445D01*
X40325Y-107525D02*
X43310Y-107525D01*
X43310Y-107525D02*
X44201Y-107525D01*
X45411Y-107525D02*
X46848Y-107525D01*
X48152Y-107525D02*
X49348Y-107525D01*
X50652Y-107525D02*
X51848Y-107525D01*
X53152Y-107525D02*
X59675Y-107525D01*
X40325Y-107605D02*
X43310Y-107605D01*
X43310Y-107605D02*
X44201Y-107605D01*
X53225Y-107605D02*
X59675Y-107605D01*
X40325Y-107685D02*
X43310Y-107685D01*
X43310Y-107685D02*
X44233Y-107685D01*
X53258Y-107685D02*
X59675Y-107685D01*
X40325Y-107765D02*
X43310Y-107765D01*
X43310Y-107765D02*
X44266Y-107765D01*
X53259Y-107765D02*
X59675Y-107765D01*
X40325Y-107845D02*
X43310Y-107845D01*
X43310Y-107845D02*
X44319Y-107845D01*
X53259Y-107845D02*
X59675Y-107845D01*
X40325Y-107925D02*
X43310Y-107925D01*
X43310Y-107925D02*
X44399Y-107925D01*
X53259Y-107925D02*
X59675Y-107925D01*
X40325Y-108005D02*
X43310Y-108005D01*
X43310Y-108005D02*
X44536Y-108005D01*
X53259Y-108005D02*
X59675Y-108005D01*
X40325Y-108085D02*
X43310Y-108085D01*
X43310Y-108085D02*
X44698Y-108085D01*
X53259Y-108085D02*
X59675Y-108085D01*
X40325Y-108165D02*
X43310Y-108165D01*
X43310Y-108165D02*
X44778Y-108165D01*
X53259Y-108165D02*
X59675Y-108165D01*
X40325Y-108245D02*
X43310Y-108245D01*
X43310Y-108245D02*
X44858Y-108245D01*
X53259Y-108245D02*
X59675Y-108245D01*
X40325Y-108325D02*
X43310Y-108325D01*
X43310Y-108325D02*
X44938Y-108325D01*
X53259Y-108325D02*
X59675Y-108325D01*
X40325Y-108405D02*
X43310Y-108405D01*
X43310Y-108405D02*
X45038Y-108405D01*
X53259Y-108405D02*
X59675Y-108405D01*
X40325Y-108485D02*
X43310Y-108485D01*
X43310Y-108485D02*
X45227Y-108485D01*
X53230Y-108485D02*
X53259Y-108485D01*
X53259Y-108485D02*
X59675Y-108485D01*
X40325Y-108565D02*
X43310Y-108565D01*
X43310Y-108565D02*
X46838Y-108565D01*
X48162Y-108565D02*
X49338Y-108565D01*
X50662Y-108565D02*
X51838Y-108565D01*
X53162Y-108565D02*
X53259Y-108565D01*
X53259Y-108565D02*
X59675Y-108565D01*
X40325Y-108645D02*
X43310Y-108645D01*
X43310Y-108645D02*
X53259Y-108645D01*
X53259Y-108645D02*
X59675Y-108645D01*
X40325Y-108725D02*
X43310Y-108725D01*
X43310Y-108725D02*
X53259Y-108725D01*
X53259Y-108725D02*
X59675Y-108725D01*
X40325Y-108805D02*
X43310Y-108805D01*
X43310Y-108805D02*
X53259Y-108805D01*
X53259Y-108805D02*
X59675Y-108805D01*
X40325Y-108885D02*
X43310Y-108885D01*
X43310Y-108885D02*
X53259Y-108885D01*
X53259Y-108885D02*
X59675Y-108885D01*
X40325Y-108965D02*
X43310Y-108965D01*
X43310Y-108965D02*
X53259Y-108965D01*
X53259Y-108965D02*
X59675Y-108965D01*
X40325Y-109045D02*
X43310Y-109045D01*
X43310Y-109045D02*
X53259Y-109045D01*
X53259Y-109045D02*
X59675Y-109045D01*
X40325Y-109125D02*
X43310Y-109125D01*
X43310Y-109125D02*
X53259Y-109125D01*
X53259Y-109125D02*
X59675Y-109125D01*
X40325Y-109205D02*
X43310Y-109205D01*
X43310Y-109205D02*
X53259Y-109205D01*
X53259Y-109205D02*
X59675Y-109205D01*
X40325Y-109285D02*
X43310Y-109285D01*
X43310Y-109285D02*
X53259Y-109285D01*
X53259Y-109285D02*
X59675Y-109285D01*
X40325Y-109365D02*
X43310Y-109365D01*
X43310Y-109365D02*
X53259Y-109365D01*
X53259Y-109365D02*
X59675Y-109365D01*
X40325Y-109445D02*
X43310Y-109445D01*
X43310Y-109445D02*
X53259Y-109445D01*
X53259Y-109445D02*
X59675Y-109445D01*
X40325Y-109525D02*
X43310Y-109525D01*
X43310Y-109525D02*
X53259Y-109525D01*
X53259Y-109525D02*
X59675Y-109525D01*
X40325Y-109605D02*
X43310Y-109605D01*
X43310Y-109605D02*
X53259Y-109605D01*
X53259Y-109605D02*
X59675Y-109605D01*
X40325Y-109685D02*
X43310Y-109685D01*
X43310Y-109685D02*
X53259Y-109685D01*
X53259Y-109685D02*
X59675Y-109685D01*
X40325Y-109765D02*
X43310Y-109765D01*
X43310Y-109765D02*
X53259Y-109765D01*
X53259Y-109765D02*
X59675Y-109765D01*
X40325Y-109845D02*
X43310Y-109845D01*
X43310Y-109845D02*
X53259Y-109845D01*
X53259Y-109845D02*
X59675Y-109845D01*
X40325Y-109925D02*
X43310Y-109925D01*
X43310Y-109925D02*
X53259Y-109925D01*
X53259Y-109925D02*
X59675Y-109925D01*
X40325Y-110005D02*
X43310Y-110005D01*
X43310Y-110005D02*
X53259Y-110005D01*
X53259Y-110005D02*
X59675Y-110005D01*
X40325Y-110085D02*
X43310Y-110085D01*
X43310Y-110085D02*
X53259Y-110085D01*
X53259Y-110085D02*
X59675Y-110085D01*
X40325Y-110165D02*
X43310Y-110165D01*
X43310Y-110165D02*
X53259Y-110165D01*
X53259Y-110165D02*
X59675Y-110165D01*
X40325Y-110245D02*
X43310Y-110245D01*
X43310Y-110245D02*
X53259Y-110245D01*
X53259Y-110245D02*
X59675Y-110245D01*
X40325Y-110325D02*
X43310Y-110325D01*
X43310Y-110325D02*
X53259Y-110325D01*
X53259Y-110325D02*
X59675Y-110325D01*
X40325Y-110405D02*
X43310Y-110405D01*
X43310Y-110405D02*
X53259Y-110405D01*
X53259Y-110405D02*
X59675Y-110405D01*
X40325Y-110485D02*
X43310Y-110485D01*
X43310Y-110485D02*
X53259Y-110485D01*
X53259Y-110485D02*
X59675Y-110485D01*
X40325Y-110565D02*
X43310Y-110565D01*
X43310Y-110565D02*
X53259Y-110565D01*
X53259Y-110565D02*
X59675Y-110565D01*
X40325Y-110645D02*
X43310Y-110645D01*
X43310Y-110645D02*
X53259Y-110645D01*
X53259Y-110645D02*
X59675Y-110645D01*
X40325Y-110725D02*
X43310Y-110725D01*
X43310Y-110725D02*
X53259Y-110725D01*
X53259Y-110725D02*
X59675Y-110725D01*
X40325Y-110805D02*
X43310Y-110805D01*
X43310Y-110805D02*
X53259Y-110805D01*
X53259Y-110805D02*
X59675Y-110805D01*
X40325Y-110885D02*
X43310Y-110885D01*
X43310Y-110885D02*
X53259Y-110885D01*
X53259Y-110885D02*
X59675Y-110885D01*
X40325Y-110965D02*
X43310Y-110965D01*
X43310Y-110965D02*
X53259Y-110965D01*
X53259Y-110965D02*
X59675Y-110965D01*
X40325Y-111045D02*
X43310Y-111045D01*
X43310Y-111045D02*
X53259Y-111045D01*
X53259Y-111045D02*
X59675Y-111045D01*
X40325Y-111125D02*
X43310Y-111125D01*
X43310Y-111125D02*
X53259Y-111125D01*
X53259Y-111125D02*
X59675Y-111125D01*
X40325Y-111205D02*
X43310Y-111205D01*
X43310Y-111205D02*
X53259Y-111205D01*
X53259Y-111205D02*
X59675Y-111205D01*
X40325Y-111285D02*
X43310Y-111285D01*
X43310Y-111285D02*
X53259Y-111285D01*
X53259Y-111285D02*
X59675Y-111285D01*
X40325Y-111365D02*
X43310Y-111365D01*
X43310Y-111365D02*
X53259Y-111365D01*
X53259Y-111365D02*
X59675Y-111365D01*
X40325Y-111445D02*
X43310Y-111445D01*
X43310Y-111445D02*
X53259Y-111445D01*
X53259Y-111445D02*
X59675Y-111445D01*
X40325Y-111525D02*
X43310Y-111525D01*
X43310Y-111525D02*
X53259Y-111525D01*
X53259Y-111525D02*
X59675Y-111525D01*
X40325Y-111605D02*
X43310Y-111605D01*
X43310Y-111605D02*
X53259Y-111605D01*
X53259Y-111605D02*
X59675Y-111605D01*
X40325Y-111685D02*
X43310Y-111685D01*
X43310Y-111685D02*
X53259Y-111685D01*
X53259Y-111685D02*
X59675Y-111685D01*
X40325Y-111765D02*
X43310Y-111765D01*
X43310Y-111765D02*
X53259Y-111765D01*
X53259Y-111765D02*
X59675Y-111765D01*
X40325Y-111845D02*
X43310Y-111845D01*
X43310Y-111845D02*
X53259Y-111845D01*
X53259Y-111845D02*
X59675Y-111845D01*
X40325Y-111925D02*
X43310Y-111925D01*
X43310Y-111925D02*
X53259Y-111925D01*
X53259Y-111925D02*
X59675Y-111925D01*
X40325Y-112005D02*
X43310Y-112005D01*
X43310Y-112005D02*
X49640Y-112005D01*
X50361Y-112005D02*
X53259Y-112005D01*
X53259Y-112005D02*
X59675Y-112005D01*
X40325Y-112085D02*
X43310Y-112085D01*
X43310Y-112085D02*
X49447Y-112085D01*
X50553Y-112085D02*
X53259Y-112085D01*
X53259Y-112085D02*
X59675Y-112085D01*
X40325Y-112165D02*
X43310Y-112165D01*
X43310Y-112165D02*
X49254Y-112165D01*
X50746Y-112165D02*
X53259Y-112165D01*
X53259Y-112165D02*
X59675Y-112165D01*
X40325Y-112245D02*
X43310Y-112245D01*
X43310Y-112245D02*
X49060Y-112245D01*
X50939Y-112245D02*
X53259Y-112245D01*
X53259Y-112245D02*
X59675Y-112245D01*
X40325Y-112325D02*
X43310Y-112325D01*
X43310Y-112325D02*
X48950Y-112325D01*
X51049Y-112325D02*
X53259Y-112325D01*
X53259Y-112325D02*
X59675Y-112325D01*
X40325Y-112405D02*
X43310Y-112405D01*
X43310Y-112405D02*
X48870Y-112405D01*
X51129Y-112405D02*
X53259Y-112405D01*
X53259Y-112405D02*
X59675Y-112405D01*
X40325Y-112485D02*
X43310Y-112485D01*
X43310Y-112485D02*
X48790Y-112485D01*
X51209Y-112485D02*
X53259Y-112485D01*
X53259Y-112485D02*
X59675Y-112485D01*
X40325Y-112565D02*
X43310Y-112565D01*
X43310Y-112565D02*
X48710Y-112565D01*
X51289Y-112565D02*
X53259Y-112565D01*
X53259Y-112565D02*
X59675Y-112565D01*
X40325Y-112645D02*
X43310Y-112645D01*
X43310Y-112645D02*
X48630Y-112645D01*
X51369Y-112645D02*
X53259Y-112645D01*
X53259Y-112645D02*
X59675Y-112645D01*
X40325Y-112725D02*
X43310Y-112725D01*
X43310Y-112725D02*
X48550Y-112725D01*
X51449Y-112725D02*
X53259Y-112725D01*
X53259Y-112725D02*
X59675Y-112725D01*
X40325Y-112805D02*
X43310Y-112805D01*
X43310Y-112805D02*
X48497Y-112805D01*
X51502Y-112805D02*
X53259Y-112805D01*
X53259Y-112805D02*
X59675Y-112805D01*
X40325Y-112885D02*
X43310Y-112885D01*
X43310Y-112885D02*
X48464Y-112885D01*
X51535Y-112885D02*
X53259Y-112885D01*
X53259Y-112885D02*
X59675Y-112885D01*
X40325Y-112965D02*
X43310Y-112965D01*
X43310Y-112965D02*
X48431Y-112965D01*
X51568Y-112965D02*
X53259Y-112965D01*
X53259Y-112965D02*
X59675Y-112965D01*
X40325Y-113045D02*
X43310Y-113045D01*
X43310Y-113045D02*
X48397Y-113045D01*
X51601Y-113045D02*
X53259Y-113045D01*
X53259Y-113045D02*
X59675Y-113045D01*
X40325Y-113125D02*
X43310Y-113125D01*
X43310Y-113125D02*
X48364Y-113125D01*
X51634Y-113125D02*
X53259Y-113125D01*
X53259Y-113125D02*
X59675Y-113125D01*
X40325Y-113205D02*
X43310Y-113205D01*
X43310Y-113205D02*
X48331Y-113205D01*
X51668Y-113205D02*
X53259Y-113205D01*
X53259Y-113205D02*
X59675Y-113205D01*
X40325Y-113285D02*
X43310Y-113285D01*
X43310Y-113285D02*
X48298Y-113285D01*
X51701Y-113285D02*
X53259Y-113285D01*
X53259Y-113285D02*
X59675Y-113285D01*
X40325Y-113365D02*
X43310Y-113365D01*
X43310Y-113365D02*
X48264Y-113365D01*
X51734Y-113365D02*
X53259Y-113365D01*
X53259Y-113365D02*
X59675Y-113365D01*
X40325Y-113445D02*
X43310Y-113445D01*
X43310Y-113445D02*
X48250Y-113445D01*
X51750Y-113445D02*
X53259Y-113445D01*
X53259Y-113445D02*
X59675Y-113445D01*
X40325Y-113525D02*
X43310Y-113525D01*
X43310Y-113525D02*
X48250Y-113525D01*
X51750Y-113525D02*
X53259Y-113525D01*
X53259Y-113525D02*
X59675Y-113525D01*
X40325Y-113605D02*
X43310Y-113605D01*
X43310Y-113605D02*
X48250Y-113605D01*
X51750Y-113605D02*
X53259Y-113605D01*
X53259Y-113605D02*
X59675Y-113605D01*
X40325Y-113685D02*
X43310Y-113685D01*
X43310Y-113685D02*
X48250Y-113685D01*
X51750Y-113685D02*
X53259Y-113685D01*
X53259Y-113685D02*
X59675Y-113685D01*
X40325Y-113765D02*
X43310Y-113765D01*
X43310Y-113765D02*
X48250Y-113765D01*
X51750Y-113765D02*
X53259Y-113765D01*
X53259Y-113765D02*
X59675Y-113765D01*
X40325Y-113845D02*
X43310Y-113845D01*
X43310Y-113845D02*
X48250Y-113845D01*
X51750Y-113845D02*
X53259Y-113845D01*
X53259Y-113845D02*
X59675Y-113845D01*
X40325Y-113925D02*
X43310Y-113925D01*
X43310Y-113925D02*
X48250Y-113925D01*
X51750Y-113925D02*
X53259Y-113925D01*
X53259Y-113925D02*
X59675Y-113925D01*
X40325Y-114005D02*
X43310Y-114005D01*
X43310Y-114005D02*
X48250Y-114005D01*
X51750Y-114005D02*
X53259Y-114005D01*
X53259Y-114005D02*
X59675Y-114005D01*
X40325Y-114085D02*
X43310Y-114085D01*
X43310Y-114085D02*
X48250Y-114085D01*
X51750Y-114085D02*
X53259Y-114085D01*
X53259Y-114085D02*
X59675Y-114085D01*
X40325Y-114165D02*
X43310Y-114165D01*
X43310Y-114165D02*
X48279Y-114165D01*
X51723Y-114165D02*
X51750Y-114165D01*
X51750Y-114165D02*
X53259Y-114165D01*
X53259Y-114165D02*
X59675Y-114165D01*
X40325Y-114245D02*
X43310Y-114245D01*
X43310Y-114245D02*
X48312Y-114245D01*
X51690Y-114245D02*
X51750Y-114245D01*
X51750Y-114245D02*
X53259Y-114245D01*
X53259Y-114245D02*
X59675Y-114245D01*
X40325Y-114325D02*
X43310Y-114325D01*
X43310Y-114325D02*
X48345Y-114325D01*
X51657Y-114325D02*
X51750Y-114325D01*
X51750Y-114325D02*
X53259Y-114325D01*
X53259Y-114325D02*
X59675Y-114325D01*
X40325Y-114405D02*
X43310Y-114405D01*
X43310Y-114405D02*
X48378Y-114405D01*
X51623Y-114405D02*
X51750Y-114405D01*
X51750Y-114405D02*
X53259Y-114405D01*
X53259Y-114405D02*
X59675Y-114405D01*
X40325Y-114485D02*
X43310Y-114485D01*
X43310Y-114485D02*
X48411Y-114485D01*
X51590Y-114485D02*
X51750Y-114485D01*
X51750Y-114485D02*
X53259Y-114485D01*
X53259Y-114485D02*
X59675Y-114485D01*
X40325Y-114565D02*
X43310Y-114565D01*
X43310Y-114565D02*
X48444Y-114565D01*
X51557Y-114565D02*
X51750Y-114565D01*
X51750Y-114565D02*
X53259Y-114565D01*
X53259Y-114565D02*
X59675Y-114565D01*
X40325Y-114645D02*
X43310Y-114645D01*
X43310Y-114645D02*
X48477Y-114645D01*
X51524Y-114645D02*
X51750Y-114645D01*
X51750Y-114645D02*
X53259Y-114645D01*
X53259Y-114645D02*
X59675Y-114645D01*
X40325Y-114725D02*
X43310Y-114725D01*
X43310Y-114725D02*
X48510Y-114725D01*
X51491Y-114725D02*
X51750Y-114725D01*
X51750Y-114725D02*
X53259Y-114725D01*
X53259Y-114725D02*
X59675Y-114725D01*
X40325Y-114805D02*
X43310Y-114805D01*
X43310Y-114805D02*
X48581Y-114805D01*
X51420Y-114805D02*
X51750Y-114805D01*
X51750Y-114805D02*
X53259Y-114805D01*
X53259Y-114805D02*
X59675Y-114805D01*
X40325Y-114885D02*
X43310Y-114885D01*
X43310Y-114885D02*
X48661Y-114885D01*
X51340Y-114885D02*
X51750Y-114885D01*
X51750Y-114885D02*
X53259Y-114885D01*
X53259Y-114885D02*
X59675Y-114885D01*
X40325Y-114965D02*
X43310Y-114965D01*
X43310Y-114965D02*
X48741Y-114965D01*
X51260Y-114965D02*
X51750Y-114965D01*
X51750Y-114965D02*
X53259Y-114965D01*
X53259Y-114965D02*
X59675Y-114965D01*
X40325Y-115045D02*
X43310Y-115045D01*
X43310Y-115045D02*
X48821Y-115045D01*
X51180Y-115045D02*
X51750Y-115045D01*
X51750Y-115045D02*
X53259Y-115045D01*
X53259Y-115045D02*
X59675Y-115045D01*
X40325Y-115125D02*
X43310Y-115125D01*
X43310Y-115125D02*
X48901Y-115125D01*
X51100Y-115125D02*
X51750Y-115125D01*
X51750Y-115125D02*
X53259Y-115125D01*
X53259Y-115125D02*
X59675Y-115125D01*
X40325Y-115205D02*
X43310Y-115205D01*
X43310Y-115205D02*
X48981Y-115205D01*
X51020Y-115205D02*
X51750Y-115205D01*
X51750Y-115205D02*
X53259Y-115205D01*
X53259Y-115205D02*
X59675Y-115205D01*
X40325Y-115285D02*
X43310Y-115285D01*
X43310Y-115285D02*
X49134Y-115285D01*
X50867Y-115285D02*
X51750Y-115285D01*
X51750Y-115285D02*
X53259Y-115285D01*
X53259Y-115285D02*
X59675Y-115285D01*
X40325Y-115365D02*
X43310Y-115365D01*
X43310Y-115365D02*
X49326Y-115365D01*
X50674Y-115365D02*
X51750Y-115365D01*
X51750Y-115365D02*
X53259Y-115365D01*
X53259Y-115365D02*
X59675Y-115365D01*
X40325Y-115445D02*
X43310Y-115445D01*
X43310Y-115445D02*
X49519Y-115445D01*
X50480Y-115445D02*
X51750Y-115445D01*
X51750Y-115445D02*
X53259Y-115445D01*
X53259Y-115445D02*
X59675Y-115445D01*
X40325Y-115525D02*
X43310Y-115525D01*
X43310Y-115525D02*
X51750Y-115525D01*
X51750Y-115525D02*
X53259Y-115525D01*
X53259Y-115525D02*
X59675Y-115525D01*
X40325Y-115605D02*
X43310Y-115605D01*
X43310Y-115605D02*
X51750Y-115605D01*
X51750Y-115605D02*
X53259Y-115605D01*
X53259Y-115605D02*
X59675Y-115605D01*
X40325Y-115685D02*
X43310Y-115685D01*
X43310Y-115685D02*
X51750Y-115685D01*
X51750Y-115685D02*
X53259Y-115685D01*
X53259Y-115685D02*
X59675Y-115685D01*
X40325Y-115765D02*
X43310Y-115765D01*
X43310Y-115765D02*
X51750Y-115765D01*
X51750Y-115765D02*
X53259Y-115765D01*
X53259Y-115765D02*
X59675Y-115765D01*
X40325Y-115845D02*
X43310Y-115845D01*
X43310Y-115845D02*
X51750Y-115845D01*
X51750Y-115845D02*
X53259Y-115845D01*
X53259Y-115845D02*
X59675Y-115845D01*
X40325Y-115925D02*
X43310Y-115925D01*
X43310Y-115925D02*
X51750Y-115925D01*
X51750Y-115925D02*
X53259Y-115925D01*
X53259Y-115925D02*
X59675Y-115925D01*
X40325Y-116005D02*
X43310Y-116005D01*
X43310Y-116005D02*
X51750Y-116005D01*
X51750Y-116005D02*
X53259Y-116005D01*
X53259Y-116005D02*
X59675Y-116005D01*
X40325Y-116085D02*
X43310Y-116085D01*
X43310Y-116085D02*
X51750Y-116085D01*
X51750Y-116085D02*
X53259Y-116085D01*
X53259Y-116085D02*
X59675Y-116085D01*
X40325Y-116165D02*
X43310Y-116165D01*
X43310Y-116165D02*
X51750Y-116165D01*
X51750Y-116165D02*
X53259Y-116165D01*
X53259Y-116165D02*
X59675Y-116165D01*
X40325Y-116245D02*
X43310Y-116245D01*
X43310Y-116245D02*
X51750Y-116245D01*
X51750Y-116245D02*
X53259Y-116245D01*
X53259Y-116245D02*
X59675Y-116245D01*
X40325Y-116325D02*
X43310Y-116325D01*
X43310Y-116325D02*
X51750Y-116325D01*
X51750Y-116325D02*
X53259Y-116325D01*
X53259Y-116325D02*
X59675Y-116325D01*
X40325Y-116405D02*
X43310Y-116405D01*
X43310Y-116405D02*
X51750Y-116405D01*
X51750Y-116405D02*
X53259Y-116405D01*
X53259Y-116405D02*
X59675Y-116405D01*
X40325Y-116485D02*
X43310Y-116485D01*
X43310Y-116485D02*
X51750Y-116485D01*
X51750Y-116485D02*
X53259Y-116485D01*
X53259Y-116485D02*
X59675Y-116485D01*
X40325Y-116565D02*
X43310Y-116565D01*
X43310Y-116565D02*
X51750Y-116565D01*
X51750Y-116565D02*
X53259Y-116565D01*
X53259Y-116565D02*
X59675Y-116565D01*
X40325Y-116645D02*
X43310Y-116645D01*
X43310Y-116645D02*
X51750Y-116645D01*
X51750Y-116645D02*
X53259Y-116645D01*
X53259Y-116645D02*
X59675Y-116645D01*
X40325Y-116725D02*
X43310Y-116725D01*
X43310Y-116725D02*
X51750Y-116725D01*
X51750Y-116725D02*
X53259Y-116725D01*
X53259Y-116725D02*
X59675Y-116725D01*
X40325Y-116805D02*
X43310Y-116805D01*
X43310Y-116805D02*
X51750Y-116805D01*
X51750Y-116805D02*
X53259Y-116805D01*
X53259Y-116805D02*
X59675Y-116805D01*
X40325Y-116885D02*
X43310Y-116885D01*
X43310Y-116885D02*
X51750Y-116885D01*
X51750Y-116885D02*
X53259Y-116885D01*
X53259Y-116885D02*
X59675Y-116885D01*
X40325Y-116965D02*
X43310Y-116965D01*
X43310Y-116965D02*
X51750Y-116965D01*
X51750Y-116965D02*
X53259Y-116965D01*
X53259Y-116965D02*
X59675Y-116965D01*
X40325Y-117045D02*
X43310Y-117045D01*
X43310Y-117045D02*
X51750Y-117045D01*
X51750Y-117045D02*
X53259Y-117045D01*
X53259Y-117045D02*
X59675Y-117045D01*
X40325Y-117125D02*
X43310Y-117125D01*
X43310Y-117125D02*
X51750Y-117125D01*
X51750Y-117125D02*
X53259Y-117125D01*
X53259Y-117125D02*
X59675Y-117125D01*
X59675Y-117175D02*
X53259Y-117175D01*
X53259Y-108415D01*
X53259Y-108316D01*
X53259Y-107686D01*
X53221Y-107594D01*
X53151Y-107524D01*
X53093Y-107499D01*
X53151Y-107476D01*
X53221Y-107406D01*
X53259Y-107315D01*
X53259Y-107216D01*
X53259Y-106586D01*
X53221Y-106494D01*
X53151Y-106424D01*
X53060Y-106386D01*
X52961Y-106386D01*
X52950Y-106386D01*
X52950Y-106114D01*
X53059Y-106114D01*
X53151Y-106076D01*
X53221Y-106006D01*
X53259Y-105915D01*
X53259Y-105816D01*
X53259Y-105186D01*
X53221Y-105094D01*
X53151Y-105024D01*
X53093Y-104999D01*
X53151Y-104976D01*
X53221Y-104906D01*
X53259Y-104815D01*
X53259Y-104716D01*
X53259Y-104086D01*
X53221Y-103994D01*
X53151Y-103924D01*
X53060Y-103886D01*
X52961Y-103886D01*
X52950Y-103886D01*
X52950Y-103614D01*
X53059Y-103614D01*
X53151Y-103576D01*
X53221Y-103506D01*
X53259Y-103415D01*
X53259Y-103316D01*
X53259Y-102686D01*
X53221Y-102594D01*
X53151Y-102524D01*
X53093Y-102499D01*
X53151Y-102476D01*
X53221Y-102406D01*
X53259Y-102315D01*
X53259Y-102216D01*
X53259Y-101586D01*
X53221Y-101494D01*
X53151Y-101424D01*
X53060Y-101386D01*
X52961Y-101386D01*
X52950Y-101386D01*
X52950Y-101114D01*
X53059Y-101114D01*
X53151Y-101076D01*
X53221Y-101006D01*
X53259Y-100915D01*
X53259Y-100816D01*
X53259Y-100186D01*
X53221Y-100094D01*
X53151Y-100024D01*
X53093Y-99999D01*
X53151Y-99976D01*
X53221Y-99906D01*
X53259Y-99815D01*
X53259Y-99716D01*
X53259Y-99086D01*
X53221Y-98994D01*
X53151Y-98924D01*
X53060Y-98886D01*
X52961Y-98886D01*
X52950Y-98886D01*
X52950Y-98614D01*
X53059Y-98614D01*
X53151Y-98576D01*
X53221Y-98506D01*
X53259Y-98415D01*
X53259Y-98316D01*
X53259Y-97686D01*
X53221Y-97594D01*
X53151Y-97524D01*
X53093Y-97499D01*
X53151Y-97476D01*
X53221Y-97406D01*
X53259Y-97315D01*
X53259Y-97216D01*
X53259Y-96586D01*
X53221Y-96494D01*
X53151Y-96424D01*
X53060Y-96386D01*
X52961Y-96386D01*
X52950Y-96386D01*
X52950Y-96114D01*
X53059Y-96114D01*
X53151Y-96076D01*
X53221Y-96006D01*
X53259Y-95915D01*
X53259Y-95816D01*
X53259Y-95186D01*
X53221Y-95094D01*
X53151Y-95024D01*
X53093Y-94999D01*
X53151Y-94976D01*
X53221Y-94906D01*
X53259Y-94815D01*
X53259Y-94716D01*
X53259Y-94086D01*
X53221Y-93994D01*
X53151Y-93924D01*
X53060Y-93886D01*
X52961Y-93886D01*
X52950Y-93886D01*
X52950Y-93614D01*
X53059Y-93614D01*
X53151Y-93576D01*
X53221Y-93506D01*
X53259Y-93415D01*
X53259Y-93316D01*
X53259Y-92686D01*
X53221Y-92594D01*
X53151Y-92524D01*
X53093Y-92499D01*
X53151Y-92476D01*
X53221Y-92406D01*
X53259Y-92315D01*
X53259Y-92216D01*
X53259Y-91586D01*
X53221Y-91494D01*
X53151Y-91424D01*
X53060Y-91386D01*
X52961Y-91386D01*
X52950Y-91386D01*
X52950Y-91114D01*
X53059Y-91114D01*
X53151Y-91076D01*
X53221Y-91006D01*
X53259Y-90915D01*
X53259Y-90816D01*
X53259Y-90186D01*
X53221Y-90094D01*
X53151Y-90024D01*
X53093Y-89999D01*
X53151Y-89976D01*
X53221Y-89906D01*
X53259Y-89815D01*
X53259Y-89716D01*
X53259Y-89086D01*
X53221Y-88994D01*
X53151Y-88924D01*
X53060Y-88886D01*
X52961Y-88886D01*
X52950Y-88886D01*
X52950Y-88614D01*
X53059Y-88614D01*
X53151Y-88576D01*
X53221Y-88506D01*
X53259Y-88415D01*
X53259Y-88316D01*
X53259Y-87686D01*
X53221Y-87594D01*
X53151Y-87524D01*
X53093Y-87499D01*
X53151Y-87476D01*
X53221Y-87406D01*
X53259Y-87315D01*
X53259Y-87216D01*
X53259Y-86586D01*
X53221Y-86494D01*
X53151Y-86424D01*
X53060Y-86386D01*
X52961Y-86386D01*
X52950Y-86386D01*
X52950Y-86114D01*
X53059Y-86114D01*
X53151Y-86076D01*
X53221Y-86006D01*
X53259Y-85915D01*
X53259Y-85816D01*
X53259Y-85186D01*
X53221Y-85094D01*
X53151Y-85024D01*
X53093Y-84999D01*
X53151Y-84976D01*
X53221Y-84906D01*
X53259Y-84815D01*
X53259Y-84716D01*
X53259Y-84086D01*
X53221Y-83994D01*
X53151Y-83924D01*
X53060Y-83886D01*
X52961Y-83886D01*
X52950Y-83886D01*
X52950Y-83614D01*
X53059Y-83614D01*
X53151Y-83576D01*
X53221Y-83506D01*
X53259Y-83415D01*
X53259Y-83316D01*
X53259Y-82686D01*
X53221Y-82594D01*
X53151Y-82524D01*
X53093Y-82499D01*
X53151Y-82476D01*
X53221Y-82406D01*
X53259Y-82315D01*
X53259Y-82216D01*
X53259Y-81586D01*
X53221Y-81494D01*
X53151Y-81424D01*
X53060Y-81386D01*
X52961Y-81386D01*
X52950Y-81386D01*
X52950Y-81114D01*
X53059Y-81114D01*
X53151Y-81076D01*
X53221Y-81006D01*
X53259Y-80915D01*
X53259Y-80816D01*
X53259Y-80186D01*
X53221Y-80094D01*
X53151Y-80024D01*
X53093Y-79999D01*
X53151Y-79976D01*
X53221Y-79906D01*
X53259Y-79815D01*
X53259Y-79716D01*
X53259Y-79086D01*
X53221Y-78994D01*
X53151Y-78924D01*
X53060Y-78886D01*
X52961Y-78886D01*
X52950Y-78886D01*
X52950Y-78614D01*
X53059Y-78614D01*
X53151Y-78576D01*
X53221Y-78506D01*
X53259Y-78415D01*
X53259Y-78316D01*
X53259Y-77686D01*
X53221Y-77594D01*
X53151Y-77524D01*
X53093Y-77499D01*
X53151Y-77476D01*
X53221Y-77406D01*
X53259Y-77315D01*
X53259Y-77216D01*
X53259Y-76586D01*
X53221Y-76494D01*
X53151Y-76424D01*
X53060Y-76386D01*
X52961Y-76386D01*
X52950Y-76386D01*
X52950Y-76114D01*
X53059Y-76114D01*
X53151Y-76076D01*
X53221Y-76006D01*
X53259Y-75915D01*
X53259Y-75816D01*
X53259Y-75186D01*
X53221Y-75094D01*
X53151Y-75024D01*
X53093Y-74999D01*
X53151Y-74976D01*
X53221Y-74906D01*
X53259Y-74815D01*
X53259Y-74716D01*
X53259Y-74086D01*
X53221Y-73994D01*
X53151Y-73924D01*
X53060Y-73886D01*
X52961Y-73886D01*
X52950Y-73886D01*
X52950Y-73614D01*
X53059Y-73614D01*
X53151Y-73576D01*
X53221Y-73506D01*
X53259Y-73415D01*
X53259Y-73316D01*
X53259Y-72686D01*
X53221Y-72594D01*
X53151Y-72524D01*
X53093Y-72499D01*
X53151Y-72476D01*
X53221Y-72406D01*
X53259Y-72315D01*
X53259Y-72216D01*
X53259Y-71586D01*
X53221Y-71494D01*
X53151Y-71424D01*
X53060Y-71386D01*
X52961Y-71386D01*
X52950Y-71386D01*
X52950Y-71114D01*
X53059Y-71114D01*
X53151Y-71076D01*
X53221Y-71006D01*
X53259Y-70915D01*
X53259Y-70816D01*
X53259Y-70186D01*
X53259Y-68415D01*
X53259Y-68316D01*
X53259Y-67686D01*
X53221Y-67594D01*
X53151Y-67524D01*
X53093Y-67499D01*
X53151Y-67476D01*
X53221Y-67406D01*
X53259Y-67315D01*
X53259Y-67216D01*
X53259Y-66586D01*
X53221Y-66494D01*
X53151Y-66424D01*
X53060Y-66386D01*
X52961Y-66386D01*
X52950Y-66386D01*
X52950Y-66114D01*
X53059Y-66114D01*
X53151Y-66076D01*
X53221Y-66006D01*
X53259Y-65915D01*
X53259Y-65816D01*
X53259Y-65186D01*
X53221Y-65094D01*
X53151Y-65024D01*
X53093Y-64999D01*
X53151Y-64976D01*
X53221Y-64906D01*
X53259Y-64815D01*
X53259Y-64716D01*
X53259Y-64086D01*
X53221Y-63994D01*
X53151Y-63924D01*
X53060Y-63886D01*
X52961Y-63886D01*
X52950Y-63886D01*
X52950Y-63614D01*
X53059Y-63614D01*
X53151Y-63576D01*
X53221Y-63506D01*
X53259Y-63415D01*
X53259Y-63316D01*
X53259Y-62686D01*
X53221Y-62594D01*
X53151Y-62524D01*
X53093Y-62499D01*
X53151Y-62476D01*
X53221Y-62406D01*
X53259Y-62315D01*
X53259Y-62216D01*
X53259Y-61586D01*
X53221Y-61494D01*
X53151Y-61424D01*
X53060Y-61386D01*
X52961Y-61386D01*
X52950Y-61386D01*
X52950Y-61114D01*
X53059Y-61114D01*
X53151Y-61076D01*
X53221Y-61006D01*
X53259Y-60915D01*
X53259Y-60816D01*
X53259Y-60186D01*
X53221Y-60094D01*
X53151Y-60024D01*
X53093Y-59999D01*
X53151Y-59976D01*
X53221Y-59906D01*
X53259Y-59815D01*
X53259Y-59716D01*
X53259Y-59086D01*
X53221Y-58994D01*
X53151Y-58924D01*
X53060Y-58886D01*
X52961Y-58886D01*
X52950Y-58886D01*
X52950Y-58614D01*
X53059Y-58614D01*
X53151Y-58576D01*
X53221Y-58506D01*
X53259Y-58415D01*
X53259Y-58316D01*
X53259Y-57686D01*
X53221Y-57594D01*
X53151Y-57524D01*
X53093Y-57499D01*
X53151Y-57476D01*
X53221Y-57406D01*
X53259Y-57315D01*
X53259Y-57216D01*
X53259Y-56586D01*
X53221Y-56494D01*
X53151Y-56424D01*
X53060Y-56386D01*
X52961Y-56386D01*
X52950Y-56386D01*
X52950Y-56114D01*
X53059Y-56114D01*
X53151Y-56076D01*
X53221Y-56006D01*
X53259Y-55915D01*
X53259Y-55816D01*
X53259Y-55186D01*
X53221Y-55094D01*
X53151Y-55024D01*
X53093Y-54999D01*
X53151Y-54976D01*
X53221Y-54906D01*
X53259Y-54815D01*
X53259Y-54716D01*
X53259Y-54086D01*
X53221Y-53994D01*
X53151Y-53924D01*
X53060Y-53886D01*
X52961Y-53886D01*
X52950Y-53886D01*
X52950Y-53614D01*
X53059Y-53614D01*
X53151Y-53576D01*
X53221Y-53506D01*
X53259Y-53415D01*
X53259Y-53316D01*
X53259Y-52686D01*
X53221Y-52594D01*
X53151Y-52524D01*
X53093Y-52499D01*
X53151Y-52476D01*
X53221Y-52406D01*
X53259Y-52315D01*
X53259Y-52216D01*
X53259Y-51586D01*
X53221Y-51494D01*
X53151Y-51424D01*
X53060Y-51386D01*
X52961Y-51386D01*
X52950Y-51386D01*
X52950Y-51114D01*
X53059Y-51114D01*
X53151Y-51076D01*
X53221Y-51006D01*
X53259Y-50915D01*
X53259Y-50816D01*
X53259Y-50186D01*
X53221Y-50094D01*
X53151Y-50024D01*
X53093Y-49999D01*
X53151Y-49976D01*
X53221Y-49906D01*
X53259Y-49815D01*
X53259Y-49716D01*
X53259Y-49086D01*
X53221Y-48994D01*
X53151Y-48924D01*
X53060Y-48886D01*
X52961Y-48886D01*
X52950Y-48886D01*
X52950Y-48614D01*
X53059Y-48614D01*
X53151Y-48576D01*
X53221Y-48506D01*
X53259Y-48415D01*
X53259Y-48316D01*
X53259Y-47686D01*
X53221Y-47594D01*
X53151Y-47524D01*
X53093Y-47499D01*
X53151Y-47476D01*
X53221Y-47406D01*
X53259Y-47315D01*
X53259Y-47216D01*
X53259Y-46586D01*
X53221Y-46494D01*
X53151Y-46424D01*
X53060Y-46386D01*
X52961Y-46386D01*
X52950Y-46386D01*
X52950Y-46114D01*
X53059Y-46114D01*
X53151Y-46076D01*
X53221Y-46006D01*
X53259Y-45915D01*
X53259Y-45816D01*
X53259Y-45186D01*
X53221Y-45094D01*
X53151Y-45024D01*
X53093Y-44999D01*
X53151Y-44976D01*
X53221Y-44906D01*
X53259Y-44815D01*
X53259Y-44716D01*
X53259Y-44086D01*
X53221Y-43994D01*
X53151Y-43924D01*
X53060Y-43886D01*
X52961Y-43886D01*
X52950Y-43886D01*
X52950Y-43614D01*
X53059Y-43614D01*
X53151Y-43576D01*
X53221Y-43506D01*
X53259Y-43415D01*
X53259Y-43316D01*
X53259Y-42686D01*
X53221Y-42594D01*
X53151Y-42524D01*
X53093Y-42499D01*
X53151Y-42476D01*
X53221Y-42406D01*
X53259Y-42315D01*
X53259Y-42216D01*
X53259Y-41586D01*
X53221Y-41494D01*
X53151Y-41424D01*
X53060Y-41386D01*
X52961Y-41386D01*
X52950Y-41386D01*
X52950Y-41114D01*
X53059Y-41114D01*
X53151Y-41076D01*
X53221Y-41006D01*
X53259Y-40915D01*
X53259Y-40816D01*
X53259Y-40186D01*
X53221Y-40094D01*
X53151Y-40024D01*
X53093Y-39999D01*
X53151Y-39976D01*
X53221Y-39906D01*
X53259Y-39815D01*
X53259Y-39716D01*
X53259Y-39086D01*
X53221Y-38994D01*
X53151Y-38924D01*
X53060Y-38886D01*
X52961Y-38886D01*
X52950Y-38886D01*
X52950Y-38614D01*
X53059Y-38614D01*
X53151Y-38576D01*
X53221Y-38506D01*
X53259Y-38415D01*
X53259Y-38316D01*
X53259Y-37686D01*
X53221Y-37594D01*
X53151Y-37524D01*
X53093Y-37499D01*
X53151Y-37476D01*
X53221Y-37406D01*
X53259Y-37315D01*
X53259Y-37216D01*
X53259Y-36586D01*
X53221Y-36494D01*
X53151Y-36424D01*
X53060Y-36386D01*
X52961Y-36386D01*
X52950Y-36386D01*
X52950Y-36114D01*
X53059Y-36114D01*
X53151Y-36076D01*
X53221Y-36006D01*
X53259Y-35915D01*
X53259Y-35816D01*
X53259Y-35186D01*
X53221Y-35094D01*
X53151Y-35024D01*
X53093Y-34999D01*
X53151Y-34976D01*
X53221Y-34906D01*
X53259Y-34815D01*
X53259Y-34716D01*
X53259Y-34086D01*
X53221Y-33994D01*
X53151Y-33924D01*
X53060Y-33886D01*
X52961Y-33886D01*
X52950Y-33886D01*
X52950Y-33614D01*
X53059Y-33614D01*
X53151Y-33576D01*
X53221Y-33506D01*
X53259Y-33415D01*
X53259Y-33316D01*
X53259Y-32686D01*
X53221Y-32594D01*
X53151Y-32524D01*
X53093Y-32499D01*
X53151Y-32476D01*
X53221Y-32406D01*
X53259Y-32315D01*
X53259Y-32216D01*
X53259Y-31586D01*
X53221Y-31494D01*
X53151Y-31424D01*
X53060Y-31386D01*
X52961Y-31386D01*
X52950Y-31386D01*
X52950Y-31114D01*
X53059Y-31114D01*
X53151Y-31076D01*
X53221Y-31006D01*
X53259Y-30915D01*
X53259Y-30816D01*
X53259Y-30186D01*
X53221Y-30094D01*
X53160Y-30033D01*
X53160Y-29492D01*
X53160Y-29408D01*
X53159Y-29165D01*
X53159Y-29106D01*
X53137Y-29051D01*
X53095Y-29009D01*
X53040Y-28986D01*
X52542Y-28985D01*
X52505Y-29022D01*
X52505Y-29445D01*
X53123Y-29445D01*
X53160Y-29408D01*
X53160Y-29492D01*
X53123Y-29455D01*
X52505Y-29455D01*
X52505Y-29878D01*
X52542Y-29915D01*
X53040Y-29914D01*
X53095Y-29891D01*
X53137Y-29849D01*
X53159Y-29794D01*
X53159Y-29735D01*
X53160Y-29492D01*
X53160Y-30033D01*
X53151Y-30024D01*
X53060Y-29986D01*
X52961Y-29986D01*
X52495Y-29986D01*
X52495Y-29878D01*
X52495Y-29455D01*
X52495Y-29445D01*
X52495Y-29022D01*
X52458Y-28985D01*
X51960Y-28986D01*
X51905Y-29009D01*
X51863Y-29051D01*
X51841Y-29106D01*
X51841Y-29165D01*
X51840Y-29408D01*
X51877Y-29445D01*
X52495Y-29445D01*
X52495Y-29455D01*
X51877Y-29455D01*
X51840Y-29492D01*
X51841Y-29735D01*
X51841Y-29794D01*
X51863Y-29849D01*
X51905Y-29891D01*
X51960Y-29914D01*
X52458Y-29915D01*
X52495Y-29878D01*
X52495Y-29986D01*
X51941Y-29986D01*
X51849Y-30024D01*
X51779Y-30094D01*
X51750Y-30163D01*
X51750Y-24099D01*
X51750Y-23403D01*
X51484Y-22760D01*
X50992Y-22267D01*
X50349Y-22000D01*
X49653Y-22000D01*
X49010Y-22266D01*
X48517Y-22758D01*
X48250Y-23401D01*
X48250Y-24097D01*
X48516Y-24740D01*
X49008Y-25233D01*
X49651Y-25500D01*
X50347Y-25500D01*
X50990Y-25234D01*
X51483Y-24742D01*
X51750Y-24099D01*
X51750Y-30163D01*
X51741Y-30185D01*
X51741Y-30284D01*
X51741Y-30914D01*
X51779Y-31006D01*
X51849Y-31076D01*
X51940Y-31114D01*
X52039Y-31114D01*
X52050Y-31114D01*
X52050Y-31386D01*
X51941Y-31386D01*
X51849Y-31424D01*
X51779Y-31494D01*
X51741Y-31585D01*
X51741Y-31684D01*
X51741Y-32314D01*
X51779Y-32406D01*
X51849Y-32476D01*
X51906Y-32500D01*
X51849Y-32524D01*
X51779Y-32594D01*
X51741Y-32685D01*
X51741Y-32784D01*
X51741Y-33414D01*
X51779Y-33506D01*
X51849Y-33576D01*
X51940Y-33614D01*
X52039Y-33614D01*
X52050Y-33614D01*
X52050Y-33886D01*
X51941Y-33886D01*
X51849Y-33924D01*
X51779Y-33994D01*
X51741Y-34085D01*
X51741Y-34184D01*
X51741Y-34814D01*
X51779Y-34906D01*
X51849Y-34976D01*
X51906Y-35000D01*
X51849Y-35024D01*
X51779Y-35094D01*
X51741Y-35185D01*
X51741Y-35284D01*
X51741Y-35914D01*
X51779Y-36006D01*
X51849Y-36076D01*
X51940Y-36114D01*
X52039Y-36114D01*
X52050Y-36114D01*
X52050Y-36386D01*
X51941Y-36386D01*
X51849Y-36424D01*
X51779Y-36494D01*
X51741Y-36585D01*
X51741Y-36684D01*
X51741Y-37314D01*
X51779Y-37406D01*
X51849Y-37476D01*
X51906Y-37500D01*
X51849Y-37524D01*
X51779Y-37594D01*
X51741Y-37685D01*
X51741Y-37784D01*
X51741Y-38414D01*
X51779Y-38506D01*
X51849Y-38576D01*
X51940Y-38614D01*
X52039Y-38614D01*
X52050Y-38614D01*
X52050Y-38886D01*
X51941Y-38886D01*
X51849Y-38924D01*
X51779Y-38994D01*
X51741Y-39085D01*
X51741Y-39184D01*
X51741Y-39814D01*
X51779Y-39906D01*
X51849Y-39976D01*
X51906Y-40000D01*
X51849Y-40024D01*
X51779Y-40094D01*
X51741Y-40185D01*
X51741Y-40284D01*
X51741Y-40914D01*
X51779Y-41006D01*
X51849Y-41076D01*
X51940Y-41114D01*
X52039Y-41114D01*
X52050Y-41114D01*
X52050Y-41386D01*
X51941Y-41386D01*
X51849Y-41424D01*
X51779Y-41494D01*
X51741Y-41585D01*
X51741Y-41684D01*
X51741Y-42314D01*
X51779Y-42406D01*
X51849Y-42476D01*
X51906Y-42500D01*
X51849Y-42524D01*
X51779Y-42594D01*
X51741Y-42685D01*
X51741Y-42784D01*
X51741Y-43414D01*
X51779Y-43506D01*
X51849Y-43576D01*
X51940Y-43614D01*
X52039Y-43614D01*
X52050Y-43614D01*
X52050Y-43886D01*
X51941Y-43886D01*
X51849Y-43924D01*
X51779Y-43994D01*
X51741Y-44085D01*
X51741Y-44184D01*
X51741Y-44814D01*
X51779Y-44906D01*
X51849Y-44976D01*
X51906Y-45000D01*
X51849Y-45024D01*
X51779Y-45094D01*
X51741Y-45185D01*
X51741Y-45284D01*
X51741Y-45914D01*
X51779Y-46006D01*
X51849Y-46076D01*
X51940Y-46114D01*
X52039Y-46114D01*
X52050Y-46114D01*
X52050Y-46386D01*
X51941Y-46386D01*
X51849Y-46424D01*
X51779Y-46494D01*
X51741Y-46585D01*
X51741Y-46684D01*
X51741Y-47314D01*
X51779Y-47406D01*
X51849Y-47476D01*
X51906Y-47500D01*
X51849Y-47524D01*
X51779Y-47594D01*
X51741Y-47685D01*
X51741Y-47784D01*
X51741Y-48414D01*
X51779Y-48506D01*
X51849Y-48576D01*
X51940Y-48614D01*
X52039Y-48614D01*
X52050Y-48614D01*
X52050Y-48886D01*
X51941Y-48886D01*
X51849Y-48924D01*
X51779Y-48994D01*
X51741Y-49085D01*
X51741Y-49184D01*
X51741Y-49814D01*
X51779Y-49906D01*
X51849Y-49976D01*
X51906Y-50000D01*
X51849Y-50024D01*
X51779Y-50094D01*
X51741Y-50185D01*
X51741Y-50284D01*
X51741Y-50914D01*
X51779Y-51006D01*
X51849Y-51076D01*
X51940Y-51114D01*
X52039Y-51114D01*
X52050Y-51114D01*
X52050Y-51386D01*
X51941Y-51386D01*
X51849Y-51424D01*
X51779Y-51494D01*
X51741Y-51585D01*
X51741Y-51684D01*
X51741Y-52314D01*
X51779Y-52406D01*
X51849Y-52476D01*
X51906Y-52500D01*
X51849Y-52524D01*
X51779Y-52594D01*
X51741Y-52685D01*
X51741Y-52784D01*
X51741Y-53414D01*
X51779Y-53506D01*
X51849Y-53576D01*
X51940Y-53614D01*
X52039Y-53614D01*
X52050Y-53614D01*
X52050Y-53886D01*
X51941Y-53886D01*
X51849Y-53924D01*
X51779Y-53994D01*
X51741Y-54085D01*
X51741Y-54184D01*
X51741Y-54814D01*
X51779Y-54906D01*
X51849Y-54976D01*
X51906Y-55000D01*
X51849Y-55024D01*
X51779Y-55094D01*
X51741Y-55185D01*
X51741Y-55284D01*
X51741Y-55914D01*
X51779Y-56006D01*
X51849Y-56076D01*
X51940Y-56114D01*
X52039Y-56114D01*
X52050Y-56114D01*
X52050Y-56386D01*
X51941Y-56386D01*
X51849Y-56424D01*
X51779Y-56494D01*
X51741Y-56585D01*
X51741Y-56684D01*
X51741Y-57314D01*
X51779Y-57406D01*
X51849Y-57476D01*
X51906Y-57500D01*
X51849Y-57524D01*
X51779Y-57594D01*
X51741Y-57685D01*
X51741Y-57784D01*
X51741Y-58414D01*
X51779Y-58506D01*
X51849Y-58576D01*
X51940Y-58614D01*
X52039Y-58614D01*
X52050Y-58614D01*
X52050Y-58886D01*
X51941Y-58886D01*
X51849Y-58924D01*
X51779Y-58994D01*
X51741Y-59085D01*
X51741Y-59184D01*
X51741Y-59814D01*
X51779Y-59906D01*
X51849Y-59976D01*
X51906Y-60000D01*
X51849Y-60024D01*
X51779Y-60094D01*
X51741Y-60185D01*
X51741Y-60284D01*
X51741Y-60914D01*
X51779Y-61006D01*
X51849Y-61076D01*
X51940Y-61114D01*
X52039Y-61114D01*
X52050Y-61114D01*
X52050Y-61386D01*
X51941Y-61386D01*
X51849Y-61424D01*
X51779Y-61494D01*
X51741Y-61585D01*
X51741Y-61684D01*
X51741Y-62314D01*
X51779Y-62406D01*
X51849Y-62476D01*
X51906Y-62500D01*
X51849Y-62524D01*
X51779Y-62594D01*
X51741Y-62685D01*
X51741Y-62784D01*
X51741Y-63414D01*
X51779Y-63506D01*
X51849Y-63576D01*
X51940Y-63614D01*
X52039Y-63614D01*
X52050Y-63614D01*
X52050Y-63886D01*
X51941Y-63886D01*
X51849Y-63924D01*
X51779Y-63994D01*
X51741Y-64085D01*
X51741Y-64184D01*
X51741Y-64814D01*
X51779Y-64906D01*
X51849Y-64976D01*
X51906Y-65000D01*
X51849Y-65024D01*
X51779Y-65094D01*
X51741Y-65185D01*
X51741Y-65284D01*
X51741Y-65914D01*
X51779Y-66006D01*
X51849Y-66076D01*
X51940Y-66114D01*
X52039Y-66114D01*
X52050Y-66114D01*
X52050Y-66386D01*
X51941Y-66386D01*
X51849Y-66424D01*
X51779Y-66494D01*
X51741Y-66585D01*
X51741Y-66684D01*
X51741Y-67314D01*
X51779Y-67406D01*
X51849Y-67476D01*
X51906Y-67500D01*
X51849Y-67524D01*
X51779Y-67594D01*
X51776Y-67600D01*
X50723Y-67600D01*
X50721Y-67594D01*
X50651Y-67524D01*
X50593Y-67499D01*
X50651Y-67476D01*
X50721Y-67406D01*
X50759Y-67315D01*
X50759Y-67216D01*
X50759Y-66586D01*
X50721Y-66494D01*
X50651Y-66424D01*
X50560Y-66386D01*
X50461Y-66386D01*
X50450Y-66386D01*
X50450Y-66114D01*
X50559Y-66114D01*
X50651Y-66076D01*
X50721Y-66006D01*
X50759Y-65915D01*
X50759Y-65816D01*
X50759Y-65186D01*
X50721Y-65094D01*
X50651Y-65024D01*
X50593Y-64999D01*
X50651Y-64976D01*
X50721Y-64906D01*
X50759Y-64815D01*
X50759Y-64716D01*
X50759Y-64086D01*
X50721Y-63994D01*
X50651Y-63924D01*
X50560Y-63886D01*
X50461Y-63886D01*
X50450Y-63886D01*
X50450Y-63614D01*
X50559Y-63614D01*
X50651Y-63576D01*
X50721Y-63506D01*
X50759Y-63415D01*
X50759Y-63316D01*
X50759Y-62686D01*
X50721Y-62594D01*
X50651Y-62524D01*
X50593Y-62499D01*
X50651Y-62476D01*
X50721Y-62406D01*
X50759Y-62315D01*
X50759Y-62216D01*
X50759Y-61586D01*
X50721Y-61494D01*
X50651Y-61424D01*
X50560Y-61386D01*
X50461Y-61386D01*
X50450Y-61386D01*
X50450Y-61114D01*
X50559Y-61114D01*
X50651Y-61076D01*
X50721Y-61006D01*
X50759Y-60915D01*
X50759Y-60816D01*
X50759Y-60186D01*
X50721Y-60094D01*
X50651Y-60024D01*
X50593Y-59999D01*
X50651Y-59976D01*
X50721Y-59906D01*
X50759Y-59815D01*
X50759Y-59716D01*
X50759Y-59086D01*
X50721Y-58994D01*
X50651Y-58924D01*
X50560Y-58886D01*
X50461Y-58886D01*
X50450Y-58886D01*
X50450Y-58614D01*
X50559Y-58614D01*
X50651Y-58576D01*
X50721Y-58506D01*
X50759Y-58415D01*
X50759Y-58316D01*
X50759Y-57686D01*
X50721Y-57594D01*
X50651Y-57524D01*
X50593Y-57499D01*
X50651Y-57476D01*
X50721Y-57406D01*
X50759Y-57315D01*
X50759Y-57216D01*
X50759Y-56586D01*
X50721Y-56494D01*
X50651Y-56424D01*
X50560Y-56386D01*
X50461Y-56386D01*
X50450Y-56386D01*
X50450Y-56114D01*
X50559Y-56114D01*
X50651Y-56076D01*
X50721Y-56006D01*
X50759Y-55915D01*
X50759Y-55816D01*
X50759Y-55186D01*
X50721Y-55094D01*
X50651Y-55024D01*
X50593Y-54999D01*
X50651Y-54976D01*
X50721Y-54906D01*
X50759Y-54815D01*
X50759Y-54716D01*
X50759Y-54086D01*
X50721Y-53994D01*
X50651Y-53924D01*
X50560Y-53886D01*
X50461Y-53886D01*
X50450Y-53886D01*
X50450Y-53614D01*
X50559Y-53614D01*
X50651Y-53576D01*
X50721Y-53506D01*
X50759Y-53415D01*
X50759Y-53316D01*
X50759Y-52686D01*
X50721Y-52594D01*
X50651Y-52524D01*
X50593Y-52499D01*
X50651Y-52476D01*
X50721Y-52406D01*
X50759Y-52315D01*
X50759Y-52216D01*
X50759Y-51586D01*
X50721Y-51494D01*
X50651Y-51424D01*
X50560Y-51386D01*
X50461Y-51386D01*
X50450Y-51386D01*
X50450Y-51114D01*
X50559Y-51114D01*
X50651Y-51076D01*
X50721Y-51006D01*
X50759Y-50915D01*
X50759Y-50816D01*
X50759Y-50186D01*
X50721Y-50094D01*
X50651Y-50024D01*
X50593Y-49999D01*
X50651Y-49976D01*
X50721Y-49906D01*
X50759Y-49815D01*
X50759Y-49716D01*
X50759Y-49086D01*
X50721Y-48994D01*
X50651Y-48924D01*
X50560Y-48886D01*
X50461Y-48886D01*
X50450Y-48886D01*
X50450Y-48614D01*
X50559Y-48614D01*
X50651Y-48576D01*
X50721Y-48506D01*
X50759Y-48415D01*
X50759Y-48316D01*
X50759Y-47686D01*
X50721Y-47594D01*
X50651Y-47524D01*
X50593Y-47499D01*
X50651Y-47476D01*
X50721Y-47406D01*
X50759Y-47315D01*
X50759Y-47216D01*
X50759Y-46586D01*
X50721Y-46494D01*
X50651Y-46424D01*
X50560Y-46386D01*
X50461Y-46386D01*
X50450Y-46386D01*
X50450Y-46114D01*
X50559Y-46114D01*
X50651Y-46076D01*
X50721Y-46006D01*
X50759Y-45915D01*
X50759Y-45816D01*
X50759Y-45186D01*
X50721Y-45094D01*
X50651Y-45024D01*
X50593Y-44999D01*
X50651Y-44976D01*
X50721Y-44906D01*
X50759Y-44815D01*
X50759Y-44716D01*
X50759Y-44086D01*
X50721Y-43994D01*
X50651Y-43924D01*
X50560Y-43886D01*
X50461Y-43886D01*
X50450Y-43886D01*
X50450Y-43614D01*
X50559Y-43614D01*
X50651Y-43576D01*
X50721Y-43506D01*
X50759Y-43415D01*
X50759Y-43316D01*
X50759Y-42686D01*
X50721Y-42594D01*
X50651Y-42524D01*
X50593Y-42499D01*
X50651Y-42476D01*
X50721Y-42406D01*
X50759Y-42315D01*
X50759Y-42216D01*
X50759Y-41586D01*
X50721Y-41494D01*
X50651Y-41424D01*
X50560Y-41386D01*
X50461Y-41386D01*
X50450Y-41386D01*
X50450Y-41114D01*
X50559Y-41114D01*
X50651Y-41076D01*
X50721Y-41006D01*
X50759Y-40915D01*
X50759Y-40816D01*
X50759Y-40186D01*
X50721Y-40094D01*
X50651Y-40024D01*
X50593Y-39999D01*
X50651Y-39976D01*
X50721Y-39906D01*
X50759Y-39815D01*
X50759Y-39716D01*
X50759Y-39086D01*
X50721Y-38994D01*
X50651Y-38924D01*
X50560Y-38886D01*
X50461Y-38886D01*
X50450Y-38886D01*
X50450Y-38614D01*
X50559Y-38614D01*
X50651Y-38576D01*
X50721Y-38506D01*
X50759Y-38415D01*
X50759Y-38316D01*
X50759Y-37686D01*
X50721Y-37594D01*
X50651Y-37524D01*
X50593Y-37499D01*
X50651Y-37476D01*
X50721Y-37406D01*
X50759Y-37315D01*
X50759Y-37216D01*
X50759Y-36586D01*
X50721Y-36494D01*
X50651Y-36424D01*
X50560Y-36386D01*
X50461Y-36386D01*
X50450Y-36386D01*
X50450Y-36114D01*
X50559Y-36114D01*
X50651Y-36076D01*
X50721Y-36006D01*
X50759Y-35915D01*
X50759Y-35816D01*
X50759Y-35186D01*
X50721Y-35094D01*
X50651Y-35024D01*
X50593Y-34999D01*
X50651Y-34976D01*
X50721Y-34906D01*
X50759Y-34815D01*
X50759Y-34716D01*
X50759Y-34086D01*
X50721Y-33994D01*
X50651Y-33924D01*
X50560Y-33886D01*
X50461Y-33886D01*
X50450Y-33886D01*
X50450Y-33614D01*
X50559Y-33614D01*
X50651Y-33576D01*
X50721Y-33506D01*
X50759Y-33415D01*
X50759Y-33316D01*
X50759Y-32686D01*
X50721Y-32594D01*
X50651Y-32524D01*
X50593Y-32499D01*
X50651Y-32476D01*
X50721Y-32406D01*
X50759Y-32315D01*
X50759Y-32216D01*
X50759Y-31586D01*
X50721Y-31494D01*
X50651Y-31424D01*
X50560Y-31386D01*
X50461Y-31386D01*
X50450Y-31386D01*
X50450Y-31114D01*
X50559Y-31114D01*
X50651Y-31076D01*
X50721Y-31006D01*
X50759Y-30915D01*
X50759Y-30816D01*
X50759Y-30186D01*
X50721Y-30094D01*
X50660Y-30033D01*
X50660Y-29492D01*
X50660Y-29408D01*
X50659Y-29165D01*
X50659Y-29106D01*
X50637Y-29051D01*
X50595Y-29009D01*
X50540Y-28986D01*
X50042Y-28985D01*
X50005Y-29022D01*
X50005Y-29445D01*
X50623Y-29445D01*
X50660Y-29408D01*
X50660Y-29492D01*
X50623Y-29455D01*
X50005Y-29455D01*
X50005Y-29878D01*
X50042Y-29915D01*
X50540Y-29914D01*
X50595Y-29891D01*
X50637Y-29849D01*
X50659Y-29794D01*
X50659Y-29735D01*
X50660Y-29492D01*
X50660Y-30033D01*
X50651Y-30024D01*
X50560Y-29986D01*
X50461Y-29986D01*
X49995Y-29986D01*
X49995Y-29878D01*
X49995Y-29455D01*
X49995Y-29445D01*
X49995Y-29022D01*
X49958Y-28985D01*
X49460Y-28986D01*
X49405Y-29009D01*
X49363Y-29051D01*
X49341Y-29106D01*
X49341Y-29165D01*
X49340Y-29408D01*
X49377Y-29445D01*
X49995Y-29445D01*
X49995Y-29455D01*
X49377Y-29455D01*
X49340Y-29492D01*
X49341Y-29735D01*
X49341Y-29794D01*
X49363Y-29849D01*
X49405Y-29891D01*
X49460Y-29914D01*
X49958Y-29915D01*
X49995Y-29878D01*
X49995Y-29986D01*
X49441Y-29986D01*
X49349Y-30024D01*
X49279Y-30094D01*
X49241Y-30185D01*
X49241Y-30284D01*
X49241Y-30914D01*
X49279Y-31006D01*
X49349Y-31076D01*
X49440Y-31114D01*
X49539Y-31114D01*
X49550Y-31114D01*
X49550Y-31386D01*
X49441Y-31386D01*
X49349Y-31424D01*
X49279Y-31494D01*
X49241Y-31585D01*
X49241Y-31684D01*
X49241Y-32314D01*
X49279Y-32406D01*
X49349Y-32476D01*
X49406Y-32500D01*
X49349Y-32524D01*
X49279Y-32594D01*
X49241Y-32685D01*
X49241Y-32784D01*
X49241Y-33414D01*
X49279Y-33506D01*
X49349Y-33576D01*
X49440Y-33614D01*
X49539Y-33614D01*
X49550Y-33614D01*
X49550Y-33886D01*
X49441Y-33886D01*
X49349Y-33924D01*
X49279Y-33994D01*
X49241Y-34085D01*
X49241Y-34184D01*
X49241Y-34814D01*
X49279Y-34906D01*
X49349Y-34976D01*
X49406Y-35000D01*
X49349Y-35024D01*
X49279Y-35094D01*
X49241Y-35185D01*
X49241Y-35284D01*
X49241Y-35914D01*
X49279Y-36006D01*
X49349Y-36076D01*
X49440Y-36114D01*
X49539Y-36114D01*
X49550Y-36114D01*
X49550Y-36386D01*
X49441Y-36386D01*
X49349Y-36424D01*
X49279Y-36494D01*
X49241Y-36585D01*
X49241Y-36684D01*
X49241Y-37314D01*
X49279Y-37406D01*
X49349Y-37476D01*
X49406Y-37500D01*
X49349Y-37524D01*
X49279Y-37594D01*
X49241Y-37685D01*
X49241Y-37784D01*
X49241Y-38414D01*
X49279Y-38506D01*
X49349Y-38576D01*
X49440Y-38614D01*
X49539Y-38614D01*
X49550Y-38614D01*
X49550Y-38886D01*
X49441Y-38886D01*
X49349Y-38924D01*
X49279Y-38994D01*
X49241Y-39085D01*
X49241Y-39184D01*
X49241Y-39814D01*
X49279Y-39906D01*
X49349Y-39976D01*
X49406Y-40000D01*
X49349Y-40024D01*
X49279Y-40094D01*
X49241Y-40185D01*
X49241Y-40284D01*
X49241Y-40914D01*
X49279Y-41006D01*
X49349Y-41076D01*
X49440Y-41114D01*
X49539Y-41114D01*
X49550Y-41114D01*
X49550Y-41386D01*
X49441Y-41386D01*
X49349Y-41424D01*
X49279Y-41494D01*
X49241Y-41585D01*
X49241Y-41684D01*
X49241Y-42314D01*
X49279Y-42406D01*
X49349Y-42476D01*
X49406Y-42500D01*
X49349Y-42524D01*
X49279Y-42594D01*
X49241Y-42685D01*
X49241Y-42784D01*
X49241Y-43414D01*
X49279Y-43506D01*
X49349Y-43576D01*
X49440Y-43614D01*
X49539Y-43614D01*
X49550Y-43614D01*
X49550Y-43886D01*
X49441Y-43886D01*
X49349Y-43924D01*
X49279Y-43994D01*
X49241Y-44085D01*
X49241Y-44184D01*
X49241Y-44814D01*
X49279Y-44906D01*
X49349Y-44976D01*
X49406Y-45000D01*
X49349Y-45024D01*
X49279Y-45094D01*
X49241Y-45185D01*
X49241Y-45284D01*
X49241Y-45914D01*
X49279Y-46006D01*
X49349Y-46076D01*
X49440Y-46114D01*
X49539Y-46114D01*
X49550Y-46114D01*
X49550Y-46386D01*
X49441Y-46386D01*
X49349Y-46424D01*
X49279Y-46494D01*
X49241Y-46585D01*
X49241Y-46684D01*
X49241Y-47314D01*
X49279Y-47406D01*
X49349Y-47476D01*
X49406Y-47500D01*
X49349Y-47524D01*
X49279Y-47594D01*
X49241Y-47685D01*
X49241Y-47784D01*
X49241Y-48414D01*
X49279Y-48506D01*
X49349Y-48576D01*
X49440Y-48614D01*
X49539Y-48614D01*
X49550Y-48614D01*
X49550Y-48886D01*
X49441Y-48886D01*
X49349Y-48924D01*
X49279Y-48994D01*
X49241Y-49085D01*
X49241Y-49184D01*
X49241Y-49814D01*
X49279Y-49906D01*
X49349Y-49976D01*
X49406Y-50000D01*
X49349Y-50024D01*
X49279Y-50094D01*
X49241Y-50185D01*
X49241Y-50284D01*
X49241Y-50914D01*
X49279Y-51006D01*
X49349Y-51076D01*
X49440Y-51114D01*
X49539Y-51114D01*
X49550Y-51114D01*
X49550Y-51386D01*
X49441Y-51386D01*
X49349Y-51424D01*
X49279Y-51494D01*
X49241Y-51585D01*
X49241Y-51684D01*
X49241Y-52314D01*
X49279Y-52406D01*
X49349Y-52476D01*
X49406Y-52500D01*
X49349Y-52524D01*
X49279Y-52594D01*
X49241Y-52685D01*
X49241Y-52784D01*
X49241Y-53414D01*
X49279Y-53506D01*
X49349Y-53576D01*
X49440Y-53614D01*
X49539Y-53614D01*
X49550Y-53614D01*
X49550Y-53886D01*
X49441Y-53886D01*
X49349Y-53924D01*
X49279Y-53994D01*
X49241Y-54085D01*
X49241Y-54184D01*
X49241Y-54814D01*
X49279Y-54906D01*
X49349Y-54976D01*
X49406Y-55000D01*
X49349Y-55024D01*
X49279Y-55094D01*
X49241Y-55185D01*
X49241Y-55284D01*
X49241Y-55914D01*
X49279Y-56006D01*
X49349Y-56076D01*
X49440Y-56114D01*
X49539Y-56114D01*
X49550Y-56114D01*
X49550Y-56386D01*
X49441Y-56386D01*
X49349Y-56424D01*
X49279Y-56494D01*
X49241Y-56585D01*
X49241Y-56684D01*
X49241Y-57314D01*
X49279Y-57406D01*
X49349Y-57476D01*
X49406Y-57500D01*
X49349Y-57524D01*
X49279Y-57594D01*
X49241Y-57685D01*
X49241Y-57784D01*
X49241Y-58414D01*
X49279Y-58506D01*
X49349Y-58576D01*
X49440Y-58614D01*
X49539Y-58614D01*
X49550Y-58614D01*
X49550Y-58886D01*
X49441Y-58886D01*
X49349Y-58924D01*
X49279Y-58994D01*
X49241Y-59085D01*
X49241Y-59184D01*
X49241Y-59814D01*
X49279Y-59906D01*
X49349Y-59976D01*
X49406Y-60000D01*
X49349Y-60024D01*
X49279Y-60094D01*
X49241Y-60185D01*
X49241Y-60284D01*
X49241Y-60914D01*
X49279Y-61006D01*
X49349Y-61076D01*
X49440Y-61114D01*
X49539Y-61114D01*
X49550Y-61114D01*
X49550Y-61386D01*
X49441Y-61386D01*
X49349Y-61424D01*
X49279Y-61494D01*
X49241Y-61585D01*
X49241Y-61684D01*
X49241Y-62314D01*
X49279Y-62406D01*
X49349Y-62476D01*
X49406Y-62500D01*
X49349Y-62524D01*
X49279Y-62594D01*
X49241Y-62685D01*
X49241Y-62784D01*
X49241Y-63414D01*
X49279Y-63506D01*
X49349Y-63576D01*
X49440Y-63614D01*
X49539Y-63614D01*
X49550Y-63614D01*
X49550Y-63886D01*
X49441Y-63886D01*
X49349Y-63924D01*
X49279Y-63994D01*
X49241Y-64085D01*
X49241Y-64184D01*
X49241Y-64814D01*
X49279Y-64906D01*
X49349Y-64976D01*
X49406Y-65000D01*
X49349Y-65024D01*
X49279Y-65094D01*
X49241Y-65185D01*
X49241Y-65284D01*
X49241Y-65914D01*
X49279Y-66006D01*
X49349Y-66076D01*
X49440Y-66114D01*
X49539Y-66114D01*
X49550Y-66114D01*
X49550Y-66386D01*
X49441Y-66386D01*
X49349Y-66424D01*
X49279Y-66494D01*
X49241Y-66585D01*
X49241Y-66684D01*
X49241Y-67314D01*
X49279Y-67406D01*
X49349Y-67476D01*
X49406Y-67500D01*
X49349Y-67524D01*
X49279Y-67594D01*
X49276Y-67600D01*
X48223Y-67600D01*
X48221Y-67594D01*
X48151Y-67524D01*
X48093Y-67499D01*
X48151Y-67476D01*
X48221Y-67406D01*
X48259Y-67315D01*
X48259Y-67216D01*
X48259Y-66586D01*
X48221Y-66494D01*
X48151Y-66424D01*
X48060Y-66386D01*
X47961Y-66386D01*
X47950Y-66386D01*
X47950Y-66114D01*
X48059Y-66114D01*
X48151Y-66076D01*
X48221Y-66006D01*
X48259Y-65915D01*
X48259Y-65816D01*
X48259Y-65186D01*
X48221Y-65094D01*
X48151Y-65024D01*
X48093Y-64999D01*
X48151Y-64976D01*
X48221Y-64906D01*
X48259Y-64815D01*
X48259Y-64716D01*
X48259Y-64086D01*
X48221Y-63994D01*
X48151Y-63924D01*
X48060Y-63886D01*
X47961Y-63886D01*
X47950Y-63886D01*
X47950Y-63614D01*
X48059Y-63614D01*
X48151Y-63576D01*
X48221Y-63506D01*
X48259Y-63415D01*
X48259Y-63316D01*
X48259Y-62686D01*
X48221Y-62594D01*
X48151Y-62524D01*
X48093Y-62499D01*
X48151Y-62476D01*
X48221Y-62406D01*
X48259Y-62315D01*
X48259Y-62216D01*
X48259Y-61586D01*
X48221Y-61494D01*
X48151Y-61424D01*
X48060Y-61386D01*
X47961Y-61386D01*
X47950Y-61386D01*
X47950Y-61114D01*
X48059Y-61114D01*
X48151Y-61076D01*
X48221Y-61006D01*
X48259Y-60915D01*
X48259Y-60816D01*
X48259Y-60186D01*
X48221Y-60094D01*
X48151Y-60024D01*
X48093Y-59999D01*
X48151Y-59976D01*
X48221Y-59906D01*
X48259Y-59815D01*
X48259Y-59716D01*
X48259Y-59086D01*
X48221Y-58994D01*
X48151Y-58924D01*
X48060Y-58886D01*
X47961Y-58886D01*
X47950Y-58886D01*
X47950Y-58614D01*
X48059Y-58614D01*
X48151Y-58576D01*
X48221Y-58506D01*
X48259Y-58415D01*
X48259Y-58316D01*
X48259Y-57686D01*
X48221Y-57594D01*
X48151Y-57524D01*
X48093Y-57499D01*
X48151Y-57476D01*
X48221Y-57406D01*
X48259Y-57315D01*
X48259Y-57216D01*
X48259Y-56586D01*
X48221Y-56494D01*
X48151Y-56424D01*
X48060Y-56386D01*
X47961Y-56386D01*
X47950Y-56386D01*
X47950Y-56114D01*
X48059Y-56114D01*
X48151Y-56076D01*
X48221Y-56006D01*
X48259Y-55915D01*
X48259Y-55816D01*
X48259Y-55186D01*
X48221Y-55094D01*
X48151Y-55024D01*
X48093Y-54999D01*
X48151Y-54976D01*
X48221Y-54906D01*
X48259Y-54815D01*
X48259Y-54716D01*
X48259Y-54086D01*
X48221Y-53994D01*
X48151Y-53924D01*
X48060Y-53886D01*
X47961Y-53886D01*
X47950Y-53886D01*
X47950Y-53614D01*
X48059Y-53614D01*
X48151Y-53576D01*
X48221Y-53506D01*
X48259Y-53415D01*
X48259Y-53316D01*
X48259Y-52686D01*
X48221Y-52594D01*
X48151Y-52524D01*
X48093Y-52499D01*
X48151Y-52476D01*
X48221Y-52406D01*
X48259Y-52315D01*
X48259Y-52216D01*
X48259Y-51586D01*
X48221Y-51494D01*
X48151Y-51424D01*
X48060Y-51386D01*
X47961Y-51386D01*
X47950Y-51386D01*
X47950Y-51114D01*
X48059Y-51114D01*
X48151Y-51076D01*
X48221Y-51006D01*
X48259Y-50915D01*
X48259Y-50816D01*
X48259Y-50186D01*
X48221Y-50094D01*
X48151Y-50024D01*
X48093Y-49999D01*
X48151Y-49976D01*
X48221Y-49906D01*
X48259Y-49815D01*
X48259Y-49716D01*
X48259Y-49086D01*
X48221Y-48994D01*
X48151Y-48924D01*
X48060Y-48886D01*
X47961Y-48886D01*
X47950Y-48886D01*
X47950Y-48614D01*
X48059Y-48614D01*
X48151Y-48576D01*
X48221Y-48506D01*
X48259Y-48415D01*
X48259Y-48316D01*
X48259Y-47686D01*
X48221Y-47594D01*
X48151Y-47524D01*
X48093Y-47499D01*
X48151Y-47476D01*
X48221Y-47406D01*
X48259Y-47315D01*
X48259Y-47216D01*
X48259Y-46586D01*
X48221Y-46494D01*
X48151Y-46424D01*
X48060Y-46386D01*
X47961Y-46386D01*
X47950Y-46386D01*
X47950Y-46114D01*
X48059Y-46114D01*
X48151Y-46076D01*
X48221Y-46006D01*
X48259Y-45915D01*
X48259Y-45816D01*
X48259Y-45186D01*
X48221Y-45094D01*
X48151Y-45024D01*
X48093Y-44999D01*
X48151Y-44976D01*
X48221Y-44906D01*
X48259Y-44815D01*
X48259Y-44716D01*
X48259Y-44086D01*
X48221Y-43994D01*
X48151Y-43924D01*
X48060Y-43886D01*
X47961Y-43886D01*
X47950Y-43886D01*
X47950Y-43614D01*
X48059Y-43614D01*
X48151Y-43576D01*
X48221Y-43506D01*
X48259Y-43415D01*
X48259Y-43316D01*
X48259Y-42686D01*
X48221Y-42594D01*
X48151Y-42524D01*
X48093Y-42499D01*
X48151Y-42476D01*
X48221Y-42406D01*
X48259Y-42315D01*
X48259Y-42216D01*
X48259Y-41586D01*
X48221Y-41494D01*
X48151Y-41424D01*
X48060Y-41386D01*
X47961Y-41386D01*
X47950Y-41386D01*
X47950Y-41114D01*
X48059Y-41114D01*
X48151Y-41076D01*
X48221Y-41006D01*
X48259Y-40915D01*
X48259Y-40816D01*
X48259Y-40186D01*
X48221Y-40094D01*
X48151Y-40024D01*
X48093Y-39999D01*
X48151Y-39976D01*
X48221Y-39906D01*
X48259Y-39815D01*
X48259Y-39716D01*
X48259Y-39086D01*
X48221Y-38994D01*
X48151Y-38924D01*
X48060Y-38886D01*
X47961Y-38886D01*
X47950Y-38886D01*
X47950Y-38614D01*
X48059Y-38614D01*
X48151Y-38576D01*
X48221Y-38506D01*
X48259Y-38415D01*
X48259Y-38316D01*
X48259Y-37686D01*
X48221Y-37594D01*
X48151Y-37524D01*
X48093Y-37499D01*
X48151Y-37476D01*
X48221Y-37406D01*
X48259Y-37315D01*
X48259Y-37216D01*
X48259Y-36586D01*
X48221Y-36494D01*
X48151Y-36424D01*
X48060Y-36386D01*
X47961Y-36386D01*
X47950Y-36386D01*
X47950Y-36114D01*
X48059Y-36114D01*
X48151Y-36076D01*
X48221Y-36006D01*
X48259Y-35915D01*
X48259Y-35816D01*
X48259Y-35186D01*
X48221Y-35094D01*
X48151Y-35024D01*
X48093Y-34999D01*
X48151Y-34976D01*
X48221Y-34906D01*
X48259Y-34815D01*
X48259Y-34716D01*
X48259Y-34086D01*
X48221Y-33994D01*
X48151Y-33924D01*
X48060Y-33886D01*
X47961Y-33886D01*
X47950Y-33886D01*
X47950Y-33614D01*
X48059Y-33614D01*
X48151Y-33576D01*
X48221Y-33506D01*
X48259Y-33415D01*
X48259Y-33316D01*
X48259Y-32686D01*
X48221Y-32594D01*
X48151Y-32524D01*
X48093Y-32499D01*
X48151Y-32476D01*
X48221Y-32406D01*
X48259Y-32315D01*
X48259Y-32216D01*
X48259Y-31586D01*
X48221Y-31494D01*
X48151Y-31424D01*
X48060Y-31386D01*
X47961Y-31386D01*
X47950Y-31386D01*
X47950Y-31114D01*
X48059Y-31114D01*
X48151Y-31076D01*
X48221Y-31006D01*
X48259Y-30915D01*
X48259Y-30816D01*
X48259Y-30186D01*
X48221Y-30094D01*
X48160Y-30033D01*
X48160Y-29492D01*
X48160Y-29408D01*
X48159Y-29165D01*
X48159Y-29106D01*
X48137Y-29051D01*
X48095Y-29009D01*
X48040Y-28986D01*
X47542Y-28985D01*
X47505Y-29022D01*
X47505Y-29445D01*
X48123Y-29445D01*
X48160Y-29408D01*
X48160Y-29492D01*
X48123Y-29455D01*
X47505Y-29455D01*
X47505Y-29878D01*
X47542Y-29915D01*
X48040Y-29914D01*
X48095Y-29891D01*
X48137Y-29849D01*
X48159Y-29794D01*
X48159Y-29735D01*
X48160Y-29492D01*
X48160Y-30033D01*
X48151Y-30024D01*
X48060Y-29986D01*
X47961Y-29986D01*
X47495Y-29986D01*
X47495Y-29878D01*
X47495Y-29455D01*
X47495Y-29445D01*
X47495Y-29022D01*
X47458Y-28985D01*
X46960Y-28986D01*
X46905Y-29009D01*
X46863Y-29051D01*
X46841Y-29106D01*
X46841Y-29165D01*
X46840Y-29408D01*
X46877Y-29445D01*
X47495Y-29445D01*
X47495Y-29455D01*
X46877Y-29455D01*
X46840Y-29492D01*
X46841Y-29735D01*
X46841Y-29794D01*
X46863Y-29849D01*
X46905Y-29891D01*
X46960Y-29914D01*
X47458Y-29915D01*
X47495Y-29878D01*
X47495Y-29986D01*
X46941Y-29986D01*
X46849Y-30024D01*
X46779Y-30094D01*
X46741Y-30185D01*
X46741Y-30284D01*
X46741Y-30914D01*
X46779Y-31006D01*
X46849Y-31076D01*
X46940Y-31114D01*
X47039Y-31114D01*
X47050Y-31114D01*
X47050Y-31386D01*
X46941Y-31386D01*
X46849Y-31424D01*
X46779Y-31494D01*
X46741Y-31585D01*
X46741Y-31684D01*
X46741Y-32314D01*
X46779Y-32406D01*
X46849Y-32476D01*
X46906Y-32500D01*
X46849Y-32524D01*
X46779Y-32594D01*
X46741Y-32685D01*
X46741Y-32784D01*
X46741Y-33414D01*
X46779Y-33506D01*
X46849Y-33576D01*
X46940Y-33614D01*
X47039Y-33614D01*
X47050Y-33614D01*
X47050Y-33886D01*
X46941Y-33886D01*
X46849Y-33924D01*
X46779Y-33994D01*
X46741Y-34085D01*
X46741Y-34184D01*
X46741Y-34814D01*
X46779Y-34906D01*
X46849Y-34976D01*
X46906Y-35000D01*
X46849Y-35024D01*
X46779Y-35094D01*
X46741Y-35185D01*
X46741Y-35284D01*
X46741Y-35914D01*
X46779Y-36006D01*
X46849Y-36076D01*
X46940Y-36114D01*
X47039Y-36114D01*
X47050Y-36114D01*
X47050Y-36386D01*
X46941Y-36386D01*
X46849Y-36424D01*
X46779Y-36494D01*
X46741Y-36585D01*
X46741Y-36684D01*
X46741Y-37314D01*
X46779Y-37406D01*
X46849Y-37476D01*
X46906Y-37500D01*
X46849Y-37524D01*
X46779Y-37594D01*
X46741Y-37685D01*
X46741Y-37784D01*
X46741Y-38414D01*
X46779Y-38506D01*
X46849Y-38576D01*
X46940Y-38614D01*
X47039Y-38614D01*
X47050Y-38614D01*
X47050Y-38886D01*
X46941Y-38886D01*
X46849Y-38924D01*
X46779Y-38994D01*
X46741Y-39085D01*
X46741Y-39184D01*
X46741Y-39814D01*
X46779Y-39906D01*
X46849Y-39976D01*
X46906Y-40000D01*
X46849Y-40024D01*
X46779Y-40094D01*
X46741Y-40185D01*
X46741Y-40284D01*
X46741Y-40914D01*
X46779Y-41006D01*
X46849Y-41076D01*
X46940Y-41114D01*
X47039Y-41114D01*
X47050Y-41114D01*
X47050Y-41386D01*
X46941Y-41386D01*
X46849Y-41424D01*
X46779Y-41494D01*
X46741Y-41585D01*
X46741Y-41684D01*
X46741Y-42314D01*
X46779Y-42406D01*
X46849Y-42476D01*
X46906Y-42500D01*
X46849Y-42524D01*
X46779Y-42594D01*
X46741Y-42685D01*
X46741Y-42784D01*
X46741Y-43414D01*
X46779Y-43506D01*
X46849Y-43576D01*
X46940Y-43614D01*
X47039Y-43614D01*
X47050Y-43614D01*
X47050Y-43886D01*
X46941Y-43886D01*
X46849Y-43924D01*
X46779Y-43994D01*
X46741Y-44085D01*
X46741Y-44184D01*
X46741Y-44814D01*
X46779Y-44906D01*
X46849Y-44976D01*
X46906Y-45000D01*
X46849Y-45024D01*
X46779Y-45094D01*
X46741Y-45185D01*
X46741Y-45284D01*
X46741Y-45914D01*
X46779Y-46006D01*
X46849Y-46076D01*
X46940Y-46114D01*
X47039Y-46114D01*
X47050Y-46114D01*
X47050Y-46386D01*
X46941Y-46386D01*
X46849Y-46424D01*
X46779Y-46494D01*
X46741Y-46585D01*
X46741Y-46684D01*
X46741Y-47314D01*
X46779Y-47406D01*
X46849Y-47476D01*
X46906Y-47500D01*
X46849Y-47524D01*
X46779Y-47594D01*
X46741Y-47685D01*
X46741Y-47784D01*
X46741Y-48414D01*
X46779Y-48506D01*
X46849Y-48576D01*
X46940Y-48614D01*
X47039Y-48614D01*
X47050Y-48614D01*
X47050Y-48886D01*
X46941Y-48886D01*
X46849Y-48924D01*
X46779Y-48994D01*
X46741Y-49085D01*
X46741Y-49184D01*
X46741Y-49814D01*
X46779Y-49906D01*
X46849Y-49976D01*
X46906Y-50000D01*
X46849Y-50024D01*
X46779Y-50094D01*
X46741Y-50185D01*
X46741Y-50284D01*
X46741Y-50914D01*
X46779Y-51006D01*
X46849Y-51076D01*
X46940Y-51114D01*
X47039Y-51114D01*
X47050Y-51114D01*
X47050Y-51386D01*
X46941Y-51386D01*
X46849Y-51424D01*
X46779Y-51494D01*
X46741Y-51585D01*
X46741Y-51684D01*
X46741Y-52314D01*
X46779Y-52406D01*
X46849Y-52476D01*
X46906Y-52500D01*
X46849Y-52524D01*
X46779Y-52594D01*
X46741Y-52685D01*
X46741Y-52784D01*
X46741Y-53414D01*
X46779Y-53506D01*
X46849Y-53576D01*
X46940Y-53614D01*
X47039Y-53614D01*
X47050Y-53614D01*
X47050Y-53886D01*
X46941Y-53886D01*
X46849Y-53924D01*
X46779Y-53994D01*
X46741Y-54085D01*
X46741Y-54184D01*
X46741Y-54814D01*
X46779Y-54906D01*
X46849Y-54976D01*
X46906Y-55000D01*
X46849Y-55024D01*
X46779Y-55094D01*
X46741Y-55185D01*
X46741Y-55284D01*
X46741Y-55914D01*
X46779Y-56006D01*
X46849Y-56076D01*
X46940Y-56114D01*
X47039Y-56114D01*
X47050Y-56114D01*
X47050Y-56386D01*
X46941Y-56386D01*
X46849Y-56424D01*
X46779Y-56494D01*
X46741Y-56585D01*
X46741Y-56684D01*
X46741Y-57314D01*
X46779Y-57406D01*
X46849Y-57476D01*
X46906Y-57500D01*
X46849Y-57524D01*
X46779Y-57594D01*
X46741Y-57685D01*
X46741Y-57784D01*
X46741Y-58414D01*
X46779Y-58506D01*
X46849Y-58576D01*
X46940Y-58614D01*
X47039Y-58614D01*
X47050Y-58614D01*
X47050Y-58886D01*
X46941Y-58886D01*
X46849Y-58924D01*
X46779Y-58994D01*
X46741Y-59085D01*
X46741Y-59184D01*
X46741Y-59814D01*
X46779Y-59906D01*
X46849Y-59976D01*
X46906Y-60000D01*
X46849Y-60024D01*
X46779Y-60094D01*
X46741Y-60185D01*
X46741Y-60284D01*
X46741Y-60914D01*
X46779Y-61006D01*
X46849Y-61076D01*
X46940Y-61114D01*
X47039Y-61114D01*
X47050Y-61114D01*
X47050Y-61386D01*
X46941Y-61386D01*
X46849Y-61424D01*
X46779Y-61494D01*
X46741Y-61585D01*
X46741Y-61684D01*
X46741Y-62314D01*
X46779Y-62406D01*
X46849Y-62476D01*
X46906Y-62500D01*
X46849Y-62524D01*
X46779Y-62594D01*
X46741Y-62685D01*
X46741Y-62784D01*
X46741Y-63414D01*
X46779Y-63506D01*
X46849Y-63576D01*
X46940Y-63614D01*
X47039Y-63614D01*
X47050Y-63614D01*
X47050Y-63886D01*
X46941Y-63886D01*
X46849Y-63924D01*
X46779Y-63994D01*
X46741Y-64085D01*
X46741Y-64184D01*
X46741Y-64814D01*
X46779Y-64906D01*
X46849Y-64976D01*
X46906Y-65000D01*
X46849Y-65024D01*
X46779Y-65094D01*
X46741Y-65185D01*
X46741Y-65284D01*
X46741Y-65914D01*
X46779Y-66006D01*
X46849Y-66076D01*
X46940Y-66114D01*
X47039Y-66114D01*
X47050Y-66114D01*
X47050Y-66386D01*
X46941Y-66386D01*
X46849Y-66424D01*
X46779Y-66494D01*
X46741Y-66585D01*
X46741Y-66684D01*
X46741Y-67314D01*
X46779Y-67406D01*
X46849Y-67476D01*
X46906Y-67500D01*
X46849Y-67524D01*
X46779Y-67594D01*
X46776Y-67600D01*
X45986Y-67600D01*
X45799Y-67412D01*
X45799Y-67391D01*
X45715Y-67189D01*
X45657Y-67131D01*
X45657Y-23397D01*
X45527Y-23050D01*
X45491Y-22996D01*
X45368Y-22909D01*
X45361Y-22916D01*
X45361Y-22902D01*
X45274Y-22779D01*
X44937Y-22626D01*
X44567Y-22613D01*
X44220Y-22743D01*
X44166Y-22779D01*
X44079Y-22902D01*
X44720Y-23543D01*
X45361Y-22902D01*
X45361Y-22916D01*
X44727Y-23550D01*
X45368Y-24191D01*
X45491Y-24104D01*
X45644Y-23767D01*
X45657Y-23397D01*
X45657Y-67131D01*
X45561Y-67035D01*
X45361Y-66951D01*
X45361Y-24198D01*
X44720Y-23557D01*
X44713Y-23564D01*
X44713Y-23550D01*
X44072Y-22909D01*
X43949Y-22996D01*
X43796Y-23333D01*
X43783Y-23703D01*
X43913Y-24050D01*
X43949Y-24104D01*
X44072Y-24191D01*
X44713Y-23550D01*
X44713Y-23564D01*
X44079Y-24198D01*
X44166Y-24321D01*
X44503Y-24474D01*
X44873Y-24487D01*
X45220Y-24357D01*
X45274Y-24321D01*
X45361Y-24198D01*
X45361Y-66951D01*
X45359Y-66951D01*
X45141Y-66951D01*
X44939Y-67035D01*
X44785Y-67189D01*
X44701Y-67391D01*
X44701Y-67609D01*
X44785Y-67811D01*
X44939Y-67965D01*
X45141Y-68049D01*
X45162Y-68049D01*
X45481Y-68368D01*
X45482Y-68368D01*
X45579Y-68433D01*
X45627Y-68465D01*
X45628Y-68466D01*
X45799Y-68499D01*
X45800Y-68500D01*
X46776Y-68500D01*
X46779Y-68506D01*
X46849Y-68576D01*
X46940Y-68614D01*
X47039Y-68614D01*
X48059Y-68614D01*
X48151Y-68576D01*
X48221Y-68506D01*
X48223Y-68500D01*
X49276Y-68500D01*
X49279Y-68506D01*
X49349Y-68576D01*
X49440Y-68614D01*
X49539Y-68614D01*
X50559Y-68614D01*
X50651Y-68576D01*
X50721Y-68506D01*
X50723Y-68500D01*
X51776Y-68500D01*
X51779Y-68506D01*
X51849Y-68576D01*
X51940Y-68614D01*
X52039Y-68614D01*
X53059Y-68614D01*
X53151Y-68576D01*
X53221Y-68506D01*
X53259Y-68415D01*
X53259Y-70186D01*
X53221Y-70094D01*
X53160Y-70033D01*
X53160Y-69492D01*
X53160Y-69408D01*
X53159Y-69165D01*
X53159Y-69106D01*
X53137Y-69051D01*
X53095Y-69009D01*
X53040Y-68986D01*
X52542Y-68985D01*
X52505Y-69022D01*
X52505Y-69445D01*
X53123Y-69445D01*
X53160Y-69408D01*
X53160Y-69492D01*
X53123Y-69455D01*
X52505Y-69455D01*
X52505Y-69878D01*
X52542Y-69915D01*
X53040Y-69914D01*
X53095Y-69891D01*
X53137Y-69849D01*
X53159Y-69794D01*
X53159Y-69735D01*
X53160Y-69492D01*
X53160Y-70033D01*
X53151Y-70024D01*
X53060Y-69986D01*
X52961Y-69986D01*
X52495Y-69986D01*
X52495Y-69878D01*
X52495Y-69455D01*
X52495Y-69445D01*
X52495Y-69022D01*
X52458Y-68985D01*
X51960Y-68986D01*
X51905Y-69009D01*
X51863Y-69051D01*
X51841Y-69106D01*
X51841Y-69165D01*
X51840Y-69408D01*
X51877Y-69445D01*
X52495Y-69445D01*
X52495Y-69455D01*
X51877Y-69455D01*
X51840Y-69492D01*
X51841Y-69735D01*
X51841Y-69794D01*
X51863Y-69849D01*
X51905Y-69891D01*
X51960Y-69914D01*
X52458Y-69915D01*
X52495Y-69878D01*
X52495Y-69986D01*
X51941Y-69986D01*
X51849Y-70024D01*
X51779Y-70094D01*
X51741Y-70185D01*
X51741Y-70284D01*
X51741Y-70914D01*
X51779Y-71006D01*
X51849Y-71076D01*
X51940Y-71114D01*
X52039Y-71114D01*
X52050Y-71114D01*
X52050Y-71386D01*
X51941Y-71386D01*
X51849Y-71424D01*
X51779Y-71494D01*
X51741Y-71585D01*
X51741Y-71684D01*
X51741Y-72314D01*
X51779Y-72406D01*
X51849Y-72476D01*
X51906Y-72500D01*
X51849Y-72524D01*
X51779Y-72594D01*
X51741Y-72685D01*
X51741Y-72784D01*
X51741Y-73414D01*
X51779Y-73506D01*
X51849Y-73576D01*
X51940Y-73614D01*
X52039Y-73614D01*
X52050Y-73614D01*
X52050Y-73886D01*
X51941Y-73886D01*
X51849Y-73924D01*
X51779Y-73994D01*
X51741Y-74085D01*
X51741Y-74184D01*
X51741Y-74814D01*
X51779Y-74906D01*
X51849Y-74976D01*
X51906Y-75000D01*
X51849Y-75024D01*
X51779Y-75094D01*
X51741Y-75185D01*
X51741Y-75284D01*
X51741Y-75914D01*
X51779Y-76006D01*
X51849Y-76076D01*
X51940Y-76114D01*
X52039Y-76114D01*
X52050Y-76114D01*
X52050Y-76386D01*
X51941Y-76386D01*
X51849Y-76424D01*
X51779Y-76494D01*
X51741Y-76585D01*
X51741Y-76684D01*
X51741Y-77314D01*
X51779Y-77406D01*
X51849Y-77476D01*
X51906Y-77500D01*
X51849Y-77524D01*
X51779Y-77594D01*
X51741Y-77685D01*
X51741Y-77784D01*
X51741Y-78414D01*
X51779Y-78506D01*
X51849Y-78576D01*
X51940Y-78614D01*
X52039Y-78614D01*
X52050Y-78614D01*
X52050Y-78886D01*
X51941Y-78886D01*
X51849Y-78924D01*
X51779Y-78994D01*
X51741Y-79085D01*
X51741Y-79184D01*
X51741Y-79814D01*
X51779Y-79906D01*
X51849Y-79976D01*
X51906Y-80000D01*
X51849Y-80024D01*
X51779Y-80094D01*
X51741Y-80185D01*
X51741Y-80284D01*
X51741Y-80914D01*
X51779Y-81006D01*
X51849Y-81076D01*
X51940Y-81114D01*
X52039Y-81114D01*
X52050Y-81114D01*
X52050Y-81386D01*
X51941Y-81386D01*
X51849Y-81424D01*
X51779Y-81494D01*
X51741Y-81585D01*
X51741Y-81684D01*
X51741Y-82314D01*
X51779Y-82406D01*
X51849Y-82476D01*
X51906Y-82500D01*
X51849Y-82524D01*
X51779Y-82594D01*
X51741Y-82685D01*
X51741Y-82784D01*
X51741Y-83414D01*
X51779Y-83506D01*
X51849Y-83576D01*
X51940Y-83614D01*
X52039Y-83614D01*
X52050Y-83614D01*
X52050Y-83886D01*
X51941Y-83886D01*
X51849Y-83924D01*
X51779Y-83994D01*
X51741Y-84085D01*
X51741Y-84184D01*
X51741Y-84814D01*
X51779Y-84906D01*
X51849Y-84976D01*
X51906Y-85000D01*
X51849Y-85024D01*
X51779Y-85094D01*
X51741Y-85185D01*
X51741Y-85284D01*
X51741Y-85914D01*
X51779Y-86006D01*
X51849Y-86076D01*
X51940Y-86114D01*
X52039Y-86114D01*
X52050Y-86114D01*
X52050Y-86386D01*
X51941Y-86386D01*
X51849Y-86424D01*
X51779Y-86494D01*
X51741Y-86585D01*
X51741Y-86684D01*
X51741Y-87314D01*
X51779Y-87406D01*
X51849Y-87476D01*
X51906Y-87500D01*
X51849Y-87524D01*
X51779Y-87594D01*
X51741Y-87685D01*
X51741Y-87784D01*
X51741Y-88414D01*
X51779Y-88506D01*
X51849Y-88576D01*
X51940Y-88614D01*
X52039Y-88614D01*
X52050Y-88614D01*
X52050Y-88886D01*
X51941Y-88886D01*
X51849Y-88924D01*
X51779Y-88994D01*
X51741Y-89085D01*
X51741Y-89184D01*
X51741Y-89814D01*
X51779Y-89906D01*
X51849Y-89976D01*
X51906Y-90000D01*
X51849Y-90024D01*
X51779Y-90094D01*
X51741Y-90185D01*
X51741Y-90284D01*
X51741Y-90914D01*
X51779Y-91006D01*
X51849Y-91076D01*
X51940Y-91114D01*
X52039Y-91114D01*
X52050Y-91114D01*
X52050Y-91386D01*
X51941Y-91386D01*
X51849Y-91424D01*
X51779Y-91494D01*
X51741Y-91585D01*
X51741Y-91684D01*
X51741Y-92314D01*
X51779Y-92406D01*
X51849Y-92476D01*
X51906Y-92500D01*
X51849Y-92524D01*
X51779Y-92594D01*
X51741Y-92685D01*
X51741Y-92784D01*
X51741Y-93414D01*
X51779Y-93506D01*
X51849Y-93576D01*
X51940Y-93614D01*
X52039Y-93614D01*
X52050Y-93614D01*
X52050Y-93886D01*
X51941Y-93886D01*
X51849Y-93924D01*
X51779Y-93994D01*
X51741Y-94085D01*
X51741Y-94184D01*
X51741Y-94814D01*
X51779Y-94906D01*
X51849Y-94976D01*
X51906Y-95000D01*
X51849Y-95024D01*
X51779Y-95094D01*
X51741Y-95185D01*
X51741Y-95284D01*
X51741Y-95914D01*
X51779Y-96006D01*
X51849Y-96076D01*
X51940Y-96114D01*
X52039Y-96114D01*
X52050Y-96114D01*
X52050Y-96386D01*
X51941Y-96386D01*
X51849Y-96424D01*
X51779Y-96494D01*
X51741Y-96585D01*
X51741Y-96684D01*
X51741Y-97314D01*
X51779Y-97406D01*
X51849Y-97476D01*
X51906Y-97500D01*
X51849Y-97524D01*
X51779Y-97594D01*
X51741Y-97685D01*
X51741Y-97784D01*
X51741Y-98414D01*
X51779Y-98506D01*
X51849Y-98576D01*
X51940Y-98614D01*
X52039Y-98614D01*
X52050Y-98614D01*
X52050Y-98886D01*
X51941Y-98886D01*
X51849Y-98924D01*
X51779Y-98994D01*
X51741Y-99085D01*
X51741Y-99184D01*
X51741Y-99814D01*
X51779Y-99906D01*
X51849Y-99976D01*
X51906Y-100000D01*
X51849Y-100024D01*
X51779Y-100094D01*
X51741Y-100185D01*
X51741Y-100284D01*
X51741Y-100914D01*
X51779Y-101006D01*
X51849Y-101076D01*
X51940Y-101114D01*
X52039Y-101114D01*
X52050Y-101114D01*
X52050Y-101386D01*
X51941Y-101386D01*
X51849Y-101424D01*
X51779Y-101494D01*
X51741Y-101585D01*
X51741Y-101684D01*
X51741Y-102314D01*
X51779Y-102406D01*
X51849Y-102476D01*
X51906Y-102500D01*
X51849Y-102524D01*
X51779Y-102594D01*
X51741Y-102685D01*
X51741Y-102784D01*
X51741Y-103414D01*
X51779Y-103506D01*
X51849Y-103576D01*
X51940Y-103614D01*
X52039Y-103614D01*
X52050Y-103614D01*
X52050Y-103886D01*
X51941Y-103886D01*
X51849Y-103924D01*
X51779Y-103994D01*
X51741Y-104085D01*
X51741Y-104184D01*
X51741Y-104814D01*
X51779Y-104906D01*
X51849Y-104976D01*
X51906Y-105000D01*
X51849Y-105024D01*
X51779Y-105094D01*
X51741Y-105185D01*
X51741Y-105284D01*
X51741Y-105914D01*
X51779Y-106006D01*
X51849Y-106076D01*
X51940Y-106114D01*
X52039Y-106114D01*
X52050Y-106114D01*
X52050Y-106386D01*
X51941Y-106386D01*
X51849Y-106424D01*
X51779Y-106494D01*
X51741Y-106585D01*
X51741Y-106684D01*
X51741Y-107314D01*
X51779Y-107406D01*
X51849Y-107476D01*
X51906Y-107500D01*
X51849Y-107524D01*
X51779Y-107594D01*
X51776Y-107600D01*
X50723Y-107600D01*
X50721Y-107594D01*
X50651Y-107524D01*
X50593Y-107499D01*
X50651Y-107476D01*
X50721Y-107406D01*
X50759Y-107315D01*
X50759Y-107216D01*
X50759Y-106586D01*
X50721Y-106494D01*
X50651Y-106424D01*
X50560Y-106386D01*
X50461Y-106386D01*
X50450Y-106386D01*
X50450Y-106114D01*
X50559Y-106114D01*
X50651Y-106076D01*
X50721Y-106006D01*
X50759Y-105915D01*
X50759Y-105816D01*
X50759Y-105186D01*
X50721Y-105094D01*
X50651Y-105024D01*
X50593Y-104999D01*
X50651Y-104976D01*
X50721Y-104906D01*
X50759Y-104815D01*
X50759Y-104716D01*
X50759Y-104086D01*
X50721Y-103994D01*
X50651Y-103924D01*
X50560Y-103886D01*
X50461Y-103886D01*
X50450Y-103886D01*
X50450Y-103614D01*
X50559Y-103614D01*
X50651Y-103576D01*
X50721Y-103506D01*
X50759Y-103415D01*
X50759Y-103316D01*
X50759Y-102686D01*
X50721Y-102594D01*
X50651Y-102524D01*
X50593Y-102499D01*
X50651Y-102476D01*
X50721Y-102406D01*
X50759Y-102315D01*
X50759Y-102216D01*
X50759Y-101586D01*
X50721Y-101494D01*
X50651Y-101424D01*
X50560Y-101386D01*
X50461Y-101386D01*
X50450Y-101386D01*
X50450Y-101114D01*
X50559Y-101114D01*
X50651Y-101076D01*
X50721Y-101006D01*
X50759Y-100915D01*
X50759Y-100816D01*
X50759Y-100186D01*
X50721Y-100094D01*
X50651Y-100024D01*
X50593Y-99999D01*
X50651Y-99976D01*
X50721Y-99906D01*
X50759Y-99815D01*
X50759Y-99716D01*
X50759Y-99086D01*
X50721Y-98994D01*
X50651Y-98924D01*
X50560Y-98886D01*
X50461Y-98886D01*
X50450Y-98886D01*
X50450Y-98614D01*
X50559Y-98614D01*
X50651Y-98576D01*
X50721Y-98506D01*
X50759Y-98415D01*
X50759Y-98316D01*
X50759Y-97686D01*
X50721Y-97594D01*
X50651Y-97524D01*
X50593Y-97499D01*
X50651Y-97476D01*
X50721Y-97406D01*
X50759Y-97315D01*
X50759Y-97216D01*
X50759Y-96586D01*
X50721Y-96494D01*
X50651Y-96424D01*
X50560Y-96386D01*
X50461Y-96386D01*
X50450Y-96386D01*
X50450Y-96114D01*
X50559Y-96114D01*
X50651Y-96076D01*
X50721Y-96006D01*
X50759Y-95915D01*
X50759Y-95816D01*
X50759Y-95186D01*
X50721Y-95094D01*
X50651Y-95024D01*
X50593Y-94999D01*
X50651Y-94976D01*
X50721Y-94906D01*
X50759Y-94815D01*
X50759Y-94716D01*
X50759Y-94086D01*
X50721Y-93994D01*
X50651Y-93924D01*
X50560Y-93886D01*
X50461Y-93886D01*
X50450Y-93886D01*
X50450Y-93614D01*
X50559Y-93614D01*
X50651Y-93576D01*
X50721Y-93506D01*
X50759Y-93415D01*
X50759Y-93316D01*
X50759Y-92686D01*
X50721Y-92594D01*
X50651Y-92524D01*
X50593Y-92499D01*
X50651Y-92476D01*
X50721Y-92406D01*
X50759Y-92315D01*
X50759Y-92216D01*
X50759Y-91586D01*
X50721Y-91494D01*
X50651Y-91424D01*
X50560Y-91386D01*
X50461Y-91386D01*
X50450Y-91386D01*
X50450Y-91114D01*
X50559Y-91114D01*
X50651Y-91076D01*
X50721Y-91006D01*
X50759Y-90915D01*
X50759Y-90816D01*
X50759Y-90186D01*
X50721Y-90094D01*
X50651Y-90024D01*
X50593Y-89999D01*
X50651Y-89976D01*
X50721Y-89906D01*
X50759Y-89815D01*
X50759Y-89716D01*
X50759Y-89086D01*
X50721Y-88994D01*
X50651Y-88924D01*
X50560Y-88886D01*
X50461Y-88886D01*
X50450Y-88886D01*
X50450Y-88614D01*
X50559Y-88614D01*
X50651Y-88576D01*
X50721Y-88506D01*
X50759Y-88415D01*
X50759Y-88316D01*
X50759Y-87686D01*
X50721Y-87594D01*
X50651Y-87524D01*
X50593Y-87499D01*
X50651Y-87476D01*
X50721Y-87406D01*
X50759Y-87315D01*
X50759Y-87216D01*
X50759Y-86586D01*
X50721Y-86494D01*
X50651Y-86424D01*
X50560Y-86386D01*
X50461Y-86386D01*
X50450Y-86386D01*
X50450Y-86114D01*
X50559Y-86114D01*
X50651Y-86076D01*
X50721Y-86006D01*
X50759Y-85915D01*
X50759Y-85816D01*
X50759Y-85186D01*
X50721Y-85094D01*
X50651Y-85024D01*
X50593Y-84999D01*
X50651Y-84976D01*
X50721Y-84906D01*
X50759Y-84815D01*
X50759Y-84716D01*
X50759Y-84086D01*
X50721Y-83994D01*
X50651Y-83924D01*
X50560Y-83886D01*
X50461Y-83886D01*
X50450Y-83886D01*
X50450Y-83614D01*
X50559Y-83614D01*
X50651Y-83576D01*
X50721Y-83506D01*
X50759Y-83415D01*
X50759Y-83316D01*
X50759Y-82686D01*
X50721Y-82594D01*
X50651Y-82524D01*
X50593Y-82499D01*
X50651Y-82476D01*
X50721Y-82406D01*
X50759Y-82315D01*
X50759Y-82216D01*
X50759Y-81586D01*
X50721Y-81494D01*
X50651Y-81424D01*
X50560Y-81386D01*
X50461Y-81386D01*
X50450Y-81386D01*
X50450Y-81114D01*
X50559Y-81114D01*
X50651Y-81076D01*
X50721Y-81006D01*
X50759Y-80915D01*
X50759Y-80816D01*
X50759Y-80186D01*
X50721Y-80094D01*
X50651Y-80024D01*
X50593Y-79999D01*
X50651Y-79976D01*
X50721Y-79906D01*
X50759Y-79815D01*
X50759Y-79716D01*
X50759Y-79086D01*
X50721Y-78994D01*
X50651Y-78924D01*
X50560Y-78886D01*
X50461Y-78886D01*
X50450Y-78886D01*
X50450Y-78614D01*
X50559Y-78614D01*
X50651Y-78576D01*
X50721Y-78506D01*
X50759Y-78415D01*
X50759Y-78316D01*
X50759Y-77686D01*
X50721Y-77594D01*
X50651Y-77524D01*
X50593Y-77499D01*
X50651Y-77476D01*
X50721Y-77406D01*
X50759Y-77315D01*
X50759Y-77216D01*
X50759Y-76586D01*
X50721Y-76494D01*
X50651Y-76424D01*
X50560Y-76386D01*
X50461Y-76386D01*
X50450Y-76386D01*
X50450Y-76114D01*
X50559Y-76114D01*
X50651Y-76076D01*
X50721Y-76006D01*
X50759Y-75915D01*
X50759Y-75816D01*
X50759Y-75186D01*
X50721Y-75094D01*
X50651Y-75024D01*
X50593Y-74999D01*
X50651Y-74976D01*
X50721Y-74906D01*
X50759Y-74815D01*
X50759Y-74716D01*
X50759Y-74086D01*
X50721Y-73994D01*
X50651Y-73924D01*
X50560Y-73886D01*
X50461Y-73886D01*
X50450Y-73886D01*
X50450Y-73614D01*
X50559Y-73614D01*
X50651Y-73576D01*
X50721Y-73506D01*
X50759Y-73415D01*
X50759Y-73316D01*
X50759Y-72686D01*
X50721Y-72594D01*
X50651Y-72524D01*
X50593Y-72499D01*
X50651Y-72476D01*
X50721Y-72406D01*
X50759Y-72315D01*
X50759Y-72216D01*
X50759Y-71586D01*
X50721Y-71494D01*
X50651Y-71424D01*
X50560Y-71386D01*
X50461Y-71386D01*
X50450Y-71386D01*
X50450Y-71114D01*
X50559Y-71114D01*
X50651Y-71076D01*
X50721Y-71006D01*
X50759Y-70915D01*
X50759Y-70816D01*
X50759Y-70186D01*
X50721Y-70094D01*
X50660Y-70033D01*
X50660Y-69492D01*
X50660Y-69408D01*
X50659Y-69165D01*
X50659Y-69106D01*
X50637Y-69051D01*
X50595Y-69009D01*
X50540Y-68986D01*
X50042Y-68985D01*
X50005Y-69022D01*
X50005Y-69445D01*
X50623Y-69445D01*
X50660Y-69408D01*
X50660Y-69492D01*
X50623Y-69455D01*
X50005Y-69455D01*
X50005Y-69878D01*
X50042Y-69915D01*
X50540Y-69914D01*
X50595Y-69891D01*
X50637Y-69849D01*
X50659Y-69794D01*
X50659Y-69735D01*
X50660Y-69492D01*
X50660Y-70033D01*
X50651Y-70024D01*
X50560Y-69986D01*
X50461Y-69986D01*
X49995Y-69986D01*
X49995Y-69878D01*
X49995Y-69455D01*
X49995Y-69445D01*
X49995Y-69022D01*
X49958Y-68985D01*
X49460Y-68986D01*
X49405Y-69009D01*
X49363Y-69051D01*
X49341Y-69106D01*
X49341Y-69165D01*
X49340Y-69408D01*
X49377Y-69445D01*
X49995Y-69445D01*
X49995Y-69455D01*
X49377Y-69455D01*
X49340Y-69492D01*
X49341Y-69735D01*
X49341Y-69794D01*
X49363Y-69849D01*
X49405Y-69891D01*
X49460Y-69914D01*
X49958Y-69915D01*
X49995Y-69878D01*
X49995Y-69986D01*
X49441Y-69986D01*
X49349Y-70024D01*
X49279Y-70094D01*
X49241Y-70185D01*
X49241Y-70284D01*
X49241Y-70914D01*
X49279Y-71006D01*
X49349Y-71076D01*
X49440Y-71114D01*
X49539Y-71114D01*
X49550Y-71114D01*
X49550Y-71386D01*
X49441Y-71386D01*
X49349Y-71424D01*
X49279Y-71494D01*
X49241Y-71585D01*
X49241Y-71684D01*
X49241Y-72314D01*
X49279Y-72406D01*
X49349Y-72476D01*
X49406Y-72500D01*
X49349Y-72524D01*
X49279Y-72594D01*
X49241Y-72685D01*
X49241Y-72784D01*
X49241Y-73414D01*
X49279Y-73506D01*
X49349Y-73576D01*
X49440Y-73614D01*
X49539Y-73614D01*
X49550Y-73614D01*
X49550Y-73886D01*
X49441Y-73886D01*
X49349Y-73924D01*
X49279Y-73994D01*
X49241Y-74085D01*
X49241Y-74184D01*
X49241Y-74814D01*
X49279Y-74906D01*
X49349Y-74976D01*
X49406Y-75000D01*
X49349Y-75024D01*
X49279Y-75094D01*
X49241Y-75185D01*
X49241Y-75284D01*
X49241Y-75914D01*
X49279Y-76006D01*
X49349Y-76076D01*
X49440Y-76114D01*
X49539Y-76114D01*
X49550Y-76114D01*
X49550Y-76386D01*
X49441Y-76386D01*
X49349Y-76424D01*
X49279Y-76494D01*
X49241Y-76585D01*
X49241Y-76684D01*
X49241Y-77314D01*
X49279Y-77406D01*
X49349Y-77476D01*
X49406Y-77500D01*
X49349Y-77524D01*
X49279Y-77594D01*
X49241Y-77685D01*
X49241Y-77784D01*
X49241Y-78414D01*
X49279Y-78506D01*
X49349Y-78576D01*
X49440Y-78614D01*
X49539Y-78614D01*
X49550Y-78614D01*
X49550Y-78886D01*
X49441Y-78886D01*
X49349Y-78924D01*
X49279Y-78994D01*
X49241Y-79085D01*
X49241Y-79184D01*
X49241Y-79814D01*
X49279Y-79906D01*
X49349Y-79976D01*
X49406Y-80000D01*
X49349Y-80024D01*
X49279Y-80094D01*
X49241Y-80185D01*
X49241Y-80284D01*
X49241Y-80914D01*
X49279Y-81006D01*
X49349Y-81076D01*
X49440Y-81114D01*
X49539Y-81114D01*
X49550Y-81114D01*
X49550Y-81386D01*
X49441Y-81386D01*
X49349Y-81424D01*
X49279Y-81494D01*
X49241Y-81585D01*
X49241Y-81684D01*
X49241Y-82314D01*
X49279Y-82406D01*
X49349Y-82476D01*
X49406Y-82500D01*
X49349Y-82524D01*
X49279Y-82594D01*
X49241Y-82685D01*
X49241Y-82784D01*
X49241Y-83414D01*
X49279Y-83506D01*
X49349Y-83576D01*
X49440Y-83614D01*
X49539Y-83614D01*
X49550Y-83614D01*
X49550Y-83886D01*
X49441Y-83886D01*
X49349Y-83924D01*
X49279Y-83994D01*
X49241Y-84085D01*
X49241Y-84184D01*
X49241Y-84814D01*
X49279Y-84906D01*
X49349Y-84976D01*
X49406Y-85000D01*
X49349Y-85024D01*
X49279Y-85094D01*
X49241Y-85185D01*
X49241Y-85284D01*
X49241Y-85914D01*
X49279Y-86006D01*
X49349Y-86076D01*
X49440Y-86114D01*
X49539Y-86114D01*
X49550Y-86114D01*
X49550Y-86386D01*
X49441Y-86386D01*
X49349Y-86424D01*
X49279Y-86494D01*
X49241Y-86585D01*
X49241Y-86684D01*
X49241Y-87314D01*
X49279Y-87406D01*
X49349Y-87476D01*
X49406Y-87500D01*
X49349Y-87524D01*
X49279Y-87594D01*
X49241Y-87685D01*
X49241Y-87784D01*
X49241Y-88414D01*
X49279Y-88506D01*
X49349Y-88576D01*
X49440Y-88614D01*
X49539Y-88614D01*
X49550Y-88614D01*
X49550Y-88886D01*
X49441Y-88886D01*
X49349Y-88924D01*
X49279Y-88994D01*
X49241Y-89085D01*
X49241Y-89184D01*
X49241Y-89814D01*
X49279Y-89906D01*
X49349Y-89976D01*
X49406Y-90000D01*
X49349Y-90024D01*
X49279Y-90094D01*
X49241Y-90185D01*
X49241Y-90284D01*
X49241Y-90914D01*
X49279Y-91006D01*
X49349Y-91076D01*
X49440Y-91114D01*
X49539Y-91114D01*
X49550Y-91114D01*
X49550Y-91386D01*
X49441Y-91386D01*
X49349Y-91424D01*
X49279Y-91494D01*
X49241Y-91585D01*
X49241Y-91684D01*
X49241Y-92314D01*
X49279Y-92406D01*
X49349Y-92476D01*
X49406Y-92500D01*
X49349Y-92524D01*
X49279Y-92594D01*
X49241Y-92685D01*
X49241Y-92784D01*
X49241Y-93414D01*
X49279Y-93506D01*
X49349Y-93576D01*
X49440Y-93614D01*
X49539Y-93614D01*
X49550Y-93614D01*
X49550Y-93886D01*
X49441Y-93886D01*
X49349Y-93924D01*
X49279Y-93994D01*
X49241Y-94085D01*
X49241Y-94184D01*
X49241Y-94814D01*
X49279Y-94906D01*
X49349Y-94976D01*
X49406Y-95000D01*
X49349Y-95024D01*
X49279Y-95094D01*
X49241Y-95185D01*
X49241Y-95284D01*
X49241Y-95914D01*
X49279Y-96006D01*
X49349Y-96076D01*
X49440Y-96114D01*
X49539Y-96114D01*
X49550Y-96114D01*
X49550Y-96386D01*
X49441Y-96386D01*
X49349Y-96424D01*
X49279Y-96494D01*
X49241Y-96585D01*
X49241Y-96684D01*
X49241Y-97314D01*
X49279Y-97406D01*
X49349Y-97476D01*
X49406Y-97500D01*
X49349Y-97524D01*
X49279Y-97594D01*
X49241Y-97685D01*
X49241Y-97784D01*
X49241Y-98414D01*
X49279Y-98506D01*
X49349Y-98576D01*
X49440Y-98614D01*
X49539Y-98614D01*
X49550Y-98614D01*
X49550Y-98886D01*
X49441Y-98886D01*
X49349Y-98924D01*
X49279Y-98994D01*
X49241Y-99085D01*
X49241Y-99184D01*
X49241Y-99814D01*
X49279Y-99906D01*
X49349Y-99976D01*
X49406Y-100000D01*
X49349Y-100024D01*
X49279Y-100094D01*
X49241Y-100185D01*
X49241Y-100284D01*
X49241Y-100914D01*
X49279Y-101006D01*
X49349Y-101076D01*
X49440Y-101114D01*
X49539Y-101114D01*
X49550Y-101114D01*
X49550Y-101386D01*
X49441Y-101386D01*
X49349Y-101424D01*
X49279Y-101494D01*
X49241Y-101585D01*
X49241Y-101684D01*
X49241Y-102314D01*
X49279Y-102406D01*
X49349Y-102476D01*
X49406Y-102500D01*
X49349Y-102524D01*
X49279Y-102594D01*
X49241Y-102685D01*
X49241Y-102784D01*
X49241Y-103414D01*
X49279Y-103506D01*
X49349Y-103576D01*
X49440Y-103614D01*
X49539Y-103614D01*
X49550Y-103614D01*
X49550Y-103886D01*
X49441Y-103886D01*
X49349Y-103924D01*
X49279Y-103994D01*
X49241Y-104085D01*
X49241Y-104184D01*
X49241Y-104814D01*
X49279Y-104906D01*
X49349Y-104976D01*
X49406Y-105000D01*
X49349Y-105024D01*
X49279Y-105094D01*
X49241Y-105185D01*
X49241Y-105284D01*
X49241Y-105914D01*
X49279Y-106006D01*
X49349Y-106076D01*
X49440Y-106114D01*
X49539Y-106114D01*
X49550Y-106114D01*
X49550Y-106386D01*
X49441Y-106386D01*
X49349Y-106424D01*
X49279Y-106494D01*
X49241Y-106585D01*
X49241Y-106684D01*
X49241Y-107314D01*
X49279Y-107406D01*
X49349Y-107476D01*
X49406Y-107500D01*
X49349Y-107524D01*
X49279Y-107594D01*
X49276Y-107600D01*
X48223Y-107600D01*
X48221Y-107594D01*
X48151Y-107524D01*
X48093Y-107499D01*
X48151Y-107476D01*
X48221Y-107406D01*
X48259Y-107315D01*
X48259Y-107216D01*
X48259Y-106586D01*
X48221Y-106494D01*
X48151Y-106424D01*
X48060Y-106386D01*
X47961Y-106386D01*
X47950Y-106386D01*
X47950Y-106114D01*
X48059Y-106114D01*
X48151Y-106076D01*
X48221Y-106006D01*
X48259Y-105915D01*
X48259Y-105816D01*
X48259Y-105186D01*
X48221Y-105094D01*
X48151Y-105024D01*
X48093Y-104999D01*
X48151Y-104976D01*
X48221Y-104906D01*
X48259Y-104815D01*
X48259Y-104716D01*
X48259Y-104086D01*
X48221Y-103994D01*
X48151Y-103924D01*
X48060Y-103886D01*
X47961Y-103886D01*
X47950Y-103886D01*
X47950Y-103614D01*
X48059Y-103614D01*
X48151Y-103576D01*
X48221Y-103506D01*
X48259Y-103415D01*
X48259Y-103316D01*
X48259Y-102686D01*
X48221Y-102594D01*
X48151Y-102524D01*
X48093Y-102499D01*
X48151Y-102476D01*
X48221Y-102406D01*
X48259Y-102315D01*
X48259Y-102216D01*
X48259Y-101586D01*
X48221Y-101494D01*
X48151Y-101424D01*
X48060Y-101386D01*
X47961Y-101386D01*
X47950Y-101386D01*
X47950Y-101114D01*
X48059Y-101114D01*
X48151Y-101076D01*
X48221Y-101006D01*
X48259Y-100915D01*
X48259Y-100816D01*
X48259Y-100186D01*
X48221Y-100094D01*
X48151Y-100024D01*
X48093Y-99999D01*
X48151Y-99976D01*
X48221Y-99906D01*
X48259Y-99815D01*
X48259Y-99716D01*
X48259Y-99086D01*
X48221Y-98994D01*
X48151Y-98924D01*
X48060Y-98886D01*
X47961Y-98886D01*
X47950Y-98886D01*
X47950Y-98614D01*
X48059Y-98614D01*
X48151Y-98576D01*
X48221Y-98506D01*
X48259Y-98415D01*
X48259Y-98316D01*
X48259Y-97686D01*
X48221Y-97594D01*
X48151Y-97524D01*
X48093Y-97499D01*
X48151Y-97476D01*
X48221Y-97406D01*
X48259Y-97315D01*
X48259Y-97216D01*
X48259Y-96586D01*
X48221Y-96494D01*
X48151Y-96424D01*
X48060Y-96386D01*
X47961Y-96386D01*
X47950Y-96386D01*
X47950Y-96114D01*
X48059Y-96114D01*
X48151Y-96076D01*
X48221Y-96006D01*
X48259Y-95915D01*
X48259Y-95816D01*
X48259Y-95186D01*
X48221Y-95094D01*
X48151Y-95024D01*
X48093Y-94999D01*
X48151Y-94976D01*
X48221Y-94906D01*
X48259Y-94815D01*
X48259Y-94716D01*
X48259Y-94086D01*
X48221Y-93994D01*
X48151Y-93924D01*
X48060Y-93886D01*
X47961Y-93886D01*
X47950Y-93886D01*
X47950Y-93614D01*
X48059Y-93614D01*
X48151Y-93576D01*
X48221Y-93506D01*
X48259Y-93415D01*
X48259Y-93316D01*
X48259Y-92686D01*
X48221Y-92594D01*
X48151Y-92524D01*
X48093Y-92499D01*
X48151Y-92476D01*
X48221Y-92406D01*
X48259Y-92315D01*
X48259Y-92216D01*
X48259Y-91586D01*
X48221Y-91494D01*
X48151Y-91424D01*
X48060Y-91386D01*
X47961Y-91386D01*
X47950Y-91386D01*
X47950Y-91114D01*
X48059Y-91114D01*
X48151Y-91076D01*
X48221Y-91006D01*
X48259Y-90915D01*
X48259Y-90816D01*
X48259Y-90186D01*
X48221Y-90094D01*
X48151Y-90024D01*
X48093Y-89999D01*
X48151Y-89976D01*
X48221Y-89906D01*
X48259Y-89815D01*
X48259Y-89716D01*
X48259Y-89086D01*
X48221Y-88994D01*
X48151Y-88924D01*
X48060Y-88886D01*
X47961Y-88886D01*
X47950Y-88886D01*
X47950Y-88614D01*
X48059Y-88614D01*
X48151Y-88576D01*
X48221Y-88506D01*
X48259Y-88415D01*
X48259Y-88316D01*
X48259Y-87686D01*
X48221Y-87594D01*
X48151Y-87524D01*
X48093Y-87499D01*
X48151Y-87476D01*
X48221Y-87406D01*
X48259Y-87315D01*
X48259Y-87216D01*
X48259Y-86586D01*
X48221Y-86494D01*
X48151Y-86424D01*
X48060Y-86386D01*
X47961Y-86386D01*
X47950Y-86386D01*
X47950Y-86114D01*
X48059Y-86114D01*
X48151Y-86076D01*
X48221Y-86006D01*
X48259Y-85915D01*
X48259Y-85816D01*
X48259Y-85186D01*
X48221Y-85094D01*
X48151Y-85024D01*
X48093Y-84999D01*
X48151Y-84976D01*
X48221Y-84906D01*
X48259Y-84815D01*
X48259Y-84716D01*
X48259Y-84086D01*
X48221Y-83994D01*
X48151Y-83924D01*
X48060Y-83886D01*
X47961Y-83886D01*
X47950Y-83886D01*
X47950Y-83614D01*
X48059Y-83614D01*
X48151Y-83576D01*
X48221Y-83506D01*
X48259Y-83415D01*
X48259Y-83316D01*
X48259Y-82686D01*
X48221Y-82594D01*
X48151Y-82524D01*
X48093Y-82499D01*
X48151Y-82476D01*
X48221Y-82406D01*
X48259Y-82315D01*
X48259Y-82216D01*
X48259Y-81586D01*
X48221Y-81494D01*
X48151Y-81424D01*
X48060Y-81386D01*
X47961Y-81386D01*
X47950Y-81386D01*
X47950Y-81114D01*
X48059Y-81114D01*
X48151Y-81076D01*
X48221Y-81006D01*
X48259Y-80915D01*
X48259Y-80816D01*
X48259Y-80186D01*
X48221Y-80094D01*
X48151Y-80024D01*
X48093Y-79999D01*
X48151Y-79976D01*
X48221Y-79906D01*
X48259Y-79815D01*
X48259Y-79716D01*
X48259Y-79086D01*
X48221Y-78994D01*
X48151Y-78924D01*
X48060Y-78886D01*
X47961Y-78886D01*
X47950Y-78886D01*
X47950Y-78614D01*
X48059Y-78614D01*
X48151Y-78576D01*
X48221Y-78506D01*
X48259Y-78415D01*
X48259Y-78316D01*
X48259Y-77686D01*
X48221Y-77594D01*
X48151Y-77524D01*
X48093Y-77499D01*
X48151Y-77476D01*
X48221Y-77406D01*
X48259Y-77315D01*
X48259Y-77216D01*
X48259Y-76586D01*
X48221Y-76494D01*
X48151Y-76424D01*
X48060Y-76386D01*
X47961Y-76386D01*
X47950Y-76386D01*
X47950Y-76114D01*
X48059Y-76114D01*
X48151Y-76076D01*
X48221Y-76006D01*
X48259Y-75915D01*
X48259Y-75816D01*
X48259Y-75186D01*
X48221Y-75094D01*
X48151Y-75024D01*
X48093Y-74999D01*
X48151Y-74976D01*
X48221Y-74906D01*
X48259Y-74815D01*
X48259Y-74716D01*
X48259Y-74086D01*
X48221Y-73994D01*
X48151Y-73924D01*
X48060Y-73886D01*
X47961Y-73886D01*
X47950Y-73886D01*
X47950Y-73614D01*
X48059Y-73614D01*
X48151Y-73576D01*
X48221Y-73506D01*
X48259Y-73415D01*
X48259Y-73316D01*
X48259Y-72686D01*
X48221Y-72594D01*
X48151Y-72524D01*
X48093Y-72499D01*
X48151Y-72476D01*
X48221Y-72406D01*
X48259Y-72315D01*
X48259Y-72216D01*
X48259Y-71586D01*
X48221Y-71494D01*
X48151Y-71424D01*
X48060Y-71386D01*
X47961Y-71386D01*
X47950Y-71386D01*
X47950Y-71114D01*
X48059Y-71114D01*
X48151Y-71076D01*
X48221Y-71006D01*
X48259Y-70915D01*
X48259Y-70816D01*
X48259Y-70186D01*
X48221Y-70094D01*
X48160Y-70033D01*
X48160Y-69492D01*
X48160Y-69408D01*
X48159Y-69165D01*
X48159Y-69106D01*
X48137Y-69051D01*
X48095Y-69009D01*
X48040Y-68986D01*
X47542Y-68985D01*
X47505Y-69022D01*
X47505Y-69445D01*
X48123Y-69445D01*
X48160Y-69408D01*
X48160Y-69492D01*
X48123Y-69455D01*
X47505Y-69455D01*
X47505Y-69878D01*
X47542Y-69915D01*
X48040Y-69914D01*
X48095Y-69891D01*
X48137Y-69849D01*
X48159Y-69794D01*
X48159Y-69735D01*
X48160Y-69492D01*
X48160Y-70033D01*
X48151Y-70024D01*
X48060Y-69986D01*
X47961Y-69986D01*
X47495Y-69986D01*
X47495Y-69878D01*
X47495Y-69455D01*
X47495Y-69445D01*
X47495Y-69022D01*
X47458Y-68985D01*
X46960Y-68986D01*
X46905Y-69009D01*
X46863Y-69051D01*
X46841Y-69106D01*
X46841Y-69165D01*
X46840Y-69408D01*
X46877Y-69445D01*
X47495Y-69445D01*
X47495Y-69455D01*
X46877Y-69455D01*
X46840Y-69492D01*
X46841Y-69735D01*
X46841Y-69794D01*
X46863Y-69849D01*
X46905Y-69891D01*
X46960Y-69914D01*
X47458Y-69915D01*
X47495Y-69878D01*
X47495Y-69986D01*
X46941Y-69986D01*
X46849Y-70024D01*
X46779Y-70094D01*
X46741Y-70185D01*
X46741Y-70284D01*
X46741Y-70914D01*
X46779Y-71006D01*
X46849Y-71076D01*
X46940Y-71114D01*
X47039Y-71114D01*
X47050Y-71114D01*
X47050Y-71386D01*
X46941Y-71386D01*
X46849Y-71424D01*
X46779Y-71494D01*
X46741Y-71585D01*
X46741Y-71684D01*
X46741Y-72314D01*
X46779Y-72406D01*
X46849Y-72476D01*
X46906Y-72500D01*
X46849Y-72524D01*
X46779Y-72594D01*
X46741Y-72685D01*
X46741Y-72784D01*
X46741Y-73414D01*
X46779Y-73506D01*
X46849Y-73576D01*
X46940Y-73614D01*
X47039Y-73614D01*
X47050Y-73614D01*
X47050Y-73886D01*
X46941Y-73886D01*
X46849Y-73924D01*
X46779Y-73994D01*
X46741Y-74085D01*
X46741Y-74184D01*
X46741Y-74814D01*
X46779Y-74906D01*
X46849Y-74976D01*
X46906Y-75000D01*
X46849Y-75024D01*
X46779Y-75094D01*
X46741Y-75185D01*
X46741Y-75284D01*
X46741Y-75914D01*
X46779Y-76006D01*
X46849Y-76076D01*
X46940Y-76114D01*
X47039Y-76114D01*
X47050Y-76114D01*
X47050Y-76386D01*
X46941Y-76386D01*
X46849Y-76424D01*
X46779Y-76494D01*
X46741Y-76585D01*
X46741Y-76684D01*
X46741Y-77314D01*
X46779Y-77406D01*
X46849Y-77476D01*
X46906Y-77500D01*
X46849Y-77524D01*
X46779Y-77594D01*
X46741Y-77685D01*
X46741Y-77784D01*
X46741Y-78414D01*
X46779Y-78506D01*
X46849Y-78576D01*
X46940Y-78614D01*
X47039Y-78614D01*
X47050Y-78614D01*
X47050Y-78886D01*
X46941Y-78886D01*
X46849Y-78924D01*
X46779Y-78994D01*
X46741Y-79085D01*
X46741Y-79184D01*
X46741Y-79814D01*
X46779Y-79906D01*
X46849Y-79976D01*
X46906Y-80000D01*
X46849Y-80024D01*
X46779Y-80094D01*
X46741Y-80185D01*
X46741Y-80284D01*
X46741Y-80914D01*
X46779Y-81006D01*
X46849Y-81076D01*
X46940Y-81114D01*
X47039Y-81114D01*
X47050Y-81114D01*
X47050Y-81386D01*
X46941Y-81386D01*
X46849Y-81424D01*
X46779Y-81494D01*
X46741Y-81585D01*
X46741Y-81684D01*
X46741Y-82314D01*
X46779Y-82406D01*
X46849Y-82476D01*
X46906Y-82500D01*
X46849Y-82524D01*
X46779Y-82594D01*
X46741Y-82685D01*
X46741Y-82784D01*
X46741Y-83414D01*
X46779Y-83506D01*
X46849Y-83576D01*
X46940Y-83614D01*
X47039Y-83614D01*
X47050Y-83614D01*
X47050Y-83886D01*
X46941Y-83886D01*
X46849Y-83924D01*
X46779Y-83994D01*
X46741Y-84085D01*
X46741Y-84184D01*
X46741Y-84814D01*
X46779Y-84906D01*
X46849Y-84976D01*
X46906Y-85000D01*
X46849Y-85024D01*
X46779Y-85094D01*
X46741Y-85185D01*
X46741Y-85284D01*
X46741Y-85914D01*
X46779Y-86006D01*
X46849Y-86076D01*
X46940Y-86114D01*
X47039Y-86114D01*
X47050Y-86114D01*
X47050Y-86386D01*
X46941Y-86386D01*
X46849Y-86424D01*
X46779Y-86494D01*
X46741Y-86585D01*
X46741Y-86684D01*
X46741Y-87314D01*
X46779Y-87406D01*
X46849Y-87476D01*
X46906Y-87500D01*
X46849Y-87524D01*
X46779Y-87594D01*
X46741Y-87685D01*
X46741Y-87784D01*
X46741Y-88414D01*
X46779Y-88506D01*
X46849Y-88576D01*
X46940Y-88614D01*
X47039Y-88614D01*
X47050Y-88614D01*
X47050Y-88886D01*
X46941Y-88886D01*
X46849Y-88924D01*
X46779Y-88994D01*
X46741Y-89085D01*
X46741Y-89184D01*
X46741Y-89814D01*
X46779Y-89906D01*
X46849Y-89976D01*
X46906Y-90000D01*
X46849Y-90024D01*
X46779Y-90094D01*
X46741Y-90185D01*
X46741Y-90284D01*
X46741Y-90914D01*
X46779Y-91006D01*
X46849Y-91076D01*
X46940Y-91114D01*
X47039Y-91114D01*
X47050Y-91114D01*
X47050Y-91386D01*
X46941Y-91386D01*
X46849Y-91424D01*
X46779Y-91494D01*
X46741Y-91585D01*
X46741Y-91684D01*
X46741Y-92314D01*
X46779Y-92406D01*
X46849Y-92476D01*
X46906Y-92500D01*
X46849Y-92524D01*
X46779Y-92594D01*
X46741Y-92685D01*
X46741Y-92784D01*
X46741Y-93414D01*
X46779Y-93506D01*
X46849Y-93576D01*
X46940Y-93614D01*
X47039Y-93614D01*
X47050Y-93614D01*
X47050Y-93886D01*
X46941Y-93886D01*
X46849Y-93924D01*
X46779Y-93994D01*
X46741Y-94085D01*
X46741Y-94184D01*
X46741Y-94814D01*
X46779Y-94906D01*
X46849Y-94976D01*
X46906Y-95000D01*
X46849Y-95024D01*
X46779Y-95094D01*
X46741Y-95185D01*
X46741Y-95284D01*
X46741Y-95914D01*
X46779Y-96006D01*
X46849Y-96076D01*
X46940Y-96114D01*
X47039Y-96114D01*
X47050Y-96114D01*
X47050Y-96386D01*
X46941Y-96386D01*
X46849Y-96424D01*
X46779Y-96494D01*
X46741Y-96585D01*
X46741Y-96684D01*
X46741Y-97314D01*
X46779Y-97406D01*
X46849Y-97476D01*
X46906Y-97500D01*
X46849Y-97524D01*
X46779Y-97594D01*
X46741Y-97685D01*
X46741Y-97784D01*
X46741Y-98414D01*
X46779Y-98506D01*
X46849Y-98576D01*
X46940Y-98614D01*
X47039Y-98614D01*
X47050Y-98614D01*
X47050Y-98886D01*
X46941Y-98886D01*
X46849Y-98924D01*
X46779Y-98994D01*
X46741Y-99085D01*
X46741Y-99184D01*
X46741Y-99814D01*
X46779Y-99906D01*
X46849Y-99976D01*
X46906Y-100000D01*
X46849Y-100024D01*
X46779Y-100094D01*
X46741Y-100185D01*
X46741Y-100284D01*
X46741Y-100914D01*
X46779Y-101006D01*
X46849Y-101076D01*
X46940Y-101114D01*
X47039Y-101114D01*
X47050Y-101114D01*
X47050Y-101386D01*
X46941Y-101386D01*
X46849Y-101424D01*
X46779Y-101494D01*
X46741Y-101585D01*
X46741Y-101684D01*
X46741Y-102314D01*
X46779Y-102406D01*
X46849Y-102476D01*
X46906Y-102500D01*
X46849Y-102524D01*
X46779Y-102594D01*
X46741Y-102685D01*
X46741Y-102784D01*
X46741Y-103414D01*
X46779Y-103506D01*
X46849Y-103576D01*
X46940Y-103614D01*
X47039Y-103614D01*
X47050Y-103614D01*
X47050Y-103886D01*
X46941Y-103886D01*
X46849Y-103924D01*
X46779Y-103994D01*
X46741Y-104085D01*
X46741Y-104184D01*
X46741Y-104814D01*
X46779Y-104906D01*
X46849Y-104976D01*
X46906Y-105000D01*
X46849Y-105024D01*
X46779Y-105094D01*
X46741Y-105185D01*
X46741Y-105284D01*
X46741Y-105914D01*
X46779Y-106006D01*
X46849Y-106076D01*
X46940Y-106114D01*
X47039Y-106114D01*
X47050Y-106114D01*
X47050Y-106386D01*
X46941Y-106386D01*
X46849Y-106424D01*
X46779Y-106494D01*
X46741Y-106585D01*
X46741Y-106684D01*
X46741Y-107314D01*
X46779Y-107406D01*
X46849Y-107476D01*
X46906Y-107500D01*
X46849Y-107524D01*
X46779Y-107594D01*
X46776Y-107600D01*
X45486Y-107600D01*
X45299Y-107412D01*
X45299Y-107391D01*
X45215Y-107189D01*
X45061Y-107035D01*
X44859Y-106951D01*
X44641Y-106951D01*
X44439Y-107035D01*
X44285Y-107189D01*
X44201Y-107391D01*
X44201Y-107609D01*
X44285Y-107811D01*
X44439Y-107965D01*
X44641Y-108049D01*
X44662Y-108049D01*
X44981Y-108368D01*
X44982Y-108368D01*
X45079Y-108433D01*
X45127Y-108465D01*
X45128Y-108466D01*
X45299Y-108499D01*
X45300Y-108500D01*
X46776Y-108500D01*
X46779Y-108506D01*
X46849Y-108576D01*
X46940Y-108614D01*
X47039Y-108614D01*
X48059Y-108614D01*
X48151Y-108576D01*
X48221Y-108506D01*
X48223Y-108500D01*
X49276Y-108500D01*
X49279Y-108506D01*
X49349Y-108576D01*
X49440Y-108614D01*
X49539Y-108614D01*
X50559Y-108614D01*
X50651Y-108576D01*
X50721Y-108506D01*
X50723Y-108500D01*
X51776Y-108500D01*
X51779Y-108506D01*
X51849Y-108576D01*
X51940Y-108614D01*
X52039Y-108614D01*
X53059Y-108614D01*
X53151Y-108576D01*
X53221Y-108506D01*
X53259Y-108415D01*
X53259Y-117175D01*
X51750Y-117175D01*
X51750Y-114099D01*
X51750Y-113403D01*
X51484Y-112760D01*
X50992Y-112267D01*
X50349Y-112000D01*
X49653Y-112000D01*
X49010Y-112266D01*
X48517Y-112758D01*
X48250Y-113401D01*
X48250Y-114097D01*
X48516Y-114740D01*
X49008Y-115233D01*
X49651Y-115500D01*
X50347Y-115500D01*
X50990Y-115234D01*
X51483Y-114742D01*
X51750Y-114099D01*
X51750Y-117175D01*
X43310Y-117175D01*
X43310Y-23740D01*
X43310Y-23362D01*
X43166Y-23013D01*
X42899Y-22745D01*
X42550Y-22600D01*
X42473Y-22600D01*
X42507Y-22586D01*
X42775Y-22319D01*
X42920Y-21970D01*
X42920Y-21592D01*
X42776Y-21243D01*
X42509Y-20975D01*
X42160Y-20830D01*
X41782Y-20830D01*
X41433Y-20974D01*
X41165Y-21241D01*
X41020Y-21590D01*
X41020Y-21968D01*
X41164Y-22317D01*
X41431Y-22585D01*
X41780Y-22730D01*
X41856Y-22730D01*
X41823Y-22744D01*
X41555Y-23011D01*
X41548Y-23027D01*
X41537Y-23016D01*
X41306Y-22920D01*
X41055Y-22920D01*
X40823Y-23016D01*
X40646Y-23193D01*
X40550Y-23424D01*
X40550Y-23675D01*
X40646Y-23907D01*
X40823Y-24084D01*
X41054Y-24180D01*
X41305Y-24180D01*
X41537Y-24084D01*
X41548Y-24072D01*
X41554Y-24087D01*
X41821Y-24355D01*
X41857Y-24370D01*
X41782Y-24370D01*
X41433Y-24514D01*
X41165Y-24781D01*
X41020Y-25130D01*
X41020Y-25508D01*
X41164Y-25857D01*
X41431Y-26125D01*
X41780Y-26270D01*
X42158Y-26270D01*
X42507Y-26126D01*
X42775Y-25859D01*
X42920Y-25510D01*
X42920Y-25132D01*
X42776Y-24783D01*
X42509Y-24515D01*
X42472Y-24500D01*
X42548Y-24500D01*
X42897Y-24356D01*
X43165Y-24089D01*
X43310Y-23740D01*
X43310Y-117175D01*
X40325Y-117175D01*
X40325Y-20325D01*
X59675Y-20325D01*
X59675Y-117175D01*
M02*
