# Supplementary material for: Fly Stampede 2.0: A Next Generation Optomotor Assay for Walking Behavior in Drosophila Melanogaster
Source: Front Mol Neurosci. 2016 Dec 27;9:148. doi: 10.3389/fnmol.2016.00148 (PMC5214522; doi:10.3389/fnmol.2016.00148)
Supplement: Supplementary file 1 [file Software.zip › Master Folder for Fly Stampede Software_43MB/Fly Stampede Design Files /Infrared backlight/gerber_v1p10/hallway_backlight-Copper.gbl]

G04 (created by PCBNEW-RS274X (2011-07-19)-testing) date Thu 04 Aug 2011 02:52:52 PM PDT*
G01*
G70*
G90*
%MOIN*%
G04 Gerber Fmt 3.4, Leading zero omitted, Abs format*
%FSLAX34Y34*%
G04 APERTURE LIST*
%ADD10C,0.006000*%
%ADD11C,0.076000*%
%ADD12C,0.140000*%
%ADD13C,0.160000*%
%ADD14C,0.300000*%
%ADD15C,0.060000*%
%ADD16C,0.040000*%
%ADD17C,0.010000*%
G04 APERTURE END LIST*
G54D10*
G54D11*
X41180Y-23550D03*
G54D12*
X42360Y-23550D03*
G54D13*
X44720Y-23550D03*
G54D12*
X41970Y-25320D03*
X41970Y-21780D03*
G54D14*
X50000Y-23750D03*
X50000Y-113750D03*
G54D15*
X44750Y-107500D03*
X45250Y-67500D03*
G54D16*
X44750Y-67000D02*
X44750Y-107500D01*
X44750Y-25940D02*
X42360Y-23550D01*
X44750Y-67000D02*
X44750Y-25940D01*
X45250Y-67500D02*
X44750Y-67000D01*
G54D17*
X40325Y-20325D02*
X59675Y-20325D01*
X40325Y-20405D02*
X59675Y-20405D01*
X40325Y-20485D02*
X59675Y-20485D01*
X40325Y-20565D02*
X59675Y-20565D01*
X40325Y-20645D02*
X59675Y-20645D01*
X40325Y-20725D02*
X59675Y-20725D01*
X40325Y-20805D02*
X59675Y-20805D01*
X40325Y-20885D02*
X41648Y-20885D01*
X42292Y-20885D02*
X59675Y-20885D01*
X40325Y-20965D02*
X41454Y-20965D01*
X42484Y-20965D02*
X59675Y-20965D01*
X40325Y-21045D02*
X41361Y-21045D01*
X42578Y-21045D02*
X59675Y-21045D01*
X40325Y-21125D02*
X41281Y-21125D01*
X42658Y-21125D02*
X59675Y-21125D01*
X40325Y-21205D02*
X41201Y-21205D01*
X42738Y-21205D02*
X59675Y-21205D01*
X40325Y-21285D02*
X41146Y-21285D01*
X42793Y-21285D02*
X59675Y-21285D01*
X40325Y-21365D02*
X41113Y-21365D01*
X42826Y-21365D02*
X59675Y-21365D01*
X40325Y-21445D02*
X41080Y-21445D01*
X42859Y-21445D02*
X59675Y-21445D01*
X40325Y-21525D02*
X41047Y-21525D01*
X42892Y-21525D02*
X59675Y-21525D01*
X40325Y-21605D02*
X41020Y-21605D01*
X42920Y-21605D02*
X59675Y-21605D01*
X40325Y-21685D02*
X41020Y-21685D01*
X42920Y-21685D02*
X59675Y-21685D01*
X40325Y-21765D02*
X41020Y-21765D01*
X42920Y-21765D02*
X59675Y-21765D01*
X40325Y-21845D02*
X41020Y-21845D01*
X42920Y-21845D02*
X59675Y-21845D01*
X40325Y-21925D02*
X41020Y-21925D01*
X42920Y-21925D02*
X59675Y-21925D01*
X40325Y-22005D02*
X41036Y-22005D01*
X42906Y-22005D02*
X42920Y-22005D01*
X42920Y-22005D02*
X49640Y-22005D01*
X50361Y-22005D02*
X59675Y-22005D01*
X40325Y-22085D02*
X41069Y-22085D01*
X42873Y-22085D02*
X42920Y-22085D01*
X42920Y-22085D02*
X49447Y-22085D01*
X50553Y-22085D02*
X59675Y-22085D01*
X40325Y-22165D02*
X41102Y-22165D01*
X42839Y-22165D02*
X42920Y-22165D01*
X42920Y-22165D02*
X49254Y-22165D01*
X50746Y-22165D02*
X59675Y-22165D01*
X40325Y-22245D02*
X41135Y-22245D01*
X42806Y-22245D02*
X42920Y-22245D01*
X42920Y-22245D02*
X49060Y-22245D01*
X50939Y-22245D02*
X59675Y-22245D01*
X40325Y-22325D02*
X41172Y-22325D01*
X42769Y-22325D02*
X42920Y-22325D01*
X42920Y-22325D02*
X48950Y-22325D01*
X51049Y-22325D02*
X59675Y-22325D01*
X40325Y-22405D02*
X41252Y-22405D01*
X42689Y-22405D02*
X42920Y-22405D01*
X42920Y-22405D02*
X48870Y-22405D01*
X51129Y-22405D02*
X59675Y-22405D01*
X40325Y-22485D02*
X41332Y-22485D01*
X42609Y-22485D02*
X42920Y-22485D01*
X42920Y-22485D02*
X48790Y-22485D01*
X51209Y-22485D02*
X59675Y-22485D01*
X40325Y-22565D02*
X41412Y-22565D01*
X42529Y-22565D02*
X42920Y-22565D01*
X42920Y-22565D02*
X44355Y-22565D01*
X45086Y-22565D02*
X48710Y-22565D01*
X51289Y-22565D02*
X59675Y-22565D01*
X40325Y-22645D02*
X41576Y-22645D01*
X42365Y-22645D02*
X42920Y-22645D01*
X42920Y-22645D02*
X44162Y-22645D01*
X45278Y-22645D02*
X48630Y-22645D01*
X51369Y-22645D02*
X59675Y-22645D01*
X40325Y-22725D02*
X41768Y-22725D01*
X42171Y-22725D02*
X42187Y-22725D01*
X42557Y-22725D02*
X42920Y-22725D01*
X42920Y-22725D02*
X44060Y-22725D01*
X45379Y-22725D02*
X48550Y-22725D01*
X51449Y-22725D02*
X59675Y-22725D01*
X40325Y-22805D02*
X41975Y-22805D01*
X42733Y-22805D02*
X42920Y-22805D01*
X42920Y-22805D02*
X43980Y-22805D01*
X45459Y-22805D02*
X48497Y-22805D01*
X51502Y-22805D02*
X59675Y-22805D01*
X40325Y-22885D02*
X41848Y-22885D01*
X42872Y-22885D02*
X42920Y-22885D01*
X42920Y-22885D02*
X43900Y-22885D01*
X45539Y-22885D02*
X48464Y-22885D01*
X51535Y-22885D02*
X59675Y-22885D01*
X40325Y-22965D02*
X40946Y-22965D01*
X41414Y-22965D02*
X41793Y-22965D01*
X42926Y-22965D02*
X43825Y-22965D01*
X45613Y-22965D02*
X48431Y-22965D01*
X51568Y-22965D02*
X59675Y-22965D01*
X40325Y-23045D02*
X40794Y-23045D01*
X41566Y-23045D02*
X41684Y-23045D01*
X41848Y-23045D02*
X41862Y-23045D01*
X42858Y-23045D02*
X42872Y-23045D01*
X43035Y-23045D02*
X43792Y-23045D01*
X45646Y-23045D02*
X48397Y-23045D01*
X51601Y-23045D02*
X59675Y-23045D01*
X40325Y-23125D02*
X40714Y-23125D01*
X41928Y-23125D02*
X41942Y-23125D01*
X42778Y-23125D02*
X42792Y-23125D01*
X43089Y-23125D02*
X43759Y-23125D01*
X45680Y-23125D02*
X48364Y-23125D01*
X51634Y-23125D02*
X59675Y-23125D01*
X40325Y-23205D02*
X40641Y-23205D01*
X42008Y-23205D02*
X42022Y-23205D01*
X42698Y-23205D02*
X42712Y-23205D01*
X43119Y-23205D02*
X43726Y-23205D01*
X45713Y-23205D02*
X48331Y-23205D01*
X51668Y-23205D02*
X59675Y-23205D01*
X40325Y-23285D02*
X40607Y-23285D01*
X42088Y-23285D02*
X42102Y-23285D01*
X42618Y-23285D02*
X42632Y-23285D01*
X43150Y-23285D02*
X43692Y-23285D01*
X45746Y-23285D02*
X48298Y-23285D01*
X51701Y-23285D02*
X59675Y-23285D01*
X40325Y-23365D02*
X40574Y-23365D01*
X42168Y-23365D02*
X42182Y-23365D01*
X42538Y-23365D02*
X42552Y-23365D01*
X43180Y-23365D02*
X43670Y-23365D01*
X45770Y-23365D02*
X48264Y-23365D01*
X51734Y-23365D02*
X59675Y-23365D01*
X40325Y-23445D02*
X40550Y-23445D01*
X42248Y-23445D02*
X42262Y-23445D01*
X42458Y-23445D02*
X42472Y-23445D01*
X43197Y-23445D02*
X43198Y-23445D01*
X43198Y-23445D02*
X43670Y-23445D01*
X45770Y-23445D02*
X48250Y-23445D01*
X51750Y-23445D02*
X59675Y-23445D01*
X40325Y-23525D02*
X40550Y-23525D01*
X42328Y-23525D02*
X42342Y-23525D01*
X42378Y-23525D02*
X42392Y-23525D01*
X43195Y-23525D02*
X43198Y-23525D01*
X43198Y-23525D02*
X43670Y-23525D01*
X45770Y-23525D02*
X48250Y-23525D01*
X51750Y-23525D02*
X59675Y-23525D01*
X40325Y-23605D02*
X40550Y-23605D01*
X42298Y-23605D02*
X42312Y-23605D01*
X42408Y-23605D02*
X42422Y-23605D01*
X43192Y-23605D02*
X43198Y-23605D01*
X43198Y-23605D02*
X43670Y-23605D01*
X45770Y-23605D02*
X48250Y-23605D01*
X51750Y-23605D02*
X59675Y-23605D01*
X40325Y-23685D02*
X40555Y-23685D01*
X42218Y-23685D02*
X42232Y-23685D01*
X42488Y-23685D02*
X42502Y-23685D01*
X43189Y-23685D02*
X43198Y-23685D01*
X43198Y-23685D02*
X43670Y-23685D01*
X45770Y-23685D02*
X48250Y-23685D01*
X51750Y-23685D02*
X59675Y-23685D01*
X40325Y-23765D02*
X40588Y-23765D01*
X42138Y-23765D02*
X42152Y-23765D01*
X42568Y-23765D02*
X42582Y-23765D01*
X43178Y-23765D02*
X43198Y-23765D01*
X43198Y-23765D02*
X43673Y-23765D01*
X45768Y-23765D02*
X45770Y-23765D01*
X45770Y-23765D02*
X48250Y-23765D01*
X51750Y-23765D02*
X59675Y-23765D01*
X40325Y-23845D02*
X40621Y-23845D01*
X42058Y-23845D02*
X42072Y-23845D01*
X42648Y-23845D02*
X42662Y-23845D01*
X43141Y-23845D02*
X43198Y-23845D01*
X43198Y-23845D02*
X43707Y-23845D01*
X45735Y-23845D02*
X45770Y-23845D01*
X45770Y-23845D02*
X48250Y-23845D01*
X51750Y-23845D02*
X59675Y-23845D01*
X40325Y-23925D02*
X40664Y-23925D01*
X41978Y-23925D02*
X41992Y-23925D01*
X42728Y-23925D02*
X42742Y-23925D01*
X43105Y-23925D02*
X43198Y-23925D01*
X43198Y-23925D02*
X43740Y-23925D01*
X45702Y-23925D02*
X45770Y-23925D01*
X45770Y-23925D02*
X48250Y-23925D01*
X51750Y-23925D02*
X59675Y-23925D01*
X40325Y-24005D02*
X40744Y-24005D01*
X41616Y-24005D02*
X41644Y-24005D01*
X41898Y-24005D02*
X41912Y-24005D01*
X42808Y-24005D02*
X42822Y-24005D01*
X43069Y-24005D02*
X43198Y-24005D01*
X43198Y-24005D02*
X43773Y-24005D01*
X45669Y-24005D02*
X45770Y-24005D01*
X45770Y-24005D02*
X48250Y-24005D01*
X51750Y-24005D02*
X59675Y-24005D01*
X40325Y-24085D02*
X40826Y-24085D01*
X41535Y-24085D02*
X41729Y-24085D01*
X41818Y-24085D02*
X41832Y-24085D01*
X42888Y-24085D02*
X42902Y-24085D01*
X42992Y-24085D02*
X43198Y-24085D01*
X43198Y-24085D02*
X43806Y-24085D01*
X45635Y-24085D02*
X45770Y-24085D01*
X45770Y-24085D02*
X48250Y-24085D01*
X51750Y-24085D02*
X59675Y-24085D01*
X40325Y-24165D02*
X41018Y-24165D01*
X41342Y-24165D02*
X41815Y-24165D01*
X42906Y-24165D02*
X42931Y-24165D01*
X42931Y-24165D02*
X43198Y-24165D01*
X43198Y-24165D02*
X43851Y-24165D01*
X45590Y-24165D02*
X45770Y-24165D01*
X45770Y-24165D02*
X48279Y-24165D01*
X51723Y-24165D02*
X51750Y-24165D01*
X51750Y-24165D02*
X59675Y-24165D01*
X40325Y-24245D02*
X41876Y-24245D01*
X42848Y-24245D02*
X42931Y-24245D01*
X42931Y-24245D02*
X43198Y-24245D01*
X43198Y-24245D02*
X43931Y-24245D01*
X45510Y-24245D02*
X45770Y-24245D01*
X45770Y-24245D02*
X48312Y-24245D01*
X51690Y-24245D02*
X51750Y-24245D01*
X51750Y-24245D02*
X59675Y-24245D01*
X40325Y-24325D02*
X42052Y-24325D01*
X42665Y-24325D02*
X42931Y-24325D01*
X42931Y-24325D02*
X43198Y-24325D01*
X43198Y-24325D02*
X44011Y-24325D01*
X45430Y-24325D02*
X45770Y-24325D01*
X45770Y-24325D02*
X48345Y-24325D01*
X51657Y-24325D02*
X51750Y-24325D01*
X51750Y-24325D02*
X59675Y-24325D01*
X40325Y-24405D02*
X41697Y-24405D01*
X42244Y-24405D02*
X42931Y-24405D01*
X42931Y-24405D02*
X43198Y-24405D01*
X43198Y-24405D02*
X44091Y-24405D01*
X45350Y-24405D02*
X45770Y-24405D01*
X45770Y-24405D02*
X48378Y-24405D01*
X51623Y-24405D02*
X51750Y-24405D01*
X51750Y-24405D02*
X59675Y-24405D01*
X40325Y-24485D02*
X41503Y-24485D01*
X42436Y-24485D02*
X42931Y-24485D01*
X42931Y-24485D02*
X43198Y-24485D01*
X43198Y-24485D02*
X44234Y-24485D01*
X45206Y-24485D02*
X45770Y-24485D01*
X45770Y-24485D02*
X48411Y-24485D01*
X51590Y-24485D02*
X51750Y-24485D01*
X51750Y-24485D02*
X59675Y-24485D01*
X40325Y-24565D02*
X41381Y-24565D01*
X42558Y-24565D02*
X42931Y-24565D01*
X42931Y-24565D02*
X43198Y-24565D01*
X43198Y-24565D02*
X44426Y-24565D01*
X45013Y-24565D02*
X45770Y-24565D01*
X45770Y-24565D02*
X48444Y-24565D01*
X51557Y-24565D02*
X51750Y-24565D01*
X51750Y-24565D02*
X59675Y-24565D01*
X40325Y-24645D02*
X41301Y-24645D01*
X42638Y-24645D02*
X42931Y-24645D01*
X42931Y-24645D02*
X43198Y-24645D01*
X43198Y-24645D02*
X45770Y-24645D01*
X45770Y-24645D02*
X48477Y-24645D01*
X51524Y-24645D02*
X51750Y-24645D01*
X51750Y-24645D02*
X59675Y-24645D01*
X40325Y-24725D02*
X41221Y-24725D01*
X42718Y-24725D02*
X42931Y-24725D01*
X42931Y-24725D02*
X43198Y-24725D01*
X43198Y-24725D02*
X45770Y-24725D01*
X45770Y-24725D02*
X48510Y-24725D01*
X51491Y-24725D02*
X51750Y-24725D01*
X51750Y-24725D02*
X59675Y-24725D01*
X40325Y-24805D02*
X41155Y-24805D01*
X42785Y-24805D02*
X42931Y-24805D01*
X42931Y-24805D02*
X43198Y-24805D01*
X43198Y-24805D02*
X45770Y-24805D01*
X45770Y-24805D02*
X48581Y-24805D01*
X51420Y-24805D02*
X51750Y-24805D01*
X51750Y-24805D02*
X59675Y-24805D01*
X40325Y-24885D02*
X41121Y-24885D01*
X42818Y-24885D02*
X42931Y-24885D01*
X42931Y-24885D02*
X43198Y-24885D01*
X43198Y-24885D02*
X45770Y-24885D01*
X45770Y-24885D02*
X48661Y-24885D01*
X51340Y-24885D02*
X51750Y-24885D01*
X51750Y-24885D02*
X59675Y-24885D01*
X40325Y-24965D02*
X41088Y-24965D01*
X42851Y-24965D02*
X42931Y-24965D01*
X42931Y-24965D02*
X43198Y-24965D01*
X43198Y-24965D02*
X45770Y-24965D01*
X45770Y-24965D02*
X48741Y-24965D01*
X51260Y-24965D02*
X51750Y-24965D01*
X51750Y-24965D02*
X59675Y-24965D01*
X40325Y-25045D02*
X41055Y-25045D01*
X42884Y-25045D02*
X42931Y-25045D01*
X42931Y-25045D02*
X43198Y-25045D01*
X43198Y-25045D02*
X45770Y-25045D01*
X45770Y-25045D02*
X48821Y-25045D01*
X51180Y-25045D02*
X51750Y-25045D01*
X51750Y-25045D02*
X59675Y-25045D01*
X40325Y-25125D02*
X41022Y-25125D01*
X42917Y-25125D02*
X42931Y-25125D01*
X42931Y-25125D02*
X43198Y-25125D01*
X43198Y-25125D02*
X45770Y-25125D01*
X45770Y-25125D02*
X48901Y-25125D01*
X51100Y-25125D02*
X51750Y-25125D01*
X51750Y-25125D02*
X59675Y-25125D01*
X40325Y-25205D02*
X41020Y-25205D01*
X42920Y-25205D02*
X42931Y-25205D01*
X42931Y-25205D02*
X43198Y-25205D01*
X43198Y-25205D02*
X45770Y-25205D01*
X45770Y-25205D02*
X48981Y-25205D01*
X51020Y-25205D02*
X51750Y-25205D01*
X51750Y-25205D02*
X59675Y-25205D01*
X40325Y-25285D02*
X41020Y-25285D01*
X42920Y-25285D02*
X42931Y-25285D01*
X42931Y-25285D02*
X43198Y-25285D01*
X43198Y-25285D02*
X45770Y-25285D01*
X45770Y-25285D02*
X49134Y-25285D01*
X50867Y-25285D02*
X51750Y-25285D01*
X51750Y-25285D02*
X59675Y-25285D01*
X40325Y-25365D02*
X41020Y-25365D01*
X42920Y-25365D02*
X42931Y-25365D01*
X42931Y-25365D02*
X43198Y-25365D01*
X43198Y-25365D02*
X45770Y-25365D01*
X45770Y-25365D02*
X49326Y-25365D01*
X50674Y-25365D02*
X51750Y-25365D01*
X51750Y-25365D02*
X59675Y-25365D01*
X40325Y-25445D02*
X41020Y-25445D01*
X42920Y-25445D02*
X42931Y-25445D01*
X42931Y-25445D02*
X43198Y-25445D01*
X43198Y-25445D02*
X45770Y-25445D01*
X45770Y-25445D02*
X49519Y-25445D01*
X50480Y-25445D02*
X51750Y-25445D01*
X51750Y-25445D02*
X59675Y-25445D01*
X40325Y-25525D02*
X41028Y-25525D01*
X42914Y-25525D02*
X42931Y-25525D01*
X42931Y-25525D02*
X43198Y-25525D01*
X43198Y-25525D02*
X45770Y-25525D01*
X45770Y-25525D02*
X51750Y-25525D01*
X51750Y-25525D02*
X59675Y-25525D01*
X40325Y-25605D02*
X41061Y-25605D01*
X42881Y-25605D02*
X42931Y-25605D01*
X42931Y-25605D02*
X43198Y-25605D01*
X43198Y-25605D02*
X45770Y-25605D01*
X45770Y-25605D02*
X51750Y-25605D01*
X51750Y-25605D02*
X59675Y-25605D01*
X40325Y-25685D02*
X41094Y-25685D01*
X42848Y-25685D02*
X42931Y-25685D01*
X42931Y-25685D02*
X43198Y-25685D01*
X43198Y-25685D02*
X45770Y-25685D01*
X45770Y-25685D02*
X51750Y-25685D01*
X51750Y-25685D02*
X59675Y-25685D01*
X40325Y-25765D02*
X41127Y-25765D01*
X42815Y-25765D02*
X42931Y-25765D01*
X42931Y-25765D02*
X43198Y-25765D01*
X43198Y-25765D02*
X45770Y-25765D01*
X45770Y-25765D02*
X51750Y-25765D01*
X51750Y-25765D02*
X59675Y-25765D01*
X40325Y-25845D02*
X41160Y-25845D01*
X42781Y-25845D02*
X42931Y-25845D01*
X42931Y-25845D02*
X43198Y-25845D01*
X43198Y-25845D02*
X45770Y-25845D01*
X45770Y-25845D02*
X51750Y-25845D01*
X51750Y-25845D02*
X59675Y-25845D01*
X40325Y-25925D02*
X41232Y-25925D01*
X42709Y-25925D02*
X42931Y-25925D01*
X42931Y-25925D02*
X43198Y-25925D01*
X43198Y-25925D02*
X45770Y-25925D01*
X45770Y-25925D02*
X51750Y-25925D01*
X51750Y-25925D02*
X59675Y-25925D01*
X40325Y-26005D02*
X41312Y-26005D01*
X42629Y-26005D02*
X42931Y-26005D01*
X42931Y-26005D02*
X43198Y-26005D01*
X43198Y-26005D02*
X45770Y-26005D01*
X45770Y-26005D02*
X51750Y-26005D01*
X51750Y-26005D02*
X59675Y-26005D01*
X40325Y-26085D02*
X41392Y-26085D01*
X42549Y-26085D02*
X42931Y-26085D01*
X42931Y-26085D02*
X43198Y-26085D01*
X43198Y-26085D02*
X45770Y-26085D01*
X45770Y-26085D02*
X51750Y-26085D01*
X51750Y-26085D02*
X59675Y-26085D01*
X40325Y-26165D02*
X41528Y-26165D01*
X42413Y-26165D02*
X42931Y-26165D01*
X42931Y-26165D02*
X43198Y-26165D01*
X43198Y-26165D02*
X45770Y-26165D01*
X45770Y-26165D02*
X51750Y-26165D01*
X51750Y-26165D02*
X59675Y-26165D01*
X40325Y-26245D02*
X41720Y-26245D01*
X42219Y-26245D02*
X42931Y-26245D01*
X42931Y-26245D02*
X43198Y-26245D01*
X43198Y-26245D02*
X45770Y-26245D01*
X45770Y-26245D02*
X51750Y-26245D01*
X51750Y-26245D02*
X59675Y-26245D01*
X40325Y-26325D02*
X42931Y-26325D01*
X42931Y-26325D02*
X43198Y-26325D01*
X43198Y-26325D02*
X45770Y-26325D01*
X45770Y-26325D02*
X51750Y-26325D01*
X51750Y-26325D02*
X59675Y-26325D01*
X40325Y-26405D02*
X42931Y-26405D01*
X42931Y-26405D02*
X43198Y-26405D01*
X43198Y-26405D02*
X45770Y-26405D01*
X45770Y-26405D02*
X51750Y-26405D01*
X51750Y-26405D02*
X59675Y-26405D01*
X40325Y-26485D02*
X42931Y-26485D01*
X42931Y-26485D02*
X43198Y-26485D01*
X43198Y-26485D02*
X45770Y-26485D01*
X45770Y-26485D02*
X51750Y-26485D01*
X51750Y-26485D02*
X59675Y-26485D01*
X40325Y-26565D02*
X42931Y-26565D01*
X42931Y-26565D02*
X43198Y-26565D01*
X43198Y-26565D02*
X45770Y-26565D01*
X45770Y-26565D02*
X51750Y-26565D01*
X51750Y-26565D02*
X59675Y-26565D01*
X40325Y-26645D02*
X42931Y-26645D01*
X42931Y-26645D02*
X43198Y-26645D01*
X43198Y-26645D02*
X45770Y-26645D01*
X45770Y-26645D02*
X51750Y-26645D01*
X51750Y-26645D02*
X59675Y-26645D01*
X40325Y-26725D02*
X42931Y-26725D01*
X42931Y-26725D02*
X43198Y-26725D01*
X43198Y-26725D02*
X45770Y-26725D01*
X45770Y-26725D02*
X51750Y-26725D01*
X51750Y-26725D02*
X59675Y-26725D01*
X40325Y-26805D02*
X42931Y-26805D01*
X42931Y-26805D02*
X43198Y-26805D01*
X43198Y-26805D02*
X45770Y-26805D01*
X45770Y-26805D02*
X51750Y-26805D01*
X51750Y-26805D02*
X59675Y-26805D01*
X40325Y-26885D02*
X42931Y-26885D01*
X42931Y-26885D02*
X43198Y-26885D01*
X43198Y-26885D02*
X45770Y-26885D01*
X45770Y-26885D02*
X51750Y-26885D01*
X51750Y-26885D02*
X59675Y-26885D01*
X40325Y-26965D02*
X42931Y-26965D01*
X42931Y-26965D02*
X43198Y-26965D01*
X43198Y-26965D02*
X45770Y-26965D01*
X45770Y-26965D02*
X51750Y-26965D01*
X51750Y-26965D02*
X59675Y-26965D01*
X40325Y-27045D02*
X42931Y-27045D01*
X42931Y-27045D02*
X43198Y-27045D01*
X43198Y-27045D02*
X45770Y-27045D01*
X45770Y-27045D02*
X51750Y-27045D01*
X51750Y-27045D02*
X59675Y-27045D01*
X40325Y-27125D02*
X42931Y-27125D01*
X42931Y-27125D02*
X43198Y-27125D01*
X43198Y-27125D02*
X45770Y-27125D01*
X45770Y-27125D02*
X51750Y-27125D01*
X51750Y-27125D02*
X59675Y-27125D01*
X40325Y-27205D02*
X42931Y-27205D01*
X42931Y-27205D02*
X43198Y-27205D01*
X43198Y-27205D02*
X45770Y-27205D01*
X45770Y-27205D02*
X51750Y-27205D01*
X51750Y-27205D02*
X59675Y-27205D01*
X40325Y-27285D02*
X42931Y-27285D01*
X42931Y-27285D02*
X43198Y-27285D01*
X43198Y-27285D02*
X45770Y-27285D01*
X45770Y-27285D02*
X51750Y-27285D01*
X51750Y-27285D02*
X59675Y-27285D01*
X40325Y-27365D02*
X42931Y-27365D01*
X42931Y-27365D02*
X43198Y-27365D01*
X43198Y-27365D02*
X45770Y-27365D01*
X45770Y-27365D02*
X51750Y-27365D01*
X51750Y-27365D02*
X59675Y-27365D01*
X40325Y-27445D02*
X42931Y-27445D01*
X42931Y-27445D02*
X43198Y-27445D01*
X43198Y-27445D02*
X45770Y-27445D01*
X45770Y-27445D02*
X51750Y-27445D01*
X51750Y-27445D02*
X59675Y-27445D01*
X40325Y-27525D02*
X42931Y-27525D01*
X42931Y-27525D02*
X43198Y-27525D01*
X43198Y-27525D02*
X45770Y-27525D01*
X45770Y-27525D02*
X51750Y-27525D01*
X51750Y-27525D02*
X59675Y-27525D01*
X40325Y-27605D02*
X42931Y-27605D01*
X42931Y-27605D02*
X43198Y-27605D01*
X43198Y-27605D02*
X45770Y-27605D01*
X45770Y-27605D02*
X51750Y-27605D01*
X51750Y-27605D02*
X59675Y-27605D01*
X40325Y-27685D02*
X42931Y-27685D01*
X42931Y-27685D02*
X43198Y-27685D01*
X43198Y-27685D02*
X45770Y-27685D01*
X45770Y-27685D02*
X51750Y-27685D01*
X51750Y-27685D02*
X59675Y-27685D01*
X40325Y-27765D02*
X42931Y-27765D01*
X42931Y-27765D02*
X43198Y-27765D01*
X43198Y-27765D02*
X45770Y-27765D01*
X45770Y-27765D02*
X51750Y-27765D01*
X51750Y-27765D02*
X59675Y-27765D01*
X40325Y-27845D02*
X42931Y-27845D01*
X42931Y-27845D02*
X43198Y-27845D01*
X43198Y-27845D02*
X45770Y-27845D01*
X45770Y-27845D02*
X51750Y-27845D01*
X51750Y-27845D02*
X59675Y-27845D01*
X40325Y-27925D02*
X42931Y-27925D01*
X42931Y-27925D02*
X43198Y-27925D01*
X43198Y-27925D02*
X45770Y-27925D01*
X45770Y-27925D02*
X51750Y-27925D01*
X51750Y-27925D02*
X59675Y-27925D01*
X40325Y-28005D02*
X42931Y-28005D01*
X42931Y-28005D02*
X43198Y-28005D01*
X43198Y-28005D02*
X45770Y-28005D01*
X45770Y-28005D02*
X51750Y-28005D01*
X51750Y-28005D02*
X59675Y-28005D01*
X40325Y-28085D02*
X42931Y-28085D01*
X42931Y-28085D02*
X43198Y-28085D01*
X43198Y-28085D02*
X45770Y-28085D01*
X45770Y-28085D02*
X51750Y-28085D01*
X51750Y-28085D02*
X59675Y-28085D01*
X40325Y-28165D02*
X42931Y-28165D01*
X42931Y-28165D02*
X43198Y-28165D01*
X43198Y-28165D02*
X45770Y-28165D01*
X45770Y-28165D02*
X51750Y-28165D01*
X51750Y-28165D02*
X59675Y-28165D01*
X40325Y-28245D02*
X42931Y-28245D01*
X42931Y-28245D02*
X43198Y-28245D01*
X43198Y-28245D02*
X45770Y-28245D01*
X45770Y-28245D02*
X51750Y-28245D01*
X51750Y-28245D02*
X59675Y-28245D01*
X40325Y-28325D02*
X42931Y-28325D01*
X42931Y-28325D02*
X43198Y-28325D01*
X43198Y-28325D02*
X45770Y-28325D01*
X45770Y-28325D02*
X51750Y-28325D01*
X51750Y-28325D02*
X59675Y-28325D01*
X40325Y-28405D02*
X42931Y-28405D01*
X42931Y-28405D02*
X43198Y-28405D01*
X43198Y-28405D02*
X45770Y-28405D01*
X45770Y-28405D02*
X51750Y-28405D01*
X51750Y-28405D02*
X59675Y-28405D01*
X40325Y-28485D02*
X42931Y-28485D01*
X42931Y-28485D02*
X43198Y-28485D01*
X43198Y-28485D02*
X45770Y-28485D01*
X45770Y-28485D02*
X51750Y-28485D01*
X51750Y-28485D02*
X59675Y-28485D01*
X40325Y-28565D02*
X42931Y-28565D01*
X42931Y-28565D02*
X43198Y-28565D01*
X43198Y-28565D02*
X45770Y-28565D01*
X45770Y-28565D02*
X51750Y-28565D01*
X51750Y-28565D02*
X59675Y-28565D01*
X40325Y-28645D02*
X42931Y-28645D01*
X42931Y-28645D02*
X43198Y-28645D01*
X43198Y-28645D02*
X45770Y-28645D01*
X45770Y-28645D02*
X51750Y-28645D01*
X51750Y-28645D02*
X59675Y-28645D01*
X40325Y-28725D02*
X42931Y-28725D01*
X42931Y-28725D02*
X43198Y-28725D01*
X43198Y-28725D02*
X45770Y-28725D01*
X45770Y-28725D02*
X51750Y-28725D01*
X51750Y-28725D02*
X59675Y-28725D01*
X40325Y-28805D02*
X42931Y-28805D01*
X42931Y-28805D02*
X43198Y-28805D01*
X43198Y-28805D02*
X45770Y-28805D01*
X45770Y-28805D02*
X51750Y-28805D01*
X51750Y-28805D02*
X59675Y-28805D01*
X40325Y-28885D02*
X42931Y-28885D01*
X42931Y-28885D02*
X43198Y-28885D01*
X43198Y-28885D02*
X45770Y-28885D01*
X45770Y-28885D02*
X51750Y-28885D01*
X51750Y-28885D02*
X59675Y-28885D01*
X40325Y-28965D02*
X42931Y-28965D01*
X42931Y-28965D02*
X43198Y-28965D01*
X43198Y-28965D02*
X45770Y-28965D01*
X45770Y-28965D02*
X51750Y-28965D01*
X51750Y-28965D02*
X59675Y-28965D01*
X40325Y-29045D02*
X42931Y-29045D01*
X42931Y-29045D02*
X43198Y-29045D01*
X43198Y-29045D02*
X45770Y-29045D01*
X45770Y-29045D02*
X51750Y-29045D01*
X51750Y-29045D02*
X59675Y-29045D01*
X40325Y-29125D02*
X42931Y-29125D01*
X42931Y-29125D02*
X43198Y-29125D01*
X43198Y-29125D02*
X45770Y-29125D01*
X45770Y-29125D02*
X51750Y-29125D01*
X51750Y-29125D02*
X59675Y-29125D01*
X40325Y-29205D02*
X42931Y-29205D01*
X42931Y-29205D02*
X43198Y-29205D01*
X43198Y-29205D02*
X45770Y-29205D01*
X45770Y-29205D02*
X51750Y-29205D01*
X51750Y-29205D02*
X59675Y-29205D01*
X40325Y-29285D02*
X42931Y-29285D01*
X42931Y-29285D02*
X43198Y-29285D01*
X43198Y-29285D02*
X45770Y-29285D01*
X45770Y-29285D02*
X51750Y-29285D01*
X51750Y-29285D02*
X59675Y-29285D01*
X40325Y-29365D02*
X42931Y-29365D01*
X42931Y-29365D02*
X43198Y-29365D01*
X43198Y-29365D02*
X45770Y-29365D01*
X45770Y-29365D02*
X51750Y-29365D01*
X51750Y-29365D02*
X59675Y-29365D01*
X40325Y-29445D02*
X42931Y-29445D01*
X42931Y-29445D02*
X43198Y-29445D01*
X43198Y-29445D02*
X45770Y-29445D01*
X45770Y-29445D02*
X51750Y-29445D01*
X51750Y-29445D02*
X59675Y-29445D01*
X40325Y-29525D02*
X42931Y-29525D01*
X42931Y-29525D02*
X43198Y-29525D01*
X43198Y-29525D02*
X45770Y-29525D01*
X45770Y-29525D02*
X51750Y-29525D01*
X51750Y-29525D02*
X59675Y-29525D01*
X40325Y-29605D02*
X42931Y-29605D01*
X42931Y-29605D02*
X43198Y-29605D01*
X43198Y-29605D02*
X45770Y-29605D01*
X45770Y-29605D02*
X51750Y-29605D01*
X51750Y-29605D02*
X59675Y-29605D01*
X40325Y-29685D02*
X42931Y-29685D01*
X42931Y-29685D02*
X43198Y-29685D01*
X43198Y-29685D02*
X45770Y-29685D01*
X45770Y-29685D02*
X51750Y-29685D01*
X51750Y-29685D02*
X59675Y-29685D01*
X40325Y-29765D02*
X42931Y-29765D01*
X42931Y-29765D02*
X43198Y-29765D01*
X43198Y-29765D02*
X45770Y-29765D01*
X45770Y-29765D02*
X51750Y-29765D01*
X51750Y-29765D02*
X59675Y-29765D01*
X40325Y-29845D02*
X42931Y-29845D01*
X42931Y-29845D02*
X43198Y-29845D01*
X43198Y-29845D02*
X45770Y-29845D01*
X45770Y-29845D02*
X51750Y-29845D01*
X51750Y-29845D02*
X59675Y-29845D01*
X40325Y-29925D02*
X42931Y-29925D01*
X42931Y-29925D02*
X43198Y-29925D01*
X43198Y-29925D02*
X45770Y-29925D01*
X45770Y-29925D02*
X51750Y-29925D01*
X51750Y-29925D02*
X59675Y-29925D01*
X40325Y-30005D02*
X42931Y-30005D01*
X42931Y-30005D02*
X43198Y-30005D01*
X43198Y-30005D02*
X45770Y-30005D01*
X45770Y-30005D02*
X51750Y-30005D01*
X51750Y-30005D02*
X59675Y-30005D01*
X40325Y-30085D02*
X42931Y-30085D01*
X42931Y-30085D02*
X43198Y-30085D01*
X43198Y-30085D02*
X45770Y-30085D01*
X45770Y-30085D02*
X51750Y-30085D01*
X51750Y-30085D02*
X59675Y-30085D01*
X40325Y-30165D02*
X42931Y-30165D01*
X42931Y-30165D02*
X43198Y-30165D01*
X43198Y-30165D02*
X45770Y-30165D01*
X45770Y-30165D02*
X51750Y-30165D01*
X51750Y-30165D02*
X59675Y-30165D01*
X40325Y-30245D02*
X42931Y-30245D01*
X42931Y-30245D02*
X43198Y-30245D01*
X43198Y-30245D02*
X45770Y-30245D01*
X45770Y-30245D02*
X51750Y-30245D01*
X51750Y-30245D02*
X59675Y-30245D01*
X40325Y-30325D02*
X42931Y-30325D01*
X42931Y-30325D02*
X43198Y-30325D01*
X43198Y-30325D02*
X45770Y-30325D01*
X45770Y-30325D02*
X51750Y-30325D01*
X51750Y-30325D02*
X59675Y-30325D01*
X40325Y-30405D02*
X42931Y-30405D01*
X42931Y-30405D02*
X43198Y-30405D01*
X43198Y-30405D02*
X45770Y-30405D01*
X45770Y-30405D02*
X51750Y-30405D01*
X51750Y-30405D02*
X59675Y-30405D01*
X40325Y-30485D02*
X42931Y-30485D01*
X42931Y-30485D02*
X43198Y-30485D01*
X43198Y-30485D02*
X45770Y-30485D01*
X45770Y-30485D02*
X51750Y-30485D01*
X51750Y-30485D02*
X59675Y-30485D01*
X40325Y-30565D02*
X42931Y-30565D01*
X42931Y-30565D02*
X43198Y-30565D01*
X43198Y-30565D02*
X45770Y-30565D01*
X45770Y-30565D02*
X51750Y-30565D01*
X51750Y-30565D02*
X59675Y-30565D01*
X40325Y-30645D02*
X42931Y-30645D01*
X42931Y-30645D02*
X43198Y-30645D01*
X43198Y-30645D02*
X45770Y-30645D01*
X45770Y-30645D02*
X51750Y-30645D01*
X51750Y-30645D02*
X59675Y-30645D01*
X40325Y-30725D02*
X42931Y-30725D01*
X42931Y-30725D02*
X43198Y-30725D01*
X43198Y-30725D02*
X45770Y-30725D01*
X45770Y-30725D02*
X51750Y-30725D01*
X51750Y-30725D02*
X59675Y-30725D01*
X40325Y-30805D02*
X42931Y-30805D01*
X42931Y-30805D02*
X43198Y-30805D01*
X43198Y-30805D02*
X45770Y-30805D01*
X45770Y-30805D02*
X51750Y-30805D01*
X51750Y-30805D02*
X59675Y-30805D01*
X40325Y-30885D02*
X42931Y-30885D01*
X42931Y-30885D02*
X43198Y-30885D01*
X43198Y-30885D02*
X45770Y-30885D01*
X45770Y-30885D02*
X51750Y-30885D01*
X51750Y-30885D02*
X59675Y-30885D01*
X40325Y-30965D02*
X42931Y-30965D01*
X42931Y-30965D02*
X43198Y-30965D01*
X43198Y-30965D02*
X45770Y-30965D01*
X45770Y-30965D02*
X51750Y-30965D01*
X51750Y-30965D02*
X59675Y-30965D01*
X40325Y-31045D02*
X42931Y-31045D01*
X42931Y-31045D02*
X43198Y-31045D01*
X43198Y-31045D02*
X45770Y-31045D01*
X45770Y-31045D02*
X51750Y-31045D01*
X51750Y-31045D02*
X59675Y-31045D01*
X40325Y-31125D02*
X42931Y-31125D01*
X42931Y-31125D02*
X43198Y-31125D01*
X43198Y-31125D02*
X45770Y-31125D01*
X45770Y-31125D02*
X51750Y-31125D01*
X51750Y-31125D02*
X59675Y-31125D01*
X40325Y-31205D02*
X42931Y-31205D01*
X42931Y-31205D02*
X43198Y-31205D01*
X43198Y-31205D02*
X45770Y-31205D01*
X45770Y-31205D02*
X51750Y-31205D01*
X51750Y-31205D02*
X59675Y-31205D01*
X40325Y-31285D02*
X42931Y-31285D01*
X42931Y-31285D02*
X43198Y-31285D01*
X43198Y-31285D02*
X45770Y-31285D01*
X45770Y-31285D02*
X51750Y-31285D01*
X51750Y-31285D02*
X59675Y-31285D01*
X40325Y-31365D02*
X42931Y-31365D01*
X42931Y-31365D02*
X43198Y-31365D01*
X43198Y-31365D02*
X45770Y-31365D01*
X45770Y-31365D02*
X51750Y-31365D01*
X51750Y-31365D02*
X59675Y-31365D01*
X40325Y-31445D02*
X42931Y-31445D01*
X42931Y-31445D02*
X43198Y-31445D01*
X43198Y-31445D02*
X45770Y-31445D01*
X45770Y-31445D02*
X51750Y-31445D01*
X51750Y-31445D02*
X59675Y-31445D01*
X40325Y-31525D02*
X42931Y-31525D01*
X42931Y-31525D02*
X43198Y-31525D01*
X43198Y-31525D02*
X45770Y-31525D01*
X45770Y-31525D02*
X51750Y-31525D01*
X51750Y-31525D02*
X59675Y-31525D01*
X40325Y-31605D02*
X42931Y-31605D01*
X42931Y-31605D02*
X43198Y-31605D01*
X43198Y-31605D02*
X45770Y-31605D01*
X45770Y-31605D02*
X51750Y-31605D01*
X51750Y-31605D02*
X59675Y-31605D01*
X40325Y-31685D02*
X42931Y-31685D01*
X42931Y-31685D02*
X43198Y-31685D01*
X43198Y-31685D02*
X45770Y-31685D01*
X45770Y-31685D02*
X51750Y-31685D01*
X51750Y-31685D02*
X59675Y-31685D01*
X40325Y-31765D02*
X42931Y-31765D01*
X42931Y-31765D02*
X43198Y-31765D01*
X43198Y-31765D02*
X45770Y-31765D01*
X45770Y-31765D02*
X51750Y-31765D01*
X51750Y-31765D02*
X59675Y-31765D01*
X40325Y-31845D02*
X42931Y-31845D01*
X42931Y-31845D02*
X43198Y-31845D01*
X43198Y-31845D02*
X45770Y-31845D01*
X45770Y-31845D02*
X51750Y-31845D01*
X51750Y-31845D02*
X59675Y-31845D01*
X40325Y-31925D02*
X42931Y-31925D01*
X42931Y-31925D02*
X43198Y-31925D01*
X43198Y-31925D02*
X45770Y-31925D01*
X45770Y-31925D02*
X51750Y-31925D01*
X51750Y-31925D02*
X59675Y-31925D01*
X40325Y-32005D02*
X42931Y-32005D01*
X42931Y-32005D02*
X43198Y-32005D01*
X43198Y-32005D02*
X45770Y-32005D01*
X45770Y-32005D02*
X51750Y-32005D01*
X51750Y-32005D02*
X59675Y-32005D01*
X40325Y-32085D02*
X42931Y-32085D01*
X42931Y-32085D02*
X43198Y-32085D01*
X43198Y-32085D02*
X45770Y-32085D01*
X45770Y-32085D02*
X51750Y-32085D01*
X51750Y-32085D02*
X59675Y-32085D01*
X40325Y-32165D02*
X42931Y-32165D01*
X42931Y-32165D02*
X43198Y-32165D01*
X43198Y-32165D02*
X45770Y-32165D01*
X45770Y-32165D02*
X51750Y-32165D01*
X51750Y-32165D02*
X59675Y-32165D01*
X40325Y-32245D02*
X42931Y-32245D01*
X42931Y-32245D02*
X43198Y-32245D01*
X43198Y-32245D02*
X45770Y-32245D01*
X45770Y-32245D02*
X51750Y-32245D01*
X51750Y-32245D02*
X59675Y-32245D01*
X40325Y-32325D02*
X42931Y-32325D01*
X42931Y-32325D02*
X43198Y-32325D01*
X43198Y-32325D02*
X45770Y-32325D01*
X45770Y-32325D02*
X51750Y-32325D01*
X51750Y-32325D02*
X59675Y-32325D01*
X40325Y-32405D02*
X42931Y-32405D01*
X42931Y-32405D02*
X43198Y-32405D01*
X43198Y-32405D02*
X45770Y-32405D01*
X45770Y-32405D02*
X51750Y-32405D01*
X51750Y-32405D02*
X59675Y-32405D01*
X40325Y-32485D02*
X42931Y-32485D01*
X42931Y-32485D02*
X43198Y-32485D01*
X43198Y-32485D02*
X45770Y-32485D01*
X45770Y-32485D02*
X51750Y-32485D01*
X51750Y-32485D02*
X59675Y-32485D01*
X40325Y-32565D02*
X42931Y-32565D01*
X42931Y-32565D02*
X43198Y-32565D01*
X43198Y-32565D02*
X45770Y-32565D01*
X45770Y-32565D02*
X51750Y-32565D01*
X51750Y-32565D02*
X59675Y-32565D01*
X40325Y-32645D02*
X42931Y-32645D01*
X42931Y-32645D02*
X43198Y-32645D01*
X43198Y-32645D02*
X45770Y-32645D01*
X45770Y-32645D02*
X51750Y-32645D01*
X51750Y-32645D02*
X59675Y-32645D01*
X40325Y-32725D02*
X42931Y-32725D01*
X42931Y-32725D02*
X43198Y-32725D01*
X43198Y-32725D02*
X45770Y-32725D01*
X45770Y-32725D02*
X51750Y-32725D01*
X51750Y-32725D02*
X59675Y-32725D01*
X40325Y-32805D02*
X42931Y-32805D01*
X42931Y-32805D02*
X43198Y-32805D01*
X43198Y-32805D02*
X45770Y-32805D01*
X45770Y-32805D02*
X51750Y-32805D01*
X51750Y-32805D02*
X59675Y-32805D01*
X40325Y-32885D02*
X42931Y-32885D01*
X42931Y-32885D02*
X43198Y-32885D01*
X43198Y-32885D02*
X45770Y-32885D01*
X45770Y-32885D02*
X51750Y-32885D01*
X51750Y-32885D02*
X59675Y-32885D01*
X40325Y-32965D02*
X42931Y-32965D01*
X42931Y-32965D02*
X43198Y-32965D01*
X43198Y-32965D02*
X45770Y-32965D01*
X45770Y-32965D02*
X51750Y-32965D01*
X51750Y-32965D02*
X59675Y-32965D01*
X40325Y-33045D02*
X42931Y-33045D01*
X42931Y-33045D02*
X43198Y-33045D01*
X43198Y-33045D02*
X45770Y-33045D01*
X45770Y-33045D02*
X51750Y-33045D01*
X51750Y-33045D02*
X59675Y-33045D01*
X40325Y-33125D02*
X42931Y-33125D01*
X42931Y-33125D02*
X43198Y-33125D01*
X43198Y-33125D02*
X45770Y-33125D01*
X45770Y-33125D02*
X51750Y-33125D01*
X51750Y-33125D02*
X59675Y-33125D01*
X40325Y-33205D02*
X42931Y-33205D01*
X42931Y-33205D02*
X43198Y-33205D01*
X43198Y-33205D02*
X45770Y-33205D01*
X45770Y-33205D02*
X51750Y-33205D01*
X51750Y-33205D02*
X59675Y-33205D01*
X40325Y-33285D02*
X42931Y-33285D01*
X42931Y-33285D02*
X43198Y-33285D01*
X43198Y-33285D02*
X45770Y-33285D01*
X45770Y-33285D02*
X51750Y-33285D01*
X51750Y-33285D02*
X59675Y-33285D01*
X40325Y-33365D02*
X42931Y-33365D01*
X42931Y-33365D02*
X43198Y-33365D01*
X43198Y-33365D02*
X45770Y-33365D01*
X45770Y-33365D02*
X51750Y-33365D01*
X51750Y-33365D02*
X59675Y-33365D01*
X40325Y-33445D02*
X42931Y-33445D01*
X42931Y-33445D02*
X43198Y-33445D01*
X43198Y-33445D02*
X45770Y-33445D01*
X45770Y-33445D02*
X51750Y-33445D01*
X51750Y-33445D02*
X59675Y-33445D01*
X40325Y-33525D02*
X42931Y-33525D01*
X42931Y-33525D02*
X43198Y-33525D01*
X43198Y-33525D02*
X45770Y-33525D01*
X45770Y-33525D02*
X51750Y-33525D01*
X51750Y-33525D02*
X59675Y-33525D01*
X40325Y-33605D02*
X42931Y-33605D01*
X42931Y-33605D02*
X43198Y-33605D01*
X43198Y-33605D02*
X45770Y-33605D01*
X45770Y-33605D02*
X51750Y-33605D01*
X51750Y-33605D02*
X59675Y-33605D01*
X40325Y-33685D02*
X42931Y-33685D01*
X42931Y-33685D02*
X43198Y-33685D01*
X43198Y-33685D02*
X45770Y-33685D01*
X45770Y-33685D02*
X51750Y-33685D01*
X51750Y-33685D02*
X59675Y-33685D01*
X40325Y-33765D02*
X42931Y-33765D01*
X42931Y-33765D02*
X43198Y-33765D01*
X43198Y-33765D02*
X45770Y-33765D01*
X45770Y-33765D02*
X51750Y-33765D01*
X51750Y-33765D02*
X59675Y-33765D01*
X40325Y-33845D02*
X42931Y-33845D01*
X42931Y-33845D02*
X43198Y-33845D01*
X43198Y-33845D02*
X45770Y-33845D01*
X45770Y-33845D02*
X51750Y-33845D01*
X51750Y-33845D02*
X59675Y-33845D01*
X40325Y-33925D02*
X42931Y-33925D01*
X42931Y-33925D02*
X43198Y-33925D01*
X43198Y-33925D02*
X45770Y-33925D01*
X45770Y-33925D02*
X51750Y-33925D01*
X51750Y-33925D02*
X59675Y-33925D01*
X40325Y-34005D02*
X42931Y-34005D01*
X42931Y-34005D02*
X43198Y-34005D01*
X43198Y-34005D02*
X45770Y-34005D01*
X45770Y-34005D02*
X51750Y-34005D01*
X51750Y-34005D02*
X59675Y-34005D01*
X40325Y-34085D02*
X42931Y-34085D01*
X42931Y-34085D02*
X43198Y-34085D01*
X43198Y-34085D02*
X45770Y-34085D01*
X45770Y-34085D02*
X51750Y-34085D01*
X51750Y-34085D02*
X59675Y-34085D01*
X40325Y-34165D02*
X42931Y-34165D01*
X42931Y-34165D02*
X43198Y-34165D01*
X43198Y-34165D02*
X45770Y-34165D01*
X45770Y-34165D02*
X51750Y-34165D01*
X51750Y-34165D02*
X59675Y-34165D01*
X40325Y-34245D02*
X42931Y-34245D01*
X42931Y-34245D02*
X43198Y-34245D01*
X43198Y-34245D02*
X45770Y-34245D01*
X45770Y-34245D02*
X51750Y-34245D01*
X51750Y-34245D02*
X59675Y-34245D01*
X40325Y-34325D02*
X42931Y-34325D01*
X42931Y-34325D02*
X43198Y-34325D01*
X43198Y-34325D02*
X45770Y-34325D01*
X45770Y-34325D02*
X51750Y-34325D01*
X51750Y-34325D02*
X59675Y-34325D01*
X40325Y-34405D02*
X42931Y-34405D01*
X42931Y-34405D02*
X43198Y-34405D01*
X43198Y-34405D02*
X45770Y-34405D01*
X45770Y-34405D02*
X51750Y-34405D01*
X51750Y-34405D02*
X59675Y-34405D01*
X40325Y-34485D02*
X42931Y-34485D01*
X42931Y-34485D02*
X43198Y-34485D01*
X43198Y-34485D02*
X45770Y-34485D01*
X45770Y-34485D02*
X51750Y-34485D01*
X51750Y-34485D02*
X59675Y-34485D01*
X40325Y-34565D02*
X42931Y-34565D01*
X42931Y-34565D02*
X43198Y-34565D01*
X43198Y-34565D02*
X45770Y-34565D01*
X45770Y-34565D02*
X51750Y-34565D01*
X51750Y-34565D02*
X59675Y-34565D01*
X40325Y-34645D02*
X42931Y-34645D01*
X42931Y-34645D02*
X43198Y-34645D01*
X43198Y-34645D02*
X45770Y-34645D01*
X45770Y-34645D02*
X51750Y-34645D01*
X51750Y-34645D02*
X59675Y-34645D01*
X40325Y-34725D02*
X42931Y-34725D01*
X42931Y-34725D02*
X43198Y-34725D01*
X43198Y-34725D02*
X45770Y-34725D01*
X45770Y-34725D02*
X51750Y-34725D01*
X51750Y-34725D02*
X59675Y-34725D01*
X40325Y-34805D02*
X42931Y-34805D01*
X42931Y-34805D02*
X43198Y-34805D01*
X43198Y-34805D02*
X45770Y-34805D01*
X45770Y-34805D02*
X51750Y-34805D01*
X51750Y-34805D02*
X59675Y-34805D01*
X40325Y-34885D02*
X42931Y-34885D01*
X42931Y-34885D02*
X43198Y-34885D01*
X43198Y-34885D02*
X45770Y-34885D01*
X45770Y-34885D02*
X51750Y-34885D01*
X51750Y-34885D02*
X59675Y-34885D01*
X40325Y-34965D02*
X42931Y-34965D01*
X42931Y-34965D02*
X43198Y-34965D01*
X43198Y-34965D02*
X45770Y-34965D01*
X45770Y-34965D02*
X51750Y-34965D01*
X51750Y-34965D02*
X59675Y-34965D01*
X40325Y-35045D02*
X42931Y-35045D01*
X42931Y-35045D02*
X43198Y-35045D01*
X43198Y-35045D02*
X45770Y-35045D01*
X45770Y-35045D02*
X51750Y-35045D01*
X51750Y-35045D02*
X59675Y-35045D01*
X40325Y-35125D02*
X42931Y-35125D01*
X42931Y-35125D02*
X43198Y-35125D01*
X43198Y-35125D02*
X45770Y-35125D01*
X45770Y-35125D02*
X51750Y-35125D01*
X51750Y-35125D02*
X59675Y-35125D01*
X40325Y-35205D02*
X42931Y-35205D01*
X42931Y-35205D02*
X43198Y-35205D01*
X43198Y-35205D02*
X45770Y-35205D01*
X45770Y-35205D02*
X51750Y-35205D01*
X51750Y-35205D02*
X59675Y-35205D01*
X40325Y-35285D02*
X42931Y-35285D01*
X42931Y-35285D02*
X43198Y-35285D01*
X43198Y-35285D02*
X45770Y-35285D01*
X45770Y-35285D02*
X51750Y-35285D01*
X51750Y-35285D02*
X59675Y-35285D01*
X40325Y-35365D02*
X42931Y-35365D01*
X42931Y-35365D02*
X43198Y-35365D01*
X43198Y-35365D02*
X45770Y-35365D01*
X45770Y-35365D02*
X51750Y-35365D01*
X51750Y-35365D02*
X59675Y-35365D01*
X40325Y-35445D02*
X42931Y-35445D01*
X42931Y-35445D02*
X43198Y-35445D01*
X43198Y-35445D02*
X45770Y-35445D01*
X45770Y-35445D02*
X51750Y-35445D01*
X51750Y-35445D02*
X59675Y-35445D01*
X40325Y-35525D02*
X42931Y-35525D01*
X42931Y-35525D02*
X43198Y-35525D01*
X43198Y-35525D02*
X45770Y-35525D01*
X45770Y-35525D02*
X51750Y-35525D01*
X51750Y-35525D02*
X59675Y-35525D01*
X40325Y-35605D02*
X42931Y-35605D01*
X42931Y-35605D02*
X43198Y-35605D01*
X43198Y-35605D02*
X45770Y-35605D01*
X45770Y-35605D02*
X51750Y-35605D01*
X51750Y-35605D02*
X59675Y-35605D01*
X40325Y-35685D02*
X42931Y-35685D01*
X42931Y-35685D02*
X43198Y-35685D01*
X43198Y-35685D02*
X45770Y-35685D01*
X45770Y-35685D02*
X51750Y-35685D01*
X51750Y-35685D02*
X59675Y-35685D01*
X40325Y-35765D02*
X42931Y-35765D01*
X42931Y-35765D02*
X43198Y-35765D01*
X43198Y-35765D02*
X45770Y-35765D01*
X45770Y-35765D02*
X51750Y-35765D01*
X51750Y-35765D02*
X59675Y-35765D01*
X40325Y-35845D02*
X42931Y-35845D01*
X42931Y-35845D02*
X43198Y-35845D01*
X43198Y-35845D02*
X45770Y-35845D01*
X45770Y-35845D02*
X51750Y-35845D01*
X51750Y-35845D02*
X59675Y-35845D01*
X40325Y-35925D02*
X42931Y-35925D01*
X42931Y-35925D02*
X43198Y-35925D01*
X43198Y-35925D02*
X45770Y-35925D01*
X45770Y-35925D02*
X51750Y-35925D01*
X51750Y-35925D02*
X59675Y-35925D01*
X40325Y-36005D02*
X42931Y-36005D01*
X42931Y-36005D02*
X43198Y-36005D01*
X43198Y-36005D02*
X45770Y-36005D01*
X45770Y-36005D02*
X51750Y-36005D01*
X51750Y-36005D02*
X59675Y-36005D01*
X40325Y-36085D02*
X42931Y-36085D01*
X42931Y-36085D02*
X43198Y-36085D01*
X43198Y-36085D02*
X45770Y-36085D01*
X45770Y-36085D02*
X51750Y-36085D01*
X51750Y-36085D02*
X59675Y-36085D01*
X40325Y-36165D02*
X42931Y-36165D01*
X42931Y-36165D02*
X43198Y-36165D01*
X43198Y-36165D02*
X45770Y-36165D01*
X45770Y-36165D02*
X51750Y-36165D01*
X51750Y-36165D02*
X59675Y-36165D01*
X40325Y-36245D02*
X42931Y-36245D01*
X42931Y-36245D02*
X43198Y-36245D01*
X43198Y-36245D02*
X45770Y-36245D01*
X45770Y-36245D02*
X51750Y-36245D01*
X51750Y-36245D02*
X59675Y-36245D01*
X40325Y-36325D02*
X42931Y-36325D01*
X42931Y-36325D02*
X43198Y-36325D01*
X43198Y-36325D02*
X45770Y-36325D01*
X45770Y-36325D02*
X51750Y-36325D01*
X51750Y-36325D02*
X59675Y-36325D01*
X40325Y-36405D02*
X42931Y-36405D01*
X42931Y-36405D02*
X43198Y-36405D01*
X43198Y-36405D02*
X45770Y-36405D01*
X45770Y-36405D02*
X51750Y-36405D01*
X51750Y-36405D02*
X59675Y-36405D01*
X40325Y-36485D02*
X42931Y-36485D01*
X42931Y-36485D02*
X43198Y-36485D01*
X43198Y-36485D02*
X45770Y-36485D01*
X45770Y-36485D02*
X51750Y-36485D01*
X51750Y-36485D02*
X59675Y-36485D01*
X40325Y-36565D02*
X42931Y-36565D01*
X42931Y-36565D02*
X43198Y-36565D01*
X43198Y-36565D02*
X45770Y-36565D01*
X45770Y-36565D02*
X51750Y-36565D01*
X51750Y-36565D02*
X59675Y-36565D01*
X40325Y-36645D02*
X42931Y-36645D01*
X42931Y-36645D02*
X43198Y-36645D01*
X43198Y-36645D02*
X45770Y-36645D01*
X45770Y-36645D02*
X51750Y-36645D01*
X51750Y-36645D02*
X59675Y-36645D01*
X40325Y-36725D02*
X42931Y-36725D01*
X42931Y-36725D02*
X43198Y-36725D01*
X43198Y-36725D02*
X45770Y-36725D01*
X45770Y-36725D02*
X51750Y-36725D01*
X51750Y-36725D02*
X59675Y-36725D01*
X40325Y-36805D02*
X42931Y-36805D01*
X42931Y-36805D02*
X43198Y-36805D01*
X43198Y-36805D02*
X45770Y-36805D01*
X45770Y-36805D02*
X51750Y-36805D01*
X51750Y-36805D02*
X59675Y-36805D01*
X40325Y-36885D02*
X42931Y-36885D01*
X42931Y-36885D02*
X43198Y-36885D01*
X43198Y-36885D02*
X45770Y-36885D01*
X45770Y-36885D02*
X51750Y-36885D01*
X51750Y-36885D02*
X59675Y-36885D01*
X40325Y-36965D02*
X42931Y-36965D01*
X42931Y-36965D02*
X43198Y-36965D01*
X43198Y-36965D02*
X45770Y-36965D01*
X45770Y-36965D02*
X51750Y-36965D01*
X51750Y-36965D02*
X59675Y-36965D01*
X40325Y-37045D02*
X42931Y-37045D01*
X42931Y-37045D02*
X43198Y-37045D01*
X43198Y-37045D02*
X45770Y-37045D01*
X45770Y-37045D02*
X51750Y-37045D01*
X51750Y-37045D02*
X59675Y-37045D01*
X40325Y-37125D02*
X42931Y-37125D01*
X42931Y-37125D02*
X43198Y-37125D01*
X43198Y-37125D02*
X45770Y-37125D01*
X45770Y-37125D02*
X51750Y-37125D01*
X51750Y-37125D02*
X59675Y-37125D01*
X40325Y-37205D02*
X42931Y-37205D01*
X42931Y-37205D02*
X43198Y-37205D01*
X43198Y-37205D02*
X45770Y-37205D01*
X45770Y-37205D02*
X51750Y-37205D01*
X51750Y-37205D02*
X59675Y-37205D01*
X40325Y-37285D02*
X42931Y-37285D01*
X42931Y-37285D02*
X43198Y-37285D01*
X43198Y-37285D02*
X45770Y-37285D01*
X45770Y-37285D02*
X51750Y-37285D01*
X51750Y-37285D02*
X59675Y-37285D01*
X40325Y-37365D02*
X42931Y-37365D01*
X42931Y-37365D02*
X43198Y-37365D01*
X43198Y-37365D02*
X45770Y-37365D01*
X45770Y-37365D02*
X51750Y-37365D01*
X51750Y-37365D02*
X59675Y-37365D01*
X40325Y-37445D02*
X42931Y-37445D01*
X42931Y-37445D02*
X43198Y-37445D01*
X43198Y-37445D02*
X45770Y-37445D01*
X45770Y-37445D02*
X51750Y-37445D01*
X51750Y-37445D02*
X59675Y-37445D01*
X40325Y-37525D02*
X42931Y-37525D01*
X42931Y-37525D02*
X43198Y-37525D01*
X43198Y-37525D02*
X45770Y-37525D01*
X45770Y-37525D02*
X51750Y-37525D01*
X51750Y-37525D02*
X59675Y-37525D01*
X40325Y-37605D02*
X42931Y-37605D01*
X42931Y-37605D02*
X43198Y-37605D01*
X43198Y-37605D02*
X45770Y-37605D01*
X45770Y-37605D02*
X51750Y-37605D01*
X51750Y-37605D02*
X59675Y-37605D01*
X40325Y-37685D02*
X42931Y-37685D01*
X42931Y-37685D02*
X43198Y-37685D01*
X43198Y-37685D02*
X45770Y-37685D01*
X45770Y-37685D02*
X51750Y-37685D01*
X51750Y-37685D02*
X59675Y-37685D01*
X40325Y-37765D02*
X42931Y-37765D01*
X42931Y-37765D02*
X43198Y-37765D01*
X43198Y-37765D02*
X45770Y-37765D01*
X45770Y-37765D02*
X51750Y-37765D01*
X51750Y-37765D02*
X59675Y-37765D01*
X40325Y-37845D02*
X42931Y-37845D01*
X42931Y-37845D02*
X43198Y-37845D01*
X43198Y-37845D02*
X45770Y-37845D01*
X45770Y-37845D02*
X51750Y-37845D01*
X51750Y-37845D02*
X59675Y-37845D01*
X40325Y-37925D02*
X42931Y-37925D01*
X42931Y-37925D02*
X43198Y-37925D01*
X43198Y-37925D02*
X45770Y-37925D01*
X45770Y-37925D02*
X51750Y-37925D01*
X51750Y-37925D02*
X59675Y-37925D01*
X40325Y-38005D02*
X42931Y-38005D01*
X42931Y-38005D02*
X43198Y-38005D01*
X43198Y-38005D02*
X45770Y-38005D01*
X45770Y-38005D02*
X51750Y-38005D01*
X51750Y-38005D02*
X59675Y-38005D01*
X40325Y-38085D02*
X42931Y-38085D01*
X42931Y-38085D02*
X43198Y-38085D01*
X43198Y-38085D02*
X45770Y-38085D01*
X45770Y-38085D02*
X51750Y-38085D01*
X51750Y-38085D02*
X59675Y-38085D01*
X40325Y-38165D02*
X42931Y-38165D01*
X42931Y-38165D02*
X43198Y-38165D01*
X43198Y-38165D02*
X45770Y-38165D01*
X45770Y-38165D02*
X51750Y-38165D01*
X51750Y-38165D02*
X59675Y-38165D01*
X40325Y-38245D02*
X42931Y-38245D01*
X42931Y-38245D02*
X43198Y-38245D01*
X43198Y-38245D02*
X45770Y-38245D01*
X45770Y-38245D02*
X51750Y-38245D01*
X51750Y-38245D02*
X59675Y-38245D01*
X40325Y-38325D02*
X42931Y-38325D01*
X42931Y-38325D02*
X43198Y-38325D01*
X43198Y-38325D02*
X45770Y-38325D01*
X45770Y-38325D02*
X51750Y-38325D01*
X51750Y-38325D02*
X59675Y-38325D01*
X40325Y-38405D02*
X42931Y-38405D01*
X42931Y-38405D02*
X43198Y-38405D01*
X43198Y-38405D02*
X45770Y-38405D01*
X45770Y-38405D02*
X51750Y-38405D01*
X51750Y-38405D02*
X59675Y-38405D01*
X40325Y-38485D02*
X42931Y-38485D01*
X42931Y-38485D02*
X43198Y-38485D01*
X43198Y-38485D02*
X45770Y-38485D01*
X45770Y-38485D02*
X51750Y-38485D01*
X51750Y-38485D02*
X59675Y-38485D01*
X40325Y-38565D02*
X42931Y-38565D01*
X42931Y-38565D02*
X43198Y-38565D01*
X43198Y-38565D02*
X45770Y-38565D01*
X45770Y-38565D02*
X51750Y-38565D01*
X51750Y-38565D02*
X59675Y-38565D01*
X40325Y-38645D02*
X42931Y-38645D01*
X42931Y-38645D02*
X43198Y-38645D01*
X43198Y-38645D02*
X45770Y-38645D01*
X45770Y-38645D02*
X51750Y-38645D01*
X51750Y-38645D02*
X59675Y-38645D01*
X40325Y-38725D02*
X42931Y-38725D01*
X42931Y-38725D02*
X43198Y-38725D01*
X43198Y-38725D02*
X45770Y-38725D01*
X45770Y-38725D02*
X51750Y-38725D01*
X51750Y-38725D02*
X59675Y-38725D01*
X40325Y-38805D02*
X42931Y-38805D01*
X42931Y-38805D02*
X43198Y-38805D01*
X43198Y-38805D02*
X45770Y-38805D01*
X45770Y-38805D02*
X51750Y-38805D01*
X51750Y-38805D02*
X59675Y-38805D01*
X40325Y-38885D02*
X42931Y-38885D01*
X42931Y-38885D02*
X43198Y-38885D01*
X43198Y-38885D02*
X45770Y-38885D01*
X45770Y-38885D02*
X51750Y-38885D01*
X51750Y-38885D02*
X59675Y-38885D01*
X40325Y-38965D02*
X42931Y-38965D01*
X42931Y-38965D02*
X43198Y-38965D01*
X43198Y-38965D02*
X45770Y-38965D01*
X45770Y-38965D02*
X51750Y-38965D01*
X51750Y-38965D02*
X59675Y-38965D01*
X40325Y-39045D02*
X42931Y-39045D01*
X42931Y-39045D02*
X43198Y-39045D01*
X43198Y-39045D02*
X45770Y-39045D01*
X45770Y-39045D02*
X51750Y-39045D01*
X51750Y-39045D02*
X59675Y-39045D01*
X40325Y-39125D02*
X42931Y-39125D01*
X42931Y-39125D02*
X43198Y-39125D01*
X43198Y-39125D02*
X45770Y-39125D01*
X45770Y-39125D02*
X51750Y-39125D01*
X51750Y-39125D02*
X59675Y-39125D01*
X40325Y-39205D02*
X42931Y-39205D01*
X42931Y-39205D02*
X43198Y-39205D01*
X43198Y-39205D02*
X45770Y-39205D01*
X45770Y-39205D02*
X51750Y-39205D01*
X51750Y-39205D02*
X59675Y-39205D01*
X40325Y-39285D02*
X42931Y-39285D01*
X42931Y-39285D02*
X43198Y-39285D01*
X43198Y-39285D02*
X45770Y-39285D01*
X45770Y-39285D02*
X51750Y-39285D01*
X51750Y-39285D02*
X59675Y-39285D01*
X40325Y-39365D02*
X42931Y-39365D01*
X42931Y-39365D02*
X43198Y-39365D01*
X43198Y-39365D02*
X45770Y-39365D01*
X45770Y-39365D02*
X51750Y-39365D01*
X51750Y-39365D02*
X59675Y-39365D01*
X40325Y-39445D02*
X42931Y-39445D01*
X42931Y-39445D02*
X43198Y-39445D01*
X43198Y-39445D02*
X45770Y-39445D01*
X45770Y-39445D02*
X51750Y-39445D01*
X51750Y-39445D02*
X59675Y-39445D01*
X40325Y-39525D02*
X42931Y-39525D01*
X42931Y-39525D02*
X43198Y-39525D01*
X43198Y-39525D02*
X45770Y-39525D01*
X45770Y-39525D02*
X51750Y-39525D01*
X51750Y-39525D02*
X59675Y-39525D01*
X40325Y-39605D02*
X42931Y-39605D01*
X42931Y-39605D02*
X43198Y-39605D01*
X43198Y-39605D02*
X45770Y-39605D01*
X45770Y-39605D02*
X51750Y-39605D01*
X51750Y-39605D02*
X59675Y-39605D01*
X40325Y-39685D02*
X42931Y-39685D01*
X42931Y-39685D02*
X43198Y-39685D01*
X43198Y-39685D02*
X45770Y-39685D01*
X45770Y-39685D02*
X51750Y-39685D01*
X51750Y-39685D02*
X59675Y-39685D01*
X40325Y-39765D02*
X42931Y-39765D01*
X42931Y-39765D02*
X43198Y-39765D01*
X43198Y-39765D02*
X45770Y-39765D01*
X45770Y-39765D02*
X51750Y-39765D01*
X51750Y-39765D02*
X59675Y-39765D01*
X40325Y-39845D02*
X42931Y-39845D01*
X42931Y-39845D02*
X43198Y-39845D01*
X43198Y-39845D02*
X45770Y-39845D01*
X45770Y-39845D02*
X51750Y-39845D01*
X51750Y-39845D02*
X59675Y-39845D01*
X40325Y-39925D02*
X42931Y-39925D01*
X42931Y-39925D02*
X43198Y-39925D01*
X43198Y-39925D02*
X45770Y-39925D01*
X45770Y-39925D02*
X51750Y-39925D01*
X51750Y-39925D02*
X59675Y-39925D01*
X40325Y-40005D02*
X42931Y-40005D01*
X42931Y-40005D02*
X43198Y-40005D01*
X43198Y-40005D02*
X45770Y-40005D01*
X45770Y-40005D02*
X51750Y-40005D01*
X51750Y-40005D02*
X59675Y-40005D01*
X40325Y-40085D02*
X42931Y-40085D01*
X42931Y-40085D02*
X43198Y-40085D01*
X43198Y-40085D02*
X45770Y-40085D01*
X45770Y-40085D02*
X51750Y-40085D01*
X51750Y-40085D02*
X59675Y-40085D01*
X40325Y-40165D02*
X42931Y-40165D01*
X42931Y-40165D02*
X43198Y-40165D01*
X43198Y-40165D02*
X45770Y-40165D01*
X45770Y-40165D02*
X51750Y-40165D01*
X51750Y-40165D02*
X59675Y-40165D01*
X40325Y-40245D02*
X42931Y-40245D01*
X42931Y-40245D02*
X43198Y-40245D01*
X43198Y-40245D02*
X45770Y-40245D01*
X45770Y-40245D02*
X51750Y-40245D01*
X51750Y-40245D02*
X59675Y-40245D01*
X40325Y-40325D02*
X42931Y-40325D01*
X42931Y-40325D02*
X43198Y-40325D01*
X43198Y-40325D02*
X45770Y-40325D01*
X45770Y-40325D02*
X51750Y-40325D01*
X51750Y-40325D02*
X59675Y-40325D01*
X40325Y-40405D02*
X42931Y-40405D01*
X42931Y-40405D02*
X43198Y-40405D01*
X43198Y-40405D02*
X45770Y-40405D01*
X45770Y-40405D02*
X51750Y-40405D01*
X51750Y-40405D02*
X59675Y-40405D01*
X40325Y-40485D02*
X42931Y-40485D01*
X42931Y-40485D02*
X43198Y-40485D01*
X43198Y-40485D02*
X45770Y-40485D01*
X45770Y-40485D02*
X51750Y-40485D01*
X51750Y-40485D02*
X59675Y-40485D01*
X40325Y-40565D02*
X42931Y-40565D01*
X42931Y-40565D02*
X43198Y-40565D01*
X43198Y-40565D02*
X45770Y-40565D01*
X45770Y-40565D02*
X51750Y-40565D01*
X51750Y-40565D02*
X59675Y-40565D01*
X40325Y-40645D02*
X42931Y-40645D01*
X42931Y-40645D02*
X43198Y-40645D01*
X43198Y-40645D02*
X45770Y-40645D01*
X45770Y-40645D02*
X51750Y-40645D01*
X51750Y-40645D02*
X59675Y-40645D01*
X40325Y-40725D02*
X42931Y-40725D01*
X42931Y-40725D02*
X43198Y-40725D01*
X43198Y-40725D02*
X45770Y-40725D01*
X45770Y-40725D02*
X51750Y-40725D01*
X51750Y-40725D02*
X59675Y-40725D01*
X40325Y-40805D02*
X42931Y-40805D01*
X42931Y-40805D02*
X43198Y-40805D01*
X43198Y-40805D02*
X45770Y-40805D01*
X45770Y-40805D02*
X51750Y-40805D01*
X51750Y-40805D02*
X59675Y-40805D01*
X40325Y-40885D02*
X42931Y-40885D01*
X42931Y-40885D02*
X43198Y-40885D01*
X43198Y-40885D02*
X45770Y-40885D01*
X45770Y-40885D02*
X51750Y-40885D01*
X51750Y-40885D02*
X59675Y-40885D01*
X40325Y-40965D02*
X42931Y-40965D01*
X42931Y-40965D02*
X43198Y-40965D01*
X43198Y-40965D02*
X45770Y-40965D01*
X45770Y-40965D02*
X51750Y-40965D01*
X51750Y-40965D02*
X59675Y-40965D01*
X40325Y-41045D02*
X42931Y-41045D01*
X42931Y-41045D02*
X43198Y-41045D01*
X43198Y-41045D02*
X45770Y-41045D01*
X45770Y-41045D02*
X51750Y-41045D01*
X51750Y-41045D02*
X59675Y-41045D01*
X40325Y-41125D02*
X42931Y-41125D01*
X42931Y-41125D02*
X43198Y-41125D01*
X43198Y-41125D02*
X45770Y-41125D01*
X45770Y-41125D02*
X51750Y-41125D01*
X51750Y-41125D02*
X59675Y-41125D01*
X40325Y-41205D02*
X42931Y-41205D01*
X42931Y-41205D02*
X43198Y-41205D01*
X43198Y-41205D02*
X45770Y-41205D01*
X45770Y-41205D02*
X51750Y-41205D01*
X51750Y-41205D02*
X59675Y-41205D01*
X40325Y-41285D02*
X42931Y-41285D01*
X42931Y-41285D02*
X43198Y-41285D01*
X43198Y-41285D02*
X45770Y-41285D01*
X45770Y-41285D02*
X51750Y-41285D01*
X51750Y-41285D02*
X59675Y-41285D01*
X40325Y-41365D02*
X42931Y-41365D01*
X42931Y-41365D02*
X43198Y-41365D01*
X43198Y-41365D02*
X45770Y-41365D01*
X45770Y-41365D02*
X51750Y-41365D01*
X51750Y-41365D02*
X59675Y-41365D01*
X40325Y-41445D02*
X42931Y-41445D01*
X42931Y-41445D02*
X43198Y-41445D01*
X43198Y-41445D02*
X45770Y-41445D01*
X45770Y-41445D02*
X51750Y-41445D01*
X51750Y-41445D02*
X59675Y-41445D01*
X40325Y-41525D02*
X42931Y-41525D01*
X42931Y-41525D02*
X43198Y-41525D01*
X43198Y-41525D02*
X45770Y-41525D01*
X45770Y-41525D02*
X51750Y-41525D01*
X51750Y-41525D02*
X59675Y-41525D01*
X40325Y-41605D02*
X42931Y-41605D01*
X42931Y-41605D02*
X43198Y-41605D01*
X43198Y-41605D02*
X45770Y-41605D01*
X45770Y-41605D02*
X51750Y-41605D01*
X51750Y-41605D02*
X59675Y-41605D01*
X40325Y-41685D02*
X42931Y-41685D01*
X42931Y-41685D02*
X43198Y-41685D01*
X43198Y-41685D02*
X45770Y-41685D01*
X45770Y-41685D02*
X51750Y-41685D01*
X51750Y-41685D02*
X59675Y-41685D01*
X40325Y-41765D02*
X42931Y-41765D01*
X42931Y-41765D02*
X43198Y-41765D01*
X43198Y-41765D02*
X45770Y-41765D01*
X45770Y-41765D02*
X51750Y-41765D01*
X51750Y-41765D02*
X59675Y-41765D01*
X40325Y-41845D02*
X42931Y-41845D01*
X42931Y-41845D02*
X43198Y-41845D01*
X43198Y-41845D02*
X45770Y-41845D01*
X45770Y-41845D02*
X51750Y-41845D01*
X51750Y-41845D02*
X59675Y-41845D01*
X40325Y-41925D02*
X42931Y-41925D01*
X42931Y-41925D02*
X43198Y-41925D01*
X43198Y-41925D02*
X45770Y-41925D01*
X45770Y-41925D02*
X51750Y-41925D01*
X51750Y-41925D02*
X59675Y-41925D01*
X40325Y-42005D02*
X42931Y-42005D01*
X42931Y-42005D02*
X43198Y-42005D01*
X43198Y-42005D02*
X45770Y-42005D01*
X45770Y-42005D02*
X51750Y-42005D01*
X51750Y-42005D02*
X59675Y-42005D01*
X40325Y-42085D02*
X42931Y-42085D01*
X42931Y-42085D02*
X43198Y-42085D01*
X43198Y-42085D02*
X45770Y-42085D01*
X45770Y-42085D02*
X51750Y-42085D01*
X51750Y-42085D02*
X59675Y-42085D01*
X40325Y-42165D02*
X42931Y-42165D01*
X42931Y-42165D02*
X43198Y-42165D01*
X43198Y-42165D02*
X45770Y-42165D01*
X45770Y-42165D02*
X51750Y-42165D01*
X51750Y-42165D02*
X59675Y-42165D01*
X40325Y-42245D02*
X42931Y-42245D01*
X42931Y-42245D02*
X43198Y-42245D01*
X43198Y-42245D02*
X45770Y-42245D01*
X45770Y-42245D02*
X51750Y-42245D01*
X51750Y-42245D02*
X59675Y-42245D01*
X40325Y-42325D02*
X42931Y-42325D01*
X42931Y-42325D02*
X43198Y-42325D01*
X43198Y-42325D02*
X45770Y-42325D01*
X45770Y-42325D02*
X51750Y-42325D01*
X51750Y-42325D02*
X59675Y-42325D01*
X40325Y-42405D02*
X42931Y-42405D01*
X42931Y-42405D02*
X43198Y-42405D01*
X43198Y-42405D02*
X45770Y-42405D01*
X45770Y-42405D02*
X51750Y-42405D01*
X51750Y-42405D02*
X59675Y-42405D01*
X40325Y-42485D02*
X42931Y-42485D01*
X42931Y-42485D02*
X43198Y-42485D01*
X43198Y-42485D02*
X45770Y-42485D01*
X45770Y-42485D02*
X51750Y-42485D01*
X51750Y-42485D02*
X59675Y-42485D01*
X40325Y-42565D02*
X42931Y-42565D01*
X42931Y-42565D02*
X43198Y-42565D01*
X43198Y-42565D02*
X45770Y-42565D01*
X45770Y-42565D02*
X51750Y-42565D01*
X51750Y-42565D02*
X59675Y-42565D01*
X40325Y-42645D02*
X42931Y-42645D01*
X42931Y-42645D02*
X43198Y-42645D01*
X43198Y-42645D02*
X45770Y-42645D01*
X45770Y-42645D02*
X51750Y-42645D01*
X51750Y-42645D02*
X59675Y-42645D01*
X40325Y-42725D02*
X42931Y-42725D01*
X42931Y-42725D02*
X43198Y-42725D01*
X43198Y-42725D02*
X45770Y-42725D01*
X45770Y-42725D02*
X51750Y-42725D01*
X51750Y-42725D02*
X59675Y-42725D01*
X40325Y-42805D02*
X42931Y-42805D01*
X42931Y-42805D02*
X43198Y-42805D01*
X43198Y-42805D02*
X45770Y-42805D01*
X45770Y-42805D02*
X51750Y-42805D01*
X51750Y-42805D02*
X59675Y-42805D01*
X40325Y-42885D02*
X42931Y-42885D01*
X42931Y-42885D02*
X43198Y-42885D01*
X43198Y-42885D02*
X45770Y-42885D01*
X45770Y-42885D02*
X51750Y-42885D01*
X51750Y-42885D02*
X59675Y-42885D01*
X40325Y-42965D02*
X42931Y-42965D01*
X42931Y-42965D02*
X43198Y-42965D01*
X43198Y-42965D02*
X45770Y-42965D01*
X45770Y-42965D02*
X51750Y-42965D01*
X51750Y-42965D02*
X59675Y-42965D01*
X40325Y-43045D02*
X42931Y-43045D01*
X42931Y-43045D02*
X43198Y-43045D01*
X43198Y-43045D02*
X45770Y-43045D01*
X45770Y-43045D02*
X51750Y-43045D01*
X51750Y-43045D02*
X59675Y-43045D01*
X40325Y-43125D02*
X42931Y-43125D01*
X42931Y-43125D02*
X43198Y-43125D01*
X43198Y-43125D02*
X45770Y-43125D01*
X45770Y-43125D02*
X51750Y-43125D01*
X51750Y-43125D02*
X59675Y-43125D01*
X40325Y-43205D02*
X42931Y-43205D01*
X42931Y-43205D02*
X43198Y-43205D01*
X43198Y-43205D02*
X45770Y-43205D01*
X45770Y-43205D02*
X51750Y-43205D01*
X51750Y-43205D02*
X59675Y-43205D01*
X40325Y-43285D02*
X42931Y-43285D01*
X42931Y-43285D02*
X43198Y-43285D01*
X43198Y-43285D02*
X45770Y-43285D01*
X45770Y-43285D02*
X51750Y-43285D01*
X51750Y-43285D02*
X59675Y-43285D01*
X40325Y-43365D02*
X42931Y-43365D01*
X42931Y-43365D02*
X43198Y-43365D01*
X43198Y-43365D02*
X45770Y-43365D01*
X45770Y-43365D02*
X51750Y-43365D01*
X51750Y-43365D02*
X59675Y-43365D01*
X40325Y-43445D02*
X42931Y-43445D01*
X42931Y-43445D02*
X43198Y-43445D01*
X43198Y-43445D02*
X45770Y-43445D01*
X45770Y-43445D02*
X51750Y-43445D01*
X51750Y-43445D02*
X59675Y-43445D01*
X40325Y-43525D02*
X42931Y-43525D01*
X42931Y-43525D02*
X43198Y-43525D01*
X43198Y-43525D02*
X45770Y-43525D01*
X45770Y-43525D02*
X51750Y-43525D01*
X51750Y-43525D02*
X59675Y-43525D01*
X40325Y-43605D02*
X42931Y-43605D01*
X42931Y-43605D02*
X43198Y-43605D01*
X43198Y-43605D02*
X45770Y-43605D01*
X45770Y-43605D02*
X51750Y-43605D01*
X51750Y-43605D02*
X59675Y-43605D01*
X40325Y-43685D02*
X42931Y-43685D01*
X42931Y-43685D02*
X43198Y-43685D01*
X43198Y-43685D02*
X45770Y-43685D01*
X45770Y-43685D02*
X51750Y-43685D01*
X51750Y-43685D02*
X59675Y-43685D01*
X40325Y-43765D02*
X42931Y-43765D01*
X42931Y-43765D02*
X43198Y-43765D01*
X43198Y-43765D02*
X45770Y-43765D01*
X45770Y-43765D02*
X51750Y-43765D01*
X51750Y-43765D02*
X59675Y-43765D01*
X40325Y-43845D02*
X42931Y-43845D01*
X42931Y-43845D02*
X43198Y-43845D01*
X43198Y-43845D02*
X45770Y-43845D01*
X45770Y-43845D02*
X51750Y-43845D01*
X51750Y-43845D02*
X59675Y-43845D01*
X40325Y-43925D02*
X42931Y-43925D01*
X42931Y-43925D02*
X43198Y-43925D01*
X43198Y-43925D02*
X45770Y-43925D01*
X45770Y-43925D02*
X51750Y-43925D01*
X51750Y-43925D02*
X59675Y-43925D01*
X40325Y-44005D02*
X42931Y-44005D01*
X42931Y-44005D02*
X43198Y-44005D01*
X43198Y-44005D02*
X45770Y-44005D01*
X45770Y-44005D02*
X51750Y-44005D01*
X51750Y-44005D02*
X59675Y-44005D01*
X40325Y-44085D02*
X42931Y-44085D01*
X42931Y-44085D02*
X43198Y-44085D01*
X43198Y-44085D02*
X45770Y-44085D01*
X45770Y-44085D02*
X51750Y-44085D01*
X51750Y-44085D02*
X59675Y-44085D01*
X40325Y-44165D02*
X42931Y-44165D01*
X42931Y-44165D02*
X43198Y-44165D01*
X43198Y-44165D02*
X45770Y-44165D01*
X45770Y-44165D02*
X51750Y-44165D01*
X51750Y-44165D02*
X59675Y-44165D01*
X40325Y-44245D02*
X42931Y-44245D01*
X42931Y-44245D02*
X43198Y-44245D01*
X43198Y-44245D02*
X45770Y-44245D01*
X45770Y-44245D02*
X51750Y-44245D01*
X51750Y-44245D02*
X59675Y-44245D01*
X40325Y-44325D02*
X42931Y-44325D01*
X42931Y-44325D02*
X43198Y-44325D01*
X43198Y-44325D02*
X45770Y-44325D01*
X45770Y-44325D02*
X51750Y-44325D01*
X51750Y-44325D02*
X59675Y-44325D01*
X40325Y-44405D02*
X42931Y-44405D01*
X42931Y-44405D02*
X43198Y-44405D01*
X43198Y-44405D02*
X45770Y-44405D01*
X45770Y-44405D02*
X51750Y-44405D01*
X51750Y-44405D02*
X59675Y-44405D01*
X40325Y-44485D02*
X42931Y-44485D01*
X42931Y-44485D02*
X43198Y-44485D01*
X43198Y-44485D02*
X45770Y-44485D01*
X45770Y-44485D02*
X51750Y-44485D01*
X51750Y-44485D02*
X59675Y-44485D01*
X40325Y-44565D02*
X42931Y-44565D01*
X42931Y-44565D02*
X43198Y-44565D01*
X43198Y-44565D02*
X45770Y-44565D01*
X45770Y-44565D02*
X51750Y-44565D01*
X51750Y-44565D02*
X59675Y-44565D01*
X40325Y-44645D02*
X42931Y-44645D01*
X42931Y-44645D02*
X43198Y-44645D01*
X43198Y-44645D02*
X45770Y-44645D01*
X45770Y-44645D02*
X51750Y-44645D01*
X51750Y-44645D02*
X59675Y-44645D01*
X40325Y-44725D02*
X42931Y-44725D01*
X42931Y-44725D02*
X43198Y-44725D01*
X43198Y-44725D02*
X45770Y-44725D01*
X45770Y-44725D02*
X51750Y-44725D01*
X51750Y-44725D02*
X59675Y-44725D01*
X40325Y-44805D02*
X42931Y-44805D01*
X42931Y-44805D02*
X43198Y-44805D01*
X43198Y-44805D02*
X45770Y-44805D01*
X45770Y-44805D02*
X51750Y-44805D01*
X51750Y-44805D02*
X59675Y-44805D01*
X40325Y-44885D02*
X42931Y-44885D01*
X42931Y-44885D02*
X43198Y-44885D01*
X43198Y-44885D02*
X45770Y-44885D01*
X45770Y-44885D02*
X51750Y-44885D01*
X51750Y-44885D02*
X59675Y-44885D01*
X40325Y-44965D02*
X42931Y-44965D01*
X42931Y-44965D02*
X43198Y-44965D01*
X43198Y-44965D02*
X45770Y-44965D01*
X45770Y-44965D02*
X51750Y-44965D01*
X51750Y-44965D02*
X59675Y-44965D01*
X40325Y-45045D02*
X42931Y-45045D01*
X42931Y-45045D02*
X43198Y-45045D01*
X43198Y-45045D02*
X45770Y-45045D01*
X45770Y-45045D02*
X51750Y-45045D01*
X51750Y-45045D02*
X59675Y-45045D01*
X40325Y-45125D02*
X42931Y-45125D01*
X42931Y-45125D02*
X43198Y-45125D01*
X43198Y-45125D02*
X45770Y-45125D01*
X45770Y-45125D02*
X51750Y-45125D01*
X51750Y-45125D02*
X59675Y-45125D01*
X40325Y-45205D02*
X42931Y-45205D01*
X42931Y-45205D02*
X43198Y-45205D01*
X43198Y-45205D02*
X45770Y-45205D01*
X45770Y-45205D02*
X51750Y-45205D01*
X51750Y-45205D02*
X59675Y-45205D01*
X40325Y-45285D02*
X42931Y-45285D01*
X42931Y-45285D02*
X43198Y-45285D01*
X43198Y-45285D02*
X45770Y-45285D01*
X45770Y-45285D02*
X51750Y-45285D01*
X51750Y-45285D02*
X59675Y-45285D01*
X40325Y-45365D02*
X42931Y-45365D01*
X42931Y-45365D02*
X43198Y-45365D01*
X43198Y-45365D02*
X45770Y-45365D01*
X45770Y-45365D02*
X51750Y-45365D01*
X51750Y-45365D02*
X59675Y-45365D01*
X40325Y-45445D02*
X42931Y-45445D01*
X42931Y-45445D02*
X43198Y-45445D01*
X43198Y-45445D02*
X45770Y-45445D01*
X45770Y-45445D02*
X51750Y-45445D01*
X51750Y-45445D02*
X59675Y-45445D01*
X40325Y-45525D02*
X42931Y-45525D01*
X42931Y-45525D02*
X43198Y-45525D01*
X43198Y-45525D02*
X45770Y-45525D01*
X45770Y-45525D02*
X51750Y-45525D01*
X51750Y-45525D02*
X59675Y-45525D01*
X40325Y-45605D02*
X42931Y-45605D01*
X42931Y-45605D02*
X43198Y-45605D01*
X43198Y-45605D02*
X45770Y-45605D01*
X45770Y-45605D02*
X51750Y-45605D01*
X51750Y-45605D02*
X59675Y-45605D01*
X40325Y-45685D02*
X42931Y-45685D01*
X42931Y-45685D02*
X43198Y-45685D01*
X43198Y-45685D02*
X45770Y-45685D01*
X45770Y-45685D02*
X51750Y-45685D01*
X51750Y-45685D02*
X59675Y-45685D01*
X40325Y-45765D02*
X42931Y-45765D01*
X42931Y-45765D02*
X43198Y-45765D01*
X43198Y-45765D02*
X45770Y-45765D01*
X45770Y-45765D02*
X51750Y-45765D01*
X51750Y-45765D02*
X59675Y-45765D01*
X40325Y-45845D02*
X42931Y-45845D01*
X42931Y-45845D02*
X43198Y-45845D01*
X43198Y-45845D02*
X45770Y-45845D01*
X45770Y-45845D02*
X51750Y-45845D01*
X51750Y-45845D02*
X59675Y-45845D01*
X40325Y-45925D02*
X42931Y-45925D01*
X42931Y-45925D02*
X43198Y-45925D01*
X43198Y-45925D02*
X45770Y-45925D01*
X45770Y-45925D02*
X51750Y-45925D01*
X51750Y-45925D02*
X59675Y-45925D01*
X40325Y-46005D02*
X42931Y-46005D01*
X42931Y-46005D02*
X43198Y-46005D01*
X43198Y-46005D02*
X45770Y-46005D01*
X45770Y-46005D02*
X51750Y-46005D01*
X51750Y-46005D02*
X59675Y-46005D01*
X40325Y-46085D02*
X42931Y-46085D01*
X42931Y-46085D02*
X43198Y-46085D01*
X43198Y-46085D02*
X45770Y-46085D01*
X45770Y-46085D02*
X51750Y-46085D01*
X51750Y-46085D02*
X59675Y-46085D01*
X40325Y-46165D02*
X42931Y-46165D01*
X42931Y-46165D02*
X43198Y-46165D01*
X43198Y-46165D02*
X45770Y-46165D01*
X45770Y-46165D02*
X51750Y-46165D01*
X51750Y-46165D02*
X59675Y-46165D01*
X40325Y-46245D02*
X42931Y-46245D01*
X42931Y-46245D02*
X43198Y-46245D01*
X43198Y-46245D02*
X45770Y-46245D01*
X45770Y-46245D02*
X51750Y-46245D01*
X51750Y-46245D02*
X59675Y-46245D01*
X40325Y-46325D02*
X42931Y-46325D01*
X42931Y-46325D02*
X43198Y-46325D01*
X43198Y-46325D02*
X45770Y-46325D01*
X45770Y-46325D02*
X51750Y-46325D01*
X51750Y-46325D02*
X59675Y-46325D01*
X40325Y-46405D02*
X42931Y-46405D01*
X42931Y-46405D02*
X43198Y-46405D01*
X43198Y-46405D02*
X45770Y-46405D01*
X45770Y-46405D02*
X51750Y-46405D01*
X51750Y-46405D02*
X59675Y-46405D01*
X40325Y-46485D02*
X42931Y-46485D01*
X42931Y-46485D02*
X43198Y-46485D01*
X43198Y-46485D02*
X45770Y-46485D01*
X45770Y-46485D02*
X51750Y-46485D01*
X51750Y-46485D02*
X59675Y-46485D01*
X40325Y-46565D02*
X42931Y-46565D01*
X42931Y-46565D02*
X43198Y-46565D01*
X43198Y-46565D02*
X45770Y-46565D01*
X45770Y-46565D02*
X51750Y-46565D01*
X51750Y-46565D02*
X59675Y-46565D01*
X40325Y-46645D02*
X42931Y-46645D01*
X42931Y-46645D02*
X43198Y-46645D01*
X43198Y-46645D02*
X45770Y-46645D01*
X45770Y-46645D02*
X51750Y-46645D01*
X51750Y-46645D02*
X59675Y-46645D01*
X40325Y-46725D02*
X42931Y-46725D01*
X42931Y-46725D02*
X43198Y-46725D01*
X43198Y-46725D02*
X45770Y-46725D01*
X45770Y-46725D02*
X51750Y-46725D01*
X51750Y-46725D02*
X59675Y-46725D01*
X40325Y-46805D02*
X42931Y-46805D01*
X42931Y-46805D02*
X43198Y-46805D01*
X43198Y-46805D02*
X45770Y-46805D01*
X45770Y-46805D02*
X51750Y-46805D01*
X51750Y-46805D02*
X59675Y-46805D01*
X40325Y-46885D02*
X42931Y-46885D01*
X42931Y-46885D02*
X43198Y-46885D01*
X43198Y-46885D02*
X45770Y-46885D01*
X45770Y-46885D02*
X51750Y-46885D01*
X51750Y-46885D02*
X59675Y-46885D01*
X40325Y-46965D02*
X42931Y-46965D01*
X42931Y-46965D02*
X43198Y-46965D01*
X43198Y-46965D02*
X45770Y-46965D01*
X45770Y-46965D02*
X51750Y-46965D01*
X51750Y-46965D02*
X59675Y-46965D01*
X40325Y-47045D02*
X42931Y-47045D01*
X42931Y-47045D02*
X43198Y-47045D01*
X43198Y-47045D02*
X45770Y-47045D01*
X45770Y-47045D02*
X51750Y-47045D01*
X51750Y-47045D02*
X59675Y-47045D01*
X40325Y-47125D02*
X42931Y-47125D01*
X42931Y-47125D02*
X43198Y-47125D01*
X43198Y-47125D02*
X45770Y-47125D01*
X45770Y-47125D02*
X51750Y-47125D01*
X51750Y-47125D02*
X59675Y-47125D01*
X40325Y-47205D02*
X42931Y-47205D01*
X42931Y-47205D02*
X43198Y-47205D01*
X43198Y-47205D02*
X45770Y-47205D01*
X45770Y-47205D02*
X51750Y-47205D01*
X51750Y-47205D02*
X59675Y-47205D01*
X40325Y-47285D02*
X42931Y-47285D01*
X42931Y-47285D02*
X43198Y-47285D01*
X43198Y-47285D02*
X45770Y-47285D01*
X45770Y-47285D02*
X51750Y-47285D01*
X51750Y-47285D02*
X59675Y-47285D01*
X40325Y-47365D02*
X42931Y-47365D01*
X42931Y-47365D02*
X43198Y-47365D01*
X43198Y-47365D02*
X45770Y-47365D01*
X45770Y-47365D02*
X51750Y-47365D01*
X51750Y-47365D02*
X59675Y-47365D01*
X40325Y-47445D02*
X42931Y-47445D01*
X42931Y-47445D02*
X43198Y-47445D01*
X43198Y-47445D02*
X45770Y-47445D01*
X45770Y-47445D02*
X51750Y-47445D01*
X51750Y-47445D02*
X59675Y-47445D01*
X40325Y-47525D02*
X42931Y-47525D01*
X42931Y-47525D02*
X43198Y-47525D01*
X43198Y-47525D02*
X45770Y-47525D01*
X45770Y-47525D02*
X51750Y-47525D01*
X51750Y-47525D02*
X59675Y-47525D01*
X40325Y-47605D02*
X42931Y-47605D01*
X42931Y-47605D02*
X43198Y-47605D01*
X43198Y-47605D02*
X45770Y-47605D01*
X45770Y-47605D02*
X51750Y-47605D01*
X51750Y-47605D02*
X59675Y-47605D01*
X40325Y-47685D02*
X42931Y-47685D01*
X42931Y-47685D02*
X43198Y-47685D01*
X43198Y-47685D02*
X45770Y-47685D01*
X45770Y-47685D02*
X51750Y-47685D01*
X51750Y-47685D02*
X59675Y-47685D01*
X40325Y-47765D02*
X42931Y-47765D01*
X42931Y-47765D02*
X43198Y-47765D01*
X43198Y-47765D02*
X45770Y-47765D01*
X45770Y-47765D02*
X51750Y-47765D01*
X51750Y-47765D02*
X59675Y-47765D01*
X40325Y-47845D02*
X42931Y-47845D01*
X42931Y-47845D02*
X43198Y-47845D01*
X43198Y-47845D02*
X45770Y-47845D01*
X45770Y-47845D02*
X51750Y-47845D01*
X51750Y-47845D02*
X59675Y-47845D01*
X40325Y-47925D02*
X42931Y-47925D01*
X42931Y-47925D02*
X43198Y-47925D01*
X43198Y-47925D02*
X45770Y-47925D01*
X45770Y-47925D02*
X51750Y-47925D01*
X51750Y-47925D02*
X59675Y-47925D01*
X40325Y-48005D02*
X42931Y-48005D01*
X42931Y-48005D02*
X43198Y-48005D01*
X43198Y-48005D02*
X45770Y-48005D01*
X45770Y-48005D02*
X51750Y-48005D01*
X51750Y-48005D02*
X59675Y-48005D01*
X40325Y-48085D02*
X42931Y-48085D01*
X42931Y-48085D02*
X43198Y-48085D01*
X43198Y-48085D02*
X45770Y-48085D01*
X45770Y-48085D02*
X51750Y-48085D01*
X51750Y-48085D02*
X59675Y-48085D01*
X40325Y-48165D02*
X42931Y-48165D01*
X42931Y-48165D02*
X43198Y-48165D01*
X43198Y-48165D02*
X45770Y-48165D01*
X45770Y-48165D02*
X51750Y-48165D01*
X51750Y-48165D02*
X59675Y-48165D01*
X40325Y-48245D02*
X42931Y-48245D01*
X42931Y-48245D02*
X43198Y-48245D01*
X43198Y-48245D02*
X45770Y-48245D01*
X45770Y-48245D02*
X51750Y-48245D01*
X51750Y-48245D02*
X59675Y-48245D01*
X40325Y-48325D02*
X42931Y-48325D01*
X42931Y-48325D02*
X43198Y-48325D01*
X43198Y-48325D02*
X45770Y-48325D01*
X45770Y-48325D02*
X51750Y-48325D01*
X51750Y-48325D02*
X59675Y-48325D01*
X40325Y-48405D02*
X42931Y-48405D01*
X42931Y-48405D02*
X43198Y-48405D01*
X43198Y-48405D02*
X45770Y-48405D01*
X45770Y-48405D02*
X51750Y-48405D01*
X51750Y-48405D02*
X59675Y-48405D01*
X40325Y-48485D02*
X42931Y-48485D01*
X42931Y-48485D02*
X43198Y-48485D01*
X43198Y-48485D02*
X45770Y-48485D01*
X45770Y-48485D02*
X51750Y-48485D01*
X51750Y-48485D02*
X59675Y-48485D01*
X40325Y-48565D02*
X42931Y-48565D01*
X42931Y-48565D02*
X43198Y-48565D01*
X43198Y-48565D02*
X45770Y-48565D01*
X45770Y-48565D02*
X51750Y-48565D01*
X51750Y-48565D02*
X59675Y-48565D01*
X40325Y-48645D02*
X42931Y-48645D01*
X42931Y-48645D02*
X43198Y-48645D01*
X43198Y-48645D02*
X45770Y-48645D01*
X45770Y-48645D02*
X51750Y-48645D01*
X51750Y-48645D02*
X59675Y-48645D01*
X40325Y-48725D02*
X42931Y-48725D01*
X42931Y-48725D02*
X43198Y-48725D01*
X43198Y-48725D02*
X45770Y-48725D01*
X45770Y-48725D02*
X51750Y-48725D01*
X51750Y-48725D02*
X59675Y-48725D01*
X40325Y-48805D02*
X42931Y-48805D01*
X42931Y-48805D02*
X43198Y-48805D01*
X43198Y-48805D02*
X45770Y-48805D01*
X45770Y-48805D02*
X51750Y-48805D01*
X51750Y-48805D02*
X59675Y-48805D01*
X40325Y-48885D02*
X42931Y-48885D01*
X42931Y-48885D02*
X43198Y-48885D01*
X43198Y-48885D02*
X45770Y-48885D01*
X45770Y-48885D02*
X51750Y-48885D01*
X51750Y-48885D02*
X59675Y-48885D01*
X40325Y-48965D02*
X42931Y-48965D01*
X42931Y-48965D02*
X43198Y-48965D01*
X43198Y-48965D02*
X45770Y-48965D01*
X45770Y-48965D02*
X51750Y-48965D01*
X51750Y-48965D02*
X59675Y-48965D01*
X40325Y-49045D02*
X42931Y-49045D01*
X42931Y-49045D02*
X43198Y-49045D01*
X43198Y-49045D02*
X45770Y-49045D01*
X45770Y-49045D02*
X51750Y-49045D01*
X51750Y-49045D02*
X59675Y-49045D01*
X40325Y-49125D02*
X42931Y-49125D01*
X42931Y-49125D02*
X43198Y-49125D01*
X43198Y-49125D02*
X45770Y-49125D01*
X45770Y-49125D02*
X51750Y-49125D01*
X51750Y-49125D02*
X59675Y-49125D01*
X40325Y-49205D02*
X42931Y-49205D01*
X42931Y-49205D02*
X43198Y-49205D01*
X43198Y-49205D02*
X45770Y-49205D01*
X45770Y-49205D02*
X51750Y-49205D01*
X51750Y-49205D02*
X59675Y-49205D01*
X40325Y-49285D02*
X42931Y-49285D01*
X42931Y-49285D02*
X43198Y-49285D01*
X43198Y-49285D02*
X45770Y-49285D01*
X45770Y-49285D02*
X51750Y-49285D01*
X51750Y-49285D02*
X59675Y-49285D01*
X40325Y-49365D02*
X42931Y-49365D01*
X42931Y-49365D02*
X43198Y-49365D01*
X43198Y-49365D02*
X45770Y-49365D01*
X45770Y-49365D02*
X51750Y-49365D01*
X51750Y-49365D02*
X59675Y-49365D01*
X40325Y-49445D02*
X42931Y-49445D01*
X42931Y-49445D02*
X43198Y-49445D01*
X43198Y-49445D02*
X45770Y-49445D01*
X45770Y-49445D02*
X51750Y-49445D01*
X51750Y-49445D02*
X59675Y-49445D01*
X40325Y-49525D02*
X42931Y-49525D01*
X42931Y-49525D02*
X43198Y-49525D01*
X43198Y-49525D02*
X45770Y-49525D01*
X45770Y-49525D02*
X51750Y-49525D01*
X51750Y-49525D02*
X59675Y-49525D01*
X40325Y-49605D02*
X42931Y-49605D01*
X42931Y-49605D02*
X43198Y-49605D01*
X43198Y-49605D02*
X45770Y-49605D01*
X45770Y-49605D02*
X51750Y-49605D01*
X51750Y-49605D02*
X59675Y-49605D01*
X40325Y-49685D02*
X42931Y-49685D01*
X42931Y-49685D02*
X43198Y-49685D01*
X43198Y-49685D02*
X45770Y-49685D01*
X45770Y-49685D02*
X51750Y-49685D01*
X51750Y-49685D02*
X59675Y-49685D01*
X40325Y-49765D02*
X42931Y-49765D01*
X42931Y-49765D02*
X43198Y-49765D01*
X43198Y-49765D02*
X45770Y-49765D01*
X45770Y-49765D02*
X51750Y-49765D01*
X51750Y-49765D02*
X59675Y-49765D01*
X40325Y-49845D02*
X42931Y-49845D01*
X42931Y-49845D02*
X43198Y-49845D01*
X43198Y-49845D02*
X45770Y-49845D01*
X45770Y-49845D02*
X51750Y-49845D01*
X51750Y-49845D02*
X59675Y-49845D01*
X40325Y-49925D02*
X42931Y-49925D01*
X42931Y-49925D02*
X43198Y-49925D01*
X43198Y-49925D02*
X45770Y-49925D01*
X45770Y-49925D02*
X51750Y-49925D01*
X51750Y-49925D02*
X59675Y-49925D01*
X40325Y-50005D02*
X42931Y-50005D01*
X42931Y-50005D02*
X43198Y-50005D01*
X43198Y-50005D02*
X45770Y-50005D01*
X45770Y-50005D02*
X51750Y-50005D01*
X51750Y-50005D02*
X59675Y-50005D01*
X40325Y-50085D02*
X42931Y-50085D01*
X42931Y-50085D02*
X43198Y-50085D01*
X43198Y-50085D02*
X45770Y-50085D01*
X45770Y-50085D02*
X51750Y-50085D01*
X51750Y-50085D02*
X59675Y-50085D01*
X40325Y-50165D02*
X42931Y-50165D01*
X42931Y-50165D02*
X43198Y-50165D01*
X43198Y-50165D02*
X45770Y-50165D01*
X45770Y-50165D02*
X51750Y-50165D01*
X51750Y-50165D02*
X59675Y-50165D01*
X40325Y-50245D02*
X42931Y-50245D01*
X42931Y-50245D02*
X43198Y-50245D01*
X43198Y-50245D02*
X45770Y-50245D01*
X45770Y-50245D02*
X51750Y-50245D01*
X51750Y-50245D02*
X59675Y-50245D01*
X40325Y-50325D02*
X42931Y-50325D01*
X42931Y-50325D02*
X43198Y-50325D01*
X43198Y-50325D02*
X45770Y-50325D01*
X45770Y-50325D02*
X51750Y-50325D01*
X51750Y-50325D02*
X59675Y-50325D01*
X40325Y-50405D02*
X42931Y-50405D01*
X42931Y-50405D02*
X43198Y-50405D01*
X43198Y-50405D02*
X45770Y-50405D01*
X45770Y-50405D02*
X51750Y-50405D01*
X51750Y-50405D02*
X59675Y-50405D01*
X40325Y-50485D02*
X42931Y-50485D01*
X42931Y-50485D02*
X43198Y-50485D01*
X43198Y-50485D02*
X45770Y-50485D01*
X45770Y-50485D02*
X51750Y-50485D01*
X51750Y-50485D02*
X59675Y-50485D01*
X40325Y-50565D02*
X42931Y-50565D01*
X42931Y-50565D02*
X43198Y-50565D01*
X43198Y-50565D02*
X45770Y-50565D01*
X45770Y-50565D02*
X51750Y-50565D01*
X51750Y-50565D02*
X59675Y-50565D01*
X40325Y-50645D02*
X42931Y-50645D01*
X42931Y-50645D02*
X43198Y-50645D01*
X43198Y-50645D02*
X45770Y-50645D01*
X45770Y-50645D02*
X51750Y-50645D01*
X51750Y-50645D02*
X59675Y-50645D01*
X40325Y-50725D02*
X42931Y-50725D01*
X42931Y-50725D02*
X43198Y-50725D01*
X43198Y-50725D02*
X45770Y-50725D01*
X45770Y-50725D02*
X51750Y-50725D01*
X51750Y-50725D02*
X59675Y-50725D01*
X40325Y-50805D02*
X42931Y-50805D01*
X42931Y-50805D02*
X43198Y-50805D01*
X43198Y-50805D02*
X45770Y-50805D01*
X45770Y-50805D02*
X51750Y-50805D01*
X51750Y-50805D02*
X59675Y-50805D01*
X40325Y-50885D02*
X42931Y-50885D01*
X42931Y-50885D02*
X43198Y-50885D01*
X43198Y-50885D02*
X45770Y-50885D01*
X45770Y-50885D02*
X51750Y-50885D01*
X51750Y-50885D02*
X59675Y-50885D01*
X40325Y-50965D02*
X42931Y-50965D01*
X42931Y-50965D02*
X43198Y-50965D01*
X43198Y-50965D02*
X45770Y-50965D01*
X45770Y-50965D02*
X51750Y-50965D01*
X51750Y-50965D02*
X59675Y-50965D01*
X40325Y-51045D02*
X42931Y-51045D01*
X42931Y-51045D02*
X43198Y-51045D01*
X43198Y-51045D02*
X45770Y-51045D01*
X45770Y-51045D02*
X51750Y-51045D01*
X51750Y-51045D02*
X59675Y-51045D01*
X40325Y-51125D02*
X42931Y-51125D01*
X42931Y-51125D02*
X43198Y-51125D01*
X43198Y-51125D02*
X45770Y-51125D01*
X45770Y-51125D02*
X51750Y-51125D01*
X51750Y-51125D02*
X59675Y-51125D01*
X40325Y-51205D02*
X42931Y-51205D01*
X42931Y-51205D02*
X43198Y-51205D01*
X43198Y-51205D02*
X45770Y-51205D01*
X45770Y-51205D02*
X51750Y-51205D01*
X51750Y-51205D02*
X59675Y-51205D01*
X40325Y-51285D02*
X42931Y-51285D01*
X42931Y-51285D02*
X43198Y-51285D01*
X43198Y-51285D02*
X45770Y-51285D01*
X45770Y-51285D02*
X51750Y-51285D01*
X51750Y-51285D02*
X59675Y-51285D01*
X40325Y-51365D02*
X42931Y-51365D01*
X42931Y-51365D02*
X43198Y-51365D01*
X43198Y-51365D02*
X45770Y-51365D01*
X45770Y-51365D02*
X51750Y-51365D01*
X51750Y-51365D02*
X59675Y-51365D01*
X40325Y-51445D02*
X42931Y-51445D01*
X42931Y-51445D02*
X43198Y-51445D01*
X43198Y-51445D02*
X45770Y-51445D01*
X45770Y-51445D02*
X51750Y-51445D01*
X51750Y-51445D02*
X59675Y-51445D01*
X40325Y-51525D02*
X42931Y-51525D01*
X42931Y-51525D02*
X43198Y-51525D01*
X43198Y-51525D02*
X45770Y-51525D01*
X45770Y-51525D02*
X51750Y-51525D01*
X51750Y-51525D02*
X59675Y-51525D01*
X40325Y-51605D02*
X42931Y-51605D01*
X42931Y-51605D02*
X43198Y-51605D01*
X43198Y-51605D02*
X45770Y-51605D01*
X45770Y-51605D02*
X51750Y-51605D01*
X51750Y-51605D02*
X59675Y-51605D01*
X40325Y-51685D02*
X42931Y-51685D01*
X42931Y-51685D02*
X43198Y-51685D01*
X43198Y-51685D02*
X45770Y-51685D01*
X45770Y-51685D02*
X51750Y-51685D01*
X51750Y-51685D02*
X59675Y-51685D01*
X40325Y-51765D02*
X42931Y-51765D01*
X42931Y-51765D02*
X43198Y-51765D01*
X43198Y-51765D02*
X45770Y-51765D01*
X45770Y-51765D02*
X51750Y-51765D01*
X51750Y-51765D02*
X59675Y-51765D01*
X40325Y-51845D02*
X42931Y-51845D01*
X42931Y-51845D02*
X43198Y-51845D01*
X43198Y-51845D02*
X45770Y-51845D01*
X45770Y-51845D02*
X51750Y-51845D01*
X51750Y-51845D02*
X59675Y-51845D01*
X40325Y-51925D02*
X42931Y-51925D01*
X42931Y-51925D02*
X43198Y-51925D01*
X43198Y-51925D02*
X45770Y-51925D01*
X45770Y-51925D02*
X51750Y-51925D01*
X51750Y-51925D02*
X59675Y-51925D01*
X40325Y-52005D02*
X42931Y-52005D01*
X42931Y-52005D02*
X43198Y-52005D01*
X43198Y-52005D02*
X45770Y-52005D01*
X45770Y-52005D02*
X51750Y-52005D01*
X51750Y-52005D02*
X59675Y-52005D01*
X40325Y-52085D02*
X42931Y-52085D01*
X42931Y-52085D02*
X43198Y-52085D01*
X43198Y-52085D02*
X45770Y-52085D01*
X45770Y-52085D02*
X51750Y-52085D01*
X51750Y-52085D02*
X59675Y-52085D01*
X40325Y-52165D02*
X42931Y-52165D01*
X42931Y-52165D02*
X43198Y-52165D01*
X43198Y-52165D02*
X45770Y-52165D01*
X45770Y-52165D02*
X51750Y-52165D01*
X51750Y-52165D02*
X59675Y-52165D01*
X40325Y-52245D02*
X42931Y-52245D01*
X42931Y-52245D02*
X43198Y-52245D01*
X43198Y-52245D02*
X45770Y-52245D01*
X45770Y-52245D02*
X51750Y-52245D01*
X51750Y-52245D02*
X59675Y-52245D01*
X40325Y-52325D02*
X42931Y-52325D01*
X42931Y-52325D02*
X43198Y-52325D01*
X43198Y-52325D02*
X45770Y-52325D01*
X45770Y-52325D02*
X51750Y-52325D01*
X51750Y-52325D02*
X59675Y-52325D01*
X40325Y-52405D02*
X42931Y-52405D01*
X42931Y-52405D02*
X43198Y-52405D01*
X43198Y-52405D02*
X45770Y-52405D01*
X45770Y-52405D02*
X51750Y-52405D01*
X51750Y-52405D02*
X59675Y-52405D01*
X40325Y-52485D02*
X42931Y-52485D01*
X42931Y-52485D02*
X43198Y-52485D01*
X43198Y-52485D02*
X45770Y-52485D01*
X45770Y-52485D02*
X51750Y-52485D01*
X51750Y-52485D02*
X59675Y-52485D01*
X40325Y-52565D02*
X42931Y-52565D01*
X42931Y-52565D02*
X43198Y-52565D01*
X43198Y-52565D02*
X45770Y-52565D01*
X45770Y-52565D02*
X51750Y-52565D01*
X51750Y-52565D02*
X59675Y-52565D01*
X40325Y-52645D02*
X42931Y-52645D01*
X42931Y-52645D02*
X43198Y-52645D01*
X43198Y-52645D02*
X45770Y-52645D01*
X45770Y-52645D02*
X51750Y-52645D01*
X51750Y-52645D02*
X59675Y-52645D01*
X40325Y-52725D02*
X42931Y-52725D01*
X42931Y-52725D02*
X43198Y-52725D01*
X43198Y-52725D02*
X45770Y-52725D01*
X45770Y-52725D02*
X51750Y-52725D01*
X51750Y-52725D02*
X59675Y-52725D01*
X40325Y-52805D02*
X42931Y-52805D01*
X42931Y-52805D02*
X43198Y-52805D01*
X43198Y-52805D02*
X45770Y-52805D01*
X45770Y-52805D02*
X51750Y-52805D01*
X51750Y-52805D02*
X59675Y-52805D01*
X40325Y-52885D02*
X42931Y-52885D01*
X42931Y-52885D02*
X43198Y-52885D01*
X43198Y-52885D02*
X45770Y-52885D01*
X45770Y-52885D02*
X51750Y-52885D01*
X51750Y-52885D02*
X59675Y-52885D01*
X40325Y-52965D02*
X42931Y-52965D01*
X42931Y-52965D02*
X43198Y-52965D01*
X43198Y-52965D02*
X45770Y-52965D01*
X45770Y-52965D02*
X51750Y-52965D01*
X51750Y-52965D02*
X59675Y-52965D01*
X40325Y-53045D02*
X42931Y-53045D01*
X42931Y-53045D02*
X43198Y-53045D01*
X43198Y-53045D02*
X45770Y-53045D01*
X45770Y-53045D02*
X51750Y-53045D01*
X51750Y-53045D02*
X59675Y-53045D01*
X40325Y-53125D02*
X42931Y-53125D01*
X42931Y-53125D02*
X43198Y-53125D01*
X43198Y-53125D02*
X45770Y-53125D01*
X45770Y-53125D02*
X51750Y-53125D01*
X51750Y-53125D02*
X59675Y-53125D01*
X40325Y-53205D02*
X42931Y-53205D01*
X42931Y-53205D02*
X43198Y-53205D01*
X43198Y-53205D02*
X45770Y-53205D01*
X45770Y-53205D02*
X51750Y-53205D01*
X51750Y-53205D02*
X59675Y-53205D01*
X40325Y-53285D02*
X42931Y-53285D01*
X42931Y-53285D02*
X43198Y-53285D01*
X43198Y-53285D02*
X45770Y-53285D01*
X45770Y-53285D02*
X51750Y-53285D01*
X51750Y-53285D02*
X59675Y-53285D01*
X40325Y-53365D02*
X42931Y-53365D01*
X42931Y-53365D02*
X43198Y-53365D01*
X43198Y-53365D02*
X45770Y-53365D01*
X45770Y-53365D02*
X51750Y-53365D01*
X51750Y-53365D02*
X59675Y-53365D01*
X40325Y-53445D02*
X42931Y-53445D01*
X42931Y-53445D02*
X43198Y-53445D01*
X43198Y-53445D02*
X45770Y-53445D01*
X45770Y-53445D02*
X51750Y-53445D01*
X51750Y-53445D02*
X59675Y-53445D01*
X40325Y-53525D02*
X42931Y-53525D01*
X42931Y-53525D02*
X43198Y-53525D01*
X43198Y-53525D02*
X45770Y-53525D01*
X45770Y-53525D02*
X51750Y-53525D01*
X51750Y-53525D02*
X59675Y-53525D01*
X40325Y-53605D02*
X42931Y-53605D01*
X42931Y-53605D02*
X43198Y-53605D01*
X43198Y-53605D02*
X45770Y-53605D01*
X45770Y-53605D02*
X51750Y-53605D01*
X51750Y-53605D02*
X59675Y-53605D01*
X40325Y-53685D02*
X42931Y-53685D01*
X42931Y-53685D02*
X43198Y-53685D01*
X43198Y-53685D02*
X45770Y-53685D01*
X45770Y-53685D02*
X51750Y-53685D01*
X51750Y-53685D02*
X59675Y-53685D01*
X40325Y-53765D02*
X42931Y-53765D01*
X42931Y-53765D02*
X43198Y-53765D01*
X43198Y-53765D02*
X45770Y-53765D01*
X45770Y-53765D02*
X51750Y-53765D01*
X51750Y-53765D02*
X59675Y-53765D01*
X40325Y-53845D02*
X42931Y-53845D01*
X42931Y-53845D02*
X43198Y-53845D01*
X43198Y-53845D02*
X45770Y-53845D01*
X45770Y-53845D02*
X51750Y-53845D01*
X51750Y-53845D02*
X59675Y-53845D01*
X40325Y-53925D02*
X42931Y-53925D01*
X42931Y-53925D02*
X43198Y-53925D01*
X43198Y-53925D02*
X45770Y-53925D01*
X45770Y-53925D02*
X51750Y-53925D01*
X51750Y-53925D02*
X59675Y-53925D01*
X40325Y-54005D02*
X42931Y-54005D01*
X42931Y-54005D02*
X43198Y-54005D01*
X43198Y-54005D02*
X45770Y-54005D01*
X45770Y-54005D02*
X51750Y-54005D01*
X51750Y-54005D02*
X59675Y-54005D01*
X40325Y-54085D02*
X42931Y-54085D01*
X42931Y-54085D02*
X43198Y-54085D01*
X43198Y-54085D02*
X45770Y-54085D01*
X45770Y-54085D02*
X51750Y-54085D01*
X51750Y-54085D02*
X59675Y-54085D01*
X40325Y-54165D02*
X42931Y-54165D01*
X42931Y-54165D02*
X43198Y-54165D01*
X43198Y-54165D02*
X45770Y-54165D01*
X45770Y-54165D02*
X51750Y-54165D01*
X51750Y-54165D02*
X59675Y-54165D01*
X40325Y-54245D02*
X42931Y-54245D01*
X42931Y-54245D02*
X43198Y-54245D01*
X43198Y-54245D02*
X45770Y-54245D01*
X45770Y-54245D02*
X51750Y-54245D01*
X51750Y-54245D02*
X59675Y-54245D01*
X40325Y-54325D02*
X42931Y-54325D01*
X42931Y-54325D02*
X43198Y-54325D01*
X43198Y-54325D02*
X45770Y-54325D01*
X45770Y-54325D02*
X51750Y-54325D01*
X51750Y-54325D02*
X59675Y-54325D01*
X40325Y-54405D02*
X42931Y-54405D01*
X42931Y-54405D02*
X43198Y-54405D01*
X43198Y-54405D02*
X45770Y-54405D01*
X45770Y-54405D02*
X51750Y-54405D01*
X51750Y-54405D02*
X59675Y-54405D01*
X40325Y-54485D02*
X42931Y-54485D01*
X42931Y-54485D02*
X43198Y-54485D01*
X43198Y-54485D02*
X45770Y-54485D01*
X45770Y-54485D02*
X51750Y-54485D01*
X51750Y-54485D02*
X59675Y-54485D01*
X40325Y-54565D02*
X42931Y-54565D01*
X42931Y-54565D02*
X43198Y-54565D01*
X43198Y-54565D02*
X45770Y-54565D01*
X45770Y-54565D02*
X51750Y-54565D01*
X51750Y-54565D02*
X59675Y-54565D01*
X40325Y-54645D02*
X42931Y-54645D01*
X42931Y-54645D02*
X43198Y-54645D01*
X43198Y-54645D02*
X45770Y-54645D01*
X45770Y-54645D02*
X51750Y-54645D01*
X51750Y-54645D02*
X59675Y-54645D01*
X40325Y-54725D02*
X42931Y-54725D01*
X42931Y-54725D02*
X43198Y-54725D01*
X43198Y-54725D02*
X45770Y-54725D01*
X45770Y-54725D02*
X51750Y-54725D01*
X51750Y-54725D02*
X59675Y-54725D01*
X40325Y-54805D02*
X42931Y-54805D01*
X42931Y-54805D02*
X43198Y-54805D01*
X43198Y-54805D02*
X45770Y-54805D01*
X45770Y-54805D02*
X51750Y-54805D01*
X51750Y-54805D02*
X59675Y-54805D01*
X40325Y-54885D02*
X42931Y-54885D01*
X42931Y-54885D02*
X43198Y-54885D01*
X43198Y-54885D02*
X45770Y-54885D01*
X45770Y-54885D02*
X51750Y-54885D01*
X51750Y-54885D02*
X59675Y-54885D01*
X40325Y-54965D02*
X42931Y-54965D01*
X42931Y-54965D02*
X43198Y-54965D01*
X43198Y-54965D02*
X45770Y-54965D01*
X45770Y-54965D02*
X51750Y-54965D01*
X51750Y-54965D02*
X59675Y-54965D01*
X40325Y-55045D02*
X42931Y-55045D01*
X42931Y-55045D02*
X43198Y-55045D01*
X43198Y-55045D02*
X45770Y-55045D01*
X45770Y-55045D02*
X51750Y-55045D01*
X51750Y-55045D02*
X59675Y-55045D01*
X40325Y-55125D02*
X42931Y-55125D01*
X42931Y-55125D02*
X43198Y-55125D01*
X43198Y-55125D02*
X45770Y-55125D01*
X45770Y-55125D02*
X51750Y-55125D01*
X51750Y-55125D02*
X59675Y-55125D01*
X40325Y-55205D02*
X42931Y-55205D01*
X42931Y-55205D02*
X43198Y-55205D01*
X43198Y-55205D02*
X45770Y-55205D01*
X45770Y-55205D02*
X51750Y-55205D01*
X51750Y-55205D02*
X59675Y-55205D01*
X40325Y-55285D02*
X42931Y-55285D01*
X42931Y-55285D02*
X43198Y-55285D01*
X43198Y-55285D02*
X45770Y-55285D01*
X45770Y-55285D02*
X51750Y-55285D01*
X51750Y-55285D02*
X59675Y-55285D01*
X40325Y-55365D02*
X42931Y-55365D01*
X42931Y-55365D02*
X43198Y-55365D01*
X43198Y-55365D02*
X45770Y-55365D01*
X45770Y-55365D02*
X51750Y-55365D01*
X51750Y-55365D02*
X59675Y-55365D01*
X40325Y-55445D02*
X42931Y-55445D01*
X42931Y-55445D02*
X43198Y-55445D01*
X43198Y-55445D02*
X45770Y-55445D01*
X45770Y-55445D02*
X51750Y-55445D01*
X51750Y-55445D02*
X59675Y-55445D01*
X40325Y-55525D02*
X42931Y-55525D01*
X42931Y-55525D02*
X43198Y-55525D01*
X43198Y-55525D02*
X45770Y-55525D01*
X45770Y-55525D02*
X51750Y-55525D01*
X51750Y-55525D02*
X59675Y-55525D01*
X40325Y-55605D02*
X42931Y-55605D01*
X42931Y-55605D02*
X43198Y-55605D01*
X43198Y-55605D02*
X45770Y-55605D01*
X45770Y-55605D02*
X51750Y-55605D01*
X51750Y-55605D02*
X59675Y-55605D01*
X40325Y-55685D02*
X42931Y-55685D01*
X42931Y-55685D02*
X43198Y-55685D01*
X43198Y-55685D02*
X45770Y-55685D01*
X45770Y-55685D02*
X51750Y-55685D01*
X51750Y-55685D02*
X59675Y-55685D01*
X40325Y-55765D02*
X42931Y-55765D01*
X42931Y-55765D02*
X43198Y-55765D01*
X43198Y-55765D02*
X45770Y-55765D01*
X45770Y-55765D02*
X51750Y-55765D01*
X51750Y-55765D02*
X59675Y-55765D01*
X40325Y-55845D02*
X42931Y-55845D01*
X42931Y-55845D02*
X43198Y-55845D01*
X43198Y-55845D02*
X45770Y-55845D01*
X45770Y-55845D02*
X51750Y-55845D01*
X51750Y-55845D02*
X59675Y-55845D01*
X40325Y-55925D02*
X42931Y-55925D01*
X42931Y-55925D02*
X43198Y-55925D01*
X43198Y-55925D02*
X45770Y-55925D01*
X45770Y-55925D02*
X51750Y-55925D01*
X51750Y-55925D02*
X59675Y-55925D01*
X40325Y-56005D02*
X42931Y-56005D01*
X42931Y-56005D02*
X43198Y-56005D01*
X43198Y-56005D02*
X45770Y-56005D01*
X45770Y-56005D02*
X51750Y-56005D01*
X51750Y-56005D02*
X59675Y-56005D01*
X40325Y-56085D02*
X42931Y-56085D01*
X42931Y-56085D02*
X43198Y-56085D01*
X43198Y-56085D02*
X45770Y-56085D01*
X45770Y-56085D02*
X51750Y-56085D01*
X51750Y-56085D02*
X59675Y-56085D01*
X40325Y-56165D02*
X42931Y-56165D01*
X42931Y-56165D02*
X43198Y-56165D01*
X43198Y-56165D02*
X45770Y-56165D01*
X45770Y-56165D02*
X51750Y-56165D01*
X51750Y-56165D02*
X59675Y-56165D01*
X40325Y-56245D02*
X42931Y-56245D01*
X42931Y-56245D02*
X43198Y-56245D01*
X43198Y-56245D02*
X45770Y-56245D01*
X45770Y-56245D02*
X51750Y-56245D01*
X51750Y-56245D02*
X59675Y-56245D01*
X40325Y-56325D02*
X42931Y-56325D01*
X42931Y-56325D02*
X43198Y-56325D01*
X43198Y-56325D02*
X45770Y-56325D01*
X45770Y-56325D02*
X51750Y-56325D01*
X51750Y-56325D02*
X59675Y-56325D01*
X40325Y-56405D02*
X42931Y-56405D01*
X42931Y-56405D02*
X43198Y-56405D01*
X43198Y-56405D02*
X45770Y-56405D01*
X45770Y-56405D02*
X51750Y-56405D01*
X51750Y-56405D02*
X59675Y-56405D01*
X40325Y-56485D02*
X42931Y-56485D01*
X42931Y-56485D02*
X43198Y-56485D01*
X43198Y-56485D02*
X45770Y-56485D01*
X45770Y-56485D02*
X51750Y-56485D01*
X51750Y-56485D02*
X59675Y-56485D01*
X40325Y-56565D02*
X42931Y-56565D01*
X42931Y-56565D02*
X43198Y-56565D01*
X43198Y-56565D02*
X45770Y-56565D01*
X45770Y-56565D02*
X51750Y-56565D01*
X51750Y-56565D02*
X59675Y-56565D01*
X40325Y-56645D02*
X42931Y-56645D01*
X42931Y-56645D02*
X43198Y-56645D01*
X43198Y-56645D02*
X45770Y-56645D01*
X45770Y-56645D02*
X51750Y-56645D01*
X51750Y-56645D02*
X59675Y-56645D01*
X40325Y-56725D02*
X42931Y-56725D01*
X42931Y-56725D02*
X43198Y-56725D01*
X43198Y-56725D02*
X45770Y-56725D01*
X45770Y-56725D02*
X51750Y-56725D01*
X51750Y-56725D02*
X59675Y-56725D01*
X40325Y-56805D02*
X42931Y-56805D01*
X42931Y-56805D02*
X43198Y-56805D01*
X43198Y-56805D02*
X45770Y-56805D01*
X45770Y-56805D02*
X51750Y-56805D01*
X51750Y-56805D02*
X59675Y-56805D01*
X40325Y-56885D02*
X42931Y-56885D01*
X42931Y-56885D02*
X43198Y-56885D01*
X43198Y-56885D02*
X45770Y-56885D01*
X45770Y-56885D02*
X51750Y-56885D01*
X51750Y-56885D02*
X59675Y-56885D01*
X40325Y-56965D02*
X42931Y-56965D01*
X42931Y-56965D02*
X43198Y-56965D01*
X43198Y-56965D02*
X45770Y-56965D01*
X45770Y-56965D02*
X51750Y-56965D01*
X51750Y-56965D02*
X59675Y-56965D01*
X40325Y-57045D02*
X42931Y-57045D01*
X42931Y-57045D02*
X43198Y-57045D01*
X43198Y-57045D02*
X45770Y-57045D01*
X45770Y-57045D02*
X51750Y-57045D01*
X51750Y-57045D02*
X59675Y-57045D01*
X40325Y-57125D02*
X42931Y-57125D01*
X42931Y-57125D02*
X43198Y-57125D01*
X43198Y-57125D02*
X45770Y-57125D01*
X45770Y-57125D02*
X51750Y-57125D01*
X51750Y-57125D02*
X59675Y-57125D01*
X40325Y-57205D02*
X42931Y-57205D01*
X42931Y-57205D02*
X43198Y-57205D01*
X43198Y-57205D02*
X45770Y-57205D01*
X45770Y-57205D02*
X51750Y-57205D01*
X51750Y-57205D02*
X59675Y-57205D01*
X40325Y-57285D02*
X42931Y-57285D01*
X42931Y-57285D02*
X43198Y-57285D01*
X43198Y-57285D02*
X45770Y-57285D01*
X45770Y-57285D02*
X51750Y-57285D01*
X51750Y-57285D02*
X59675Y-57285D01*
X40325Y-57365D02*
X42931Y-57365D01*
X42931Y-57365D02*
X43198Y-57365D01*
X43198Y-57365D02*
X45770Y-57365D01*
X45770Y-57365D02*
X51750Y-57365D01*
X51750Y-57365D02*
X59675Y-57365D01*
X40325Y-57445D02*
X42931Y-57445D01*
X42931Y-57445D02*
X43198Y-57445D01*
X43198Y-57445D02*
X45770Y-57445D01*
X45770Y-57445D02*
X51750Y-57445D01*
X51750Y-57445D02*
X59675Y-57445D01*
X40325Y-57525D02*
X42931Y-57525D01*
X42931Y-57525D02*
X43198Y-57525D01*
X43198Y-57525D02*
X45770Y-57525D01*
X45770Y-57525D02*
X51750Y-57525D01*
X51750Y-57525D02*
X59675Y-57525D01*
X40325Y-57605D02*
X42931Y-57605D01*
X42931Y-57605D02*
X43198Y-57605D01*
X43198Y-57605D02*
X45770Y-57605D01*
X45770Y-57605D02*
X51750Y-57605D01*
X51750Y-57605D02*
X59675Y-57605D01*
X40325Y-57685D02*
X42931Y-57685D01*
X42931Y-57685D02*
X43198Y-57685D01*
X43198Y-57685D02*
X45770Y-57685D01*
X45770Y-57685D02*
X51750Y-57685D01*
X51750Y-57685D02*
X59675Y-57685D01*
X40325Y-57765D02*
X42931Y-57765D01*
X42931Y-57765D02*
X43198Y-57765D01*
X43198Y-57765D02*
X45770Y-57765D01*
X45770Y-57765D02*
X51750Y-57765D01*
X51750Y-57765D02*
X59675Y-57765D01*
X40325Y-57845D02*
X42931Y-57845D01*
X42931Y-57845D02*
X43198Y-57845D01*
X43198Y-57845D02*
X45770Y-57845D01*
X45770Y-57845D02*
X51750Y-57845D01*
X51750Y-57845D02*
X59675Y-57845D01*
X40325Y-57925D02*
X42931Y-57925D01*
X42931Y-57925D02*
X43198Y-57925D01*
X43198Y-57925D02*
X45770Y-57925D01*
X45770Y-57925D02*
X51750Y-57925D01*
X51750Y-57925D02*
X59675Y-57925D01*
X40325Y-58005D02*
X42931Y-58005D01*
X42931Y-58005D02*
X43198Y-58005D01*
X43198Y-58005D02*
X45770Y-58005D01*
X45770Y-58005D02*
X51750Y-58005D01*
X51750Y-58005D02*
X59675Y-58005D01*
X40325Y-58085D02*
X42931Y-58085D01*
X42931Y-58085D02*
X43198Y-58085D01*
X43198Y-58085D02*
X45770Y-58085D01*
X45770Y-58085D02*
X51750Y-58085D01*
X51750Y-58085D02*
X59675Y-58085D01*
X40325Y-58165D02*
X42931Y-58165D01*
X42931Y-58165D02*
X43198Y-58165D01*
X43198Y-58165D02*
X45770Y-58165D01*
X45770Y-58165D02*
X51750Y-58165D01*
X51750Y-58165D02*
X59675Y-58165D01*
X40325Y-58245D02*
X42931Y-58245D01*
X42931Y-58245D02*
X43198Y-58245D01*
X43198Y-58245D02*
X45770Y-58245D01*
X45770Y-58245D02*
X51750Y-58245D01*
X51750Y-58245D02*
X59675Y-58245D01*
X40325Y-58325D02*
X42931Y-58325D01*
X42931Y-58325D02*
X43198Y-58325D01*
X43198Y-58325D02*
X45770Y-58325D01*
X45770Y-58325D02*
X51750Y-58325D01*
X51750Y-58325D02*
X59675Y-58325D01*
X40325Y-58405D02*
X42931Y-58405D01*
X42931Y-58405D02*
X43198Y-58405D01*
X43198Y-58405D02*
X45770Y-58405D01*
X45770Y-58405D02*
X51750Y-58405D01*
X51750Y-58405D02*
X59675Y-58405D01*
X40325Y-58485D02*
X42931Y-58485D01*
X42931Y-58485D02*
X43198Y-58485D01*
X43198Y-58485D02*
X45770Y-58485D01*
X45770Y-58485D02*
X51750Y-58485D01*
X51750Y-58485D02*
X59675Y-58485D01*
X40325Y-58565D02*
X42931Y-58565D01*
X42931Y-58565D02*
X43198Y-58565D01*
X43198Y-58565D02*
X45770Y-58565D01*
X45770Y-58565D02*
X51750Y-58565D01*
X51750Y-58565D02*
X59675Y-58565D01*
X40325Y-58645D02*
X42931Y-58645D01*
X42931Y-58645D02*
X43198Y-58645D01*
X43198Y-58645D02*
X45770Y-58645D01*
X45770Y-58645D02*
X51750Y-58645D01*
X51750Y-58645D02*
X59675Y-58645D01*
X40325Y-58725D02*
X42931Y-58725D01*
X42931Y-58725D02*
X43198Y-58725D01*
X43198Y-58725D02*
X45770Y-58725D01*
X45770Y-58725D02*
X51750Y-58725D01*
X51750Y-58725D02*
X59675Y-58725D01*
X40325Y-58805D02*
X42931Y-58805D01*
X42931Y-58805D02*
X43198Y-58805D01*
X43198Y-58805D02*
X45770Y-58805D01*
X45770Y-58805D02*
X51750Y-58805D01*
X51750Y-58805D02*
X59675Y-58805D01*
X40325Y-58885D02*
X42931Y-58885D01*
X42931Y-58885D02*
X43198Y-58885D01*
X43198Y-58885D02*
X45770Y-58885D01*
X45770Y-58885D02*
X51750Y-58885D01*
X51750Y-58885D02*
X59675Y-58885D01*
X40325Y-58965D02*
X42931Y-58965D01*
X42931Y-58965D02*
X43198Y-58965D01*
X43198Y-58965D02*
X45770Y-58965D01*
X45770Y-58965D02*
X51750Y-58965D01*
X51750Y-58965D02*
X59675Y-58965D01*
X40325Y-59045D02*
X42931Y-59045D01*
X42931Y-59045D02*
X43198Y-59045D01*
X43198Y-59045D02*
X45770Y-59045D01*
X45770Y-59045D02*
X51750Y-59045D01*
X51750Y-59045D02*
X59675Y-59045D01*
X40325Y-59125D02*
X42931Y-59125D01*
X42931Y-59125D02*
X43198Y-59125D01*
X43198Y-59125D02*
X45770Y-59125D01*
X45770Y-59125D02*
X51750Y-59125D01*
X51750Y-59125D02*
X59675Y-59125D01*
X40325Y-59205D02*
X42931Y-59205D01*
X42931Y-59205D02*
X43198Y-59205D01*
X43198Y-59205D02*
X45770Y-59205D01*
X45770Y-59205D02*
X51750Y-59205D01*
X51750Y-59205D02*
X59675Y-59205D01*
X40325Y-59285D02*
X42931Y-59285D01*
X42931Y-59285D02*
X43198Y-59285D01*
X43198Y-59285D02*
X45770Y-59285D01*
X45770Y-59285D02*
X51750Y-59285D01*
X51750Y-59285D02*
X59675Y-59285D01*
X40325Y-59365D02*
X42931Y-59365D01*
X42931Y-59365D02*
X43198Y-59365D01*
X43198Y-59365D02*
X45770Y-59365D01*
X45770Y-59365D02*
X51750Y-59365D01*
X51750Y-59365D02*
X59675Y-59365D01*
X40325Y-59445D02*
X42931Y-59445D01*
X42931Y-59445D02*
X43198Y-59445D01*
X43198Y-59445D02*
X45770Y-59445D01*
X45770Y-59445D02*
X51750Y-59445D01*
X51750Y-59445D02*
X59675Y-59445D01*
X40325Y-59525D02*
X42931Y-59525D01*
X42931Y-59525D02*
X43198Y-59525D01*
X43198Y-59525D02*
X45770Y-59525D01*
X45770Y-59525D02*
X51750Y-59525D01*
X51750Y-59525D02*
X59675Y-59525D01*
X40325Y-59605D02*
X42931Y-59605D01*
X42931Y-59605D02*
X43198Y-59605D01*
X43198Y-59605D02*
X45770Y-59605D01*
X45770Y-59605D02*
X51750Y-59605D01*
X51750Y-59605D02*
X59675Y-59605D01*
X40325Y-59685D02*
X42931Y-59685D01*
X42931Y-59685D02*
X43198Y-59685D01*
X43198Y-59685D02*
X45770Y-59685D01*
X45770Y-59685D02*
X51750Y-59685D01*
X51750Y-59685D02*
X59675Y-59685D01*
X40325Y-59765D02*
X42931Y-59765D01*
X42931Y-59765D02*
X43198Y-59765D01*
X43198Y-59765D02*
X45770Y-59765D01*
X45770Y-59765D02*
X51750Y-59765D01*
X51750Y-59765D02*
X59675Y-59765D01*
X40325Y-59845D02*
X42931Y-59845D01*
X42931Y-59845D02*
X43198Y-59845D01*
X43198Y-59845D02*
X45770Y-59845D01*
X45770Y-59845D02*
X51750Y-59845D01*
X51750Y-59845D02*
X59675Y-59845D01*
X40325Y-59925D02*
X42931Y-59925D01*
X42931Y-59925D02*
X43198Y-59925D01*
X43198Y-59925D02*
X45770Y-59925D01*
X45770Y-59925D02*
X51750Y-59925D01*
X51750Y-59925D02*
X59675Y-59925D01*
X40325Y-60005D02*
X42931Y-60005D01*
X42931Y-60005D02*
X43198Y-60005D01*
X43198Y-60005D02*
X45770Y-60005D01*
X45770Y-60005D02*
X51750Y-60005D01*
X51750Y-60005D02*
X59675Y-60005D01*
X40325Y-60085D02*
X42931Y-60085D01*
X42931Y-60085D02*
X43198Y-60085D01*
X43198Y-60085D02*
X45770Y-60085D01*
X45770Y-60085D02*
X51750Y-60085D01*
X51750Y-60085D02*
X59675Y-60085D01*
X40325Y-60165D02*
X42931Y-60165D01*
X42931Y-60165D02*
X43198Y-60165D01*
X43198Y-60165D02*
X45770Y-60165D01*
X45770Y-60165D02*
X51750Y-60165D01*
X51750Y-60165D02*
X59675Y-60165D01*
X40325Y-60245D02*
X42931Y-60245D01*
X42931Y-60245D02*
X43198Y-60245D01*
X43198Y-60245D02*
X45770Y-60245D01*
X45770Y-60245D02*
X51750Y-60245D01*
X51750Y-60245D02*
X59675Y-60245D01*
X40325Y-60325D02*
X42931Y-60325D01*
X42931Y-60325D02*
X43198Y-60325D01*
X43198Y-60325D02*
X45770Y-60325D01*
X45770Y-60325D02*
X51750Y-60325D01*
X51750Y-60325D02*
X59675Y-60325D01*
X40325Y-60405D02*
X42931Y-60405D01*
X42931Y-60405D02*
X43198Y-60405D01*
X43198Y-60405D02*
X45770Y-60405D01*
X45770Y-60405D02*
X51750Y-60405D01*
X51750Y-60405D02*
X59675Y-60405D01*
X40325Y-60485D02*
X42931Y-60485D01*
X42931Y-60485D02*
X43198Y-60485D01*
X43198Y-60485D02*
X45770Y-60485D01*
X45770Y-60485D02*
X51750Y-60485D01*
X51750Y-60485D02*
X59675Y-60485D01*
X40325Y-60565D02*
X42931Y-60565D01*
X42931Y-60565D02*
X43198Y-60565D01*
X43198Y-60565D02*
X45770Y-60565D01*
X45770Y-60565D02*
X51750Y-60565D01*
X51750Y-60565D02*
X59675Y-60565D01*
X40325Y-60645D02*
X42931Y-60645D01*
X42931Y-60645D02*
X43198Y-60645D01*
X43198Y-60645D02*
X45770Y-60645D01*
X45770Y-60645D02*
X51750Y-60645D01*
X51750Y-60645D02*
X59675Y-60645D01*
X40325Y-60725D02*
X42931Y-60725D01*
X42931Y-60725D02*
X43198Y-60725D01*
X43198Y-60725D02*
X45770Y-60725D01*
X45770Y-60725D02*
X51750Y-60725D01*
X51750Y-60725D02*
X59675Y-60725D01*
X40325Y-60805D02*
X42931Y-60805D01*
X42931Y-60805D02*
X43198Y-60805D01*
X43198Y-60805D02*
X45770Y-60805D01*
X45770Y-60805D02*
X51750Y-60805D01*
X51750Y-60805D02*
X59675Y-60805D01*
X40325Y-60885D02*
X42931Y-60885D01*
X42931Y-60885D02*
X43198Y-60885D01*
X43198Y-60885D02*
X45770Y-60885D01*
X45770Y-60885D02*
X51750Y-60885D01*
X51750Y-60885D02*
X59675Y-60885D01*
X40325Y-60965D02*
X42931Y-60965D01*
X42931Y-60965D02*
X43198Y-60965D01*
X43198Y-60965D02*
X45770Y-60965D01*
X45770Y-60965D02*
X51750Y-60965D01*
X51750Y-60965D02*
X59675Y-60965D01*
X40325Y-61045D02*
X42931Y-61045D01*
X42931Y-61045D02*
X43198Y-61045D01*
X43198Y-61045D02*
X45770Y-61045D01*
X45770Y-61045D02*
X51750Y-61045D01*
X51750Y-61045D02*
X59675Y-61045D01*
X40325Y-61125D02*
X42931Y-61125D01*
X42931Y-61125D02*
X43198Y-61125D01*
X43198Y-61125D02*
X45770Y-61125D01*
X45770Y-61125D02*
X51750Y-61125D01*
X51750Y-61125D02*
X59675Y-61125D01*
X40325Y-61205D02*
X42931Y-61205D01*
X42931Y-61205D02*
X43198Y-61205D01*
X43198Y-61205D02*
X45770Y-61205D01*
X45770Y-61205D02*
X51750Y-61205D01*
X51750Y-61205D02*
X59675Y-61205D01*
X40325Y-61285D02*
X42931Y-61285D01*
X42931Y-61285D02*
X43198Y-61285D01*
X43198Y-61285D02*
X45770Y-61285D01*
X45770Y-61285D02*
X51750Y-61285D01*
X51750Y-61285D02*
X59675Y-61285D01*
X40325Y-61365D02*
X42931Y-61365D01*
X42931Y-61365D02*
X43198Y-61365D01*
X43198Y-61365D02*
X45770Y-61365D01*
X45770Y-61365D02*
X51750Y-61365D01*
X51750Y-61365D02*
X59675Y-61365D01*
X40325Y-61445D02*
X42931Y-61445D01*
X42931Y-61445D02*
X43198Y-61445D01*
X43198Y-61445D02*
X45770Y-61445D01*
X45770Y-61445D02*
X51750Y-61445D01*
X51750Y-61445D02*
X59675Y-61445D01*
X40325Y-61525D02*
X42931Y-61525D01*
X42931Y-61525D02*
X43198Y-61525D01*
X43198Y-61525D02*
X45770Y-61525D01*
X45770Y-61525D02*
X51750Y-61525D01*
X51750Y-61525D02*
X59675Y-61525D01*
X40325Y-61605D02*
X42931Y-61605D01*
X42931Y-61605D02*
X43198Y-61605D01*
X43198Y-61605D02*
X45770Y-61605D01*
X45770Y-61605D02*
X51750Y-61605D01*
X51750Y-61605D02*
X59675Y-61605D01*
X40325Y-61685D02*
X42931Y-61685D01*
X42931Y-61685D02*
X43198Y-61685D01*
X43198Y-61685D02*
X45770Y-61685D01*
X45770Y-61685D02*
X51750Y-61685D01*
X51750Y-61685D02*
X59675Y-61685D01*
X40325Y-61765D02*
X42931Y-61765D01*
X42931Y-61765D02*
X43198Y-61765D01*
X43198Y-61765D02*
X45770Y-61765D01*
X45770Y-61765D02*
X51750Y-61765D01*
X51750Y-61765D02*
X59675Y-61765D01*
X40325Y-61845D02*
X42931Y-61845D01*
X42931Y-61845D02*
X43198Y-61845D01*
X43198Y-61845D02*
X45770Y-61845D01*
X45770Y-61845D02*
X51750Y-61845D01*
X51750Y-61845D02*
X59675Y-61845D01*
X40325Y-61925D02*
X42931Y-61925D01*
X42931Y-61925D02*
X43198Y-61925D01*
X43198Y-61925D02*
X45770Y-61925D01*
X45770Y-61925D02*
X51750Y-61925D01*
X51750Y-61925D02*
X59675Y-61925D01*
X40325Y-62005D02*
X42931Y-62005D01*
X42931Y-62005D02*
X43198Y-62005D01*
X43198Y-62005D02*
X45770Y-62005D01*
X45770Y-62005D02*
X51750Y-62005D01*
X51750Y-62005D02*
X59675Y-62005D01*
X40325Y-62085D02*
X42931Y-62085D01*
X42931Y-62085D02*
X43198Y-62085D01*
X43198Y-62085D02*
X45770Y-62085D01*
X45770Y-62085D02*
X51750Y-62085D01*
X51750Y-62085D02*
X59675Y-62085D01*
X40325Y-62165D02*
X42931Y-62165D01*
X42931Y-62165D02*
X43198Y-62165D01*
X43198Y-62165D02*
X45770Y-62165D01*
X45770Y-62165D02*
X51750Y-62165D01*
X51750Y-62165D02*
X59675Y-62165D01*
X40325Y-62245D02*
X42931Y-62245D01*
X42931Y-62245D02*
X43198Y-62245D01*
X43198Y-62245D02*
X45770Y-62245D01*
X45770Y-62245D02*
X51750Y-62245D01*
X51750Y-62245D02*
X59675Y-62245D01*
X40325Y-62325D02*
X42931Y-62325D01*
X42931Y-62325D02*
X43198Y-62325D01*
X43198Y-62325D02*
X45770Y-62325D01*
X45770Y-62325D02*
X51750Y-62325D01*
X51750Y-62325D02*
X59675Y-62325D01*
X40325Y-62405D02*
X42931Y-62405D01*
X42931Y-62405D02*
X43198Y-62405D01*
X43198Y-62405D02*
X45770Y-62405D01*
X45770Y-62405D02*
X51750Y-62405D01*
X51750Y-62405D02*
X59675Y-62405D01*
X40325Y-62485D02*
X42931Y-62485D01*
X42931Y-62485D02*
X43198Y-62485D01*
X43198Y-62485D02*
X45770Y-62485D01*
X45770Y-62485D02*
X51750Y-62485D01*
X51750Y-62485D02*
X59675Y-62485D01*
X40325Y-62565D02*
X42931Y-62565D01*
X42931Y-62565D02*
X43198Y-62565D01*
X43198Y-62565D02*
X45770Y-62565D01*
X45770Y-62565D02*
X51750Y-62565D01*
X51750Y-62565D02*
X59675Y-62565D01*
X40325Y-62645D02*
X42931Y-62645D01*
X42931Y-62645D02*
X43198Y-62645D01*
X43198Y-62645D02*
X45770Y-62645D01*
X45770Y-62645D02*
X51750Y-62645D01*
X51750Y-62645D02*
X59675Y-62645D01*
X40325Y-62725D02*
X42931Y-62725D01*
X42931Y-62725D02*
X43198Y-62725D01*
X43198Y-62725D02*
X45770Y-62725D01*
X45770Y-62725D02*
X51750Y-62725D01*
X51750Y-62725D02*
X59675Y-62725D01*
X40325Y-62805D02*
X42931Y-62805D01*
X42931Y-62805D02*
X43198Y-62805D01*
X43198Y-62805D02*
X45770Y-62805D01*
X45770Y-62805D02*
X51750Y-62805D01*
X51750Y-62805D02*
X59675Y-62805D01*
X40325Y-62885D02*
X42931Y-62885D01*
X42931Y-62885D02*
X43198Y-62885D01*
X43198Y-62885D02*
X45770Y-62885D01*
X45770Y-62885D02*
X51750Y-62885D01*
X51750Y-62885D02*
X59675Y-62885D01*
X40325Y-62965D02*
X42931Y-62965D01*
X42931Y-62965D02*
X43198Y-62965D01*
X43198Y-62965D02*
X45770Y-62965D01*
X45770Y-62965D02*
X51750Y-62965D01*
X51750Y-62965D02*
X59675Y-62965D01*
X40325Y-63045D02*
X42931Y-63045D01*
X42931Y-63045D02*
X43198Y-63045D01*
X43198Y-63045D02*
X45770Y-63045D01*
X45770Y-63045D02*
X51750Y-63045D01*
X51750Y-63045D02*
X59675Y-63045D01*
X40325Y-63125D02*
X42931Y-63125D01*
X42931Y-63125D02*
X43198Y-63125D01*
X43198Y-63125D02*
X45770Y-63125D01*
X45770Y-63125D02*
X51750Y-63125D01*
X51750Y-63125D02*
X59675Y-63125D01*
X40325Y-63205D02*
X42931Y-63205D01*
X42931Y-63205D02*
X43198Y-63205D01*
X43198Y-63205D02*
X45770Y-63205D01*
X45770Y-63205D02*
X51750Y-63205D01*
X51750Y-63205D02*
X59675Y-63205D01*
X40325Y-63285D02*
X42931Y-63285D01*
X42931Y-63285D02*
X43198Y-63285D01*
X43198Y-63285D02*
X45770Y-63285D01*
X45770Y-63285D02*
X51750Y-63285D01*
X51750Y-63285D02*
X59675Y-63285D01*
X40325Y-63365D02*
X42931Y-63365D01*
X42931Y-63365D02*
X43198Y-63365D01*
X43198Y-63365D02*
X45770Y-63365D01*
X45770Y-63365D02*
X51750Y-63365D01*
X51750Y-63365D02*
X59675Y-63365D01*
X40325Y-63445D02*
X42931Y-63445D01*
X42931Y-63445D02*
X43198Y-63445D01*
X43198Y-63445D02*
X45770Y-63445D01*
X45770Y-63445D02*
X51750Y-63445D01*
X51750Y-63445D02*
X59675Y-63445D01*
X40325Y-63525D02*
X42931Y-63525D01*
X42931Y-63525D02*
X43198Y-63525D01*
X43198Y-63525D02*
X45770Y-63525D01*
X45770Y-63525D02*
X51750Y-63525D01*
X51750Y-63525D02*
X59675Y-63525D01*
X40325Y-63605D02*
X42931Y-63605D01*
X42931Y-63605D02*
X43198Y-63605D01*
X43198Y-63605D02*
X45770Y-63605D01*
X45770Y-63605D02*
X51750Y-63605D01*
X51750Y-63605D02*
X59675Y-63605D01*
X40325Y-63685D02*
X42931Y-63685D01*
X42931Y-63685D02*
X43198Y-63685D01*
X43198Y-63685D02*
X45770Y-63685D01*
X45770Y-63685D02*
X51750Y-63685D01*
X51750Y-63685D02*
X59675Y-63685D01*
X40325Y-63765D02*
X42931Y-63765D01*
X42931Y-63765D02*
X43198Y-63765D01*
X43198Y-63765D02*
X45770Y-63765D01*
X45770Y-63765D02*
X51750Y-63765D01*
X51750Y-63765D02*
X59675Y-63765D01*
X40325Y-63845D02*
X42931Y-63845D01*
X42931Y-63845D02*
X43198Y-63845D01*
X43198Y-63845D02*
X45770Y-63845D01*
X45770Y-63845D02*
X51750Y-63845D01*
X51750Y-63845D02*
X59675Y-63845D01*
X40325Y-63925D02*
X42931Y-63925D01*
X42931Y-63925D02*
X43198Y-63925D01*
X43198Y-63925D02*
X45770Y-63925D01*
X45770Y-63925D02*
X51750Y-63925D01*
X51750Y-63925D02*
X59675Y-63925D01*
X40325Y-64005D02*
X42931Y-64005D01*
X42931Y-64005D02*
X43198Y-64005D01*
X43198Y-64005D02*
X45770Y-64005D01*
X45770Y-64005D02*
X51750Y-64005D01*
X51750Y-64005D02*
X59675Y-64005D01*
X40325Y-64085D02*
X42931Y-64085D01*
X42931Y-64085D02*
X43198Y-64085D01*
X43198Y-64085D02*
X45770Y-64085D01*
X45770Y-64085D02*
X51750Y-64085D01*
X51750Y-64085D02*
X59675Y-64085D01*
X40325Y-64165D02*
X42931Y-64165D01*
X42931Y-64165D02*
X43198Y-64165D01*
X43198Y-64165D02*
X45770Y-64165D01*
X45770Y-64165D02*
X51750Y-64165D01*
X51750Y-64165D02*
X59675Y-64165D01*
X40325Y-64245D02*
X42931Y-64245D01*
X42931Y-64245D02*
X43198Y-64245D01*
X43198Y-64245D02*
X45770Y-64245D01*
X45770Y-64245D02*
X51750Y-64245D01*
X51750Y-64245D02*
X59675Y-64245D01*
X40325Y-64325D02*
X42931Y-64325D01*
X42931Y-64325D02*
X43198Y-64325D01*
X43198Y-64325D02*
X45770Y-64325D01*
X45770Y-64325D02*
X51750Y-64325D01*
X51750Y-64325D02*
X59675Y-64325D01*
X40325Y-64405D02*
X42931Y-64405D01*
X42931Y-64405D02*
X43198Y-64405D01*
X43198Y-64405D02*
X45770Y-64405D01*
X45770Y-64405D02*
X51750Y-64405D01*
X51750Y-64405D02*
X59675Y-64405D01*
X40325Y-64485D02*
X42931Y-64485D01*
X42931Y-64485D02*
X43198Y-64485D01*
X43198Y-64485D02*
X45770Y-64485D01*
X45770Y-64485D02*
X51750Y-64485D01*
X51750Y-64485D02*
X59675Y-64485D01*
X40325Y-64565D02*
X42931Y-64565D01*
X42931Y-64565D02*
X43198Y-64565D01*
X43198Y-64565D02*
X45770Y-64565D01*
X45770Y-64565D02*
X51750Y-64565D01*
X51750Y-64565D02*
X59675Y-64565D01*
X40325Y-64645D02*
X42931Y-64645D01*
X42931Y-64645D02*
X43198Y-64645D01*
X43198Y-64645D02*
X45770Y-64645D01*
X45770Y-64645D02*
X51750Y-64645D01*
X51750Y-64645D02*
X59675Y-64645D01*
X40325Y-64725D02*
X42931Y-64725D01*
X42931Y-64725D02*
X43198Y-64725D01*
X43198Y-64725D02*
X45770Y-64725D01*
X45770Y-64725D02*
X51750Y-64725D01*
X51750Y-64725D02*
X59675Y-64725D01*
X40325Y-64805D02*
X42931Y-64805D01*
X42931Y-64805D02*
X43198Y-64805D01*
X43198Y-64805D02*
X45770Y-64805D01*
X45770Y-64805D02*
X51750Y-64805D01*
X51750Y-64805D02*
X59675Y-64805D01*
X40325Y-64885D02*
X42931Y-64885D01*
X42931Y-64885D02*
X43198Y-64885D01*
X43198Y-64885D02*
X45770Y-64885D01*
X45770Y-64885D02*
X51750Y-64885D01*
X51750Y-64885D02*
X59675Y-64885D01*
X40325Y-64965D02*
X42931Y-64965D01*
X42931Y-64965D02*
X43198Y-64965D01*
X43198Y-64965D02*
X45770Y-64965D01*
X45770Y-64965D02*
X51750Y-64965D01*
X51750Y-64965D02*
X59675Y-64965D01*
X40325Y-65045D02*
X42931Y-65045D01*
X42931Y-65045D02*
X43198Y-65045D01*
X43198Y-65045D02*
X45770Y-65045D01*
X45770Y-65045D02*
X51750Y-65045D01*
X51750Y-65045D02*
X59675Y-65045D01*
X40325Y-65125D02*
X42931Y-65125D01*
X42931Y-65125D02*
X43198Y-65125D01*
X43198Y-65125D02*
X45770Y-65125D01*
X45770Y-65125D02*
X51750Y-65125D01*
X51750Y-65125D02*
X59675Y-65125D01*
X40325Y-65205D02*
X42931Y-65205D01*
X42931Y-65205D02*
X43198Y-65205D01*
X43198Y-65205D02*
X45770Y-65205D01*
X45770Y-65205D02*
X51750Y-65205D01*
X51750Y-65205D02*
X59675Y-65205D01*
X40325Y-65285D02*
X42931Y-65285D01*
X42931Y-65285D02*
X43198Y-65285D01*
X43198Y-65285D02*
X45770Y-65285D01*
X45770Y-65285D02*
X51750Y-65285D01*
X51750Y-65285D02*
X59675Y-65285D01*
X40325Y-65365D02*
X42931Y-65365D01*
X42931Y-65365D02*
X43198Y-65365D01*
X43198Y-65365D02*
X45770Y-65365D01*
X45770Y-65365D02*
X51750Y-65365D01*
X51750Y-65365D02*
X59675Y-65365D01*
X40325Y-65445D02*
X42931Y-65445D01*
X42931Y-65445D02*
X43198Y-65445D01*
X43198Y-65445D02*
X45770Y-65445D01*
X45770Y-65445D02*
X51750Y-65445D01*
X51750Y-65445D02*
X59675Y-65445D01*
X40325Y-65525D02*
X42931Y-65525D01*
X42931Y-65525D02*
X43198Y-65525D01*
X43198Y-65525D02*
X45770Y-65525D01*
X45770Y-65525D02*
X51750Y-65525D01*
X51750Y-65525D02*
X59675Y-65525D01*
X40325Y-65605D02*
X42931Y-65605D01*
X42931Y-65605D02*
X43198Y-65605D01*
X43198Y-65605D02*
X45770Y-65605D01*
X45770Y-65605D02*
X51750Y-65605D01*
X51750Y-65605D02*
X59675Y-65605D01*
X40325Y-65685D02*
X42931Y-65685D01*
X42931Y-65685D02*
X43198Y-65685D01*
X43198Y-65685D02*
X45770Y-65685D01*
X45770Y-65685D02*
X51750Y-65685D01*
X51750Y-65685D02*
X59675Y-65685D01*
X40325Y-65765D02*
X42931Y-65765D01*
X42931Y-65765D02*
X43198Y-65765D01*
X43198Y-65765D02*
X45770Y-65765D01*
X45770Y-65765D02*
X51750Y-65765D01*
X51750Y-65765D02*
X59675Y-65765D01*
X40325Y-65845D02*
X42931Y-65845D01*
X42931Y-65845D02*
X43198Y-65845D01*
X43198Y-65845D02*
X45770Y-65845D01*
X45770Y-65845D02*
X51750Y-65845D01*
X51750Y-65845D02*
X59675Y-65845D01*
X40325Y-65925D02*
X42931Y-65925D01*
X42931Y-65925D02*
X43198Y-65925D01*
X43198Y-65925D02*
X45770Y-65925D01*
X45770Y-65925D02*
X51750Y-65925D01*
X51750Y-65925D02*
X59675Y-65925D01*
X40325Y-66005D02*
X42931Y-66005D01*
X42931Y-66005D02*
X43198Y-66005D01*
X43198Y-66005D02*
X45770Y-66005D01*
X45770Y-66005D02*
X51750Y-66005D01*
X51750Y-66005D02*
X59675Y-66005D01*
X40325Y-66085D02*
X42931Y-66085D01*
X42931Y-66085D02*
X43198Y-66085D01*
X43198Y-66085D02*
X45770Y-66085D01*
X45770Y-66085D02*
X51750Y-66085D01*
X51750Y-66085D02*
X59675Y-66085D01*
X40325Y-66165D02*
X42931Y-66165D01*
X42931Y-66165D02*
X43198Y-66165D01*
X43198Y-66165D02*
X45770Y-66165D01*
X45770Y-66165D02*
X51750Y-66165D01*
X51750Y-66165D02*
X59675Y-66165D01*
X40325Y-66245D02*
X42931Y-66245D01*
X42931Y-66245D02*
X43198Y-66245D01*
X43198Y-66245D02*
X45770Y-66245D01*
X45770Y-66245D02*
X51750Y-66245D01*
X51750Y-66245D02*
X59675Y-66245D01*
X40325Y-66325D02*
X42931Y-66325D01*
X42931Y-66325D02*
X43198Y-66325D01*
X43198Y-66325D02*
X45770Y-66325D01*
X45770Y-66325D02*
X51750Y-66325D01*
X51750Y-66325D02*
X59675Y-66325D01*
X40325Y-66405D02*
X42931Y-66405D01*
X42931Y-66405D02*
X43198Y-66405D01*
X43198Y-66405D02*
X45770Y-66405D01*
X45770Y-66405D02*
X51750Y-66405D01*
X51750Y-66405D02*
X59675Y-66405D01*
X40325Y-66485D02*
X42931Y-66485D01*
X42931Y-66485D02*
X43198Y-66485D01*
X43198Y-66485D02*
X45770Y-66485D01*
X45770Y-66485D02*
X51750Y-66485D01*
X51750Y-66485D02*
X59675Y-66485D01*
X40325Y-66565D02*
X42931Y-66565D01*
X42931Y-66565D02*
X43198Y-66565D01*
X43198Y-66565D02*
X45770Y-66565D01*
X45770Y-66565D02*
X51750Y-66565D01*
X51750Y-66565D02*
X59675Y-66565D01*
X40325Y-66645D02*
X42931Y-66645D01*
X42931Y-66645D02*
X43198Y-66645D01*
X43198Y-66645D02*
X45770Y-66645D01*
X45770Y-66645D02*
X51750Y-66645D01*
X51750Y-66645D02*
X59675Y-66645D01*
X40325Y-66725D02*
X42931Y-66725D01*
X42931Y-66725D02*
X43198Y-66725D01*
X43198Y-66725D02*
X45770Y-66725D01*
X45770Y-66725D02*
X51750Y-66725D01*
X51750Y-66725D02*
X59675Y-66725D01*
X40325Y-66805D02*
X42931Y-66805D01*
X42931Y-66805D02*
X43198Y-66805D01*
X43198Y-66805D02*
X45770Y-66805D01*
X45770Y-66805D02*
X51750Y-66805D01*
X51750Y-66805D02*
X59675Y-66805D01*
X40325Y-66885D02*
X42931Y-66885D01*
X42931Y-66885D02*
X43198Y-66885D01*
X43198Y-66885D02*
X45770Y-66885D01*
X45770Y-66885D02*
X51750Y-66885D01*
X51750Y-66885D02*
X59675Y-66885D01*
X40325Y-66965D02*
X42931Y-66965D01*
X42931Y-66965D02*
X43198Y-66965D01*
X43198Y-66965D02*
X45770Y-66965D01*
X45770Y-66965D02*
X51750Y-66965D01*
X51750Y-66965D02*
X59675Y-66965D01*
X40325Y-67045D02*
X42931Y-67045D01*
X42931Y-67045D02*
X43198Y-67045D01*
X43198Y-67045D02*
X45770Y-67045D01*
X45770Y-67045D02*
X51750Y-67045D01*
X51750Y-67045D02*
X59675Y-67045D01*
X40325Y-67125D02*
X42931Y-67125D01*
X42931Y-67125D02*
X43198Y-67125D01*
X43198Y-67125D02*
X45770Y-67125D01*
X45770Y-67125D02*
X51750Y-67125D01*
X51750Y-67125D02*
X59675Y-67125D01*
X40325Y-67205D02*
X42931Y-67205D01*
X42931Y-67205D02*
X43198Y-67205D01*
X43198Y-67205D02*
X45770Y-67205D01*
X45770Y-67205D02*
X51750Y-67205D01*
X51750Y-67205D02*
X59675Y-67205D01*
X40325Y-67285D02*
X42931Y-67285D01*
X42931Y-67285D02*
X43198Y-67285D01*
X43198Y-67285D02*
X45770Y-67285D01*
X45770Y-67285D02*
X51750Y-67285D01*
X51750Y-67285D02*
X59675Y-67285D01*
X40325Y-67365D02*
X42931Y-67365D01*
X42931Y-67365D02*
X43198Y-67365D01*
X43198Y-67365D02*
X45770Y-67365D01*
X45770Y-67365D02*
X51750Y-67365D01*
X51750Y-67365D02*
X59675Y-67365D01*
X40325Y-67445D02*
X42931Y-67445D01*
X42931Y-67445D02*
X43198Y-67445D01*
X43198Y-67445D02*
X45770Y-67445D01*
X45770Y-67445D02*
X51750Y-67445D01*
X51750Y-67445D02*
X59675Y-67445D01*
X40325Y-67525D02*
X42931Y-67525D01*
X42931Y-67525D02*
X43198Y-67525D01*
X43198Y-67525D02*
X45770Y-67525D01*
X45770Y-67525D02*
X51750Y-67525D01*
X51750Y-67525D02*
X59675Y-67525D01*
X40325Y-67605D02*
X42931Y-67605D01*
X42931Y-67605D02*
X43198Y-67605D01*
X43198Y-67605D02*
X45770Y-67605D01*
X45770Y-67605D02*
X51750Y-67605D01*
X51750Y-67605D02*
X59675Y-67605D01*
X40325Y-67685D02*
X42931Y-67685D01*
X42931Y-67685D02*
X43198Y-67685D01*
X43198Y-67685D02*
X45770Y-67685D01*
X45770Y-67685D02*
X51750Y-67685D01*
X51750Y-67685D02*
X59675Y-67685D01*
X40325Y-67765D02*
X42931Y-67765D01*
X42931Y-67765D02*
X43198Y-67765D01*
X43198Y-67765D02*
X45770Y-67765D01*
X45770Y-67765D02*
X51750Y-67765D01*
X51750Y-67765D02*
X59675Y-67765D01*
X40325Y-67845D02*
X42931Y-67845D01*
X42931Y-67845D02*
X43198Y-67845D01*
X43198Y-67845D02*
X45770Y-67845D01*
X45770Y-67845D02*
X51750Y-67845D01*
X51750Y-67845D02*
X59675Y-67845D01*
X40325Y-67925D02*
X42931Y-67925D01*
X42931Y-67925D02*
X43198Y-67925D01*
X43198Y-67925D02*
X45770Y-67925D01*
X45770Y-67925D02*
X51750Y-67925D01*
X51750Y-67925D02*
X59675Y-67925D01*
X40325Y-68005D02*
X42931Y-68005D01*
X42931Y-68005D02*
X43198Y-68005D01*
X43198Y-68005D02*
X45770Y-68005D01*
X45770Y-68005D02*
X51750Y-68005D01*
X51750Y-68005D02*
X59675Y-68005D01*
X40325Y-68085D02*
X42931Y-68085D01*
X42931Y-68085D02*
X43198Y-68085D01*
X43198Y-68085D02*
X45770Y-68085D01*
X45770Y-68085D02*
X51750Y-68085D01*
X51750Y-68085D02*
X59675Y-68085D01*
X40325Y-68165D02*
X42931Y-68165D01*
X42931Y-68165D02*
X43198Y-68165D01*
X43198Y-68165D02*
X45770Y-68165D01*
X45770Y-68165D02*
X51750Y-68165D01*
X51750Y-68165D02*
X59675Y-68165D01*
X40325Y-68245D02*
X42931Y-68245D01*
X42931Y-68245D02*
X43198Y-68245D01*
X43198Y-68245D02*
X45770Y-68245D01*
X45770Y-68245D02*
X51750Y-68245D01*
X51750Y-68245D02*
X59675Y-68245D01*
X40325Y-68325D02*
X42931Y-68325D01*
X42931Y-68325D02*
X43198Y-68325D01*
X43198Y-68325D02*
X45770Y-68325D01*
X45770Y-68325D02*
X51750Y-68325D01*
X51750Y-68325D02*
X59675Y-68325D01*
X40325Y-68405D02*
X42931Y-68405D01*
X42931Y-68405D02*
X43198Y-68405D01*
X43198Y-68405D02*
X45770Y-68405D01*
X45770Y-68405D02*
X51750Y-68405D01*
X51750Y-68405D02*
X59675Y-68405D01*
X40325Y-68485D02*
X42931Y-68485D01*
X42931Y-68485D02*
X43198Y-68485D01*
X43198Y-68485D02*
X45770Y-68485D01*
X45770Y-68485D02*
X51750Y-68485D01*
X51750Y-68485D02*
X59675Y-68485D01*
X40325Y-68565D02*
X42931Y-68565D01*
X42931Y-68565D02*
X43198Y-68565D01*
X43198Y-68565D02*
X45770Y-68565D01*
X45770Y-68565D02*
X51750Y-68565D01*
X51750Y-68565D02*
X59675Y-68565D01*
X40325Y-68645D02*
X42931Y-68645D01*
X42931Y-68645D02*
X43198Y-68645D01*
X43198Y-68645D02*
X45770Y-68645D01*
X45770Y-68645D02*
X51750Y-68645D01*
X51750Y-68645D02*
X59675Y-68645D01*
X40325Y-68725D02*
X42931Y-68725D01*
X42931Y-68725D02*
X43198Y-68725D01*
X43198Y-68725D02*
X45770Y-68725D01*
X45770Y-68725D02*
X51750Y-68725D01*
X51750Y-68725D02*
X59675Y-68725D01*
X40325Y-68805D02*
X42931Y-68805D01*
X42931Y-68805D02*
X43198Y-68805D01*
X43198Y-68805D02*
X45770Y-68805D01*
X45770Y-68805D02*
X51750Y-68805D01*
X51750Y-68805D02*
X59675Y-68805D01*
X40325Y-68885D02*
X42931Y-68885D01*
X42931Y-68885D02*
X43198Y-68885D01*
X43198Y-68885D02*
X45770Y-68885D01*
X45770Y-68885D02*
X51750Y-68885D01*
X51750Y-68885D02*
X59675Y-68885D01*
X40325Y-68965D02*
X42931Y-68965D01*
X42931Y-68965D02*
X43198Y-68965D01*
X43198Y-68965D02*
X45770Y-68965D01*
X45770Y-68965D02*
X51750Y-68965D01*
X51750Y-68965D02*
X59675Y-68965D01*
X40325Y-69045D02*
X42931Y-69045D01*
X42931Y-69045D02*
X43198Y-69045D01*
X43198Y-69045D02*
X45770Y-69045D01*
X45770Y-69045D02*
X51750Y-69045D01*
X51750Y-69045D02*
X59675Y-69045D01*
X40325Y-69125D02*
X42931Y-69125D01*
X42931Y-69125D02*
X43198Y-69125D01*
X43198Y-69125D02*
X45770Y-69125D01*
X45770Y-69125D02*
X51750Y-69125D01*
X51750Y-69125D02*
X59675Y-69125D01*
X40325Y-69205D02*
X42931Y-69205D01*
X42931Y-69205D02*
X43198Y-69205D01*
X43198Y-69205D02*
X45770Y-69205D01*
X45770Y-69205D02*
X51750Y-69205D01*
X51750Y-69205D02*
X59675Y-69205D01*
X40325Y-69285D02*
X42931Y-69285D01*
X42931Y-69285D02*
X43198Y-69285D01*
X43198Y-69285D02*
X45770Y-69285D01*
X45770Y-69285D02*
X51750Y-69285D01*
X51750Y-69285D02*
X59675Y-69285D01*
X40325Y-69365D02*
X42931Y-69365D01*
X42931Y-69365D02*
X43198Y-69365D01*
X43198Y-69365D02*
X45770Y-69365D01*
X45770Y-69365D02*
X51750Y-69365D01*
X51750Y-69365D02*
X59675Y-69365D01*
X40325Y-69445D02*
X42931Y-69445D01*
X42931Y-69445D02*
X43198Y-69445D01*
X43198Y-69445D02*
X45770Y-69445D01*
X45770Y-69445D02*
X51750Y-69445D01*
X51750Y-69445D02*
X59675Y-69445D01*
X40325Y-69525D02*
X42931Y-69525D01*
X42931Y-69525D02*
X43198Y-69525D01*
X43198Y-69525D02*
X45770Y-69525D01*
X45770Y-69525D02*
X51750Y-69525D01*
X51750Y-69525D02*
X59675Y-69525D01*
X40325Y-69605D02*
X42931Y-69605D01*
X42931Y-69605D02*
X43198Y-69605D01*
X43198Y-69605D02*
X45770Y-69605D01*
X45770Y-69605D02*
X51750Y-69605D01*
X51750Y-69605D02*
X59675Y-69605D01*
X40325Y-69685D02*
X42931Y-69685D01*
X42931Y-69685D02*
X43198Y-69685D01*
X43198Y-69685D02*
X45770Y-69685D01*
X45770Y-69685D02*
X51750Y-69685D01*
X51750Y-69685D02*
X59675Y-69685D01*
X40325Y-69765D02*
X42931Y-69765D01*
X42931Y-69765D02*
X43198Y-69765D01*
X43198Y-69765D02*
X45770Y-69765D01*
X45770Y-69765D02*
X51750Y-69765D01*
X51750Y-69765D02*
X59675Y-69765D01*
X40325Y-69845D02*
X42931Y-69845D01*
X42931Y-69845D02*
X43198Y-69845D01*
X43198Y-69845D02*
X45770Y-69845D01*
X45770Y-69845D02*
X51750Y-69845D01*
X51750Y-69845D02*
X59675Y-69845D01*
X40325Y-69925D02*
X42931Y-69925D01*
X42931Y-69925D02*
X43198Y-69925D01*
X43198Y-69925D02*
X45770Y-69925D01*
X45770Y-69925D02*
X51750Y-69925D01*
X51750Y-69925D02*
X59675Y-69925D01*
X40325Y-70005D02*
X42931Y-70005D01*
X42931Y-70005D02*
X43198Y-70005D01*
X43198Y-70005D02*
X45770Y-70005D01*
X45770Y-70005D02*
X51750Y-70005D01*
X51750Y-70005D02*
X59675Y-70005D01*
X40325Y-70085D02*
X42931Y-70085D01*
X42931Y-70085D02*
X43198Y-70085D01*
X43198Y-70085D02*
X45770Y-70085D01*
X45770Y-70085D02*
X51750Y-70085D01*
X51750Y-70085D02*
X59675Y-70085D01*
X40325Y-70165D02*
X42931Y-70165D01*
X42931Y-70165D02*
X43198Y-70165D01*
X43198Y-70165D02*
X45770Y-70165D01*
X45770Y-70165D02*
X51750Y-70165D01*
X51750Y-70165D02*
X59675Y-70165D01*
X40325Y-70245D02*
X42931Y-70245D01*
X42931Y-70245D02*
X43198Y-70245D01*
X43198Y-70245D02*
X45770Y-70245D01*
X45770Y-70245D02*
X51750Y-70245D01*
X51750Y-70245D02*
X59675Y-70245D01*
X40325Y-70325D02*
X42931Y-70325D01*
X42931Y-70325D02*
X43198Y-70325D01*
X43198Y-70325D02*
X45770Y-70325D01*
X45770Y-70325D02*
X51750Y-70325D01*
X51750Y-70325D02*
X59675Y-70325D01*
X40325Y-70405D02*
X42931Y-70405D01*
X42931Y-70405D02*
X43198Y-70405D01*
X43198Y-70405D02*
X45770Y-70405D01*
X45770Y-70405D02*
X51750Y-70405D01*
X51750Y-70405D02*
X59675Y-70405D01*
X40325Y-70485D02*
X42931Y-70485D01*
X42931Y-70485D02*
X43198Y-70485D01*
X43198Y-70485D02*
X45770Y-70485D01*
X45770Y-70485D02*
X51750Y-70485D01*
X51750Y-70485D02*
X59675Y-70485D01*
X40325Y-70565D02*
X42931Y-70565D01*
X42931Y-70565D02*
X43198Y-70565D01*
X43198Y-70565D02*
X45770Y-70565D01*
X45770Y-70565D02*
X51750Y-70565D01*
X51750Y-70565D02*
X59675Y-70565D01*
X40325Y-70645D02*
X42931Y-70645D01*
X42931Y-70645D02*
X43198Y-70645D01*
X43198Y-70645D02*
X45770Y-70645D01*
X45770Y-70645D02*
X51750Y-70645D01*
X51750Y-70645D02*
X59675Y-70645D01*
X40325Y-70725D02*
X42931Y-70725D01*
X42931Y-70725D02*
X43198Y-70725D01*
X43198Y-70725D02*
X45770Y-70725D01*
X45770Y-70725D02*
X51750Y-70725D01*
X51750Y-70725D02*
X59675Y-70725D01*
X40325Y-70805D02*
X42931Y-70805D01*
X42931Y-70805D02*
X43198Y-70805D01*
X43198Y-70805D02*
X45770Y-70805D01*
X45770Y-70805D02*
X51750Y-70805D01*
X51750Y-70805D02*
X59675Y-70805D01*
X40325Y-70885D02*
X42931Y-70885D01*
X42931Y-70885D02*
X43198Y-70885D01*
X43198Y-70885D02*
X45770Y-70885D01*
X45770Y-70885D02*
X51750Y-70885D01*
X51750Y-70885D02*
X59675Y-70885D01*
X40325Y-70965D02*
X42931Y-70965D01*
X42931Y-70965D02*
X43198Y-70965D01*
X43198Y-70965D02*
X45770Y-70965D01*
X45770Y-70965D02*
X51750Y-70965D01*
X51750Y-70965D02*
X59675Y-70965D01*
X40325Y-71045D02*
X42931Y-71045D01*
X42931Y-71045D02*
X43198Y-71045D01*
X43198Y-71045D02*
X45770Y-71045D01*
X45770Y-71045D02*
X51750Y-71045D01*
X51750Y-71045D02*
X59675Y-71045D01*
X40325Y-71125D02*
X42931Y-71125D01*
X42931Y-71125D02*
X43198Y-71125D01*
X43198Y-71125D02*
X45770Y-71125D01*
X45770Y-71125D02*
X51750Y-71125D01*
X51750Y-71125D02*
X59675Y-71125D01*
X40325Y-71205D02*
X42931Y-71205D01*
X42931Y-71205D02*
X43198Y-71205D01*
X43198Y-71205D02*
X45770Y-71205D01*
X45770Y-71205D02*
X51750Y-71205D01*
X51750Y-71205D02*
X59675Y-71205D01*
X40325Y-71285D02*
X42931Y-71285D01*
X42931Y-71285D02*
X43198Y-71285D01*
X43198Y-71285D02*
X45770Y-71285D01*
X45770Y-71285D02*
X51750Y-71285D01*
X51750Y-71285D02*
X59675Y-71285D01*
X40325Y-71365D02*
X42931Y-71365D01*
X42931Y-71365D02*
X43198Y-71365D01*
X43198Y-71365D02*
X45770Y-71365D01*
X45770Y-71365D02*
X51750Y-71365D01*
X51750Y-71365D02*
X59675Y-71365D01*
X40325Y-71445D02*
X42931Y-71445D01*
X42931Y-71445D02*
X43198Y-71445D01*
X43198Y-71445D02*
X45770Y-71445D01*
X45770Y-71445D02*
X51750Y-71445D01*
X51750Y-71445D02*
X59675Y-71445D01*
X40325Y-71525D02*
X42931Y-71525D01*
X42931Y-71525D02*
X43198Y-71525D01*
X43198Y-71525D02*
X45770Y-71525D01*
X45770Y-71525D02*
X51750Y-71525D01*
X51750Y-71525D02*
X59675Y-71525D01*
X40325Y-71605D02*
X42931Y-71605D01*
X42931Y-71605D02*
X43198Y-71605D01*
X43198Y-71605D02*
X45770Y-71605D01*
X45770Y-71605D02*
X51750Y-71605D01*
X51750Y-71605D02*
X59675Y-71605D01*
X40325Y-71685D02*
X42931Y-71685D01*
X42931Y-71685D02*
X43198Y-71685D01*
X43198Y-71685D02*
X45770Y-71685D01*
X45770Y-71685D02*
X51750Y-71685D01*
X51750Y-71685D02*
X59675Y-71685D01*
X40325Y-71765D02*
X42931Y-71765D01*
X42931Y-71765D02*
X43198Y-71765D01*
X43198Y-71765D02*
X45770Y-71765D01*
X45770Y-71765D02*
X51750Y-71765D01*
X51750Y-71765D02*
X59675Y-71765D01*
X40325Y-71845D02*
X42931Y-71845D01*
X42931Y-71845D02*
X43198Y-71845D01*
X43198Y-71845D02*
X45770Y-71845D01*
X45770Y-71845D02*
X51750Y-71845D01*
X51750Y-71845D02*
X59675Y-71845D01*
X40325Y-71925D02*
X42931Y-71925D01*
X42931Y-71925D02*
X43198Y-71925D01*
X43198Y-71925D02*
X45770Y-71925D01*
X45770Y-71925D02*
X51750Y-71925D01*
X51750Y-71925D02*
X59675Y-71925D01*
X40325Y-72005D02*
X42931Y-72005D01*
X42931Y-72005D02*
X43198Y-72005D01*
X43198Y-72005D02*
X45770Y-72005D01*
X45770Y-72005D02*
X51750Y-72005D01*
X51750Y-72005D02*
X59675Y-72005D01*
X40325Y-72085D02*
X42931Y-72085D01*
X42931Y-72085D02*
X43198Y-72085D01*
X43198Y-72085D02*
X45770Y-72085D01*
X45770Y-72085D02*
X51750Y-72085D01*
X51750Y-72085D02*
X59675Y-72085D01*
X40325Y-72165D02*
X42931Y-72165D01*
X42931Y-72165D02*
X43198Y-72165D01*
X43198Y-72165D02*
X45770Y-72165D01*
X45770Y-72165D02*
X51750Y-72165D01*
X51750Y-72165D02*
X59675Y-72165D01*
X40325Y-72245D02*
X42931Y-72245D01*
X42931Y-72245D02*
X43198Y-72245D01*
X43198Y-72245D02*
X45770Y-72245D01*
X45770Y-72245D02*
X51750Y-72245D01*
X51750Y-72245D02*
X59675Y-72245D01*
X40325Y-72325D02*
X42931Y-72325D01*
X42931Y-72325D02*
X43198Y-72325D01*
X43198Y-72325D02*
X45770Y-72325D01*
X45770Y-72325D02*
X51750Y-72325D01*
X51750Y-72325D02*
X59675Y-72325D01*
X40325Y-72405D02*
X42931Y-72405D01*
X42931Y-72405D02*
X43198Y-72405D01*
X43198Y-72405D02*
X45770Y-72405D01*
X45770Y-72405D02*
X51750Y-72405D01*
X51750Y-72405D02*
X59675Y-72405D01*
X40325Y-72485D02*
X42931Y-72485D01*
X42931Y-72485D02*
X43198Y-72485D01*
X43198Y-72485D02*
X45770Y-72485D01*
X45770Y-72485D02*
X51750Y-72485D01*
X51750Y-72485D02*
X59675Y-72485D01*
X40325Y-72565D02*
X42931Y-72565D01*
X42931Y-72565D02*
X43198Y-72565D01*
X43198Y-72565D02*
X45770Y-72565D01*
X45770Y-72565D02*
X51750Y-72565D01*
X51750Y-72565D02*
X59675Y-72565D01*
X40325Y-72645D02*
X42931Y-72645D01*
X42931Y-72645D02*
X43198Y-72645D01*
X43198Y-72645D02*
X45770Y-72645D01*
X45770Y-72645D02*
X51750Y-72645D01*
X51750Y-72645D02*
X59675Y-72645D01*
X40325Y-72725D02*
X42931Y-72725D01*
X42931Y-72725D02*
X43198Y-72725D01*
X43198Y-72725D02*
X45770Y-72725D01*
X45770Y-72725D02*
X51750Y-72725D01*
X51750Y-72725D02*
X59675Y-72725D01*
X40325Y-72805D02*
X42931Y-72805D01*
X42931Y-72805D02*
X43198Y-72805D01*
X43198Y-72805D02*
X45770Y-72805D01*
X45770Y-72805D02*
X51750Y-72805D01*
X51750Y-72805D02*
X59675Y-72805D01*
X40325Y-72885D02*
X42931Y-72885D01*
X42931Y-72885D02*
X43198Y-72885D01*
X43198Y-72885D02*
X45770Y-72885D01*
X45770Y-72885D02*
X51750Y-72885D01*
X51750Y-72885D02*
X59675Y-72885D01*
X40325Y-72965D02*
X42931Y-72965D01*
X42931Y-72965D02*
X43198Y-72965D01*
X43198Y-72965D02*
X45770Y-72965D01*
X45770Y-72965D02*
X51750Y-72965D01*
X51750Y-72965D02*
X59675Y-72965D01*
X40325Y-73045D02*
X42931Y-73045D01*
X42931Y-73045D02*
X43198Y-73045D01*
X43198Y-73045D02*
X45770Y-73045D01*
X45770Y-73045D02*
X51750Y-73045D01*
X51750Y-73045D02*
X59675Y-73045D01*
X40325Y-73125D02*
X42931Y-73125D01*
X42931Y-73125D02*
X43198Y-73125D01*
X43198Y-73125D02*
X45770Y-73125D01*
X45770Y-73125D02*
X51750Y-73125D01*
X51750Y-73125D02*
X59675Y-73125D01*
X40325Y-73205D02*
X42931Y-73205D01*
X42931Y-73205D02*
X43198Y-73205D01*
X43198Y-73205D02*
X45770Y-73205D01*
X45770Y-73205D02*
X51750Y-73205D01*
X51750Y-73205D02*
X59675Y-73205D01*
X40325Y-73285D02*
X42931Y-73285D01*
X42931Y-73285D02*
X43198Y-73285D01*
X43198Y-73285D02*
X45770Y-73285D01*
X45770Y-73285D02*
X51750Y-73285D01*
X51750Y-73285D02*
X59675Y-73285D01*
X40325Y-73365D02*
X42931Y-73365D01*
X42931Y-73365D02*
X43198Y-73365D01*
X43198Y-73365D02*
X45770Y-73365D01*
X45770Y-73365D02*
X51750Y-73365D01*
X51750Y-73365D02*
X59675Y-73365D01*
X40325Y-73445D02*
X42931Y-73445D01*
X42931Y-73445D02*
X43198Y-73445D01*
X43198Y-73445D02*
X45770Y-73445D01*
X45770Y-73445D02*
X51750Y-73445D01*
X51750Y-73445D02*
X59675Y-73445D01*
X40325Y-73525D02*
X42931Y-73525D01*
X42931Y-73525D02*
X43198Y-73525D01*
X43198Y-73525D02*
X45770Y-73525D01*
X45770Y-73525D02*
X51750Y-73525D01*
X51750Y-73525D02*
X59675Y-73525D01*
X40325Y-73605D02*
X42931Y-73605D01*
X42931Y-73605D02*
X43198Y-73605D01*
X43198Y-73605D02*
X45770Y-73605D01*
X45770Y-73605D02*
X51750Y-73605D01*
X51750Y-73605D02*
X59675Y-73605D01*
X40325Y-73685D02*
X42931Y-73685D01*
X42931Y-73685D02*
X43198Y-73685D01*
X43198Y-73685D02*
X45770Y-73685D01*
X45770Y-73685D02*
X51750Y-73685D01*
X51750Y-73685D02*
X59675Y-73685D01*
X40325Y-73765D02*
X42931Y-73765D01*
X42931Y-73765D02*
X43198Y-73765D01*
X43198Y-73765D02*
X45770Y-73765D01*
X45770Y-73765D02*
X51750Y-73765D01*
X51750Y-73765D02*
X59675Y-73765D01*
X40325Y-73845D02*
X42931Y-73845D01*
X42931Y-73845D02*
X43198Y-73845D01*
X43198Y-73845D02*
X45770Y-73845D01*
X45770Y-73845D02*
X51750Y-73845D01*
X51750Y-73845D02*
X59675Y-73845D01*
X40325Y-73925D02*
X42931Y-73925D01*
X42931Y-73925D02*
X43198Y-73925D01*
X43198Y-73925D02*
X45770Y-73925D01*
X45770Y-73925D02*
X51750Y-73925D01*
X51750Y-73925D02*
X59675Y-73925D01*
X40325Y-74005D02*
X42931Y-74005D01*
X42931Y-74005D02*
X43198Y-74005D01*
X43198Y-74005D02*
X45770Y-74005D01*
X45770Y-74005D02*
X51750Y-74005D01*
X51750Y-74005D02*
X59675Y-74005D01*
X40325Y-74085D02*
X42931Y-74085D01*
X42931Y-74085D02*
X43198Y-74085D01*
X43198Y-74085D02*
X45770Y-74085D01*
X45770Y-74085D02*
X51750Y-74085D01*
X51750Y-74085D02*
X59675Y-74085D01*
X40325Y-74165D02*
X42931Y-74165D01*
X42931Y-74165D02*
X43198Y-74165D01*
X43198Y-74165D02*
X45770Y-74165D01*
X45770Y-74165D02*
X51750Y-74165D01*
X51750Y-74165D02*
X59675Y-74165D01*
X40325Y-74245D02*
X42931Y-74245D01*
X42931Y-74245D02*
X43198Y-74245D01*
X43198Y-74245D02*
X45770Y-74245D01*
X45770Y-74245D02*
X51750Y-74245D01*
X51750Y-74245D02*
X59675Y-74245D01*
X40325Y-74325D02*
X42931Y-74325D01*
X42931Y-74325D02*
X43198Y-74325D01*
X43198Y-74325D02*
X45770Y-74325D01*
X45770Y-74325D02*
X51750Y-74325D01*
X51750Y-74325D02*
X59675Y-74325D01*
X40325Y-74405D02*
X42931Y-74405D01*
X42931Y-74405D02*
X43198Y-74405D01*
X43198Y-74405D02*
X45770Y-74405D01*
X45770Y-74405D02*
X51750Y-74405D01*
X51750Y-74405D02*
X59675Y-74405D01*
X40325Y-74485D02*
X42931Y-74485D01*
X42931Y-74485D02*
X43198Y-74485D01*
X43198Y-74485D02*
X45770Y-74485D01*
X45770Y-74485D02*
X51750Y-74485D01*
X51750Y-74485D02*
X59675Y-74485D01*
X40325Y-74565D02*
X42931Y-74565D01*
X42931Y-74565D02*
X43198Y-74565D01*
X43198Y-74565D02*
X45770Y-74565D01*
X45770Y-74565D02*
X51750Y-74565D01*
X51750Y-74565D02*
X59675Y-74565D01*
X40325Y-74645D02*
X42931Y-74645D01*
X42931Y-74645D02*
X43198Y-74645D01*
X43198Y-74645D02*
X45770Y-74645D01*
X45770Y-74645D02*
X51750Y-74645D01*
X51750Y-74645D02*
X59675Y-74645D01*
X40325Y-74725D02*
X42931Y-74725D01*
X42931Y-74725D02*
X43198Y-74725D01*
X43198Y-74725D02*
X45770Y-74725D01*
X45770Y-74725D02*
X51750Y-74725D01*
X51750Y-74725D02*
X59675Y-74725D01*
X40325Y-74805D02*
X42931Y-74805D01*
X42931Y-74805D02*
X43198Y-74805D01*
X43198Y-74805D02*
X45770Y-74805D01*
X45770Y-74805D02*
X51750Y-74805D01*
X51750Y-74805D02*
X59675Y-74805D01*
X40325Y-74885D02*
X42931Y-74885D01*
X42931Y-74885D02*
X43198Y-74885D01*
X43198Y-74885D02*
X45770Y-74885D01*
X45770Y-74885D02*
X51750Y-74885D01*
X51750Y-74885D02*
X59675Y-74885D01*
X40325Y-74965D02*
X42931Y-74965D01*
X42931Y-74965D02*
X43198Y-74965D01*
X43198Y-74965D02*
X45770Y-74965D01*
X45770Y-74965D02*
X51750Y-74965D01*
X51750Y-74965D02*
X59675Y-74965D01*
X40325Y-75045D02*
X42931Y-75045D01*
X42931Y-75045D02*
X43198Y-75045D01*
X43198Y-75045D02*
X45770Y-75045D01*
X45770Y-75045D02*
X51750Y-75045D01*
X51750Y-75045D02*
X59675Y-75045D01*
X40325Y-75125D02*
X42931Y-75125D01*
X42931Y-75125D02*
X43198Y-75125D01*
X43198Y-75125D02*
X45770Y-75125D01*
X45770Y-75125D02*
X51750Y-75125D01*
X51750Y-75125D02*
X59675Y-75125D01*
X40325Y-75205D02*
X42931Y-75205D01*
X42931Y-75205D02*
X43198Y-75205D01*
X43198Y-75205D02*
X45770Y-75205D01*
X45770Y-75205D02*
X51750Y-75205D01*
X51750Y-75205D02*
X59675Y-75205D01*
X40325Y-75285D02*
X42931Y-75285D01*
X42931Y-75285D02*
X43198Y-75285D01*
X43198Y-75285D02*
X45770Y-75285D01*
X45770Y-75285D02*
X51750Y-75285D01*
X51750Y-75285D02*
X59675Y-75285D01*
X40325Y-75365D02*
X42931Y-75365D01*
X42931Y-75365D02*
X43198Y-75365D01*
X43198Y-75365D02*
X45770Y-75365D01*
X45770Y-75365D02*
X51750Y-75365D01*
X51750Y-75365D02*
X59675Y-75365D01*
X40325Y-75445D02*
X42931Y-75445D01*
X42931Y-75445D02*
X43198Y-75445D01*
X43198Y-75445D02*
X45770Y-75445D01*
X45770Y-75445D02*
X51750Y-75445D01*
X51750Y-75445D02*
X59675Y-75445D01*
X40325Y-75525D02*
X42931Y-75525D01*
X42931Y-75525D02*
X43198Y-75525D01*
X43198Y-75525D02*
X45770Y-75525D01*
X45770Y-75525D02*
X51750Y-75525D01*
X51750Y-75525D02*
X59675Y-75525D01*
X40325Y-75605D02*
X42931Y-75605D01*
X42931Y-75605D02*
X43198Y-75605D01*
X43198Y-75605D02*
X45770Y-75605D01*
X45770Y-75605D02*
X51750Y-75605D01*
X51750Y-75605D02*
X59675Y-75605D01*
X40325Y-75685D02*
X42931Y-75685D01*
X42931Y-75685D02*
X43198Y-75685D01*
X43198Y-75685D02*
X45770Y-75685D01*
X45770Y-75685D02*
X51750Y-75685D01*
X51750Y-75685D02*
X59675Y-75685D01*
X40325Y-75765D02*
X42931Y-75765D01*
X42931Y-75765D02*
X43198Y-75765D01*
X43198Y-75765D02*
X45770Y-75765D01*
X45770Y-75765D02*
X51750Y-75765D01*
X51750Y-75765D02*
X59675Y-75765D01*
X40325Y-75845D02*
X42931Y-75845D01*
X42931Y-75845D02*
X43198Y-75845D01*
X43198Y-75845D02*
X45770Y-75845D01*
X45770Y-75845D02*
X51750Y-75845D01*
X51750Y-75845D02*
X59675Y-75845D01*
X40325Y-75925D02*
X42931Y-75925D01*
X42931Y-75925D02*
X43198Y-75925D01*
X43198Y-75925D02*
X45770Y-75925D01*
X45770Y-75925D02*
X51750Y-75925D01*
X51750Y-75925D02*
X59675Y-75925D01*
X40325Y-76005D02*
X42931Y-76005D01*
X42931Y-76005D02*
X43198Y-76005D01*
X43198Y-76005D02*
X45770Y-76005D01*
X45770Y-76005D02*
X51750Y-76005D01*
X51750Y-76005D02*
X59675Y-76005D01*
X40325Y-76085D02*
X42931Y-76085D01*
X42931Y-76085D02*
X43198Y-76085D01*
X43198Y-76085D02*
X45770Y-76085D01*
X45770Y-76085D02*
X51750Y-76085D01*
X51750Y-76085D02*
X59675Y-76085D01*
X40325Y-76165D02*
X42931Y-76165D01*
X42931Y-76165D02*
X43198Y-76165D01*
X43198Y-76165D02*
X45770Y-76165D01*
X45770Y-76165D02*
X51750Y-76165D01*
X51750Y-76165D02*
X59675Y-76165D01*
X40325Y-76245D02*
X42931Y-76245D01*
X42931Y-76245D02*
X43198Y-76245D01*
X43198Y-76245D02*
X45770Y-76245D01*
X45770Y-76245D02*
X51750Y-76245D01*
X51750Y-76245D02*
X59675Y-76245D01*
X40325Y-76325D02*
X42931Y-76325D01*
X42931Y-76325D02*
X43198Y-76325D01*
X43198Y-76325D02*
X45770Y-76325D01*
X45770Y-76325D02*
X51750Y-76325D01*
X51750Y-76325D02*
X59675Y-76325D01*
X40325Y-76405D02*
X42931Y-76405D01*
X42931Y-76405D02*
X43198Y-76405D01*
X43198Y-76405D02*
X45770Y-76405D01*
X45770Y-76405D02*
X51750Y-76405D01*
X51750Y-76405D02*
X59675Y-76405D01*
X40325Y-76485D02*
X42931Y-76485D01*
X42931Y-76485D02*
X43198Y-76485D01*
X43198Y-76485D02*
X45770Y-76485D01*
X45770Y-76485D02*
X51750Y-76485D01*
X51750Y-76485D02*
X59675Y-76485D01*
X40325Y-76565D02*
X42931Y-76565D01*
X42931Y-76565D02*
X43198Y-76565D01*
X43198Y-76565D02*
X45770Y-76565D01*
X45770Y-76565D02*
X51750Y-76565D01*
X51750Y-76565D02*
X59675Y-76565D01*
X40325Y-76645D02*
X42931Y-76645D01*
X42931Y-76645D02*
X43198Y-76645D01*
X43198Y-76645D02*
X45770Y-76645D01*
X45770Y-76645D02*
X51750Y-76645D01*
X51750Y-76645D02*
X59675Y-76645D01*
X40325Y-76725D02*
X42931Y-76725D01*
X42931Y-76725D02*
X43198Y-76725D01*
X43198Y-76725D02*
X45770Y-76725D01*
X45770Y-76725D02*
X51750Y-76725D01*
X51750Y-76725D02*
X59675Y-76725D01*
X40325Y-76805D02*
X42931Y-76805D01*
X42931Y-76805D02*
X43198Y-76805D01*
X43198Y-76805D02*
X45770Y-76805D01*
X45770Y-76805D02*
X51750Y-76805D01*
X51750Y-76805D02*
X59675Y-76805D01*
X40325Y-76885D02*
X42931Y-76885D01*
X42931Y-76885D02*
X43198Y-76885D01*
X43198Y-76885D02*
X45770Y-76885D01*
X45770Y-76885D02*
X51750Y-76885D01*
X51750Y-76885D02*
X59675Y-76885D01*
X40325Y-76965D02*
X42931Y-76965D01*
X42931Y-76965D02*
X43198Y-76965D01*
X43198Y-76965D02*
X45770Y-76965D01*
X45770Y-76965D02*
X51750Y-76965D01*
X51750Y-76965D02*
X59675Y-76965D01*
X40325Y-77045D02*
X42931Y-77045D01*
X42931Y-77045D02*
X43198Y-77045D01*
X43198Y-77045D02*
X45770Y-77045D01*
X45770Y-77045D02*
X51750Y-77045D01*
X51750Y-77045D02*
X59675Y-77045D01*
X40325Y-77125D02*
X42931Y-77125D01*
X42931Y-77125D02*
X43198Y-77125D01*
X43198Y-77125D02*
X45770Y-77125D01*
X45770Y-77125D02*
X51750Y-77125D01*
X51750Y-77125D02*
X59675Y-77125D01*
X40325Y-77205D02*
X42931Y-77205D01*
X42931Y-77205D02*
X43198Y-77205D01*
X43198Y-77205D02*
X45770Y-77205D01*
X45770Y-77205D02*
X51750Y-77205D01*
X51750Y-77205D02*
X59675Y-77205D01*
X40325Y-77285D02*
X42931Y-77285D01*
X42931Y-77285D02*
X43198Y-77285D01*
X43198Y-77285D02*
X45770Y-77285D01*
X45770Y-77285D02*
X51750Y-77285D01*
X51750Y-77285D02*
X59675Y-77285D01*
X40325Y-77365D02*
X42931Y-77365D01*
X42931Y-77365D02*
X43198Y-77365D01*
X43198Y-77365D02*
X45770Y-77365D01*
X45770Y-77365D02*
X51750Y-77365D01*
X51750Y-77365D02*
X59675Y-77365D01*
X40325Y-77445D02*
X42931Y-77445D01*
X42931Y-77445D02*
X43198Y-77445D01*
X43198Y-77445D02*
X45770Y-77445D01*
X45770Y-77445D02*
X51750Y-77445D01*
X51750Y-77445D02*
X59675Y-77445D01*
X40325Y-77525D02*
X42931Y-77525D01*
X42931Y-77525D02*
X43198Y-77525D01*
X43198Y-77525D02*
X45770Y-77525D01*
X45770Y-77525D02*
X51750Y-77525D01*
X51750Y-77525D02*
X59675Y-77525D01*
X40325Y-77605D02*
X42931Y-77605D01*
X42931Y-77605D02*
X43198Y-77605D01*
X43198Y-77605D02*
X45770Y-77605D01*
X45770Y-77605D02*
X51750Y-77605D01*
X51750Y-77605D02*
X59675Y-77605D01*
X40325Y-77685D02*
X42931Y-77685D01*
X42931Y-77685D02*
X43198Y-77685D01*
X43198Y-77685D02*
X45770Y-77685D01*
X45770Y-77685D02*
X51750Y-77685D01*
X51750Y-77685D02*
X59675Y-77685D01*
X40325Y-77765D02*
X42931Y-77765D01*
X42931Y-77765D02*
X43198Y-77765D01*
X43198Y-77765D02*
X45770Y-77765D01*
X45770Y-77765D02*
X51750Y-77765D01*
X51750Y-77765D02*
X59675Y-77765D01*
X40325Y-77845D02*
X42931Y-77845D01*
X42931Y-77845D02*
X43198Y-77845D01*
X43198Y-77845D02*
X45770Y-77845D01*
X45770Y-77845D02*
X51750Y-77845D01*
X51750Y-77845D02*
X59675Y-77845D01*
X40325Y-77925D02*
X42931Y-77925D01*
X42931Y-77925D02*
X43198Y-77925D01*
X43198Y-77925D02*
X45770Y-77925D01*
X45770Y-77925D02*
X51750Y-77925D01*
X51750Y-77925D02*
X59675Y-77925D01*
X40325Y-78005D02*
X42931Y-78005D01*
X42931Y-78005D02*
X43198Y-78005D01*
X43198Y-78005D02*
X45770Y-78005D01*
X45770Y-78005D02*
X51750Y-78005D01*
X51750Y-78005D02*
X59675Y-78005D01*
X40325Y-78085D02*
X42931Y-78085D01*
X42931Y-78085D02*
X43198Y-78085D01*
X43198Y-78085D02*
X45770Y-78085D01*
X45770Y-78085D02*
X51750Y-78085D01*
X51750Y-78085D02*
X59675Y-78085D01*
X40325Y-78165D02*
X42931Y-78165D01*
X42931Y-78165D02*
X43198Y-78165D01*
X43198Y-78165D02*
X45770Y-78165D01*
X45770Y-78165D02*
X51750Y-78165D01*
X51750Y-78165D02*
X59675Y-78165D01*
X40325Y-78245D02*
X42931Y-78245D01*
X42931Y-78245D02*
X43198Y-78245D01*
X43198Y-78245D02*
X45770Y-78245D01*
X45770Y-78245D02*
X51750Y-78245D01*
X51750Y-78245D02*
X59675Y-78245D01*
X40325Y-78325D02*
X42931Y-78325D01*
X42931Y-78325D02*
X43198Y-78325D01*
X43198Y-78325D02*
X45770Y-78325D01*
X45770Y-78325D02*
X51750Y-78325D01*
X51750Y-78325D02*
X59675Y-78325D01*
X40325Y-78405D02*
X42931Y-78405D01*
X42931Y-78405D02*
X43198Y-78405D01*
X43198Y-78405D02*
X45770Y-78405D01*
X45770Y-78405D02*
X51750Y-78405D01*
X51750Y-78405D02*
X59675Y-78405D01*
X40325Y-78485D02*
X42931Y-78485D01*
X42931Y-78485D02*
X43198Y-78485D01*
X43198Y-78485D02*
X45770Y-78485D01*
X45770Y-78485D02*
X51750Y-78485D01*
X51750Y-78485D02*
X59675Y-78485D01*
X40325Y-78565D02*
X42931Y-78565D01*
X42931Y-78565D02*
X43198Y-78565D01*
X43198Y-78565D02*
X45770Y-78565D01*
X45770Y-78565D02*
X51750Y-78565D01*
X51750Y-78565D02*
X59675Y-78565D01*
X40325Y-78645D02*
X42931Y-78645D01*
X42931Y-78645D02*
X43198Y-78645D01*
X43198Y-78645D02*
X45770Y-78645D01*
X45770Y-78645D02*
X51750Y-78645D01*
X51750Y-78645D02*
X59675Y-78645D01*
X40325Y-78725D02*
X42931Y-78725D01*
X42931Y-78725D02*
X43198Y-78725D01*
X43198Y-78725D02*
X45770Y-78725D01*
X45770Y-78725D02*
X51750Y-78725D01*
X51750Y-78725D02*
X59675Y-78725D01*
X40325Y-78805D02*
X42931Y-78805D01*
X42931Y-78805D02*
X43198Y-78805D01*
X43198Y-78805D02*
X45770Y-78805D01*
X45770Y-78805D02*
X51750Y-78805D01*
X51750Y-78805D02*
X59675Y-78805D01*
X40325Y-78885D02*
X42931Y-78885D01*
X42931Y-78885D02*
X43198Y-78885D01*
X43198Y-78885D02*
X45770Y-78885D01*
X45770Y-78885D02*
X51750Y-78885D01*
X51750Y-78885D02*
X59675Y-78885D01*
X40325Y-78965D02*
X42931Y-78965D01*
X42931Y-78965D02*
X43198Y-78965D01*
X43198Y-78965D02*
X45770Y-78965D01*
X45770Y-78965D02*
X51750Y-78965D01*
X51750Y-78965D02*
X59675Y-78965D01*
X40325Y-79045D02*
X42931Y-79045D01*
X42931Y-79045D02*
X43198Y-79045D01*
X43198Y-79045D02*
X45770Y-79045D01*
X45770Y-79045D02*
X51750Y-79045D01*
X51750Y-79045D02*
X59675Y-79045D01*
X40325Y-79125D02*
X42931Y-79125D01*
X42931Y-79125D02*
X43198Y-79125D01*
X43198Y-79125D02*
X45770Y-79125D01*
X45770Y-79125D02*
X51750Y-79125D01*
X51750Y-79125D02*
X59675Y-79125D01*
X40325Y-79205D02*
X42931Y-79205D01*
X42931Y-79205D02*
X43198Y-79205D01*
X43198Y-79205D02*
X45770Y-79205D01*
X45770Y-79205D02*
X51750Y-79205D01*
X51750Y-79205D02*
X59675Y-79205D01*
X40325Y-79285D02*
X42931Y-79285D01*
X42931Y-79285D02*
X43198Y-79285D01*
X43198Y-79285D02*
X45770Y-79285D01*
X45770Y-79285D02*
X51750Y-79285D01*
X51750Y-79285D02*
X59675Y-79285D01*
X40325Y-79365D02*
X42931Y-79365D01*
X42931Y-79365D02*
X43198Y-79365D01*
X43198Y-79365D02*
X45770Y-79365D01*
X45770Y-79365D02*
X51750Y-79365D01*
X51750Y-79365D02*
X59675Y-79365D01*
X40325Y-79445D02*
X42931Y-79445D01*
X42931Y-79445D02*
X43198Y-79445D01*
X43198Y-79445D02*
X45770Y-79445D01*
X45770Y-79445D02*
X51750Y-79445D01*
X51750Y-79445D02*
X59675Y-79445D01*
X40325Y-79525D02*
X42931Y-79525D01*
X42931Y-79525D02*
X43198Y-79525D01*
X43198Y-79525D02*
X45770Y-79525D01*
X45770Y-79525D02*
X51750Y-79525D01*
X51750Y-79525D02*
X59675Y-79525D01*
X40325Y-79605D02*
X42931Y-79605D01*
X42931Y-79605D02*
X43198Y-79605D01*
X43198Y-79605D02*
X45770Y-79605D01*
X45770Y-79605D02*
X51750Y-79605D01*
X51750Y-79605D02*
X59675Y-79605D01*
X40325Y-79685D02*
X42931Y-79685D01*
X42931Y-79685D02*
X43198Y-79685D01*
X43198Y-79685D02*
X45770Y-79685D01*
X45770Y-79685D02*
X51750Y-79685D01*
X51750Y-79685D02*
X59675Y-79685D01*
X40325Y-79765D02*
X42931Y-79765D01*
X42931Y-79765D02*
X43198Y-79765D01*
X43198Y-79765D02*
X45770Y-79765D01*
X45770Y-79765D02*
X51750Y-79765D01*
X51750Y-79765D02*
X59675Y-79765D01*
X40325Y-79845D02*
X42931Y-79845D01*
X42931Y-79845D02*
X43198Y-79845D01*
X43198Y-79845D02*
X45770Y-79845D01*
X45770Y-79845D02*
X51750Y-79845D01*
X51750Y-79845D02*
X59675Y-79845D01*
X40325Y-79925D02*
X42931Y-79925D01*
X42931Y-79925D02*
X43198Y-79925D01*
X43198Y-79925D02*
X45770Y-79925D01*
X45770Y-79925D02*
X51750Y-79925D01*
X51750Y-79925D02*
X59675Y-79925D01*
X40325Y-80005D02*
X42931Y-80005D01*
X42931Y-80005D02*
X43198Y-80005D01*
X43198Y-80005D02*
X45770Y-80005D01*
X45770Y-80005D02*
X51750Y-80005D01*
X51750Y-80005D02*
X59675Y-80005D01*
X40325Y-80085D02*
X42931Y-80085D01*
X42931Y-80085D02*
X43198Y-80085D01*
X43198Y-80085D02*
X45770Y-80085D01*
X45770Y-80085D02*
X51750Y-80085D01*
X51750Y-80085D02*
X59675Y-80085D01*
X40325Y-80165D02*
X42931Y-80165D01*
X42931Y-80165D02*
X43198Y-80165D01*
X43198Y-80165D02*
X45770Y-80165D01*
X45770Y-80165D02*
X51750Y-80165D01*
X51750Y-80165D02*
X59675Y-80165D01*
X40325Y-80245D02*
X42931Y-80245D01*
X42931Y-80245D02*
X43198Y-80245D01*
X43198Y-80245D02*
X45770Y-80245D01*
X45770Y-80245D02*
X51750Y-80245D01*
X51750Y-80245D02*
X59675Y-80245D01*
X40325Y-80325D02*
X42931Y-80325D01*
X42931Y-80325D02*
X43198Y-80325D01*
X43198Y-80325D02*
X45770Y-80325D01*
X45770Y-80325D02*
X51750Y-80325D01*
X51750Y-80325D02*
X59675Y-80325D01*
X40325Y-80405D02*
X42931Y-80405D01*
X42931Y-80405D02*
X43198Y-80405D01*
X43198Y-80405D02*
X45770Y-80405D01*
X45770Y-80405D02*
X51750Y-80405D01*
X51750Y-80405D02*
X59675Y-80405D01*
X40325Y-80485D02*
X42931Y-80485D01*
X42931Y-80485D02*
X43198Y-80485D01*
X43198Y-80485D02*
X45770Y-80485D01*
X45770Y-80485D02*
X51750Y-80485D01*
X51750Y-80485D02*
X59675Y-80485D01*
X40325Y-80565D02*
X42931Y-80565D01*
X42931Y-80565D02*
X43198Y-80565D01*
X43198Y-80565D02*
X45770Y-80565D01*
X45770Y-80565D02*
X51750Y-80565D01*
X51750Y-80565D02*
X59675Y-80565D01*
X40325Y-80645D02*
X42931Y-80645D01*
X42931Y-80645D02*
X43198Y-80645D01*
X43198Y-80645D02*
X45770Y-80645D01*
X45770Y-80645D02*
X51750Y-80645D01*
X51750Y-80645D02*
X59675Y-80645D01*
X40325Y-80725D02*
X42931Y-80725D01*
X42931Y-80725D02*
X43198Y-80725D01*
X43198Y-80725D02*
X45770Y-80725D01*
X45770Y-80725D02*
X51750Y-80725D01*
X51750Y-80725D02*
X59675Y-80725D01*
X40325Y-80805D02*
X42931Y-80805D01*
X42931Y-80805D02*
X43198Y-80805D01*
X43198Y-80805D02*
X45770Y-80805D01*
X45770Y-80805D02*
X51750Y-80805D01*
X51750Y-80805D02*
X59675Y-80805D01*
X40325Y-80885D02*
X42931Y-80885D01*
X42931Y-80885D02*
X43198Y-80885D01*
X43198Y-80885D02*
X45770Y-80885D01*
X45770Y-80885D02*
X51750Y-80885D01*
X51750Y-80885D02*
X59675Y-80885D01*
X40325Y-80965D02*
X42931Y-80965D01*
X42931Y-80965D02*
X43198Y-80965D01*
X43198Y-80965D02*
X45770Y-80965D01*
X45770Y-80965D02*
X51750Y-80965D01*
X51750Y-80965D02*
X59675Y-80965D01*
X40325Y-81045D02*
X42931Y-81045D01*
X42931Y-81045D02*
X43198Y-81045D01*
X43198Y-81045D02*
X45770Y-81045D01*
X45770Y-81045D02*
X51750Y-81045D01*
X51750Y-81045D02*
X59675Y-81045D01*
X40325Y-81125D02*
X42931Y-81125D01*
X42931Y-81125D02*
X43198Y-81125D01*
X43198Y-81125D02*
X45770Y-81125D01*
X45770Y-81125D02*
X51750Y-81125D01*
X51750Y-81125D02*
X59675Y-81125D01*
X40325Y-81205D02*
X42931Y-81205D01*
X42931Y-81205D02*
X43198Y-81205D01*
X43198Y-81205D02*
X45770Y-81205D01*
X45770Y-81205D02*
X51750Y-81205D01*
X51750Y-81205D02*
X59675Y-81205D01*
X40325Y-81285D02*
X42931Y-81285D01*
X42931Y-81285D02*
X43198Y-81285D01*
X43198Y-81285D02*
X45770Y-81285D01*
X45770Y-81285D02*
X51750Y-81285D01*
X51750Y-81285D02*
X59675Y-81285D01*
X40325Y-81365D02*
X42931Y-81365D01*
X42931Y-81365D02*
X43198Y-81365D01*
X43198Y-81365D02*
X45770Y-81365D01*
X45770Y-81365D02*
X51750Y-81365D01*
X51750Y-81365D02*
X59675Y-81365D01*
X40325Y-81445D02*
X42931Y-81445D01*
X42931Y-81445D02*
X43198Y-81445D01*
X43198Y-81445D02*
X45770Y-81445D01*
X45770Y-81445D02*
X51750Y-81445D01*
X51750Y-81445D02*
X59675Y-81445D01*
X40325Y-81525D02*
X42931Y-81525D01*
X42931Y-81525D02*
X43198Y-81525D01*
X43198Y-81525D02*
X45770Y-81525D01*
X45770Y-81525D02*
X51750Y-81525D01*
X51750Y-81525D02*
X59675Y-81525D01*
X40325Y-81605D02*
X42931Y-81605D01*
X42931Y-81605D02*
X43198Y-81605D01*
X43198Y-81605D02*
X45770Y-81605D01*
X45770Y-81605D02*
X51750Y-81605D01*
X51750Y-81605D02*
X59675Y-81605D01*
X40325Y-81685D02*
X42931Y-81685D01*
X42931Y-81685D02*
X43198Y-81685D01*
X43198Y-81685D02*
X45770Y-81685D01*
X45770Y-81685D02*
X51750Y-81685D01*
X51750Y-81685D02*
X59675Y-81685D01*
X40325Y-81765D02*
X42931Y-81765D01*
X42931Y-81765D02*
X43198Y-81765D01*
X43198Y-81765D02*
X45770Y-81765D01*
X45770Y-81765D02*
X51750Y-81765D01*
X51750Y-81765D02*
X59675Y-81765D01*
X40325Y-81845D02*
X42931Y-81845D01*
X42931Y-81845D02*
X43198Y-81845D01*
X43198Y-81845D02*
X45770Y-81845D01*
X45770Y-81845D02*
X51750Y-81845D01*
X51750Y-81845D02*
X59675Y-81845D01*
X40325Y-81925D02*
X42931Y-81925D01*
X42931Y-81925D02*
X43198Y-81925D01*
X43198Y-81925D02*
X45770Y-81925D01*
X45770Y-81925D02*
X51750Y-81925D01*
X51750Y-81925D02*
X59675Y-81925D01*
X40325Y-82005D02*
X42931Y-82005D01*
X42931Y-82005D02*
X43198Y-82005D01*
X43198Y-82005D02*
X45770Y-82005D01*
X45770Y-82005D02*
X51750Y-82005D01*
X51750Y-82005D02*
X59675Y-82005D01*
X40325Y-82085D02*
X42931Y-82085D01*
X42931Y-82085D02*
X43198Y-82085D01*
X43198Y-82085D02*
X45770Y-82085D01*
X45770Y-82085D02*
X51750Y-82085D01*
X51750Y-82085D02*
X59675Y-82085D01*
X40325Y-82165D02*
X42931Y-82165D01*
X42931Y-82165D02*
X43198Y-82165D01*
X43198Y-82165D02*
X45770Y-82165D01*
X45770Y-82165D02*
X51750Y-82165D01*
X51750Y-82165D02*
X59675Y-82165D01*
X40325Y-82245D02*
X42931Y-82245D01*
X42931Y-82245D02*
X43198Y-82245D01*
X43198Y-82245D02*
X45770Y-82245D01*
X45770Y-82245D02*
X51750Y-82245D01*
X51750Y-82245D02*
X59675Y-82245D01*
X40325Y-82325D02*
X42931Y-82325D01*
X42931Y-82325D02*
X43198Y-82325D01*
X43198Y-82325D02*
X45770Y-82325D01*
X45770Y-82325D02*
X51750Y-82325D01*
X51750Y-82325D02*
X59675Y-82325D01*
X40325Y-82405D02*
X42931Y-82405D01*
X42931Y-82405D02*
X43198Y-82405D01*
X43198Y-82405D02*
X45770Y-82405D01*
X45770Y-82405D02*
X51750Y-82405D01*
X51750Y-82405D02*
X59675Y-82405D01*
X40325Y-82485D02*
X42931Y-82485D01*
X42931Y-82485D02*
X43198Y-82485D01*
X43198Y-82485D02*
X45770Y-82485D01*
X45770Y-82485D02*
X51750Y-82485D01*
X51750Y-82485D02*
X59675Y-82485D01*
X40325Y-82565D02*
X42931Y-82565D01*
X42931Y-82565D02*
X43198Y-82565D01*
X43198Y-82565D02*
X45770Y-82565D01*
X45770Y-82565D02*
X51750Y-82565D01*
X51750Y-82565D02*
X59675Y-82565D01*
X40325Y-82645D02*
X42931Y-82645D01*
X42931Y-82645D02*
X43198Y-82645D01*
X43198Y-82645D02*
X45770Y-82645D01*
X45770Y-82645D02*
X51750Y-82645D01*
X51750Y-82645D02*
X59675Y-82645D01*
X40325Y-82725D02*
X42931Y-82725D01*
X42931Y-82725D02*
X43198Y-82725D01*
X43198Y-82725D02*
X45770Y-82725D01*
X45770Y-82725D02*
X51750Y-82725D01*
X51750Y-82725D02*
X59675Y-82725D01*
X40325Y-82805D02*
X42931Y-82805D01*
X42931Y-82805D02*
X43198Y-82805D01*
X43198Y-82805D02*
X45770Y-82805D01*
X45770Y-82805D02*
X51750Y-82805D01*
X51750Y-82805D02*
X59675Y-82805D01*
X40325Y-82885D02*
X42931Y-82885D01*
X42931Y-82885D02*
X43198Y-82885D01*
X43198Y-82885D02*
X45770Y-82885D01*
X45770Y-82885D02*
X51750Y-82885D01*
X51750Y-82885D02*
X59675Y-82885D01*
X40325Y-82965D02*
X42931Y-82965D01*
X42931Y-82965D02*
X43198Y-82965D01*
X43198Y-82965D02*
X45770Y-82965D01*
X45770Y-82965D02*
X51750Y-82965D01*
X51750Y-82965D02*
X59675Y-82965D01*
X40325Y-83045D02*
X42931Y-83045D01*
X42931Y-83045D02*
X43198Y-83045D01*
X43198Y-83045D02*
X45770Y-83045D01*
X45770Y-83045D02*
X51750Y-83045D01*
X51750Y-83045D02*
X59675Y-83045D01*
X40325Y-83125D02*
X42931Y-83125D01*
X42931Y-83125D02*
X43198Y-83125D01*
X43198Y-83125D02*
X45770Y-83125D01*
X45770Y-83125D02*
X51750Y-83125D01*
X51750Y-83125D02*
X59675Y-83125D01*
X40325Y-83205D02*
X42931Y-83205D01*
X42931Y-83205D02*
X43198Y-83205D01*
X43198Y-83205D02*
X45770Y-83205D01*
X45770Y-83205D02*
X51750Y-83205D01*
X51750Y-83205D02*
X59675Y-83205D01*
X40325Y-83285D02*
X42931Y-83285D01*
X42931Y-83285D02*
X43198Y-83285D01*
X43198Y-83285D02*
X45770Y-83285D01*
X45770Y-83285D02*
X51750Y-83285D01*
X51750Y-83285D02*
X59675Y-83285D01*
X40325Y-83365D02*
X42931Y-83365D01*
X42931Y-83365D02*
X43198Y-83365D01*
X43198Y-83365D02*
X45770Y-83365D01*
X45770Y-83365D02*
X51750Y-83365D01*
X51750Y-83365D02*
X59675Y-83365D01*
X40325Y-83445D02*
X42931Y-83445D01*
X42931Y-83445D02*
X43198Y-83445D01*
X43198Y-83445D02*
X45770Y-83445D01*
X45770Y-83445D02*
X51750Y-83445D01*
X51750Y-83445D02*
X59675Y-83445D01*
X40325Y-83525D02*
X42931Y-83525D01*
X42931Y-83525D02*
X43198Y-83525D01*
X43198Y-83525D02*
X45770Y-83525D01*
X45770Y-83525D02*
X51750Y-83525D01*
X51750Y-83525D02*
X59675Y-83525D01*
X40325Y-83605D02*
X42931Y-83605D01*
X42931Y-83605D02*
X43198Y-83605D01*
X43198Y-83605D02*
X45770Y-83605D01*
X45770Y-83605D02*
X51750Y-83605D01*
X51750Y-83605D02*
X59675Y-83605D01*
X40325Y-83685D02*
X42931Y-83685D01*
X42931Y-83685D02*
X43198Y-83685D01*
X43198Y-83685D02*
X45770Y-83685D01*
X45770Y-83685D02*
X51750Y-83685D01*
X51750Y-83685D02*
X59675Y-83685D01*
X40325Y-83765D02*
X42931Y-83765D01*
X42931Y-83765D02*
X43198Y-83765D01*
X43198Y-83765D02*
X45770Y-83765D01*
X45770Y-83765D02*
X51750Y-83765D01*
X51750Y-83765D02*
X59675Y-83765D01*
X40325Y-83845D02*
X42931Y-83845D01*
X42931Y-83845D02*
X43198Y-83845D01*
X43198Y-83845D02*
X45770Y-83845D01*
X45770Y-83845D02*
X51750Y-83845D01*
X51750Y-83845D02*
X59675Y-83845D01*
X40325Y-83925D02*
X42931Y-83925D01*
X42931Y-83925D02*
X43198Y-83925D01*
X43198Y-83925D02*
X45770Y-83925D01*
X45770Y-83925D02*
X51750Y-83925D01*
X51750Y-83925D02*
X59675Y-83925D01*
X40325Y-84005D02*
X42931Y-84005D01*
X42931Y-84005D02*
X43198Y-84005D01*
X43198Y-84005D02*
X45770Y-84005D01*
X45770Y-84005D02*
X51750Y-84005D01*
X51750Y-84005D02*
X59675Y-84005D01*
X40325Y-84085D02*
X42931Y-84085D01*
X42931Y-84085D02*
X43198Y-84085D01*
X43198Y-84085D02*
X45770Y-84085D01*
X45770Y-84085D02*
X51750Y-84085D01*
X51750Y-84085D02*
X59675Y-84085D01*
X40325Y-84165D02*
X42931Y-84165D01*
X42931Y-84165D02*
X43198Y-84165D01*
X43198Y-84165D02*
X45770Y-84165D01*
X45770Y-84165D02*
X51750Y-84165D01*
X51750Y-84165D02*
X59675Y-84165D01*
X40325Y-84245D02*
X42931Y-84245D01*
X42931Y-84245D02*
X43198Y-84245D01*
X43198Y-84245D02*
X45770Y-84245D01*
X45770Y-84245D02*
X51750Y-84245D01*
X51750Y-84245D02*
X59675Y-84245D01*
X40325Y-84325D02*
X42931Y-84325D01*
X42931Y-84325D02*
X43198Y-84325D01*
X43198Y-84325D02*
X45770Y-84325D01*
X45770Y-84325D02*
X51750Y-84325D01*
X51750Y-84325D02*
X59675Y-84325D01*
X40325Y-84405D02*
X42931Y-84405D01*
X42931Y-84405D02*
X43198Y-84405D01*
X43198Y-84405D02*
X45770Y-84405D01*
X45770Y-84405D02*
X51750Y-84405D01*
X51750Y-84405D02*
X59675Y-84405D01*
X40325Y-84485D02*
X42931Y-84485D01*
X42931Y-84485D02*
X43198Y-84485D01*
X43198Y-84485D02*
X45770Y-84485D01*
X45770Y-84485D02*
X51750Y-84485D01*
X51750Y-84485D02*
X59675Y-84485D01*
X40325Y-84565D02*
X42931Y-84565D01*
X42931Y-84565D02*
X43198Y-84565D01*
X43198Y-84565D02*
X45770Y-84565D01*
X45770Y-84565D02*
X51750Y-84565D01*
X51750Y-84565D02*
X59675Y-84565D01*
X40325Y-84645D02*
X42931Y-84645D01*
X42931Y-84645D02*
X43198Y-84645D01*
X43198Y-84645D02*
X45770Y-84645D01*
X45770Y-84645D02*
X51750Y-84645D01*
X51750Y-84645D02*
X59675Y-84645D01*
X40325Y-84725D02*
X42931Y-84725D01*
X42931Y-84725D02*
X43198Y-84725D01*
X43198Y-84725D02*
X45770Y-84725D01*
X45770Y-84725D02*
X51750Y-84725D01*
X51750Y-84725D02*
X59675Y-84725D01*
X40325Y-84805D02*
X42931Y-84805D01*
X42931Y-84805D02*
X43198Y-84805D01*
X43198Y-84805D02*
X45770Y-84805D01*
X45770Y-84805D02*
X51750Y-84805D01*
X51750Y-84805D02*
X59675Y-84805D01*
X40325Y-84885D02*
X42931Y-84885D01*
X42931Y-84885D02*
X43198Y-84885D01*
X43198Y-84885D02*
X45770Y-84885D01*
X45770Y-84885D02*
X51750Y-84885D01*
X51750Y-84885D02*
X59675Y-84885D01*
X40325Y-84965D02*
X42931Y-84965D01*
X42931Y-84965D02*
X43198Y-84965D01*
X43198Y-84965D02*
X45770Y-84965D01*
X45770Y-84965D02*
X51750Y-84965D01*
X51750Y-84965D02*
X59675Y-84965D01*
X40325Y-85045D02*
X42931Y-85045D01*
X42931Y-85045D02*
X43198Y-85045D01*
X43198Y-85045D02*
X45770Y-85045D01*
X45770Y-85045D02*
X51750Y-85045D01*
X51750Y-85045D02*
X59675Y-85045D01*
X40325Y-85125D02*
X42931Y-85125D01*
X42931Y-85125D02*
X43198Y-85125D01*
X43198Y-85125D02*
X45770Y-85125D01*
X45770Y-85125D02*
X51750Y-85125D01*
X51750Y-85125D02*
X59675Y-85125D01*
X40325Y-85205D02*
X42931Y-85205D01*
X42931Y-85205D02*
X43198Y-85205D01*
X43198Y-85205D02*
X45770Y-85205D01*
X45770Y-85205D02*
X51750Y-85205D01*
X51750Y-85205D02*
X59675Y-85205D01*
X40325Y-85285D02*
X42931Y-85285D01*
X42931Y-85285D02*
X43198Y-85285D01*
X43198Y-85285D02*
X45770Y-85285D01*
X45770Y-85285D02*
X51750Y-85285D01*
X51750Y-85285D02*
X59675Y-85285D01*
X40325Y-85365D02*
X42931Y-85365D01*
X42931Y-85365D02*
X43198Y-85365D01*
X43198Y-85365D02*
X45770Y-85365D01*
X45770Y-85365D02*
X51750Y-85365D01*
X51750Y-85365D02*
X59675Y-85365D01*
X40325Y-85445D02*
X42931Y-85445D01*
X42931Y-85445D02*
X43198Y-85445D01*
X43198Y-85445D02*
X45770Y-85445D01*
X45770Y-85445D02*
X51750Y-85445D01*
X51750Y-85445D02*
X59675Y-85445D01*
X40325Y-85525D02*
X42931Y-85525D01*
X42931Y-85525D02*
X43198Y-85525D01*
X43198Y-85525D02*
X45770Y-85525D01*
X45770Y-85525D02*
X51750Y-85525D01*
X51750Y-85525D02*
X59675Y-85525D01*
X40325Y-85605D02*
X42931Y-85605D01*
X42931Y-85605D02*
X43198Y-85605D01*
X43198Y-85605D02*
X45770Y-85605D01*
X45770Y-85605D02*
X51750Y-85605D01*
X51750Y-85605D02*
X59675Y-85605D01*
X40325Y-85685D02*
X42931Y-85685D01*
X42931Y-85685D02*
X43198Y-85685D01*
X43198Y-85685D02*
X45770Y-85685D01*
X45770Y-85685D02*
X51750Y-85685D01*
X51750Y-85685D02*
X59675Y-85685D01*
X40325Y-85765D02*
X42931Y-85765D01*
X42931Y-85765D02*
X43198Y-85765D01*
X43198Y-85765D02*
X45770Y-85765D01*
X45770Y-85765D02*
X51750Y-85765D01*
X51750Y-85765D02*
X59675Y-85765D01*
X40325Y-85845D02*
X42931Y-85845D01*
X42931Y-85845D02*
X43198Y-85845D01*
X43198Y-85845D02*
X45770Y-85845D01*
X45770Y-85845D02*
X51750Y-85845D01*
X51750Y-85845D02*
X59675Y-85845D01*
X40325Y-85925D02*
X42931Y-85925D01*
X42931Y-85925D02*
X43198Y-85925D01*
X43198Y-85925D02*
X45770Y-85925D01*
X45770Y-85925D02*
X51750Y-85925D01*
X51750Y-85925D02*
X59675Y-85925D01*
X40325Y-86005D02*
X42931Y-86005D01*
X42931Y-86005D02*
X43198Y-86005D01*
X43198Y-86005D02*
X45770Y-86005D01*
X45770Y-86005D02*
X51750Y-86005D01*
X51750Y-86005D02*
X59675Y-86005D01*
X40325Y-86085D02*
X42931Y-86085D01*
X42931Y-86085D02*
X43198Y-86085D01*
X43198Y-86085D02*
X45770Y-86085D01*
X45770Y-86085D02*
X51750Y-86085D01*
X51750Y-86085D02*
X59675Y-86085D01*
X40325Y-86165D02*
X42931Y-86165D01*
X42931Y-86165D02*
X43198Y-86165D01*
X43198Y-86165D02*
X45770Y-86165D01*
X45770Y-86165D02*
X51750Y-86165D01*
X51750Y-86165D02*
X59675Y-86165D01*
X40325Y-86245D02*
X42931Y-86245D01*
X42931Y-86245D02*
X43198Y-86245D01*
X43198Y-86245D02*
X45770Y-86245D01*
X45770Y-86245D02*
X51750Y-86245D01*
X51750Y-86245D02*
X59675Y-86245D01*
X40325Y-86325D02*
X42931Y-86325D01*
X42931Y-86325D02*
X43198Y-86325D01*
X43198Y-86325D02*
X45770Y-86325D01*
X45770Y-86325D02*
X51750Y-86325D01*
X51750Y-86325D02*
X59675Y-86325D01*
X40325Y-86405D02*
X42931Y-86405D01*
X42931Y-86405D02*
X43198Y-86405D01*
X43198Y-86405D02*
X45770Y-86405D01*
X45770Y-86405D02*
X51750Y-86405D01*
X51750Y-86405D02*
X59675Y-86405D01*
X40325Y-86485D02*
X42931Y-86485D01*
X42931Y-86485D02*
X43198Y-86485D01*
X43198Y-86485D02*
X45770Y-86485D01*
X45770Y-86485D02*
X51750Y-86485D01*
X51750Y-86485D02*
X59675Y-86485D01*
X40325Y-86565D02*
X42931Y-86565D01*
X42931Y-86565D02*
X43198Y-86565D01*
X43198Y-86565D02*
X45770Y-86565D01*
X45770Y-86565D02*
X51750Y-86565D01*
X51750Y-86565D02*
X59675Y-86565D01*
X40325Y-86645D02*
X42931Y-86645D01*
X42931Y-86645D02*
X43198Y-86645D01*
X43198Y-86645D02*
X45770Y-86645D01*
X45770Y-86645D02*
X51750Y-86645D01*
X51750Y-86645D02*
X59675Y-86645D01*
X40325Y-86725D02*
X42931Y-86725D01*
X42931Y-86725D02*
X43198Y-86725D01*
X43198Y-86725D02*
X45770Y-86725D01*
X45770Y-86725D02*
X51750Y-86725D01*
X51750Y-86725D02*
X59675Y-86725D01*
X40325Y-86805D02*
X42931Y-86805D01*
X42931Y-86805D02*
X43198Y-86805D01*
X43198Y-86805D02*
X45770Y-86805D01*
X45770Y-86805D02*
X51750Y-86805D01*
X51750Y-86805D02*
X59675Y-86805D01*
X40325Y-86885D02*
X42931Y-86885D01*
X42931Y-86885D02*
X43198Y-86885D01*
X43198Y-86885D02*
X45770Y-86885D01*
X45770Y-86885D02*
X51750Y-86885D01*
X51750Y-86885D02*
X59675Y-86885D01*
X40325Y-86965D02*
X42931Y-86965D01*
X42931Y-86965D02*
X43198Y-86965D01*
X43198Y-86965D02*
X45770Y-86965D01*
X45770Y-86965D02*
X51750Y-86965D01*
X51750Y-86965D02*
X59675Y-86965D01*
X40325Y-87045D02*
X42931Y-87045D01*
X42931Y-87045D02*
X43198Y-87045D01*
X43198Y-87045D02*
X45770Y-87045D01*
X45770Y-87045D02*
X51750Y-87045D01*
X51750Y-87045D02*
X59675Y-87045D01*
X40325Y-87125D02*
X42931Y-87125D01*
X42931Y-87125D02*
X43198Y-87125D01*
X43198Y-87125D02*
X45770Y-87125D01*
X45770Y-87125D02*
X51750Y-87125D01*
X51750Y-87125D02*
X59675Y-87125D01*
X40325Y-87205D02*
X42931Y-87205D01*
X42931Y-87205D02*
X43198Y-87205D01*
X43198Y-87205D02*
X45770Y-87205D01*
X45770Y-87205D02*
X51750Y-87205D01*
X51750Y-87205D02*
X59675Y-87205D01*
X40325Y-87285D02*
X42931Y-87285D01*
X42931Y-87285D02*
X43198Y-87285D01*
X43198Y-87285D02*
X45770Y-87285D01*
X45770Y-87285D02*
X51750Y-87285D01*
X51750Y-87285D02*
X59675Y-87285D01*
X40325Y-87365D02*
X42931Y-87365D01*
X42931Y-87365D02*
X43198Y-87365D01*
X43198Y-87365D02*
X45770Y-87365D01*
X45770Y-87365D02*
X51750Y-87365D01*
X51750Y-87365D02*
X59675Y-87365D01*
X40325Y-87445D02*
X42931Y-87445D01*
X42931Y-87445D02*
X43198Y-87445D01*
X43198Y-87445D02*
X45770Y-87445D01*
X45770Y-87445D02*
X51750Y-87445D01*
X51750Y-87445D02*
X59675Y-87445D01*
X40325Y-87525D02*
X42931Y-87525D01*
X42931Y-87525D02*
X43198Y-87525D01*
X43198Y-87525D02*
X45770Y-87525D01*
X45770Y-87525D02*
X51750Y-87525D01*
X51750Y-87525D02*
X59675Y-87525D01*
X40325Y-87605D02*
X42931Y-87605D01*
X42931Y-87605D02*
X43198Y-87605D01*
X43198Y-87605D02*
X45770Y-87605D01*
X45770Y-87605D02*
X51750Y-87605D01*
X51750Y-87605D02*
X59675Y-87605D01*
X40325Y-87685D02*
X42931Y-87685D01*
X42931Y-87685D02*
X43198Y-87685D01*
X43198Y-87685D02*
X45770Y-87685D01*
X45770Y-87685D02*
X51750Y-87685D01*
X51750Y-87685D02*
X59675Y-87685D01*
X40325Y-87765D02*
X42931Y-87765D01*
X42931Y-87765D02*
X43198Y-87765D01*
X43198Y-87765D02*
X45770Y-87765D01*
X45770Y-87765D02*
X51750Y-87765D01*
X51750Y-87765D02*
X59675Y-87765D01*
X40325Y-87845D02*
X42931Y-87845D01*
X42931Y-87845D02*
X43198Y-87845D01*
X43198Y-87845D02*
X45770Y-87845D01*
X45770Y-87845D02*
X51750Y-87845D01*
X51750Y-87845D02*
X59675Y-87845D01*
X40325Y-87925D02*
X42931Y-87925D01*
X42931Y-87925D02*
X43198Y-87925D01*
X43198Y-87925D02*
X45770Y-87925D01*
X45770Y-87925D02*
X51750Y-87925D01*
X51750Y-87925D02*
X59675Y-87925D01*
X40325Y-88005D02*
X42931Y-88005D01*
X42931Y-88005D02*
X43198Y-88005D01*
X43198Y-88005D02*
X45770Y-88005D01*
X45770Y-88005D02*
X51750Y-88005D01*
X51750Y-88005D02*
X59675Y-88005D01*
X40325Y-88085D02*
X42931Y-88085D01*
X42931Y-88085D02*
X43198Y-88085D01*
X43198Y-88085D02*
X45770Y-88085D01*
X45770Y-88085D02*
X51750Y-88085D01*
X51750Y-88085D02*
X59675Y-88085D01*
X40325Y-88165D02*
X42931Y-88165D01*
X42931Y-88165D02*
X43198Y-88165D01*
X43198Y-88165D02*
X45770Y-88165D01*
X45770Y-88165D02*
X51750Y-88165D01*
X51750Y-88165D02*
X59675Y-88165D01*
X40325Y-88245D02*
X42931Y-88245D01*
X42931Y-88245D02*
X43198Y-88245D01*
X43198Y-88245D02*
X45770Y-88245D01*
X45770Y-88245D02*
X51750Y-88245D01*
X51750Y-88245D02*
X59675Y-88245D01*
X40325Y-88325D02*
X42931Y-88325D01*
X42931Y-88325D02*
X43198Y-88325D01*
X43198Y-88325D02*
X45770Y-88325D01*
X45770Y-88325D02*
X51750Y-88325D01*
X51750Y-88325D02*
X59675Y-88325D01*
X40325Y-88405D02*
X42931Y-88405D01*
X42931Y-88405D02*
X43198Y-88405D01*
X43198Y-88405D02*
X45770Y-88405D01*
X45770Y-88405D02*
X51750Y-88405D01*
X51750Y-88405D02*
X59675Y-88405D01*
X40325Y-88485D02*
X42931Y-88485D01*
X42931Y-88485D02*
X43198Y-88485D01*
X43198Y-88485D02*
X45770Y-88485D01*
X45770Y-88485D02*
X51750Y-88485D01*
X51750Y-88485D02*
X59675Y-88485D01*
X40325Y-88565D02*
X42931Y-88565D01*
X42931Y-88565D02*
X43198Y-88565D01*
X43198Y-88565D02*
X45770Y-88565D01*
X45770Y-88565D02*
X51750Y-88565D01*
X51750Y-88565D02*
X59675Y-88565D01*
X40325Y-88645D02*
X42931Y-88645D01*
X42931Y-88645D02*
X43198Y-88645D01*
X43198Y-88645D02*
X45770Y-88645D01*
X45770Y-88645D02*
X51750Y-88645D01*
X51750Y-88645D02*
X59675Y-88645D01*
X40325Y-88725D02*
X42931Y-88725D01*
X42931Y-88725D02*
X43198Y-88725D01*
X43198Y-88725D02*
X45770Y-88725D01*
X45770Y-88725D02*
X51750Y-88725D01*
X51750Y-88725D02*
X59675Y-88725D01*
X40325Y-88805D02*
X42931Y-88805D01*
X42931Y-88805D02*
X43198Y-88805D01*
X43198Y-88805D02*
X45770Y-88805D01*
X45770Y-88805D02*
X51750Y-88805D01*
X51750Y-88805D02*
X59675Y-88805D01*
X40325Y-88885D02*
X42931Y-88885D01*
X42931Y-88885D02*
X43198Y-88885D01*
X43198Y-88885D02*
X45770Y-88885D01*
X45770Y-88885D02*
X51750Y-88885D01*
X51750Y-88885D02*
X59675Y-88885D01*
X40325Y-88965D02*
X42931Y-88965D01*
X42931Y-88965D02*
X43198Y-88965D01*
X43198Y-88965D02*
X45770Y-88965D01*
X45770Y-88965D02*
X51750Y-88965D01*
X51750Y-88965D02*
X59675Y-88965D01*
X40325Y-89045D02*
X42931Y-89045D01*
X42931Y-89045D02*
X43198Y-89045D01*
X43198Y-89045D02*
X45770Y-89045D01*
X45770Y-89045D02*
X51750Y-89045D01*
X51750Y-89045D02*
X59675Y-89045D01*
X40325Y-89125D02*
X42931Y-89125D01*
X42931Y-89125D02*
X43198Y-89125D01*
X43198Y-89125D02*
X45770Y-89125D01*
X45770Y-89125D02*
X51750Y-89125D01*
X51750Y-89125D02*
X59675Y-89125D01*
X40325Y-89205D02*
X42931Y-89205D01*
X42931Y-89205D02*
X43198Y-89205D01*
X43198Y-89205D02*
X45770Y-89205D01*
X45770Y-89205D02*
X51750Y-89205D01*
X51750Y-89205D02*
X59675Y-89205D01*
X40325Y-89285D02*
X42931Y-89285D01*
X42931Y-89285D02*
X43198Y-89285D01*
X43198Y-89285D02*
X45770Y-89285D01*
X45770Y-89285D02*
X51750Y-89285D01*
X51750Y-89285D02*
X59675Y-89285D01*
X40325Y-89365D02*
X42931Y-89365D01*
X42931Y-89365D02*
X43198Y-89365D01*
X43198Y-89365D02*
X45770Y-89365D01*
X45770Y-89365D02*
X51750Y-89365D01*
X51750Y-89365D02*
X59675Y-89365D01*
X40325Y-89445D02*
X42931Y-89445D01*
X42931Y-89445D02*
X43198Y-89445D01*
X43198Y-89445D02*
X45770Y-89445D01*
X45770Y-89445D02*
X51750Y-89445D01*
X51750Y-89445D02*
X59675Y-89445D01*
X40325Y-89525D02*
X42931Y-89525D01*
X42931Y-89525D02*
X43198Y-89525D01*
X43198Y-89525D02*
X45770Y-89525D01*
X45770Y-89525D02*
X51750Y-89525D01*
X51750Y-89525D02*
X59675Y-89525D01*
X40325Y-89605D02*
X42931Y-89605D01*
X42931Y-89605D02*
X43198Y-89605D01*
X43198Y-89605D02*
X45770Y-89605D01*
X45770Y-89605D02*
X51750Y-89605D01*
X51750Y-89605D02*
X59675Y-89605D01*
X40325Y-89685D02*
X42931Y-89685D01*
X42931Y-89685D02*
X43198Y-89685D01*
X43198Y-89685D02*
X45770Y-89685D01*
X45770Y-89685D02*
X51750Y-89685D01*
X51750Y-89685D02*
X59675Y-89685D01*
X40325Y-89765D02*
X42931Y-89765D01*
X42931Y-89765D02*
X43198Y-89765D01*
X43198Y-89765D02*
X45770Y-89765D01*
X45770Y-89765D02*
X51750Y-89765D01*
X51750Y-89765D02*
X59675Y-89765D01*
X40325Y-89845D02*
X42931Y-89845D01*
X42931Y-89845D02*
X43198Y-89845D01*
X43198Y-89845D02*
X45770Y-89845D01*
X45770Y-89845D02*
X51750Y-89845D01*
X51750Y-89845D02*
X59675Y-89845D01*
X40325Y-89925D02*
X42931Y-89925D01*
X42931Y-89925D02*
X43198Y-89925D01*
X43198Y-89925D02*
X45770Y-89925D01*
X45770Y-89925D02*
X51750Y-89925D01*
X51750Y-89925D02*
X59675Y-89925D01*
X40325Y-90005D02*
X42931Y-90005D01*
X42931Y-90005D02*
X43198Y-90005D01*
X43198Y-90005D02*
X45770Y-90005D01*
X45770Y-90005D02*
X51750Y-90005D01*
X51750Y-90005D02*
X59675Y-90005D01*
X40325Y-90085D02*
X42931Y-90085D01*
X42931Y-90085D02*
X43198Y-90085D01*
X43198Y-90085D02*
X45770Y-90085D01*
X45770Y-90085D02*
X51750Y-90085D01*
X51750Y-90085D02*
X59675Y-90085D01*
X40325Y-90165D02*
X42931Y-90165D01*
X42931Y-90165D02*
X43198Y-90165D01*
X43198Y-90165D02*
X45770Y-90165D01*
X45770Y-90165D02*
X51750Y-90165D01*
X51750Y-90165D02*
X59675Y-90165D01*
X40325Y-90245D02*
X42931Y-90245D01*
X42931Y-90245D02*
X43198Y-90245D01*
X43198Y-90245D02*
X45770Y-90245D01*
X45770Y-90245D02*
X51750Y-90245D01*
X51750Y-90245D02*
X59675Y-90245D01*
X40325Y-90325D02*
X42931Y-90325D01*
X42931Y-90325D02*
X43198Y-90325D01*
X43198Y-90325D02*
X45770Y-90325D01*
X45770Y-90325D02*
X51750Y-90325D01*
X51750Y-90325D02*
X59675Y-90325D01*
X40325Y-90405D02*
X42931Y-90405D01*
X42931Y-90405D02*
X43198Y-90405D01*
X43198Y-90405D02*
X45770Y-90405D01*
X45770Y-90405D02*
X51750Y-90405D01*
X51750Y-90405D02*
X59675Y-90405D01*
X40325Y-90485D02*
X42931Y-90485D01*
X42931Y-90485D02*
X43198Y-90485D01*
X43198Y-90485D02*
X45770Y-90485D01*
X45770Y-90485D02*
X51750Y-90485D01*
X51750Y-90485D02*
X59675Y-90485D01*
X40325Y-90565D02*
X42931Y-90565D01*
X42931Y-90565D02*
X43198Y-90565D01*
X43198Y-90565D02*
X45770Y-90565D01*
X45770Y-90565D02*
X51750Y-90565D01*
X51750Y-90565D02*
X59675Y-90565D01*
X40325Y-90645D02*
X42931Y-90645D01*
X42931Y-90645D02*
X43198Y-90645D01*
X43198Y-90645D02*
X45770Y-90645D01*
X45770Y-90645D02*
X51750Y-90645D01*
X51750Y-90645D02*
X59675Y-90645D01*
X40325Y-90725D02*
X42931Y-90725D01*
X42931Y-90725D02*
X43198Y-90725D01*
X43198Y-90725D02*
X45770Y-90725D01*
X45770Y-90725D02*
X51750Y-90725D01*
X51750Y-90725D02*
X59675Y-90725D01*
X40325Y-90805D02*
X42931Y-90805D01*
X42931Y-90805D02*
X43198Y-90805D01*
X43198Y-90805D02*
X45770Y-90805D01*
X45770Y-90805D02*
X51750Y-90805D01*
X51750Y-90805D02*
X59675Y-90805D01*
X40325Y-90885D02*
X42931Y-90885D01*
X42931Y-90885D02*
X43198Y-90885D01*
X43198Y-90885D02*
X45770Y-90885D01*
X45770Y-90885D02*
X51750Y-90885D01*
X51750Y-90885D02*
X59675Y-90885D01*
X40325Y-90965D02*
X42931Y-90965D01*
X42931Y-90965D02*
X43198Y-90965D01*
X43198Y-90965D02*
X45770Y-90965D01*
X45770Y-90965D02*
X51750Y-90965D01*
X51750Y-90965D02*
X59675Y-90965D01*
X40325Y-91045D02*
X42931Y-91045D01*
X42931Y-91045D02*
X43198Y-91045D01*
X43198Y-91045D02*
X45770Y-91045D01*
X45770Y-91045D02*
X51750Y-91045D01*
X51750Y-91045D02*
X59675Y-91045D01*
X40325Y-91125D02*
X42931Y-91125D01*
X42931Y-91125D02*
X43198Y-91125D01*
X43198Y-91125D02*
X45770Y-91125D01*
X45770Y-91125D02*
X51750Y-91125D01*
X51750Y-91125D02*
X59675Y-91125D01*
X40325Y-91205D02*
X42931Y-91205D01*
X42931Y-91205D02*
X43198Y-91205D01*
X43198Y-91205D02*
X45770Y-91205D01*
X45770Y-91205D02*
X51750Y-91205D01*
X51750Y-91205D02*
X59675Y-91205D01*
X40325Y-91285D02*
X42931Y-91285D01*
X42931Y-91285D02*
X43198Y-91285D01*
X43198Y-91285D02*
X45770Y-91285D01*
X45770Y-91285D02*
X51750Y-91285D01*
X51750Y-91285D02*
X59675Y-91285D01*
X40325Y-91365D02*
X42931Y-91365D01*
X42931Y-91365D02*
X43198Y-91365D01*
X43198Y-91365D02*
X45770Y-91365D01*
X45770Y-91365D02*
X51750Y-91365D01*
X51750Y-91365D02*
X59675Y-91365D01*
X40325Y-91445D02*
X42931Y-91445D01*
X42931Y-91445D02*
X43198Y-91445D01*
X43198Y-91445D02*
X45770Y-91445D01*
X45770Y-91445D02*
X51750Y-91445D01*
X51750Y-91445D02*
X59675Y-91445D01*
X40325Y-91525D02*
X42931Y-91525D01*
X42931Y-91525D02*
X43198Y-91525D01*
X43198Y-91525D02*
X45770Y-91525D01*
X45770Y-91525D02*
X51750Y-91525D01*
X51750Y-91525D02*
X59675Y-91525D01*
X40325Y-91605D02*
X42931Y-91605D01*
X42931Y-91605D02*
X43198Y-91605D01*
X43198Y-91605D02*
X45770Y-91605D01*
X45770Y-91605D02*
X51750Y-91605D01*
X51750Y-91605D02*
X59675Y-91605D01*
X40325Y-91685D02*
X42931Y-91685D01*
X42931Y-91685D02*
X43198Y-91685D01*
X43198Y-91685D02*
X45770Y-91685D01*
X45770Y-91685D02*
X51750Y-91685D01*
X51750Y-91685D02*
X59675Y-91685D01*
X40325Y-91765D02*
X42931Y-91765D01*
X42931Y-91765D02*
X43198Y-91765D01*
X43198Y-91765D02*
X45770Y-91765D01*
X45770Y-91765D02*
X51750Y-91765D01*
X51750Y-91765D02*
X59675Y-91765D01*
X40325Y-91845D02*
X42931Y-91845D01*
X42931Y-91845D02*
X43198Y-91845D01*
X43198Y-91845D02*
X45770Y-91845D01*
X45770Y-91845D02*
X51750Y-91845D01*
X51750Y-91845D02*
X59675Y-91845D01*
X40325Y-91925D02*
X42931Y-91925D01*
X42931Y-91925D02*
X43198Y-91925D01*
X43198Y-91925D02*
X45770Y-91925D01*
X45770Y-91925D02*
X51750Y-91925D01*
X51750Y-91925D02*
X59675Y-91925D01*
X40325Y-92005D02*
X42931Y-92005D01*
X42931Y-92005D02*
X43198Y-92005D01*
X43198Y-92005D02*
X45770Y-92005D01*
X45770Y-92005D02*
X51750Y-92005D01*
X51750Y-92005D02*
X59675Y-92005D01*
X40325Y-92085D02*
X42931Y-92085D01*
X42931Y-92085D02*
X43198Y-92085D01*
X43198Y-92085D02*
X45770Y-92085D01*
X45770Y-92085D02*
X51750Y-92085D01*
X51750Y-92085D02*
X59675Y-92085D01*
X40325Y-92165D02*
X42931Y-92165D01*
X42931Y-92165D02*
X43198Y-92165D01*
X43198Y-92165D02*
X45770Y-92165D01*
X45770Y-92165D02*
X51750Y-92165D01*
X51750Y-92165D02*
X59675Y-92165D01*
X40325Y-92245D02*
X42931Y-92245D01*
X42931Y-92245D02*
X43198Y-92245D01*
X43198Y-92245D02*
X45770Y-92245D01*
X45770Y-92245D02*
X51750Y-92245D01*
X51750Y-92245D02*
X59675Y-92245D01*
X40325Y-92325D02*
X42931Y-92325D01*
X42931Y-92325D02*
X43198Y-92325D01*
X43198Y-92325D02*
X45770Y-92325D01*
X45770Y-92325D02*
X51750Y-92325D01*
X51750Y-92325D02*
X59675Y-92325D01*
X40325Y-92405D02*
X42931Y-92405D01*
X42931Y-92405D02*
X43198Y-92405D01*
X43198Y-92405D02*
X45770Y-92405D01*
X45770Y-92405D02*
X51750Y-92405D01*
X51750Y-92405D02*
X59675Y-92405D01*
X40325Y-92485D02*
X42931Y-92485D01*
X42931Y-92485D02*
X43198Y-92485D01*
X43198Y-92485D02*
X45770Y-92485D01*
X45770Y-92485D02*
X51750Y-92485D01*
X51750Y-92485D02*
X59675Y-92485D01*
X40325Y-92565D02*
X42931Y-92565D01*
X42931Y-92565D02*
X43198Y-92565D01*
X43198Y-92565D02*
X45770Y-92565D01*
X45770Y-92565D02*
X51750Y-92565D01*
X51750Y-92565D02*
X59675Y-92565D01*
X40325Y-92645D02*
X42931Y-92645D01*
X42931Y-92645D02*
X43198Y-92645D01*
X43198Y-92645D02*
X45770Y-92645D01*
X45770Y-92645D02*
X51750Y-92645D01*
X51750Y-92645D02*
X59675Y-92645D01*
X40325Y-92725D02*
X42931Y-92725D01*
X42931Y-92725D02*
X43198Y-92725D01*
X43198Y-92725D02*
X45770Y-92725D01*
X45770Y-92725D02*
X51750Y-92725D01*
X51750Y-92725D02*
X59675Y-92725D01*
X40325Y-92805D02*
X42931Y-92805D01*
X42931Y-92805D02*
X43198Y-92805D01*
X43198Y-92805D02*
X45770Y-92805D01*
X45770Y-92805D02*
X51750Y-92805D01*
X51750Y-92805D02*
X59675Y-92805D01*
X40325Y-92885D02*
X42931Y-92885D01*
X42931Y-92885D02*
X43198Y-92885D01*
X43198Y-92885D02*
X45770Y-92885D01*
X45770Y-92885D02*
X51750Y-92885D01*
X51750Y-92885D02*
X59675Y-92885D01*
X40325Y-92965D02*
X42931Y-92965D01*
X42931Y-92965D02*
X43198Y-92965D01*
X43198Y-92965D02*
X45770Y-92965D01*
X45770Y-92965D02*
X51750Y-92965D01*
X51750Y-92965D02*
X59675Y-92965D01*
X40325Y-93045D02*
X42931Y-93045D01*
X42931Y-93045D02*
X43198Y-93045D01*
X43198Y-93045D02*
X45770Y-93045D01*
X45770Y-93045D02*
X51750Y-93045D01*
X51750Y-93045D02*
X59675Y-93045D01*
X40325Y-93125D02*
X42931Y-93125D01*
X42931Y-93125D02*
X43198Y-93125D01*
X43198Y-93125D02*
X45770Y-93125D01*
X45770Y-93125D02*
X51750Y-93125D01*
X51750Y-93125D02*
X59675Y-93125D01*
X40325Y-93205D02*
X42931Y-93205D01*
X42931Y-93205D02*
X43198Y-93205D01*
X43198Y-93205D02*
X45770Y-93205D01*
X45770Y-93205D02*
X51750Y-93205D01*
X51750Y-93205D02*
X59675Y-93205D01*
X40325Y-93285D02*
X42931Y-93285D01*
X42931Y-93285D02*
X43198Y-93285D01*
X43198Y-93285D02*
X45770Y-93285D01*
X45770Y-93285D02*
X51750Y-93285D01*
X51750Y-93285D02*
X59675Y-93285D01*
X40325Y-93365D02*
X42931Y-93365D01*
X42931Y-93365D02*
X43198Y-93365D01*
X43198Y-93365D02*
X45770Y-93365D01*
X45770Y-93365D02*
X51750Y-93365D01*
X51750Y-93365D02*
X59675Y-93365D01*
X40325Y-93445D02*
X42931Y-93445D01*
X42931Y-93445D02*
X43198Y-93445D01*
X43198Y-93445D02*
X45770Y-93445D01*
X45770Y-93445D02*
X51750Y-93445D01*
X51750Y-93445D02*
X59675Y-93445D01*
X40325Y-93525D02*
X42931Y-93525D01*
X42931Y-93525D02*
X43198Y-93525D01*
X43198Y-93525D02*
X45770Y-93525D01*
X45770Y-93525D02*
X51750Y-93525D01*
X51750Y-93525D02*
X59675Y-93525D01*
X40325Y-93605D02*
X42931Y-93605D01*
X42931Y-93605D02*
X43198Y-93605D01*
X43198Y-93605D02*
X45770Y-93605D01*
X45770Y-93605D02*
X51750Y-93605D01*
X51750Y-93605D02*
X59675Y-93605D01*
X40325Y-93685D02*
X42931Y-93685D01*
X42931Y-93685D02*
X43198Y-93685D01*
X43198Y-93685D02*
X45770Y-93685D01*
X45770Y-93685D02*
X51750Y-93685D01*
X51750Y-93685D02*
X59675Y-93685D01*
X40325Y-93765D02*
X42931Y-93765D01*
X42931Y-93765D02*
X43198Y-93765D01*
X43198Y-93765D02*
X45770Y-93765D01*
X45770Y-93765D02*
X51750Y-93765D01*
X51750Y-93765D02*
X59675Y-93765D01*
X40325Y-93845D02*
X42931Y-93845D01*
X42931Y-93845D02*
X43198Y-93845D01*
X43198Y-93845D02*
X45770Y-93845D01*
X45770Y-93845D02*
X51750Y-93845D01*
X51750Y-93845D02*
X59675Y-93845D01*
X40325Y-93925D02*
X42931Y-93925D01*
X42931Y-93925D02*
X43198Y-93925D01*
X43198Y-93925D02*
X45770Y-93925D01*
X45770Y-93925D02*
X51750Y-93925D01*
X51750Y-93925D02*
X59675Y-93925D01*
X40325Y-94005D02*
X42931Y-94005D01*
X42931Y-94005D02*
X43198Y-94005D01*
X43198Y-94005D02*
X45770Y-94005D01*
X45770Y-94005D02*
X51750Y-94005D01*
X51750Y-94005D02*
X59675Y-94005D01*
X40325Y-94085D02*
X42931Y-94085D01*
X42931Y-94085D02*
X43198Y-94085D01*
X43198Y-94085D02*
X45770Y-94085D01*
X45770Y-94085D02*
X51750Y-94085D01*
X51750Y-94085D02*
X59675Y-94085D01*
X40325Y-94165D02*
X42931Y-94165D01*
X42931Y-94165D02*
X43198Y-94165D01*
X43198Y-94165D02*
X45770Y-94165D01*
X45770Y-94165D02*
X51750Y-94165D01*
X51750Y-94165D02*
X59675Y-94165D01*
X40325Y-94245D02*
X42931Y-94245D01*
X42931Y-94245D02*
X43198Y-94245D01*
X43198Y-94245D02*
X45770Y-94245D01*
X45770Y-94245D02*
X51750Y-94245D01*
X51750Y-94245D02*
X59675Y-94245D01*
X40325Y-94325D02*
X42931Y-94325D01*
X42931Y-94325D02*
X43198Y-94325D01*
X43198Y-94325D02*
X45770Y-94325D01*
X45770Y-94325D02*
X51750Y-94325D01*
X51750Y-94325D02*
X59675Y-94325D01*
X40325Y-94405D02*
X42931Y-94405D01*
X42931Y-94405D02*
X43198Y-94405D01*
X43198Y-94405D02*
X45770Y-94405D01*
X45770Y-94405D02*
X51750Y-94405D01*
X51750Y-94405D02*
X59675Y-94405D01*
X40325Y-94485D02*
X42931Y-94485D01*
X42931Y-94485D02*
X43198Y-94485D01*
X43198Y-94485D02*
X45770Y-94485D01*
X45770Y-94485D02*
X51750Y-94485D01*
X51750Y-94485D02*
X59675Y-94485D01*
X40325Y-94565D02*
X42931Y-94565D01*
X42931Y-94565D02*
X43198Y-94565D01*
X43198Y-94565D02*
X45770Y-94565D01*
X45770Y-94565D02*
X51750Y-94565D01*
X51750Y-94565D02*
X59675Y-94565D01*
X40325Y-94645D02*
X42931Y-94645D01*
X42931Y-94645D02*
X43198Y-94645D01*
X43198Y-94645D02*
X45770Y-94645D01*
X45770Y-94645D02*
X51750Y-94645D01*
X51750Y-94645D02*
X59675Y-94645D01*
X40325Y-94725D02*
X42931Y-94725D01*
X42931Y-94725D02*
X43198Y-94725D01*
X43198Y-94725D02*
X45770Y-94725D01*
X45770Y-94725D02*
X51750Y-94725D01*
X51750Y-94725D02*
X59675Y-94725D01*
X40325Y-94805D02*
X42931Y-94805D01*
X42931Y-94805D02*
X43198Y-94805D01*
X43198Y-94805D02*
X45770Y-94805D01*
X45770Y-94805D02*
X51750Y-94805D01*
X51750Y-94805D02*
X59675Y-94805D01*
X40325Y-94885D02*
X42931Y-94885D01*
X42931Y-94885D02*
X43198Y-94885D01*
X43198Y-94885D02*
X45770Y-94885D01*
X45770Y-94885D02*
X51750Y-94885D01*
X51750Y-94885D02*
X59675Y-94885D01*
X40325Y-94965D02*
X42931Y-94965D01*
X42931Y-94965D02*
X43198Y-94965D01*
X43198Y-94965D02*
X45770Y-94965D01*
X45770Y-94965D02*
X51750Y-94965D01*
X51750Y-94965D02*
X59675Y-94965D01*
X40325Y-95045D02*
X42931Y-95045D01*
X42931Y-95045D02*
X43198Y-95045D01*
X43198Y-95045D02*
X45770Y-95045D01*
X45770Y-95045D02*
X51750Y-95045D01*
X51750Y-95045D02*
X59675Y-95045D01*
X40325Y-95125D02*
X42931Y-95125D01*
X42931Y-95125D02*
X43198Y-95125D01*
X43198Y-95125D02*
X45770Y-95125D01*
X45770Y-95125D02*
X51750Y-95125D01*
X51750Y-95125D02*
X59675Y-95125D01*
X40325Y-95205D02*
X42931Y-95205D01*
X42931Y-95205D02*
X43198Y-95205D01*
X43198Y-95205D02*
X45770Y-95205D01*
X45770Y-95205D02*
X51750Y-95205D01*
X51750Y-95205D02*
X59675Y-95205D01*
X40325Y-95285D02*
X42931Y-95285D01*
X42931Y-95285D02*
X43198Y-95285D01*
X43198Y-95285D02*
X45770Y-95285D01*
X45770Y-95285D02*
X51750Y-95285D01*
X51750Y-95285D02*
X59675Y-95285D01*
X40325Y-95365D02*
X42931Y-95365D01*
X42931Y-95365D02*
X43198Y-95365D01*
X43198Y-95365D02*
X45770Y-95365D01*
X45770Y-95365D02*
X51750Y-95365D01*
X51750Y-95365D02*
X59675Y-95365D01*
X40325Y-95445D02*
X42931Y-95445D01*
X42931Y-95445D02*
X43198Y-95445D01*
X43198Y-95445D02*
X45770Y-95445D01*
X45770Y-95445D02*
X51750Y-95445D01*
X51750Y-95445D02*
X59675Y-95445D01*
X40325Y-95525D02*
X42931Y-95525D01*
X42931Y-95525D02*
X43198Y-95525D01*
X43198Y-95525D02*
X45770Y-95525D01*
X45770Y-95525D02*
X51750Y-95525D01*
X51750Y-95525D02*
X59675Y-95525D01*
X40325Y-95605D02*
X42931Y-95605D01*
X42931Y-95605D02*
X43198Y-95605D01*
X43198Y-95605D02*
X45770Y-95605D01*
X45770Y-95605D02*
X51750Y-95605D01*
X51750Y-95605D02*
X59675Y-95605D01*
X40325Y-95685D02*
X42931Y-95685D01*
X42931Y-95685D02*
X43198Y-95685D01*
X43198Y-95685D02*
X45770Y-95685D01*
X45770Y-95685D02*
X51750Y-95685D01*
X51750Y-95685D02*
X59675Y-95685D01*
X40325Y-95765D02*
X42931Y-95765D01*
X42931Y-95765D02*
X43198Y-95765D01*
X43198Y-95765D02*
X45770Y-95765D01*
X45770Y-95765D02*
X51750Y-95765D01*
X51750Y-95765D02*
X59675Y-95765D01*
X40325Y-95845D02*
X42931Y-95845D01*
X42931Y-95845D02*
X43198Y-95845D01*
X43198Y-95845D02*
X45770Y-95845D01*
X45770Y-95845D02*
X51750Y-95845D01*
X51750Y-95845D02*
X59675Y-95845D01*
X40325Y-95925D02*
X42931Y-95925D01*
X42931Y-95925D02*
X43198Y-95925D01*
X43198Y-95925D02*
X45770Y-95925D01*
X45770Y-95925D02*
X51750Y-95925D01*
X51750Y-95925D02*
X59675Y-95925D01*
X40325Y-96005D02*
X42931Y-96005D01*
X42931Y-96005D02*
X43198Y-96005D01*
X43198Y-96005D02*
X45770Y-96005D01*
X45770Y-96005D02*
X51750Y-96005D01*
X51750Y-96005D02*
X59675Y-96005D01*
X40325Y-96085D02*
X42931Y-96085D01*
X42931Y-96085D02*
X43198Y-96085D01*
X43198Y-96085D02*
X45770Y-96085D01*
X45770Y-96085D02*
X51750Y-96085D01*
X51750Y-96085D02*
X59675Y-96085D01*
X40325Y-96165D02*
X42931Y-96165D01*
X42931Y-96165D02*
X43198Y-96165D01*
X43198Y-96165D02*
X45770Y-96165D01*
X45770Y-96165D02*
X51750Y-96165D01*
X51750Y-96165D02*
X59675Y-96165D01*
X40325Y-96245D02*
X42931Y-96245D01*
X42931Y-96245D02*
X43198Y-96245D01*
X43198Y-96245D02*
X45770Y-96245D01*
X45770Y-96245D02*
X51750Y-96245D01*
X51750Y-96245D02*
X59675Y-96245D01*
X40325Y-96325D02*
X42931Y-96325D01*
X42931Y-96325D02*
X43198Y-96325D01*
X43198Y-96325D02*
X45770Y-96325D01*
X45770Y-96325D02*
X51750Y-96325D01*
X51750Y-96325D02*
X59675Y-96325D01*
X40325Y-96405D02*
X42931Y-96405D01*
X42931Y-96405D02*
X43198Y-96405D01*
X43198Y-96405D02*
X45770Y-96405D01*
X45770Y-96405D02*
X51750Y-96405D01*
X51750Y-96405D02*
X59675Y-96405D01*
X40325Y-96485D02*
X42931Y-96485D01*
X42931Y-96485D02*
X43198Y-96485D01*
X43198Y-96485D02*
X45770Y-96485D01*
X45770Y-96485D02*
X51750Y-96485D01*
X51750Y-96485D02*
X59675Y-96485D01*
X40325Y-96565D02*
X42931Y-96565D01*
X42931Y-96565D02*
X43198Y-96565D01*
X43198Y-96565D02*
X45770Y-96565D01*
X45770Y-96565D02*
X51750Y-96565D01*
X51750Y-96565D02*
X59675Y-96565D01*
X40325Y-96645D02*
X42931Y-96645D01*
X42931Y-96645D02*
X43198Y-96645D01*
X43198Y-96645D02*
X45770Y-96645D01*
X45770Y-96645D02*
X51750Y-96645D01*
X51750Y-96645D02*
X59675Y-96645D01*
X40325Y-96725D02*
X42931Y-96725D01*
X42931Y-96725D02*
X43198Y-96725D01*
X43198Y-96725D02*
X45770Y-96725D01*
X45770Y-96725D02*
X51750Y-96725D01*
X51750Y-96725D02*
X59675Y-96725D01*
X40325Y-96805D02*
X42931Y-96805D01*
X42931Y-96805D02*
X43198Y-96805D01*
X43198Y-96805D02*
X45770Y-96805D01*
X45770Y-96805D02*
X51750Y-96805D01*
X51750Y-96805D02*
X59675Y-96805D01*
X40325Y-96885D02*
X42931Y-96885D01*
X42931Y-96885D02*
X43198Y-96885D01*
X43198Y-96885D02*
X45770Y-96885D01*
X45770Y-96885D02*
X51750Y-96885D01*
X51750Y-96885D02*
X59675Y-96885D01*
X40325Y-96965D02*
X42931Y-96965D01*
X42931Y-96965D02*
X43198Y-96965D01*
X43198Y-96965D02*
X45770Y-96965D01*
X45770Y-96965D02*
X51750Y-96965D01*
X51750Y-96965D02*
X59675Y-96965D01*
X40325Y-97045D02*
X42931Y-97045D01*
X42931Y-97045D02*
X43198Y-97045D01*
X43198Y-97045D02*
X45770Y-97045D01*
X45770Y-97045D02*
X51750Y-97045D01*
X51750Y-97045D02*
X59675Y-97045D01*
X40325Y-97125D02*
X42931Y-97125D01*
X42931Y-97125D02*
X43198Y-97125D01*
X43198Y-97125D02*
X45770Y-97125D01*
X45770Y-97125D02*
X51750Y-97125D01*
X51750Y-97125D02*
X59675Y-97125D01*
X40325Y-97205D02*
X42931Y-97205D01*
X42931Y-97205D02*
X43198Y-97205D01*
X43198Y-97205D02*
X45770Y-97205D01*
X45770Y-97205D02*
X51750Y-97205D01*
X51750Y-97205D02*
X59675Y-97205D01*
X40325Y-97285D02*
X42931Y-97285D01*
X42931Y-97285D02*
X43198Y-97285D01*
X43198Y-97285D02*
X45770Y-97285D01*
X45770Y-97285D02*
X51750Y-97285D01*
X51750Y-97285D02*
X59675Y-97285D01*
X40325Y-97365D02*
X42931Y-97365D01*
X42931Y-97365D02*
X43198Y-97365D01*
X43198Y-97365D02*
X45770Y-97365D01*
X45770Y-97365D02*
X51750Y-97365D01*
X51750Y-97365D02*
X59675Y-97365D01*
X40325Y-97445D02*
X42931Y-97445D01*
X42931Y-97445D02*
X43198Y-97445D01*
X43198Y-97445D02*
X45770Y-97445D01*
X45770Y-97445D02*
X51750Y-97445D01*
X51750Y-97445D02*
X59675Y-97445D01*
X40325Y-97525D02*
X42931Y-97525D01*
X42931Y-97525D02*
X43198Y-97525D01*
X43198Y-97525D02*
X45770Y-97525D01*
X45770Y-97525D02*
X51750Y-97525D01*
X51750Y-97525D02*
X59675Y-97525D01*
X40325Y-97605D02*
X42931Y-97605D01*
X42931Y-97605D02*
X43198Y-97605D01*
X43198Y-97605D02*
X45770Y-97605D01*
X45770Y-97605D02*
X51750Y-97605D01*
X51750Y-97605D02*
X59675Y-97605D01*
X40325Y-97685D02*
X42931Y-97685D01*
X42931Y-97685D02*
X43198Y-97685D01*
X43198Y-97685D02*
X45770Y-97685D01*
X45770Y-97685D02*
X51750Y-97685D01*
X51750Y-97685D02*
X59675Y-97685D01*
X40325Y-97765D02*
X42931Y-97765D01*
X42931Y-97765D02*
X43198Y-97765D01*
X43198Y-97765D02*
X45770Y-97765D01*
X45770Y-97765D02*
X51750Y-97765D01*
X51750Y-97765D02*
X59675Y-97765D01*
X40325Y-97845D02*
X42931Y-97845D01*
X42931Y-97845D02*
X43198Y-97845D01*
X43198Y-97845D02*
X45770Y-97845D01*
X45770Y-97845D02*
X51750Y-97845D01*
X51750Y-97845D02*
X59675Y-97845D01*
X40325Y-97925D02*
X42931Y-97925D01*
X42931Y-97925D02*
X43198Y-97925D01*
X43198Y-97925D02*
X45770Y-97925D01*
X45770Y-97925D02*
X51750Y-97925D01*
X51750Y-97925D02*
X59675Y-97925D01*
X40325Y-98005D02*
X42931Y-98005D01*
X42931Y-98005D02*
X43198Y-98005D01*
X43198Y-98005D02*
X45770Y-98005D01*
X45770Y-98005D02*
X51750Y-98005D01*
X51750Y-98005D02*
X59675Y-98005D01*
X40325Y-98085D02*
X42931Y-98085D01*
X42931Y-98085D02*
X43198Y-98085D01*
X43198Y-98085D02*
X45770Y-98085D01*
X45770Y-98085D02*
X51750Y-98085D01*
X51750Y-98085D02*
X59675Y-98085D01*
X40325Y-98165D02*
X42931Y-98165D01*
X42931Y-98165D02*
X43198Y-98165D01*
X43198Y-98165D02*
X45770Y-98165D01*
X45770Y-98165D02*
X51750Y-98165D01*
X51750Y-98165D02*
X59675Y-98165D01*
X40325Y-98245D02*
X42931Y-98245D01*
X42931Y-98245D02*
X43198Y-98245D01*
X43198Y-98245D02*
X45770Y-98245D01*
X45770Y-98245D02*
X51750Y-98245D01*
X51750Y-98245D02*
X59675Y-98245D01*
X40325Y-98325D02*
X42931Y-98325D01*
X42931Y-98325D02*
X43198Y-98325D01*
X43198Y-98325D02*
X45770Y-98325D01*
X45770Y-98325D02*
X51750Y-98325D01*
X51750Y-98325D02*
X59675Y-98325D01*
X40325Y-98405D02*
X42931Y-98405D01*
X42931Y-98405D02*
X43198Y-98405D01*
X43198Y-98405D02*
X45770Y-98405D01*
X45770Y-98405D02*
X51750Y-98405D01*
X51750Y-98405D02*
X59675Y-98405D01*
X40325Y-98485D02*
X42931Y-98485D01*
X42931Y-98485D02*
X43198Y-98485D01*
X43198Y-98485D02*
X45770Y-98485D01*
X45770Y-98485D02*
X51750Y-98485D01*
X51750Y-98485D02*
X59675Y-98485D01*
X40325Y-98565D02*
X42931Y-98565D01*
X42931Y-98565D02*
X43198Y-98565D01*
X43198Y-98565D02*
X45770Y-98565D01*
X45770Y-98565D02*
X51750Y-98565D01*
X51750Y-98565D02*
X59675Y-98565D01*
X40325Y-98645D02*
X42931Y-98645D01*
X42931Y-98645D02*
X43198Y-98645D01*
X43198Y-98645D02*
X45770Y-98645D01*
X45770Y-98645D02*
X51750Y-98645D01*
X51750Y-98645D02*
X59675Y-98645D01*
X40325Y-98725D02*
X42931Y-98725D01*
X42931Y-98725D02*
X43198Y-98725D01*
X43198Y-98725D02*
X45770Y-98725D01*
X45770Y-98725D02*
X51750Y-98725D01*
X51750Y-98725D02*
X59675Y-98725D01*
X40325Y-98805D02*
X42931Y-98805D01*
X42931Y-98805D02*
X43198Y-98805D01*
X43198Y-98805D02*
X45770Y-98805D01*
X45770Y-98805D02*
X51750Y-98805D01*
X51750Y-98805D02*
X59675Y-98805D01*
X40325Y-98885D02*
X42931Y-98885D01*
X42931Y-98885D02*
X43198Y-98885D01*
X43198Y-98885D02*
X45770Y-98885D01*
X45770Y-98885D02*
X51750Y-98885D01*
X51750Y-98885D02*
X59675Y-98885D01*
X40325Y-98965D02*
X42931Y-98965D01*
X42931Y-98965D02*
X43198Y-98965D01*
X43198Y-98965D02*
X45770Y-98965D01*
X45770Y-98965D02*
X51750Y-98965D01*
X51750Y-98965D02*
X59675Y-98965D01*
X40325Y-99045D02*
X42931Y-99045D01*
X42931Y-99045D02*
X43198Y-99045D01*
X43198Y-99045D02*
X45770Y-99045D01*
X45770Y-99045D02*
X51750Y-99045D01*
X51750Y-99045D02*
X59675Y-99045D01*
X40325Y-99125D02*
X42931Y-99125D01*
X42931Y-99125D02*
X43198Y-99125D01*
X43198Y-99125D02*
X45770Y-99125D01*
X45770Y-99125D02*
X51750Y-99125D01*
X51750Y-99125D02*
X59675Y-99125D01*
X40325Y-99205D02*
X42931Y-99205D01*
X42931Y-99205D02*
X43198Y-99205D01*
X43198Y-99205D02*
X45770Y-99205D01*
X45770Y-99205D02*
X51750Y-99205D01*
X51750Y-99205D02*
X59675Y-99205D01*
X40325Y-99285D02*
X42931Y-99285D01*
X42931Y-99285D02*
X43198Y-99285D01*
X43198Y-99285D02*
X45770Y-99285D01*
X45770Y-99285D02*
X51750Y-99285D01*
X51750Y-99285D02*
X59675Y-99285D01*
X40325Y-99365D02*
X42931Y-99365D01*
X42931Y-99365D02*
X43198Y-99365D01*
X43198Y-99365D02*
X45770Y-99365D01*
X45770Y-99365D02*
X51750Y-99365D01*
X51750Y-99365D02*
X59675Y-99365D01*
X40325Y-99445D02*
X42931Y-99445D01*
X42931Y-99445D02*
X43198Y-99445D01*
X43198Y-99445D02*
X45770Y-99445D01*
X45770Y-99445D02*
X51750Y-99445D01*
X51750Y-99445D02*
X59675Y-99445D01*
X40325Y-99525D02*
X42931Y-99525D01*
X42931Y-99525D02*
X43198Y-99525D01*
X43198Y-99525D02*
X45770Y-99525D01*
X45770Y-99525D02*
X51750Y-99525D01*
X51750Y-99525D02*
X59675Y-99525D01*
X40325Y-99605D02*
X42931Y-99605D01*
X42931Y-99605D02*
X43198Y-99605D01*
X43198Y-99605D02*
X45770Y-99605D01*
X45770Y-99605D02*
X51750Y-99605D01*
X51750Y-99605D02*
X59675Y-99605D01*
X40325Y-99685D02*
X42931Y-99685D01*
X42931Y-99685D02*
X43198Y-99685D01*
X43198Y-99685D02*
X45770Y-99685D01*
X45770Y-99685D02*
X51750Y-99685D01*
X51750Y-99685D02*
X59675Y-99685D01*
X40325Y-99765D02*
X42931Y-99765D01*
X42931Y-99765D02*
X43198Y-99765D01*
X43198Y-99765D02*
X45770Y-99765D01*
X45770Y-99765D02*
X51750Y-99765D01*
X51750Y-99765D02*
X59675Y-99765D01*
X40325Y-99845D02*
X42931Y-99845D01*
X42931Y-99845D02*
X43198Y-99845D01*
X43198Y-99845D02*
X45770Y-99845D01*
X45770Y-99845D02*
X51750Y-99845D01*
X51750Y-99845D02*
X59675Y-99845D01*
X40325Y-99925D02*
X42931Y-99925D01*
X42931Y-99925D02*
X43198Y-99925D01*
X43198Y-99925D02*
X45770Y-99925D01*
X45770Y-99925D02*
X51750Y-99925D01*
X51750Y-99925D02*
X59675Y-99925D01*
X40325Y-100005D02*
X42931Y-100005D01*
X42931Y-100005D02*
X43198Y-100005D01*
X43198Y-100005D02*
X45770Y-100005D01*
X45770Y-100005D02*
X51750Y-100005D01*
X51750Y-100005D02*
X59675Y-100005D01*
X40325Y-100085D02*
X42931Y-100085D01*
X42931Y-100085D02*
X43198Y-100085D01*
X43198Y-100085D02*
X45770Y-100085D01*
X45770Y-100085D02*
X51750Y-100085D01*
X51750Y-100085D02*
X59675Y-100085D01*
X40325Y-100165D02*
X42931Y-100165D01*
X42931Y-100165D02*
X43198Y-100165D01*
X43198Y-100165D02*
X45770Y-100165D01*
X45770Y-100165D02*
X51750Y-100165D01*
X51750Y-100165D02*
X59675Y-100165D01*
X40325Y-100245D02*
X42931Y-100245D01*
X42931Y-100245D02*
X43198Y-100245D01*
X43198Y-100245D02*
X45770Y-100245D01*
X45770Y-100245D02*
X51750Y-100245D01*
X51750Y-100245D02*
X59675Y-100245D01*
X40325Y-100325D02*
X42931Y-100325D01*
X42931Y-100325D02*
X43198Y-100325D01*
X43198Y-100325D02*
X45770Y-100325D01*
X45770Y-100325D02*
X51750Y-100325D01*
X51750Y-100325D02*
X59675Y-100325D01*
X40325Y-100405D02*
X42931Y-100405D01*
X42931Y-100405D02*
X43198Y-100405D01*
X43198Y-100405D02*
X45770Y-100405D01*
X45770Y-100405D02*
X51750Y-100405D01*
X51750Y-100405D02*
X59675Y-100405D01*
X40325Y-100485D02*
X42931Y-100485D01*
X42931Y-100485D02*
X43198Y-100485D01*
X43198Y-100485D02*
X45770Y-100485D01*
X45770Y-100485D02*
X51750Y-100485D01*
X51750Y-100485D02*
X59675Y-100485D01*
X40325Y-100565D02*
X42931Y-100565D01*
X42931Y-100565D02*
X43198Y-100565D01*
X43198Y-100565D02*
X45770Y-100565D01*
X45770Y-100565D02*
X51750Y-100565D01*
X51750Y-100565D02*
X59675Y-100565D01*
X40325Y-100645D02*
X42931Y-100645D01*
X42931Y-100645D02*
X43198Y-100645D01*
X43198Y-100645D02*
X45770Y-100645D01*
X45770Y-100645D02*
X51750Y-100645D01*
X51750Y-100645D02*
X59675Y-100645D01*
X40325Y-100725D02*
X42931Y-100725D01*
X42931Y-100725D02*
X43198Y-100725D01*
X43198Y-100725D02*
X45770Y-100725D01*
X45770Y-100725D02*
X51750Y-100725D01*
X51750Y-100725D02*
X59675Y-100725D01*
X40325Y-100805D02*
X42931Y-100805D01*
X42931Y-100805D02*
X43198Y-100805D01*
X43198Y-100805D02*
X45770Y-100805D01*
X45770Y-100805D02*
X51750Y-100805D01*
X51750Y-100805D02*
X59675Y-100805D01*
X40325Y-100885D02*
X42931Y-100885D01*
X42931Y-100885D02*
X43198Y-100885D01*
X43198Y-100885D02*
X45770Y-100885D01*
X45770Y-100885D02*
X51750Y-100885D01*
X51750Y-100885D02*
X59675Y-100885D01*
X40325Y-100965D02*
X42931Y-100965D01*
X42931Y-100965D02*
X43198Y-100965D01*
X43198Y-100965D02*
X45770Y-100965D01*
X45770Y-100965D02*
X51750Y-100965D01*
X51750Y-100965D02*
X59675Y-100965D01*
X40325Y-101045D02*
X42931Y-101045D01*
X42931Y-101045D02*
X43198Y-101045D01*
X43198Y-101045D02*
X45770Y-101045D01*
X45770Y-101045D02*
X51750Y-101045D01*
X51750Y-101045D02*
X59675Y-101045D01*
X40325Y-101125D02*
X42931Y-101125D01*
X42931Y-101125D02*
X43198Y-101125D01*
X43198Y-101125D02*
X45770Y-101125D01*
X45770Y-101125D02*
X51750Y-101125D01*
X51750Y-101125D02*
X59675Y-101125D01*
X40325Y-101205D02*
X42931Y-101205D01*
X42931Y-101205D02*
X43198Y-101205D01*
X43198Y-101205D02*
X45770Y-101205D01*
X45770Y-101205D02*
X51750Y-101205D01*
X51750Y-101205D02*
X59675Y-101205D01*
X40325Y-101285D02*
X42931Y-101285D01*
X42931Y-101285D02*
X43198Y-101285D01*
X43198Y-101285D02*
X45770Y-101285D01*
X45770Y-101285D02*
X51750Y-101285D01*
X51750Y-101285D02*
X59675Y-101285D01*
X40325Y-101365D02*
X42931Y-101365D01*
X42931Y-101365D02*
X43198Y-101365D01*
X43198Y-101365D02*
X45770Y-101365D01*
X45770Y-101365D02*
X51750Y-101365D01*
X51750Y-101365D02*
X59675Y-101365D01*
X40325Y-101445D02*
X42931Y-101445D01*
X42931Y-101445D02*
X43198Y-101445D01*
X43198Y-101445D02*
X45770Y-101445D01*
X45770Y-101445D02*
X51750Y-101445D01*
X51750Y-101445D02*
X59675Y-101445D01*
X40325Y-101525D02*
X42931Y-101525D01*
X42931Y-101525D02*
X43198Y-101525D01*
X43198Y-101525D02*
X45770Y-101525D01*
X45770Y-101525D02*
X51750Y-101525D01*
X51750Y-101525D02*
X59675Y-101525D01*
X40325Y-101605D02*
X42931Y-101605D01*
X42931Y-101605D02*
X43198Y-101605D01*
X43198Y-101605D02*
X45770Y-101605D01*
X45770Y-101605D02*
X51750Y-101605D01*
X51750Y-101605D02*
X59675Y-101605D01*
X40325Y-101685D02*
X42931Y-101685D01*
X42931Y-101685D02*
X43198Y-101685D01*
X43198Y-101685D02*
X45770Y-101685D01*
X45770Y-101685D02*
X51750Y-101685D01*
X51750Y-101685D02*
X59675Y-101685D01*
X40325Y-101765D02*
X42931Y-101765D01*
X42931Y-101765D02*
X43198Y-101765D01*
X43198Y-101765D02*
X45770Y-101765D01*
X45770Y-101765D02*
X51750Y-101765D01*
X51750Y-101765D02*
X59675Y-101765D01*
X40325Y-101845D02*
X42931Y-101845D01*
X42931Y-101845D02*
X43198Y-101845D01*
X43198Y-101845D02*
X45770Y-101845D01*
X45770Y-101845D02*
X51750Y-101845D01*
X51750Y-101845D02*
X59675Y-101845D01*
X40325Y-101925D02*
X42931Y-101925D01*
X42931Y-101925D02*
X43198Y-101925D01*
X43198Y-101925D02*
X45770Y-101925D01*
X45770Y-101925D02*
X51750Y-101925D01*
X51750Y-101925D02*
X59675Y-101925D01*
X40325Y-102005D02*
X42931Y-102005D01*
X42931Y-102005D02*
X43198Y-102005D01*
X43198Y-102005D02*
X45770Y-102005D01*
X45770Y-102005D02*
X51750Y-102005D01*
X51750Y-102005D02*
X59675Y-102005D01*
X40325Y-102085D02*
X42931Y-102085D01*
X42931Y-102085D02*
X43198Y-102085D01*
X43198Y-102085D02*
X45770Y-102085D01*
X45770Y-102085D02*
X51750Y-102085D01*
X51750Y-102085D02*
X59675Y-102085D01*
X40325Y-102165D02*
X42931Y-102165D01*
X42931Y-102165D02*
X43198Y-102165D01*
X43198Y-102165D02*
X45770Y-102165D01*
X45770Y-102165D02*
X51750Y-102165D01*
X51750Y-102165D02*
X59675Y-102165D01*
X40325Y-102245D02*
X42931Y-102245D01*
X42931Y-102245D02*
X43198Y-102245D01*
X43198Y-102245D02*
X45770Y-102245D01*
X45770Y-102245D02*
X51750Y-102245D01*
X51750Y-102245D02*
X59675Y-102245D01*
X40325Y-102325D02*
X42931Y-102325D01*
X42931Y-102325D02*
X43198Y-102325D01*
X43198Y-102325D02*
X45770Y-102325D01*
X45770Y-102325D02*
X51750Y-102325D01*
X51750Y-102325D02*
X59675Y-102325D01*
X40325Y-102405D02*
X42931Y-102405D01*
X42931Y-102405D02*
X43198Y-102405D01*
X43198Y-102405D02*
X45770Y-102405D01*
X45770Y-102405D02*
X51750Y-102405D01*
X51750Y-102405D02*
X59675Y-102405D01*
X40325Y-102485D02*
X42931Y-102485D01*
X42931Y-102485D02*
X43198Y-102485D01*
X43198Y-102485D02*
X45770Y-102485D01*
X45770Y-102485D02*
X51750Y-102485D01*
X51750Y-102485D02*
X59675Y-102485D01*
X40325Y-102565D02*
X42931Y-102565D01*
X42931Y-102565D02*
X43198Y-102565D01*
X43198Y-102565D02*
X45770Y-102565D01*
X45770Y-102565D02*
X51750Y-102565D01*
X51750Y-102565D02*
X59675Y-102565D01*
X40325Y-102645D02*
X42931Y-102645D01*
X42931Y-102645D02*
X43198Y-102645D01*
X43198Y-102645D02*
X45770Y-102645D01*
X45770Y-102645D02*
X51750Y-102645D01*
X51750Y-102645D02*
X59675Y-102645D01*
X40325Y-102725D02*
X42931Y-102725D01*
X42931Y-102725D02*
X43198Y-102725D01*
X43198Y-102725D02*
X45770Y-102725D01*
X45770Y-102725D02*
X51750Y-102725D01*
X51750Y-102725D02*
X59675Y-102725D01*
X40325Y-102805D02*
X42931Y-102805D01*
X42931Y-102805D02*
X43198Y-102805D01*
X43198Y-102805D02*
X45770Y-102805D01*
X45770Y-102805D02*
X51750Y-102805D01*
X51750Y-102805D02*
X59675Y-102805D01*
X40325Y-102885D02*
X42931Y-102885D01*
X42931Y-102885D02*
X43198Y-102885D01*
X43198Y-102885D02*
X45770Y-102885D01*
X45770Y-102885D02*
X51750Y-102885D01*
X51750Y-102885D02*
X59675Y-102885D01*
X40325Y-102965D02*
X42931Y-102965D01*
X42931Y-102965D02*
X43198Y-102965D01*
X43198Y-102965D02*
X45770Y-102965D01*
X45770Y-102965D02*
X51750Y-102965D01*
X51750Y-102965D02*
X59675Y-102965D01*
X40325Y-103045D02*
X42931Y-103045D01*
X42931Y-103045D02*
X43198Y-103045D01*
X43198Y-103045D02*
X45770Y-103045D01*
X45770Y-103045D02*
X51750Y-103045D01*
X51750Y-103045D02*
X59675Y-103045D01*
X40325Y-103125D02*
X42931Y-103125D01*
X42931Y-103125D02*
X43198Y-103125D01*
X43198Y-103125D02*
X45770Y-103125D01*
X45770Y-103125D02*
X51750Y-103125D01*
X51750Y-103125D02*
X59675Y-103125D01*
X40325Y-103205D02*
X42931Y-103205D01*
X42931Y-103205D02*
X43198Y-103205D01*
X43198Y-103205D02*
X45770Y-103205D01*
X45770Y-103205D02*
X51750Y-103205D01*
X51750Y-103205D02*
X59675Y-103205D01*
X40325Y-103285D02*
X42931Y-103285D01*
X42931Y-103285D02*
X43198Y-103285D01*
X43198Y-103285D02*
X45770Y-103285D01*
X45770Y-103285D02*
X51750Y-103285D01*
X51750Y-103285D02*
X59675Y-103285D01*
X40325Y-103365D02*
X42931Y-103365D01*
X42931Y-103365D02*
X43198Y-103365D01*
X43198Y-103365D02*
X45770Y-103365D01*
X45770Y-103365D02*
X51750Y-103365D01*
X51750Y-103365D02*
X59675Y-103365D01*
X40325Y-103445D02*
X42931Y-103445D01*
X42931Y-103445D02*
X43198Y-103445D01*
X43198Y-103445D02*
X45770Y-103445D01*
X45770Y-103445D02*
X51750Y-103445D01*
X51750Y-103445D02*
X59675Y-103445D01*
X40325Y-103525D02*
X42931Y-103525D01*
X42931Y-103525D02*
X43198Y-103525D01*
X43198Y-103525D02*
X45770Y-103525D01*
X45770Y-103525D02*
X51750Y-103525D01*
X51750Y-103525D02*
X59675Y-103525D01*
X40325Y-103605D02*
X42931Y-103605D01*
X42931Y-103605D02*
X43198Y-103605D01*
X43198Y-103605D02*
X45770Y-103605D01*
X45770Y-103605D02*
X51750Y-103605D01*
X51750Y-103605D02*
X59675Y-103605D01*
X40325Y-103685D02*
X42931Y-103685D01*
X42931Y-103685D02*
X43198Y-103685D01*
X43198Y-103685D02*
X45770Y-103685D01*
X45770Y-103685D02*
X51750Y-103685D01*
X51750Y-103685D02*
X59675Y-103685D01*
X40325Y-103765D02*
X42931Y-103765D01*
X42931Y-103765D02*
X43198Y-103765D01*
X43198Y-103765D02*
X45770Y-103765D01*
X45770Y-103765D02*
X51750Y-103765D01*
X51750Y-103765D02*
X59675Y-103765D01*
X40325Y-103845D02*
X42931Y-103845D01*
X42931Y-103845D02*
X43198Y-103845D01*
X43198Y-103845D02*
X45770Y-103845D01*
X45770Y-103845D02*
X51750Y-103845D01*
X51750Y-103845D02*
X59675Y-103845D01*
X40325Y-103925D02*
X42931Y-103925D01*
X42931Y-103925D02*
X43198Y-103925D01*
X43198Y-103925D02*
X45770Y-103925D01*
X45770Y-103925D02*
X51750Y-103925D01*
X51750Y-103925D02*
X59675Y-103925D01*
X40325Y-104005D02*
X42931Y-104005D01*
X42931Y-104005D02*
X43198Y-104005D01*
X43198Y-104005D02*
X45770Y-104005D01*
X45770Y-104005D02*
X51750Y-104005D01*
X51750Y-104005D02*
X59675Y-104005D01*
X40325Y-104085D02*
X42931Y-104085D01*
X42931Y-104085D02*
X43198Y-104085D01*
X43198Y-104085D02*
X45770Y-104085D01*
X45770Y-104085D02*
X51750Y-104085D01*
X51750Y-104085D02*
X59675Y-104085D01*
X40325Y-104165D02*
X42931Y-104165D01*
X42931Y-104165D02*
X43198Y-104165D01*
X43198Y-104165D02*
X45770Y-104165D01*
X45770Y-104165D02*
X51750Y-104165D01*
X51750Y-104165D02*
X59675Y-104165D01*
X40325Y-104245D02*
X42931Y-104245D01*
X42931Y-104245D02*
X43198Y-104245D01*
X43198Y-104245D02*
X45770Y-104245D01*
X45770Y-104245D02*
X51750Y-104245D01*
X51750Y-104245D02*
X59675Y-104245D01*
X40325Y-104325D02*
X42931Y-104325D01*
X42931Y-104325D02*
X43198Y-104325D01*
X43198Y-104325D02*
X45770Y-104325D01*
X45770Y-104325D02*
X51750Y-104325D01*
X51750Y-104325D02*
X59675Y-104325D01*
X40325Y-104405D02*
X42931Y-104405D01*
X42931Y-104405D02*
X43198Y-104405D01*
X43198Y-104405D02*
X45770Y-104405D01*
X45770Y-104405D02*
X51750Y-104405D01*
X51750Y-104405D02*
X59675Y-104405D01*
X40325Y-104485D02*
X42931Y-104485D01*
X42931Y-104485D02*
X43198Y-104485D01*
X43198Y-104485D02*
X45770Y-104485D01*
X45770Y-104485D02*
X51750Y-104485D01*
X51750Y-104485D02*
X59675Y-104485D01*
X40325Y-104565D02*
X42931Y-104565D01*
X42931Y-104565D02*
X43198Y-104565D01*
X43198Y-104565D02*
X45770Y-104565D01*
X45770Y-104565D02*
X51750Y-104565D01*
X51750Y-104565D02*
X59675Y-104565D01*
X40325Y-104645D02*
X42931Y-104645D01*
X42931Y-104645D02*
X43198Y-104645D01*
X43198Y-104645D02*
X45770Y-104645D01*
X45770Y-104645D02*
X51750Y-104645D01*
X51750Y-104645D02*
X59675Y-104645D01*
X40325Y-104725D02*
X42931Y-104725D01*
X42931Y-104725D02*
X43198Y-104725D01*
X43198Y-104725D02*
X45770Y-104725D01*
X45770Y-104725D02*
X51750Y-104725D01*
X51750Y-104725D02*
X59675Y-104725D01*
X40325Y-104805D02*
X42931Y-104805D01*
X42931Y-104805D02*
X43198Y-104805D01*
X43198Y-104805D02*
X45770Y-104805D01*
X45770Y-104805D02*
X51750Y-104805D01*
X51750Y-104805D02*
X59675Y-104805D01*
X40325Y-104885D02*
X42931Y-104885D01*
X42931Y-104885D02*
X43198Y-104885D01*
X43198Y-104885D02*
X45770Y-104885D01*
X45770Y-104885D02*
X51750Y-104885D01*
X51750Y-104885D02*
X59675Y-104885D01*
X40325Y-104965D02*
X42931Y-104965D01*
X42931Y-104965D02*
X43198Y-104965D01*
X43198Y-104965D02*
X45770Y-104965D01*
X45770Y-104965D02*
X51750Y-104965D01*
X51750Y-104965D02*
X59675Y-104965D01*
X40325Y-105045D02*
X42931Y-105045D01*
X42931Y-105045D02*
X43198Y-105045D01*
X43198Y-105045D02*
X45770Y-105045D01*
X45770Y-105045D02*
X51750Y-105045D01*
X51750Y-105045D02*
X59675Y-105045D01*
X40325Y-105125D02*
X42931Y-105125D01*
X42931Y-105125D02*
X43198Y-105125D01*
X43198Y-105125D02*
X45770Y-105125D01*
X45770Y-105125D02*
X51750Y-105125D01*
X51750Y-105125D02*
X59675Y-105125D01*
X40325Y-105205D02*
X42931Y-105205D01*
X42931Y-105205D02*
X43198Y-105205D01*
X43198Y-105205D02*
X45770Y-105205D01*
X45770Y-105205D02*
X51750Y-105205D01*
X51750Y-105205D02*
X59675Y-105205D01*
X40325Y-105285D02*
X42931Y-105285D01*
X42931Y-105285D02*
X43198Y-105285D01*
X43198Y-105285D02*
X45770Y-105285D01*
X45770Y-105285D02*
X51750Y-105285D01*
X51750Y-105285D02*
X59675Y-105285D01*
X40325Y-105365D02*
X42931Y-105365D01*
X42931Y-105365D02*
X43198Y-105365D01*
X43198Y-105365D02*
X45770Y-105365D01*
X45770Y-105365D02*
X51750Y-105365D01*
X51750Y-105365D02*
X59675Y-105365D01*
X40325Y-105445D02*
X42931Y-105445D01*
X42931Y-105445D02*
X43198Y-105445D01*
X43198Y-105445D02*
X45770Y-105445D01*
X45770Y-105445D02*
X51750Y-105445D01*
X51750Y-105445D02*
X59675Y-105445D01*
X40325Y-105525D02*
X42931Y-105525D01*
X42931Y-105525D02*
X43198Y-105525D01*
X43198Y-105525D02*
X45770Y-105525D01*
X45770Y-105525D02*
X51750Y-105525D01*
X51750Y-105525D02*
X59675Y-105525D01*
X40325Y-105605D02*
X42931Y-105605D01*
X42931Y-105605D02*
X43198Y-105605D01*
X43198Y-105605D02*
X45770Y-105605D01*
X45770Y-105605D02*
X51750Y-105605D01*
X51750Y-105605D02*
X59675Y-105605D01*
X40325Y-105685D02*
X42931Y-105685D01*
X42931Y-105685D02*
X43198Y-105685D01*
X43198Y-105685D02*
X45770Y-105685D01*
X45770Y-105685D02*
X51750Y-105685D01*
X51750Y-105685D02*
X59675Y-105685D01*
X40325Y-105765D02*
X42931Y-105765D01*
X42931Y-105765D02*
X43198Y-105765D01*
X43198Y-105765D02*
X45770Y-105765D01*
X45770Y-105765D02*
X51750Y-105765D01*
X51750Y-105765D02*
X59675Y-105765D01*
X40325Y-105845D02*
X42931Y-105845D01*
X42931Y-105845D02*
X43198Y-105845D01*
X43198Y-105845D02*
X45770Y-105845D01*
X45770Y-105845D02*
X51750Y-105845D01*
X51750Y-105845D02*
X59675Y-105845D01*
X40325Y-105925D02*
X42931Y-105925D01*
X42931Y-105925D02*
X43198Y-105925D01*
X43198Y-105925D02*
X45770Y-105925D01*
X45770Y-105925D02*
X51750Y-105925D01*
X51750Y-105925D02*
X59675Y-105925D01*
X40325Y-106005D02*
X42931Y-106005D01*
X42931Y-106005D02*
X43198Y-106005D01*
X43198Y-106005D02*
X45770Y-106005D01*
X45770Y-106005D02*
X51750Y-106005D01*
X51750Y-106005D02*
X59675Y-106005D01*
X40325Y-106085D02*
X42931Y-106085D01*
X42931Y-106085D02*
X43198Y-106085D01*
X43198Y-106085D02*
X45770Y-106085D01*
X45770Y-106085D02*
X51750Y-106085D01*
X51750Y-106085D02*
X59675Y-106085D01*
X40325Y-106165D02*
X42931Y-106165D01*
X42931Y-106165D02*
X43198Y-106165D01*
X43198Y-106165D02*
X45770Y-106165D01*
X45770Y-106165D02*
X51750Y-106165D01*
X51750Y-106165D02*
X59675Y-106165D01*
X40325Y-106245D02*
X42931Y-106245D01*
X42931Y-106245D02*
X43198Y-106245D01*
X43198Y-106245D02*
X45770Y-106245D01*
X45770Y-106245D02*
X51750Y-106245D01*
X51750Y-106245D02*
X59675Y-106245D01*
X40325Y-106325D02*
X42931Y-106325D01*
X42931Y-106325D02*
X43198Y-106325D01*
X43198Y-106325D02*
X45770Y-106325D01*
X45770Y-106325D02*
X51750Y-106325D01*
X51750Y-106325D02*
X59675Y-106325D01*
X40325Y-106405D02*
X42931Y-106405D01*
X42931Y-106405D02*
X43198Y-106405D01*
X43198Y-106405D02*
X45770Y-106405D01*
X45770Y-106405D02*
X51750Y-106405D01*
X51750Y-106405D02*
X59675Y-106405D01*
X40325Y-106485D02*
X42931Y-106485D01*
X42931Y-106485D02*
X43198Y-106485D01*
X43198Y-106485D02*
X45770Y-106485D01*
X45770Y-106485D02*
X51750Y-106485D01*
X51750Y-106485D02*
X59675Y-106485D01*
X40325Y-106565D02*
X42931Y-106565D01*
X42931Y-106565D02*
X43198Y-106565D01*
X43198Y-106565D02*
X45770Y-106565D01*
X45770Y-106565D02*
X51750Y-106565D01*
X51750Y-106565D02*
X59675Y-106565D01*
X40325Y-106645D02*
X42931Y-106645D01*
X42931Y-106645D02*
X43198Y-106645D01*
X43198Y-106645D02*
X45770Y-106645D01*
X45770Y-106645D02*
X51750Y-106645D01*
X51750Y-106645D02*
X59675Y-106645D01*
X40325Y-106725D02*
X42931Y-106725D01*
X42931Y-106725D02*
X43198Y-106725D01*
X43198Y-106725D02*
X45770Y-106725D01*
X45770Y-106725D02*
X51750Y-106725D01*
X51750Y-106725D02*
X59675Y-106725D01*
X40325Y-106805D02*
X42931Y-106805D01*
X42931Y-106805D02*
X43198Y-106805D01*
X43198Y-106805D02*
X45770Y-106805D01*
X45770Y-106805D02*
X51750Y-106805D01*
X51750Y-106805D02*
X59675Y-106805D01*
X40325Y-106885D02*
X42931Y-106885D01*
X42931Y-106885D02*
X43198Y-106885D01*
X43198Y-106885D02*
X45770Y-106885D01*
X45770Y-106885D02*
X51750Y-106885D01*
X51750Y-106885D02*
X59675Y-106885D01*
X40325Y-106965D02*
X42931Y-106965D01*
X42931Y-106965D02*
X43198Y-106965D01*
X43198Y-106965D02*
X45770Y-106965D01*
X45770Y-106965D02*
X51750Y-106965D01*
X51750Y-106965D02*
X59675Y-106965D01*
X40325Y-107045D02*
X42931Y-107045D01*
X42931Y-107045D02*
X43198Y-107045D01*
X43198Y-107045D02*
X45770Y-107045D01*
X45770Y-107045D02*
X51750Y-107045D01*
X51750Y-107045D02*
X59675Y-107045D01*
X40325Y-107125D02*
X42931Y-107125D01*
X42931Y-107125D02*
X43198Y-107125D01*
X43198Y-107125D02*
X45770Y-107125D01*
X45770Y-107125D02*
X51750Y-107125D01*
X51750Y-107125D02*
X59675Y-107125D01*
X40325Y-107205D02*
X42931Y-107205D01*
X42931Y-107205D02*
X43198Y-107205D01*
X43198Y-107205D02*
X45770Y-107205D01*
X45770Y-107205D02*
X51750Y-107205D01*
X51750Y-107205D02*
X59675Y-107205D01*
X40325Y-107285D02*
X42931Y-107285D01*
X42931Y-107285D02*
X43198Y-107285D01*
X43198Y-107285D02*
X45770Y-107285D01*
X45770Y-107285D02*
X51750Y-107285D01*
X51750Y-107285D02*
X59675Y-107285D01*
X40325Y-107365D02*
X42931Y-107365D01*
X42931Y-107365D02*
X43198Y-107365D01*
X43198Y-107365D02*
X45770Y-107365D01*
X45770Y-107365D02*
X51750Y-107365D01*
X51750Y-107365D02*
X59675Y-107365D01*
X40325Y-107445D02*
X42931Y-107445D01*
X42931Y-107445D02*
X43198Y-107445D01*
X43198Y-107445D02*
X45770Y-107445D01*
X45770Y-107445D02*
X51750Y-107445D01*
X51750Y-107445D02*
X59675Y-107445D01*
X40325Y-107525D02*
X42931Y-107525D01*
X42931Y-107525D02*
X43198Y-107525D01*
X43198Y-107525D02*
X45770Y-107525D01*
X45770Y-107525D02*
X51750Y-107525D01*
X51750Y-107525D02*
X59675Y-107525D01*
X40325Y-107605D02*
X42931Y-107605D01*
X42931Y-107605D02*
X43198Y-107605D01*
X43198Y-107605D02*
X45770Y-107605D01*
X45770Y-107605D02*
X51750Y-107605D01*
X51750Y-107605D02*
X59675Y-107605D01*
X40325Y-107685D02*
X42931Y-107685D01*
X42931Y-107685D02*
X43198Y-107685D01*
X43198Y-107685D02*
X45770Y-107685D01*
X45770Y-107685D02*
X51750Y-107685D01*
X51750Y-107685D02*
X59675Y-107685D01*
X40325Y-107765D02*
X42931Y-107765D01*
X42931Y-107765D02*
X43198Y-107765D01*
X43198Y-107765D02*
X45770Y-107765D01*
X45770Y-107765D02*
X51750Y-107765D01*
X51750Y-107765D02*
X59675Y-107765D01*
X40325Y-107845D02*
X42931Y-107845D01*
X42931Y-107845D02*
X43198Y-107845D01*
X43198Y-107845D02*
X45770Y-107845D01*
X45770Y-107845D02*
X51750Y-107845D01*
X51750Y-107845D02*
X59675Y-107845D01*
X40325Y-107925D02*
X42931Y-107925D01*
X42931Y-107925D02*
X43198Y-107925D01*
X43198Y-107925D02*
X45770Y-107925D01*
X45770Y-107925D02*
X51750Y-107925D01*
X51750Y-107925D02*
X59675Y-107925D01*
X40325Y-108005D02*
X42931Y-108005D01*
X42931Y-108005D02*
X43198Y-108005D01*
X43198Y-108005D02*
X45770Y-108005D01*
X45770Y-108005D02*
X51750Y-108005D01*
X51750Y-108005D02*
X59675Y-108005D01*
X40325Y-108085D02*
X42931Y-108085D01*
X42931Y-108085D02*
X43198Y-108085D01*
X43198Y-108085D02*
X45770Y-108085D01*
X45770Y-108085D02*
X51750Y-108085D01*
X51750Y-108085D02*
X59675Y-108085D01*
X40325Y-108165D02*
X42931Y-108165D01*
X42931Y-108165D02*
X43198Y-108165D01*
X43198Y-108165D02*
X45770Y-108165D01*
X45770Y-108165D02*
X51750Y-108165D01*
X51750Y-108165D02*
X59675Y-108165D01*
X40325Y-108245D02*
X42931Y-108245D01*
X42931Y-108245D02*
X43198Y-108245D01*
X43198Y-108245D02*
X45770Y-108245D01*
X45770Y-108245D02*
X51750Y-108245D01*
X51750Y-108245D02*
X59675Y-108245D01*
X40325Y-108325D02*
X42931Y-108325D01*
X42931Y-108325D02*
X43198Y-108325D01*
X43198Y-108325D02*
X45770Y-108325D01*
X45770Y-108325D02*
X51750Y-108325D01*
X51750Y-108325D02*
X59675Y-108325D01*
X40325Y-108405D02*
X42931Y-108405D01*
X42931Y-108405D02*
X43198Y-108405D01*
X43198Y-108405D02*
X45770Y-108405D01*
X45770Y-108405D02*
X51750Y-108405D01*
X51750Y-108405D02*
X59675Y-108405D01*
X40325Y-108485D02*
X42931Y-108485D01*
X42931Y-108485D02*
X43198Y-108485D01*
X43198Y-108485D02*
X45770Y-108485D01*
X45770Y-108485D02*
X51750Y-108485D01*
X51750Y-108485D02*
X59675Y-108485D01*
X40325Y-108565D02*
X42931Y-108565D01*
X42931Y-108565D02*
X43198Y-108565D01*
X43198Y-108565D02*
X45770Y-108565D01*
X45770Y-108565D02*
X51750Y-108565D01*
X51750Y-108565D02*
X59675Y-108565D01*
X40325Y-108645D02*
X42931Y-108645D01*
X42931Y-108645D02*
X43198Y-108645D01*
X43198Y-108645D02*
X45770Y-108645D01*
X45770Y-108645D02*
X51750Y-108645D01*
X51750Y-108645D02*
X59675Y-108645D01*
X40325Y-108725D02*
X42931Y-108725D01*
X42931Y-108725D02*
X43198Y-108725D01*
X43198Y-108725D02*
X45770Y-108725D01*
X45770Y-108725D02*
X51750Y-108725D01*
X51750Y-108725D02*
X59675Y-108725D01*
X40325Y-108805D02*
X42931Y-108805D01*
X42931Y-108805D02*
X43198Y-108805D01*
X43198Y-108805D02*
X45770Y-108805D01*
X45770Y-108805D02*
X51750Y-108805D01*
X51750Y-108805D02*
X59675Y-108805D01*
X40325Y-108885D02*
X42931Y-108885D01*
X42931Y-108885D02*
X43198Y-108885D01*
X43198Y-108885D02*
X45770Y-108885D01*
X45770Y-108885D02*
X51750Y-108885D01*
X51750Y-108885D02*
X59675Y-108885D01*
X40325Y-108965D02*
X42931Y-108965D01*
X42931Y-108965D02*
X43198Y-108965D01*
X43198Y-108965D02*
X45770Y-108965D01*
X45770Y-108965D02*
X51750Y-108965D01*
X51750Y-108965D02*
X59675Y-108965D01*
X40325Y-109045D02*
X42931Y-109045D01*
X42931Y-109045D02*
X43198Y-109045D01*
X43198Y-109045D02*
X45770Y-109045D01*
X45770Y-109045D02*
X51750Y-109045D01*
X51750Y-109045D02*
X59675Y-109045D01*
X40325Y-109125D02*
X42931Y-109125D01*
X42931Y-109125D02*
X43198Y-109125D01*
X43198Y-109125D02*
X45770Y-109125D01*
X45770Y-109125D02*
X51750Y-109125D01*
X51750Y-109125D02*
X59675Y-109125D01*
X40325Y-109205D02*
X42931Y-109205D01*
X42931Y-109205D02*
X43198Y-109205D01*
X43198Y-109205D02*
X45770Y-109205D01*
X45770Y-109205D02*
X51750Y-109205D01*
X51750Y-109205D02*
X59675Y-109205D01*
X40325Y-109285D02*
X42931Y-109285D01*
X42931Y-109285D02*
X43198Y-109285D01*
X43198Y-109285D02*
X45770Y-109285D01*
X45770Y-109285D02*
X51750Y-109285D01*
X51750Y-109285D02*
X59675Y-109285D01*
X40325Y-109365D02*
X42931Y-109365D01*
X42931Y-109365D02*
X43198Y-109365D01*
X43198Y-109365D02*
X45770Y-109365D01*
X45770Y-109365D02*
X51750Y-109365D01*
X51750Y-109365D02*
X59675Y-109365D01*
X40325Y-109445D02*
X42931Y-109445D01*
X42931Y-109445D02*
X43198Y-109445D01*
X43198Y-109445D02*
X45770Y-109445D01*
X45770Y-109445D02*
X51750Y-109445D01*
X51750Y-109445D02*
X59675Y-109445D01*
X40325Y-109525D02*
X42931Y-109525D01*
X42931Y-109525D02*
X43198Y-109525D01*
X43198Y-109525D02*
X45770Y-109525D01*
X45770Y-109525D02*
X51750Y-109525D01*
X51750Y-109525D02*
X59675Y-109525D01*
X40325Y-109605D02*
X42931Y-109605D01*
X42931Y-109605D02*
X43198Y-109605D01*
X43198Y-109605D02*
X45770Y-109605D01*
X45770Y-109605D02*
X51750Y-109605D01*
X51750Y-109605D02*
X59675Y-109605D01*
X40325Y-109685D02*
X42931Y-109685D01*
X42931Y-109685D02*
X43198Y-109685D01*
X43198Y-109685D02*
X45770Y-109685D01*
X45770Y-109685D02*
X51750Y-109685D01*
X51750Y-109685D02*
X59675Y-109685D01*
X40325Y-109765D02*
X42931Y-109765D01*
X42931Y-109765D02*
X43198Y-109765D01*
X43198Y-109765D02*
X45770Y-109765D01*
X45770Y-109765D02*
X51750Y-109765D01*
X51750Y-109765D02*
X59675Y-109765D01*
X40325Y-109845D02*
X42931Y-109845D01*
X42931Y-109845D02*
X43198Y-109845D01*
X43198Y-109845D02*
X45770Y-109845D01*
X45770Y-109845D02*
X51750Y-109845D01*
X51750Y-109845D02*
X59675Y-109845D01*
X40325Y-109925D02*
X42931Y-109925D01*
X42931Y-109925D02*
X43198Y-109925D01*
X43198Y-109925D02*
X45770Y-109925D01*
X45770Y-109925D02*
X51750Y-109925D01*
X51750Y-109925D02*
X59675Y-109925D01*
X40325Y-110005D02*
X42931Y-110005D01*
X42931Y-110005D02*
X43198Y-110005D01*
X43198Y-110005D02*
X45770Y-110005D01*
X45770Y-110005D02*
X51750Y-110005D01*
X51750Y-110005D02*
X59675Y-110005D01*
X40325Y-110085D02*
X42931Y-110085D01*
X42931Y-110085D02*
X43198Y-110085D01*
X43198Y-110085D02*
X45770Y-110085D01*
X45770Y-110085D02*
X51750Y-110085D01*
X51750Y-110085D02*
X59675Y-110085D01*
X40325Y-110165D02*
X42931Y-110165D01*
X42931Y-110165D02*
X43198Y-110165D01*
X43198Y-110165D02*
X45770Y-110165D01*
X45770Y-110165D02*
X51750Y-110165D01*
X51750Y-110165D02*
X59675Y-110165D01*
X40325Y-110245D02*
X42931Y-110245D01*
X42931Y-110245D02*
X43198Y-110245D01*
X43198Y-110245D02*
X45770Y-110245D01*
X45770Y-110245D02*
X51750Y-110245D01*
X51750Y-110245D02*
X59675Y-110245D01*
X40325Y-110325D02*
X42931Y-110325D01*
X42931Y-110325D02*
X43198Y-110325D01*
X43198Y-110325D02*
X45770Y-110325D01*
X45770Y-110325D02*
X51750Y-110325D01*
X51750Y-110325D02*
X59675Y-110325D01*
X40325Y-110405D02*
X42931Y-110405D01*
X42931Y-110405D02*
X43198Y-110405D01*
X43198Y-110405D02*
X45770Y-110405D01*
X45770Y-110405D02*
X51750Y-110405D01*
X51750Y-110405D02*
X59675Y-110405D01*
X40325Y-110485D02*
X42931Y-110485D01*
X42931Y-110485D02*
X43198Y-110485D01*
X43198Y-110485D02*
X45770Y-110485D01*
X45770Y-110485D02*
X51750Y-110485D01*
X51750Y-110485D02*
X59675Y-110485D01*
X40325Y-110565D02*
X42931Y-110565D01*
X42931Y-110565D02*
X43198Y-110565D01*
X43198Y-110565D02*
X45770Y-110565D01*
X45770Y-110565D02*
X51750Y-110565D01*
X51750Y-110565D02*
X59675Y-110565D01*
X40325Y-110645D02*
X42931Y-110645D01*
X42931Y-110645D02*
X43198Y-110645D01*
X43198Y-110645D02*
X45770Y-110645D01*
X45770Y-110645D02*
X51750Y-110645D01*
X51750Y-110645D02*
X59675Y-110645D01*
X40325Y-110725D02*
X42931Y-110725D01*
X42931Y-110725D02*
X43198Y-110725D01*
X43198Y-110725D02*
X45770Y-110725D01*
X45770Y-110725D02*
X51750Y-110725D01*
X51750Y-110725D02*
X59675Y-110725D01*
X40325Y-110805D02*
X42931Y-110805D01*
X42931Y-110805D02*
X43198Y-110805D01*
X43198Y-110805D02*
X45770Y-110805D01*
X45770Y-110805D02*
X51750Y-110805D01*
X51750Y-110805D02*
X59675Y-110805D01*
X40325Y-110885D02*
X42931Y-110885D01*
X42931Y-110885D02*
X43198Y-110885D01*
X43198Y-110885D02*
X45770Y-110885D01*
X45770Y-110885D02*
X51750Y-110885D01*
X51750Y-110885D02*
X59675Y-110885D01*
X40325Y-110965D02*
X42931Y-110965D01*
X42931Y-110965D02*
X43198Y-110965D01*
X43198Y-110965D02*
X45770Y-110965D01*
X45770Y-110965D02*
X51750Y-110965D01*
X51750Y-110965D02*
X59675Y-110965D01*
X40325Y-111045D02*
X42931Y-111045D01*
X42931Y-111045D02*
X43198Y-111045D01*
X43198Y-111045D02*
X45770Y-111045D01*
X45770Y-111045D02*
X51750Y-111045D01*
X51750Y-111045D02*
X59675Y-111045D01*
X40325Y-111125D02*
X42931Y-111125D01*
X42931Y-111125D02*
X43198Y-111125D01*
X43198Y-111125D02*
X45770Y-111125D01*
X45770Y-111125D02*
X51750Y-111125D01*
X51750Y-111125D02*
X59675Y-111125D01*
X40325Y-111205D02*
X42931Y-111205D01*
X42931Y-111205D02*
X43198Y-111205D01*
X43198Y-111205D02*
X45770Y-111205D01*
X45770Y-111205D02*
X51750Y-111205D01*
X51750Y-111205D02*
X59675Y-111205D01*
X40325Y-111285D02*
X42931Y-111285D01*
X42931Y-111285D02*
X43198Y-111285D01*
X43198Y-111285D02*
X45770Y-111285D01*
X45770Y-111285D02*
X51750Y-111285D01*
X51750Y-111285D02*
X59675Y-111285D01*
X40325Y-111365D02*
X42931Y-111365D01*
X42931Y-111365D02*
X43198Y-111365D01*
X43198Y-111365D02*
X45770Y-111365D01*
X45770Y-111365D02*
X51750Y-111365D01*
X51750Y-111365D02*
X59675Y-111365D01*
X40325Y-111445D02*
X42931Y-111445D01*
X42931Y-111445D02*
X43198Y-111445D01*
X43198Y-111445D02*
X45770Y-111445D01*
X45770Y-111445D02*
X51750Y-111445D01*
X51750Y-111445D02*
X59675Y-111445D01*
X40325Y-111525D02*
X42931Y-111525D01*
X42931Y-111525D02*
X43198Y-111525D01*
X43198Y-111525D02*
X45770Y-111525D01*
X45770Y-111525D02*
X51750Y-111525D01*
X51750Y-111525D02*
X59675Y-111525D01*
X40325Y-111605D02*
X42931Y-111605D01*
X42931Y-111605D02*
X43198Y-111605D01*
X43198Y-111605D02*
X45770Y-111605D01*
X45770Y-111605D02*
X51750Y-111605D01*
X51750Y-111605D02*
X59675Y-111605D01*
X40325Y-111685D02*
X42931Y-111685D01*
X42931Y-111685D02*
X43198Y-111685D01*
X43198Y-111685D02*
X45770Y-111685D01*
X45770Y-111685D02*
X51750Y-111685D01*
X51750Y-111685D02*
X59675Y-111685D01*
X40325Y-111765D02*
X42931Y-111765D01*
X42931Y-111765D02*
X43198Y-111765D01*
X43198Y-111765D02*
X45770Y-111765D01*
X45770Y-111765D02*
X51750Y-111765D01*
X51750Y-111765D02*
X59675Y-111765D01*
X40325Y-111845D02*
X42931Y-111845D01*
X42931Y-111845D02*
X43198Y-111845D01*
X43198Y-111845D02*
X45770Y-111845D01*
X45770Y-111845D02*
X51750Y-111845D01*
X51750Y-111845D02*
X59675Y-111845D01*
X40325Y-111925D02*
X42931Y-111925D01*
X42931Y-111925D02*
X43198Y-111925D01*
X43198Y-111925D02*
X45770Y-111925D01*
X45770Y-111925D02*
X51750Y-111925D01*
X51750Y-111925D02*
X59675Y-111925D01*
X40325Y-112005D02*
X42931Y-112005D01*
X42931Y-112005D02*
X43198Y-112005D01*
X43198Y-112005D02*
X45770Y-112005D01*
X45770Y-112005D02*
X49640Y-112005D01*
X50361Y-112005D02*
X51750Y-112005D01*
X51750Y-112005D02*
X59675Y-112005D01*
X40325Y-112085D02*
X42931Y-112085D01*
X42931Y-112085D02*
X43198Y-112085D01*
X43198Y-112085D02*
X45770Y-112085D01*
X45770Y-112085D02*
X49447Y-112085D01*
X50553Y-112085D02*
X51750Y-112085D01*
X51750Y-112085D02*
X59675Y-112085D01*
X40325Y-112165D02*
X42931Y-112165D01*
X42931Y-112165D02*
X43198Y-112165D01*
X43198Y-112165D02*
X45770Y-112165D01*
X45770Y-112165D02*
X49254Y-112165D01*
X50746Y-112165D02*
X51750Y-112165D01*
X51750Y-112165D02*
X59675Y-112165D01*
X40325Y-112245D02*
X42931Y-112245D01*
X42931Y-112245D02*
X43198Y-112245D01*
X43198Y-112245D02*
X45770Y-112245D01*
X45770Y-112245D02*
X49060Y-112245D01*
X50939Y-112245D02*
X51750Y-112245D01*
X51750Y-112245D02*
X59675Y-112245D01*
X40325Y-112325D02*
X42931Y-112325D01*
X42931Y-112325D02*
X43198Y-112325D01*
X43198Y-112325D02*
X45770Y-112325D01*
X45770Y-112325D02*
X48950Y-112325D01*
X51049Y-112325D02*
X51750Y-112325D01*
X51750Y-112325D02*
X59675Y-112325D01*
X40325Y-112405D02*
X42931Y-112405D01*
X42931Y-112405D02*
X43198Y-112405D01*
X43198Y-112405D02*
X45770Y-112405D01*
X45770Y-112405D02*
X48870Y-112405D01*
X51129Y-112405D02*
X51750Y-112405D01*
X51750Y-112405D02*
X59675Y-112405D01*
X40325Y-112485D02*
X42931Y-112485D01*
X42931Y-112485D02*
X43198Y-112485D01*
X43198Y-112485D02*
X45770Y-112485D01*
X45770Y-112485D02*
X48790Y-112485D01*
X51209Y-112485D02*
X51750Y-112485D01*
X51750Y-112485D02*
X59675Y-112485D01*
X40325Y-112565D02*
X42931Y-112565D01*
X42931Y-112565D02*
X43198Y-112565D01*
X43198Y-112565D02*
X45770Y-112565D01*
X45770Y-112565D02*
X48710Y-112565D01*
X51289Y-112565D02*
X51750Y-112565D01*
X51750Y-112565D02*
X59675Y-112565D01*
X40325Y-112645D02*
X42931Y-112645D01*
X42931Y-112645D02*
X43198Y-112645D01*
X43198Y-112645D02*
X45770Y-112645D01*
X45770Y-112645D02*
X48630Y-112645D01*
X51369Y-112645D02*
X51750Y-112645D01*
X51750Y-112645D02*
X59675Y-112645D01*
X40325Y-112725D02*
X42931Y-112725D01*
X42931Y-112725D02*
X43198Y-112725D01*
X43198Y-112725D02*
X45770Y-112725D01*
X45770Y-112725D02*
X48550Y-112725D01*
X51449Y-112725D02*
X51750Y-112725D01*
X51750Y-112725D02*
X59675Y-112725D01*
X40325Y-112805D02*
X42931Y-112805D01*
X42931Y-112805D02*
X43198Y-112805D01*
X43198Y-112805D02*
X45770Y-112805D01*
X45770Y-112805D02*
X48497Y-112805D01*
X51502Y-112805D02*
X51750Y-112805D01*
X51750Y-112805D02*
X59675Y-112805D01*
X40325Y-112885D02*
X42931Y-112885D01*
X42931Y-112885D02*
X43198Y-112885D01*
X43198Y-112885D02*
X45770Y-112885D01*
X45770Y-112885D02*
X48464Y-112885D01*
X51535Y-112885D02*
X51750Y-112885D01*
X51750Y-112885D02*
X59675Y-112885D01*
X40325Y-112965D02*
X42931Y-112965D01*
X42931Y-112965D02*
X43198Y-112965D01*
X43198Y-112965D02*
X45770Y-112965D01*
X45770Y-112965D02*
X48431Y-112965D01*
X51568Y-112965D02*
X51750Y-112965D01*
X51750Y-112965D02*
X59675Y-112965D01*
X40325Y-113045D02*
X42931Y-113045D01*
X42931Y-113045D02*
X43198Y-113045D01*
X43198Y-113045D02*
X45770Y-113045D01*
X45770Y-113045D02*
X48397Y-113045D01*
X51601Y-113045D02*
X51750Y-113045D01*
X51750Y-113045D02*
X59675Y-113045D01*
X40325Y-113125D02*
X42931Y-113125D01*
X42931Y-113125D02*
X43198Y-113125D01*
X43198Y-113125D02*
X45770Y-113125D01*
X45770Y-113125D02*
X48364Y-113125D01*
X51634Y-113125D02*
X51750Y-113125D01*
X51750Y-113125D02*
X59675Y-113125D01*
X40325Y-113205D02*
X42931Y-113205D01*
X42931Y-113205D02*
X43198Y-113205D01*
X43198Y-113205D02*
X45770Y-113205D01*
X45770Y-113205D02*
X48331Y-113205D01*
X51668Y-113205D02*
X51750Y-113205D01*
X51750Y-113205D02*
X59675Y-113205D01*
X40325Y-113285D02*
X42931Y-113285D01*
X42931Y-113285D02*
X43198Y-113285D01*
X43198Y-113285D02*
X45770Y-113285D01*
X45770Y-113285D02*
X48298Y-113285D01*
X51701Y-113285D02*
X51750Y-113285D01*
X51750Y-113285D02*
X59675Y-113285D01*
X40325Y-113365D02*
X42931Y-113365D01*
X42931Y-113365D02*
X43198Y-113365D01*
X43198Y-113365D02*
X45770Y-113365D01*
X45770Y-113365D02*
X48264Y-113365D01*
X51734Y-113365D02*
X51750Y-113365D01*
X51750Y-113365D02*
X59675Y-113365D01*
X40325Y-113445D02*
X42931Y-113445D01*
X42931Y-113445D02*
X43198Y-113445D01*
X43198Y-113445D02*
X45770Y-113445D01*
X45770Y-113445D02*
X48250Y-113445D01*
X51750Y-113445D02*
X59675Y-113445D01*
X40325Y-113525D02*
X42931Y-113525D01*
X42931Y-113525D02*
X43198Y-113525D01*
X43198Y-113525D02*
X45770Y-113525D01*
X45770Y-113525D02*
X48250Y-113525D01*
X51750Y-113525D02*
X59675Y-113525D01*
X40325Y-113605D02*
X42931Y-113605D01*
X42931Y-113605D02*
X43198Y-113605D01*
X43198Y-113605D02*
X45770Y-113605D01*
X45770Y-113605D02*
X48250Y-113605D01*
X51750Y-113605D02*
X59675Y-113605D01*
X40325Y-113685D02*
X42931Y-113685D01*
X42931Y-113685D02*
X43198Y-113685D01*
X43198Y-113685D02*
X45770Y-113685D01*
X45770Y-113685D02*
X48250Y-113685D01*
X51750Y-113685D02*
X59675Y-113685D01*
X40325Y-113765D02*
X42931Y-113765D01*
X42931Y-113765D02*
X43198Y-113765D01*
X43198Y-113765D02*
X45770Y-113765D01*
X45770Y-113765D02*
X48250Y-113765D01*
X51750Y-113765D02*
X59675Y-113765D01*
X40325Y-113845D02*
X42931Y-113845D01*
X42931Y-113845D02*
X43198Y-113845D01*
X43198Y-113845D02*
X45770Y-113845D01*
X45770Y-113845D02*
X48250Y-113845D01*
X51750Y-113845D02*
X59675Y-113845D01*
X40325Y-113925D02*
X42931Y-113925D01*
X42931Y-113925D02*
X43198Y-113925D01*
X43198Y-113925D02*
X45770Y-113925D01*
X45770Y-113925D02*
X48250Y-113925D01*
X51750Y-113925D02*
X59675Y-113925D01*
X40325Y-114005D02*
X42931Y-114005D01*
X42931Y-114005D02*
X43198Y-114005D01*
X43198Y-114005D02*
X45770Y-114005D01*
X45770Y-114005D02*
X48250Y-114005D01*
X51750Y-114005D02*
X59675Y-114005D01*
X40325Y-114085D02*
X42931Y-114085D01*
X42931Y-114085D02*
X43198Y-114085D01*
X43198Y-114085D02*
X45770Y-114085D01*
X45770Y-114085D02*
X48250Y-114085D01*
X51750Y-114085D02*
X59675Y-114085D01*
X40325Y-114165D02*
X42931Y-114165D01*
X42931Y-114165D02*
X43198Y-114165D01*
X43198Y-114165D02*
X45770Y-114165D01*
X45770Y-114165D02*
X48279Y-114165D01*
X51723Y-114165D02*
X51750Y-114165D01*
X51750Y-114165D02*
X59675Y-114165D01*
X40325Y-114245D02*
X42931Y-114245D01*
X42931Y-114245D02*
X43198Y-114245D01*
X43198Y-114245D02*
X45770Y-114245D01*
X45770Y-114245D02*
X48312Y-114245D01*
X51690Y-114245D02*
X51750Y-114245D01*
X51750Y-114245D02*
X59675Y-114245D01*
X40325Y-114325D02*
X42931Y-114325D01*
X42931Y-114325D02*
X43198Y-114325D01*
X43198Y-114325D02*
X45770Y-114325D01*
X45770Y-114325D02*
X48345Y-114325D01*
X51657Y-114325D02*
X51750Y-114325D01*
X51750Y-114325D02*
X59675Y-114325D01*
X40325Y-114405D02*
X42931Y-114405D01*
X42931Y-114405D02*
X43198Y-114405D01*
X43198Y-114405D02*
X45770Y-114405D01*
X45770Y-114405D02*
X48378Y-114405D01*
X51623Y-114405D02*
X51750Y-114405D01*
X51750Y-114405D02*
X59675Y-114405D01*
X40325Y-114485D02*
X42931Y-114485D01*
X42931Y-114485D02*
X43198Y-114485D01*
X43198Y-114485D02*
X45770Y-114485D01*
X45770Y-114485D02*
X48411Y-114485D01*
X51590Y-114485D02*
X51750Y-114485D01*
X51750Y-114485D02*
X59675Y-114485D01*
X40325Y-114565D02*
X42931Y-114565D01*
X42931Y-114565D02*
X43198Y-114565D01*
X43198Y-114565D02*
X45770Y-114565D01*
X45770Y-114565D02*
X48444Y-114565D01*
X51557Y-114565D02*
X51750Y-114565D01*
X51750Y-114565D02*
X59675Y-114565D01*
X40325Y-114645D02*
X42931Y-114645D01*
X42931Y-114645D02*
X43198Y-114645D01*
X43198Y-114645D02*
X45770Y-114645D01*
X45770Y-114645D02*
X48477Y-114645D01*
X51524Y-114645D02*
X51750Y-114645D01*
X51750Y-114645D02*
X59675Y-114645D01*
X40325Y-114725D02*
X42931Y-114725D01*
X42931Y-114725D02*
X43198Y-114725D01*
X43198Y-114725D02*
X45770Y-114725D01*
X45770Y-114725D02*
X48510Y-114725D01*
X51491Y-114725D02*
X51750Y-114725D01*
X51750Y-114725D02*
X59675Y-114725D01*
X40325Y-114805D02*
X42931Y-114805D01*
X42931Y-114805D02*
X43198Y-114805D01*
X43198Y-114805D02*
X45770Y-114805D01*
X45770Y-114805D02*
X48581Y-114805D01*
X51420Y-114805D02*
X51750Y-114805D01*
X51750Y-114805D02*
X59675Y-114805D01*
X40325Y-114885D02*
X42931Y-114885D01*
X42931Y-114885D02*
X43198Y-114885D01*
X43198Y-114885D02*
X45770Y-114885D01*
X45770Y-114885D02*
X48661Y-114885D01*
X51340Y-114885D02*
X51750Y-114885D01*
X51750Y-114885D02*
X59675Y-114885D01*
X40325Y-114965D02*
X42931Y-114965D01*
X42931Y-114965D02*
X43198Y-114965D01*
X43198Y-114965D02*
X45770Y-114965D01*
X45770Y-114965D02*
X48741Y-114965D01*
X51260Y-114965D02*
X51750Y-114965D01*
X51750Y-114965D02*
X59675Y-114965D01*
X40325Y-115045D02*
X42931Y-115045D01*
X42931Y-115045D02*
X43198Y-115045D01*
X43198Y-115045D02*
X45770Y-115045D01*
X45770Y-115045D02*
X48821Y-115045D01*
X51180Y-115045D02*
X51750Y-115045D01*
X51750Y-115045D02*
X59675Y-115045D01*
X40325Y-115125D02*
X42931Y-115125D01*
X42931Y-115125D02*
X43198Y-115125D01*
X43198Y-115125D02*
X45770Y-115125D01*
X45770Y-115125D02*
X48901Y-115125D01*
X51100Y-115125D02*
X51750Y-115125D01*
X51750Y-115125D02*
X59675Y-115125D01*
X40325Y-115205D02*
X42931Y-115205D01*
X42931Y-115205D02*
X43198Y-115205D01*
X43198Y-115205D02*
X45770Y-115205D01*
X45770Y-115205D02*
X48981Y-115205D01*
X51020Y-115205D02*
X51750Y-115205D01*
X51750Y-115205D02*
X59675Y-115205D01*
X40325Y-115285D02*
X42931Y-115285D01*
X42931Y-115285D02*
X43198Y-115285D01*
X43198Y-115285D02*
X45770Y-115285D01*
X45770Y-115285D02*
X49134Y-115285D01*
X50867Y-115285D02*
X51750Y-115285D01*
X51750Y-115285D02*
X59675Y-115285D01*
X40325Y-115365D02*
X42931Y-115365D01*
X42931Y-115365D02*
X43198Y-115365D01*
X43198Y-115365D02*
X45770Y-115365D01*
X45770Y-115365D02*
X49326Y-115365D01*
X50674Y-115365D02*
X51750Y-115365D01*
X51750Y-115365D02*
X59675Y-115365D01*
X40325Y-115445D02*
X42931Y-115445D01*
X42931Y-115445D02*
X43198Y-115445D01*
X43198Y-115445D02*
X45770Y-115445D01*
X45770Y-115445D02*
X49519Y-115445D01*
X50480Y-115445D02*
X51750Y-115445D01*
X51750Y-115445D02*
X59675Y-115445D01*
X40325Y-115525D02*
X42931Y-115525D01*
X42931Y-115525D02*
X43198Y-115525D01*
X43198Y-115525D02*
X45770Y-115525D01*
X45770Y-115525D02*
X51750Y-115525D01*
X51750Y-115525D02*
X59675Y-115525D01*
X40325Y-115605D02*
X42931Y-115605D01*
X42931Y-115605D02*
X43198Y-115605D01*
X43198Y-115605D02*
X45770Y-115605D01*
X45770Y-115605D02*
X51750Y-115605D01*
X51750Y-115605D02*
X59675Y-115605D01*
X40325Y-115685D02*
X42931Y-115685D01*
X42931Y-115685D02*
X43198Y-115685D01*
X43198Y-115685D02*
X45770Y-115685D01*
X45770Y-115685D02*
X51750Y-115685D01*
X51750Y-115685D02*
X59675Y-115685D01*
X40325Y-115765D02*
X42931Y-115765D01*
X42931Y-115765D02*
X43198Y-115765D01*
X43198Y-115765D02*
X45770Y-115765D01*
X45770Y-115765D02*
X51750Y-115765D01*
X51750Y-115765D02*
X59675Y-115765D01*
X40325Y-115845D02*
X42931Y-115845D01*
X42931Y-115845D02*
X43198Y-115845D01*
X43198Y-115845D02*
X45770Y-115845D01*
X45770Y-115845D02*
X51750Y-115845D01*
X51750Y-115845D02*
X59675Y-115845D01*
X40325Y-115925D02*
X42931Y-115925D01*
X42931Y-115925D02*
X43198Y-115925D01*
X43198Y-115925D02*
X45770Y-115925D01*
X45770Y-115925D02*
X51750Y-115925D01*
X51750Y-115925D02*
X59675Y-115925D01*
X40325Y-116005D02*
X42931Y-116005D01*
X42931Y-116005D02*
X43198Y-116005D01*
X43198Y-116005D02*
X45770Y-116005D01*
X45770Y-116005D02*
X51750Y-116005D01*
X51750Y-116005D02*
X59675Y-116005D01*
X40325Y-116085D02*
X42931Y-116085D01*
X42931Y-116085D02*
X43198Y-116085D01*
X43198Y-116085D02*
X45770Y-116085D01*
X45770Y-116085D02*
X51750Y-116085D01*
X51750Y-116085D02*
X59675Y-116085D01*
X40325Y-116165D02*
X42931Y-116165D01*
X42931Y-116165D02*
X43198Y-116165D01*
X43198Y-116165D02*
X45770Y-116165D01*
X45770Y-116165D02*
X51750Y-116165D01*
X51750Y-116165D02*
X59675Y-116165D01*
X40325Y-116245D02*
X42931Y-116245D01*
X42931Y-116245D02*
X43198Y-116245D01*
X43198Y-116245D02*
X45770Y-116245D01*
X45770Y-116245D02*
X51750Y-116245D01*
X51750Y-116245D02*
X59675Y-116245D01*
X40325Y-116325D02*
X42931Y-116325D01*
X42931Y-116325D02*
X43198Y-116325D01*
X43198Y-116325D02*
X45770Y-116325D01*
X45770Y-116325D02*
X51750Y-116325D01*
X51750Y-116325D02*
X59675Y-116325D01*
X40325Y-116405D02*
X42931Y-116405D01*
X42931Y-116405D02*
X43198Y-116405D01*
X43198Y-116405D02*
X45770Y-116405D01*
X45770Y-116405D02*
X51750Y-116405D01*
X51750Y-116405D02*
X59675Y-116405D01*
X40325Y-116485D02*
X42931Y-116485D01*
X42931Y-116485D02*
X43198Y-116485D01*
X43198Y-116485D02*
X45770Y-116485D01*
X45770Y-116485D02*
X51750Y-116485D01*
X51750Y-116485D02*
X59675Y-116485D01*
X40325Y-116565D02*
X42931Y-116565D01*
X42931Y-116565D02*
X43198Y-116565D01*
X43198Y-116565D02*
X45770Y-116565D01*
X45770Y-116565D02*
X51750Y-116565D01*
X51750Y-116565D02*
X59675Y-116565D01*
X40325Y-116645D02*
X42931Y-116645D01*
X42931Y-116645D02*
X43198Y-116645D01*
X43198Y-116645D02*
X45770Y-116645D01*
X45770Y-116645D02*
X51750Y-116645D01*
X51750Y-116645D02*
X59675Y-116645D01*
X40325Y-116725D02*
X42931Y-116725D01*
X42931Y-116725D02*
X43198Y-116725D01*
X43198Y-116725D02*
X45770Y-116725D01*
X45770Y-116725D02*
X51750Y-116725D01*
X51750Y-116725D02*
X59675Y-116725D01*
X40325Y-116805D02*
X42931Y-116805D01*
X42931Y-116805D02*
X43198Y-116805D01*
X43198Y-116805D02*
X45770Y-116805D01*
X45770Y-116805D02*
X51750Y-116805D01*
X51750Y-116805D02*
X59675Y-116805D01*
X40325Y-116885D02*
X42931Y-116885D01*
X42931Y-116885D02*
X43198Y-116885D01*
X43198Y-116885D02*
X45770Y-116885D01*
X45770Y-116885D02*
X51750Y-116885D01*
X51750Y-116885D02*
X59675Y-116885D01*
X40325Y-116965D02*
X42931Y-116965D01*
X42931Y-116965D02*
X43198Y-116965D01*
X43198Y-116965D02*
X45770Y-116965D01*
X45770Y-116965D02*
X51750Y-116965D01*
X51750Y-116965D02*
X59675Y-116965D01*
X40325Y-117045D02*
X42931Y-117045D01*
X42931Y-117045D02*
X43198Y-117045D01*
X43198Y-117045D02*
X45770Y-117045D01*
X45770Y-117045D02*
X51750Y-117045D01*
X51750Y-117045D02*
X59675Y-117045D01*
X40325Y-117125D02*
X42931Y-117125D01*
X42931Y-117125D02*
X43198Y-117125D01*
X43198Y-117125D02*
X45770Y-117125D01*
X45770Y-117125D02*
X51750Y-117125D01*
X51750Y-117125D02*
X59675Y-117125D01*
X59675Y-117175D02*
X51750Y-117175D01*
X51750Y-114099D01*
X51750Y-113403D01*
X51750Y-24099D01*
X51750Y-23403D01*
X51484Y-22760D01*
X50992Y-22267D01*
X50349Y-22000D01*
X49653Y-22000D01*
X49010Y-22266D01*
X48517Y-22758D01*
X48250Y-23401D01*
X48250Y-24097D01*
X48516Y-24740D01*
X49008Y-25233D01*
X49651Y-25500D01*
X50347Y-25500D01*
X50990Y-25234D01*
X51483Y-24742D01*
X51750Y-24099D01*
X51750Y-113403D01*
X51484Y-112760D01*
X50992Y-112267D01*
X50349Y-112000D01*
X49653Y-112000D01*
X49010Y-112266D01*
X48517Y-112758D01*
X48250Y-113401D01*
X48250Y-114097D01*
X48516Y-114740D01*
X49008Y-115233D01*
X49651Y-115500D01*
X50347Y-115500D01*
X50990Y-115234D01*
X51483Y-114742D01*
X51750Y-114099D01*
X51750Y-117175D01*
X45770Y-117175D01*
X45770Y-23760D01*
X45770Y-23342D01*
X45610Y-22956D01*
X45315Y-22660D01*
X44930Y-22500D01*
X44512Y-22500D01*
X44126Y-22660D01*
X43830Y-22955D01*
X43670Y-23340D01*
X43670Y-23758D01*
X43830Y-24144D01*
X44125Y-24440D01*
X44510Y-24600D01*
X44928Y-24600D01*
X45314Y-24440D01*
X45610Y-24145D01*
X45770Y-23760D01*
X45770Y-117175D01*
X43198Y-117175D01*
X43198Y-23412D01*
X43081Y-23102D01*
X43050Y-23055D01*
X42938Y-22979D01*
X42931Y-22986D01*
X42931Y-22972D01*
X42920Y-22955D01*
X42920Y-21970D01*
X42920Y-21592D01*
X42776Y-21243D01*
X42509Y-20975D01*
X42160Y-20830D01*
X41782Y-20830D01*
X41433Y-20974D01*
X41165Y-21241D01*
X41020Y-21590D01*
X41020Y-21968D01*
X41164Y-22317D01*
X41431Y-22585D01*
X41780Y-22730D01*
X42158Y-22730D01*
X42507Y-22586D01*
X42775Y-22319D01*
X42920Y-21970D01*
X42920Y-22955D01*
X42855Y-22860D01*
X42553Y-22723D01*
X42222Y-22712D01*
X41912Y-22829D01*
X41865Y-22860D01*
X41789Y-22972D01*
X42360Y-23543D01*
X42931Y-22972D01*
X42931Y-22986D01*
X42367Y-23550D01*
X42938Y-24121D01*
X43050Y-24045D01*
X43187Y-23743D01*
X43198Y-23412D01*
X43198Y-117175D01*
X42931Y-117175D01*
X42931Y-24128D01*
X42360Y-23557D01*
X42353Y-23564D01*
X42353Y-23550D01*
X41782Y-22979D01*
X41670Y-23055D01*
X41640Y-23119D01*
X41537Y-23016D01*
X41306Y-22920D01*
X41055Y-22920D01*
X40823Y-23016D01*
X40646Y-23193D01*
X40550Y-23424D01*
X40550Y-23675D01*
X40646Y-23907D01*
X40823Y-24084D01*
X41054Y-24180D01*
X41305Y-24180D01*
X41537Y-24084D01*
X41634Y-23986D01*
X41639Y-23998D01*
X41670Y-24045D01*
X41782Y-24121D01*
X42353Y-23550D01*
X42353Y-23564D01*
X41789Y-24128D01*
X41865Y-24240D01*
X42151Y-24370D01*
X41782Y-24370D01*
X41433Y-24514D01*
X41165Y-24781D01*
X41020Y-25130D01*
X41020Y-25508D01*
X41164Y-25857D01*
X41431Y-26125D01*
X41780Y-26270D01*
X42158Y-26270D01*
X42507Y-26126D01*
X42775Y-25859D01*
X42920Y-25510D01*
X42920Y-25132D01*
X42776Y-24783D01*
X42509Y-24515D01*
X42177Y-24377D01*
X42498Y-24388D01*
X42808Y-24271D01*
X42855Y-24240D01*
X42931Y-24128D01*
X42931Y-117175D01*
X40325Y-117175D01*
X40325Y-20325D01*
X59675Y-20325D01*
X59675Y-117175D01*
M02*
