# Supplementary material for: Fly Stampede 2.0: A Next Generation Optomotor Assay for Walking Behavior in Drosophila Melanogaster
Source: Front Mol Neurosci. 2016 Dec 27;9:148. doi: 10.3389/fnmol.2016.00148 (PMC5214522; doi:10.3389/fnmol.2016.00148)
Supplement: Supplementary file 1 [file Software.zip › Master Folder for Fly Stampede Software_43MB/Fly Stampede Design Files /Infrared backlight/gerber_v1p10/hallway_backlight-Mask_Front.gts]

G04 (created by PCBNEW-RS274X (2011-07-19)-testing) date Thu 04 Aug 2011 02:52:52 PM PDT*
G01*
G70*
G90*
%MOIN*%
G04 Gerber Fmt 3.4, Leading zero omitted, Abs format*
%FSLAX34Y34*%
G04 APERTURE LIST*
%ADD10C,0.006000*%
%ADD11C,0.096000*%
%ADD12C,0.160000*%
%ADD13C,0.180000*%
%ADD14C,0.320000*%
%ADD15R,0.122000X0.083000*%
G04 APERTURE END LIST*
G54D10*
G54D11*
X41180Y-23550D03*
G54D12*
X42360Y-23550D03*
G54D13*
X44720Y-23550D03*
G54D12*
X41970Y-25320D03*
X41970Y-21780D03*
G54D14*
X50000Y-23750D03*
X50000Y-113750D03*
G54D15*
X47500Y-29450D03*
X47500Y-30550D03*
X47500Y-31950D03*
X47500Y-33050D03*
X47500Y-34450D03*
X47500Y-35550D03*
X47500Y-36950D03*
X47500Y-38050D03*
X47500Y-39450D03*
X47500Y-40550D03*
X47500Y-41950D03*
X47500Y-43050D03*
X47500Y-44450D03*
X47500Y-45550D03*
X47500Y-46950D03*
X47500Y-48050D03*
X47500Y-49450D03*
X47500Y-50550D03*
X47500Y-51950D03*
X47500Y-53050D03*
X47500Y-54450D03*
X47500Y-55550D03*
X47500Y-56950D03*
X47500Y-58050D03*
X47500Y-59450D03*
X47500Y-60550D03*
X47500Y-61950D03*
X47500Y-63050D03*
X47500Y-64450D03*
X47500Y-65550D03*
X47500Y-66950D03*
X47500Y-68050D03*
X50000Y-29450D03*
X50000Y-30550D03*
X50000Y-31950D03*
X50000Y-33050D03*
X50000Y-34450D03*
X50000Y-35550D03*
X50000Y-36950D03*
X50000Y-38050D03*
X50000Y-39450D03*
X50000Y-40550D03*
X50000Y-41950D03*
X50000Y-43050D03*
X50000Y-44450D03*
X50000Y-45550D03*
X50000Y-46950D03*
X50000Y-48050D03*
X50000Y-49450D03*
X50000Y-50550D03*
X50000Y-51950D03*
X50000Y-53050D03*
X50000Y-54450D03*
X50000Y-55550D03*
X50000Y-56950D03*
X50000Y-58050D03*
X50000Y-59450D03*
X50000Y-60550D03*
X50000Y-61950D03*
X50000Y-63050D03*
X50000Y-64450D03*
X50000Y-65550D03*
X50000Y-66950D03*
X50000Y-68050D03*
X52500Y-29450D03*
X52500Y-30550D03*
X52500Y-31950D03*
X52500Y-33050D03*
X52500Y-34450D03*
X52500Y-35550D03*
X52500Y-36950D03*
X52500Y-38050D03*
X52500Y-39450D03*
X52500Y-40550D03*
X52500Y-41950D03*
X52500Y-43050D03*
X52500Y-44450D03*
X52500Y-45550D03*
X52500Y-46950D03*
X52500Y-48050D03*
X52500Y-49450D03*
X52500Y-50550D03*
X52500Y-51950D03*
X52500Y-53050D03*
X52500Y-54450D03*
X52500Y-55550D03*
X52500Y-56950D03*
X52500Y-58050D03*
X52500Y-59450D03*
X52500Y-60550D03*
X52500Y-61950D03*
X52500Y-63050D03*
X52500Y-64450D03*
X52500Y-65550D03*
X52500Y-66950D03*
X52500Y-68050D03*
X47500Y-69450D03*
X47500Y-70550D03*
X47500Y-71950D03*
X47500Y-73050D03*
X47500Y-74450D03*
X47500Y-75550D03*
X47500Y-76950D03*
X47500Y-78050D03*
X47500Y-79450D03*
X47500Y-80550D03*
X47500Y-81950D03*
X47500Y-83050D03*
X47500Y-84450D03*
X47500Y-85550D03*
X47500Y-86950D03*
X47500Y-88050D03*
X47500Y-89450D03*
X47500Y-90550D03*
X47500Y-91950D03*
X47500Y-93050D03*
X47500Y-94450D03*
X47500Y-95550D03*
X47500Y-96950D03*
X47500Y-98050D03*
X47500Y-99450D03*
X47500Y-100550D03*
X47500Y-101950D03*
X47500Y-103050D03*
X47500Y-104450D03*
X47500Y-105550D03*
X47500Y-106950D03*
X47500Y-108050D03*
X50000Y-69450D03*
X50000Y-70550D03*
X50000Y-71950D03*
X50000Y-73050D03*
X50000Y-74450D03*
X50000Y-75550D03*
X50000Y-76950D03*
X50000Y-78050D03*
X50000Y-79450D03*
X50000Y-80550D03*
X50000Y-81950D03*
X50000Y-83050D03*
X50000Y-84450D03*
X50000Y-85550D03*
X50000Y-86950D03*
X50000Y-88050D03*
X50000Y-89450D03*
X50000Y-90550D03*
X50000Y-91950D03*
X50000Y-93050D03*
X50000Y-94450D03*
X50000Y-95550D03*
X50000Y-96950D03*
X50000Y-98050D03*
X50000Y-99450D03*
X50000Y-100550D03*
X50000Y-101950D03*
X50000Y-103050D03*
X50000Y-104450D03*
X50000Y-105550D03*
X50000Y-106950D03*
X50000Y-108050D03*
X52500Y-69450D03*
X52500Y-70550D03*
X52500Y-71950D03*
X52500Y-73050D03*
X52500Y-74450D03*
X52500Y-75550D03*
X52500Y-76950D03*
X52500Y-78050D03*
X52500Y-79450D03*
X52500Y-80550D03*
X52500Y-81950D03*
X52500Y-83050D03*
X52500Y-84450D03*
X52500Y-85550D03*
X52500Y-86950D03*
X52500Y-88050D03*
X52500Y-89450D03*
X52500Y-90550D03*
X52500Y-91950D03*
X52500Y-93050D03*
X52500Y-94450D03*
X52500Y-95550D03*
X52500Y-96950D03*
X52500Y-98050D03*
X52500Y-99450D03*
X52500Y-100550D03*
X52500Y-101950D03*
X52500Y-103050D03*
X52500Y-104450D03*
X52500Y-105550D03*
X52500Y-106950D03*
X52500Y-108050D03*
M02*
