# Supplementary material for: Fly Stampede 2.0: A Next Generation Optomotor Assay for Walking Behavior in Drosophila Melanogaster
Source: Front Mol Neurosci. 2016 Dec 27;9:148. doi: 10.3389/fnmol.2016.00148 (PMC5214522; doi:10.3389/fnmol.2016.00148)
Supplement: Supplementary file 1 [file Software.zip › Master Folder for Fly Stampede Software_43MB/Fly Stampede Design Files /Infrared backlight/gerber_v1p10/hallway_backlight-SilkS_Front.gto]

G04 (created by PCBNEW-RS274X (2011-07-19)-testing) date Thu 04 Aug 2011 02:52:52 PM PDT*
G01*
G70*
G90*
%MOIN*%
G04 Gerber Fmt 3.4, Leading zero omitted, Abs format*
%FSLAX34Y34*%
G04 APERTURE LIST*
%ADD10C,0.006000*%
%ADD11C,0.012000*%
%ADD12C,0.015000*%
G04 APERTURE END LIST*
G54D10*
G54D11*
X42250Y-27524D02*
X42250Y-26724D01*
X42478Y-26724D01*
X42536Y-26762D01*
X42564Y-26800D01*
X42593Y-26876D01*
X42593Y-26990D01*
X42564Y-27067D01*
X42536Y-27105D01*
X42478Y-27143D01*
X42250Y-27143D01*
X42793Y-26724D02*
X42936Y-27524D01*
X43050Y-26952D01*
X43164Y-27524D01*
X43307Y-26724D01*
X43879Y-27524D02*
X43679Y-27143D01*
X43536Y-27524D02*
X43536Y-26724D01*
X43764Y-26724D01*
X43822Y-26762D01*
X43850Y-26800D01*
X43879Y-26876D01*
X43879Y-26990D01*
X43850Y-27067D01*
X43822Y-27105D01*
X43764Y-27143D01*
X43536Y-27143D01*
X42074Y-113686D02*
X41274Y-113686D01*
X41274Y-113286D02*
X41274Y-113172D01*
X41312Y-113114D01*
X41388Y-113057D01*
X41540Y-113029D01*
X41807Y-113029D01*
X41960Y-113057D01*
X42036Y-113114D01*
X42074Y-113172D01*
X42074Y-113286D01*
X42036Y-113343D01*
X41960Y-113400D01*
X41807Y-113429D01*
X41540Y-113429D01*
X41388Y-113400D01*
X41312Y-113343D01*
X41274Y-113286D01*
X42074Y-111971D02*
X41693Y-112171D01*
X42074Y-112314D02*
X41274Y-112314D01*
X41274Y-112086D01*
X41312Y-112028D01*
X41350Y-112000D01*
X41426Y-111971D01*
X41540Y-111971D01*
X41617Y-112000D01*
X41655Y-112028D01*
X41693Y-112086D01*
X41693Y-112314D01*
X42074Y-111628D02*
X42036Y-111686D01*
X41998Y-111714D01*
X41921Y-111743D01*
X41693Y-111743D01*
X41617Y-111714D01*
X41579Y-111686D01*
X41540Y-111628D01*
X41540Y-111543D01*
X41579Y-111486D01*
X41617Y-111457D01*
X41693Y-111428D01*
X41921Y-111428D01*
X41998Y-111457D01*
X42036Y-111486D01*
X42074Y-111543D01*
X42074Y-111628D01*
X42074Y-110914D02*
X41274Y-110914D01*
X42036Y-110914D02*
X42074Y-110971D01*
X42074Y-111085D01*
X42036Y-111143D01*
X41998Y-111171D01*
X41921Y-111200D01*
X41693Y-111200D01*
X41617Y-111171D01*
X41579Y-111143D01*
X41540Y-111085D01*
X41540Y-110971D01*
X41579Y-110914D01*
X42036Y-110400D02*
X42074Y-110457D01*
X42074Y-110571D01*
X42036Y-110628D01*
X41960Y-110657D01*
X41655Y-110657D01*
X41579Y-110628D01*
X41540Y-110571D01*
X41540Y-110457D01*
X41579Y-110400D01*
X41655Y-110371D01*
X41731Y-110371D01*
X41807Y-110657D01*
X42074Y-110028D02*
X42036Y-110086D01*
X41998Y-110114D01*
X41921Y-110143D01*
X41693Y-110143D01*
X41617Y-110114D01*
X41579Y-110086D01*
X41540Y-110028D01*
X41540Y-109943D01*
X41579Y-109886D01*
X41617Y-109857D01*
X41693Y-109828D01*
X41921Y-109828D01*
X41998Y-109857D01*
X42036Y-109886D01*
X42074Y-109943D01*
X42074Y-110028D01*
X42074Y-109114D02*
X41274Y-109114D01*
X41540Y-108828D02*
X42074Y-108828D01*
X41617Y-108828D02*
X41579Y-108800D01*
X41540Y-108742D01*
X41540Y-108657D01*
X41579Y-108600D01*
X41655Y-108571D01*
X42074Y-108571D01*
X42036Y-108028D02*
X42074Y-108085D01*
X42074Y-108199D01*
X42036Y-108257D01*
X41998Y-108285D01*
X41921Y-108314D01*
X41693Y-108314D01*
X41617Y-108285D01*
X41579Y-108257D01*
X41540Y-108199D01*
X41540Y-108085D01*
X41579Y-108028D01*
X41998Y-107771D02*
X42036Y-107743D01*
X42074Y-107771D01*
X42036Y-107800D01*
X41998Y-107771D01*
X42074Y-107771D01*
X58574Y-112028D02*
X57774Y-112028D01*
X58155Y-112028D02*
X58155Y-111685D01*
X58574Y-111685D02*
X57774Y-111685D01*
X58574Y-111142D02*
X58155Y-111142D01*
X58079Y-111171D01*
X58040Y-111228D01*
X58040Y-111342D01*
X58079Y-111399D01*
X58536Y-111142D02*
X58574Y-111199D01*
X58574Y-111342D01*
X58536Y-111399D01*
X58460Y-111428D01*
X58383Y-111428D01*
X58307Y-111399D01*
X58269Y-111342D01*
X58269Y-111199D01*
X58231Y-111142D01*
X58574Y-110770D02*
X58536Y-110828D01*
X58460Y-110856D01*
X57774Y-110856D01*
X58574Y-110456D02*
X58536Y-110514D01*
X58460Y-110542D01*
X57774Y-110542D01*
X58040Y-110285D02*
X58574Y-110171D01*
X58193Y-110057D01*
X58574Y-109942D01*
X58040Y-109828D01*
X58574Y-109342D02*
X58155Y-109342D01*
X58079Y-109371D01*
X58040Y-109428D01*
X58040Y-109542D01*
X58079Y-109599D01*
X58536Y-109342D02*
X58574Y-109399D01*
X58574Y-109542D01*
X58536Y-109599D01*
X58460Y-109628D01*
X58383Y-109628D01*
X58307Y-109599D01*
X58269Y-109542D01*
X58269Y-109399D01*
X58231Y-109342D01*
X58040Y-109113D02*
X58574Y-108970D01*
X58040Y-108828D02*
X58574Y-108970D01*
X58764Y-109028D01*
X58802Y-109056D01*
X58840Y-109113D01*
X58345Y-108171D02*
X58345Y-107885D01*
X58574Y-108228D02*
X57774Y-108028D01*
X58574Y-107828D01*
X58574Y-107628D02*
X58040Y-107628D01*
X58193Y-107628D02*
X58117Y-107600D01*
X58079Y-107571D01*
X58040Y-107514D01*
X58040Y-107457D01*
X58536Y-107029D02*
X58574Y-107086D01*
X58574Y-107200D01*
X58536Y-107257D01*
X58460Y-107286D01*
X58155Y-107286D01*
X58079Y-107257D01*
X58040Y-107200D01*
X58040Y-107086D01*
X58079Y-107029D01*
X58155Y-107000D01*
X58231Y-107000D01*
X58307Y-107286D01*
X58040Y-106743D02*
X58574Y-106743D01*
X58117Y-106743D02*
X58079Y-106715D01*
X58040Y-106657D01*
X58040Y-106572D01*
X58079Y-106515D01*
X58155Y-106486D01*
X58574Y-106486D01*
X58574Y-105943D02*
X58155Y-105943D01*
X58079Y-105972D01*
X58040Y-106029D01*
X58040Y-106143D01*
X58079Y-106200D01*
X58536Y-105943D02*
X58574Y-106000D01*
X58574Y-106143D01*
X58536Y-106200D01*
X58460Y-106229D01*
X58383Y-106229D01*
X58307Y-106200D01*
X58269Y-106143D01*
X58269Y-106000D01*
X58231Y-105943D01*
X58155Y-105000D02*
X58193Y-104914D01*
X58231Y-104886D01*
X58307Y-104857D01*
X58421Y-104857D01*
X58498Y-104886D01*
X58536Y-104914D01*
X58574Y-104972D01*
X58574Y-105200D01*
X57774Y-105200D01*
X57774Y-105000D01*
X57812Y-104943D01*
X57850Y-104914D01*
X57926Y-104886D01*
X58002Y-104886D01*
X58079Y-104914D01*
X58117Y-104943D01*
X58155Y-105000D01*
X58155Y-105200D01*
X58574Y-104343D02*
X58155Y-104343D01*
X58079Y-104372D01*
X58040Y-104429D01*
X58040Y-104543D01*
X58079Y-104600D01*
X58536Y-104343D02*
X58574Y-104400D01*
X58574Y-104543D01*
X58536Y-104600D01*
X58460Y-104629D01*
X58383Y-104629D01*
X58307Y-104600D01*
X58269Y-104543D01*
X58269Y-104400D01*
X58231Y-104343D01*
X58536Y-103800D02*
X58574Y-103857D01*
X58574Y-103971D01*
X58536Y-104029D01*
X58498Y-104057D01*
X58421Y-104086D01*
X58193Y-104086D01*
X58117Y-104057D01*
X58079Y-104029D01*
X58040Y-103971D01*
X58040Y-103857D01*
X58079Y-103800D01*
X58574Y-103543D02*
X57774Y-103543D01*
X58269Y-103486D02*
X58574Y-103315D01*
X58040Y-103315D02*
X58345Y-103543D01*
X58574Y-102971D02*
X58536Y-103029D01*
X58460Y-103057D01*
X57774Y-103057D01*
X58574Y-102743D02*
X58040Y-102743D01*
X57774Y-102743D02*
X57812Y-102772D01*
X57850Y-102743D01*
X57812Y-102715D01*
X57774Y-102743D01*
X57850Y-102743D01*
X58040Y-102200D02*
X58688Y-102200D01*
X58764Y-102229D01*
X58802Y-102257D01*
X58840Y-102314D01*
X58840Y-102400D01*
X58802Y-102457D01*
X58536Y-102200D02*
X58574Y-102257D01*
X58574Y-102371D01*
X58536Y-102429D01*
X58498Y-102457D01*
X58421Y-102486D01*
X58193Y-102486D01*
X58117Y-102457D01*
X58079Y-102429D01*
X58040Y-102371D01*
X58040Y-102257D01*
X58079Y-102200D01*
X58574Y-101914D02*
X57774Y-101914D01*
X58574Y-101657D02*
X58155Y-101657D01*
X58079Y-101686D01*
X58040Y-101743D01*
X58040Y-101828D01*
X58079Y-101886D01*
X58117Y-101914D01*
X58040Y-101457D02*
X58040Y-101228D01*
X57774Y-101371D02*
X58460Y-101371D01*
X58536Y-101343D01*
X58574Y-101285D01*
X58574Y-101228D01*
X58040Y-100628D02*
X58574Y-100485D01*
X58040Y-100343D01*
X58574Y-99800D02*
X58574Y-100143D01*
X58574Y-99971D02*
X57774Y-99971D01*
X57888Y-100028D01*
X57964Y-100086D01*
X58002Y-100143D01*
X58498Y-99543D02*
X58536Y-99515D01*
X58574Y-99543D01*
X58536Y-99572D01*
X58498Y-99543D01*
X58574Y-99543D01*
X57774Y-99143D02*
X57774Y-99086D01*
X57812Y-99029D01*
X57850Y-99000D01*
X57926Y-98971D01*
X58079Y-98943D01*
X58269Y-98943D01*
X58421Y-98971D01*
X58498Y-99000D01*
X58536Y-99029D01*
X58574Y-99086D01*
X58574Y-99143D01*
X58536Y-99200D01*
X58498Y-99229D01*
X58421Y-99257D01*
X58269Y-99286D01*
X58079Y-99286D01*
X57926Y-99257D01*
X57850Y-99229D01*
X57812Y-99200D01*
X57774Y-99143D01*
G54D12*
X40000Y-68750D02*
X60000Y-68750D01*
X40000Y-26300D02*
X40000Y-20800D01*
X40000Y-20800D02*
X45750Y-20800D01*
X45750Y-20800D02*
X45750Y-26300D01*
X45750Y-26300D02*
X40000Y-26300D01*
X52500Y-23750D02*
X52452Y-24235D01*
X52311Y-24702D01*
X52082Y-25133D01*
X51773Y-25511D01*
X51397Y-25822D01*
X50968Y-26054D01*
X50502Y-26198D01*
X50017Y-26249D01*
X49532Y-26205D01*
X49064Y-26067D01*
X48632Y-25841D01*
X48251Y-25536D01*
X47938Y-25162D01*
X47703Y-24734D01*
X47555Y-24269D01*
X47501Y-23784D01*
X47542Y-23299D01*
X47676Y-22830D01*
X47899Y-22396D01*
X48202Y-22014D01*
X48574Y-21698D01*
X49000Y-21460D01*
X49464Y-21309D01*
X49948Y-21251D01*
X50434Y-21288D01*
X50904Y-21420D01*
X51339Y-21640D01*
X51724Y-21940D01*
X52042Y-22309D01*
X52283Y-22734D01*
X52437Y-23197D01*
X52499Y-23681D01*
X52500Y-23750D01*
X52500Y-113750D02*
X52452Y-114235D01*
X52311Y-114702D01*
X52082Y-115133D01*
X51773Y-115511D01*
X51397Y-115822D01*
X50968Y-116054D01*
X50502Y-116198D01*
X50017Y-116249D01*
X49532Y-116205D01*
X49064Y-116067D01*
X48632Y-115841D01*
X48251Y-115536D01*
X47938Y-115162D01*
X47703Y-114734D01*
X47555Y-114269D01*
X47501Y-113784D01*
X47542Y-113299D01*
X47676Y-112830D01*
X47899Y-112396D01*
X48202Y-112014D01*
X48574Y-111698D01*
X49000Y-111460D01*
X49464Y-111309D01*
X49948Y-111251D01*
X50434Y-111288D01*
X50904Y-111420D01*
X51339Y-111640D01*
X51724Y-111940D01*
X52042Y-112309D01*
X52283Y-112734D01*
X52437Y-113197D01*
X52499Y-113681D01*
X52500Y-113750D01*
X46400Y-30600D02*
X46800Y-31100D01*
X46400Y-28900D02*
X46400Y-31100D01*
X46400Y-31100D02*
X48600Y-31100D01*
X48600Y-31100D02*
X48600Y-28900D01*
X48600Y-28900D02*
X46400Y-28900D01*
X46400Y-33100D02*
X46800Y-33600D01*
X46400Y-31400D02*
X46400Y-33600D01*
X46400Y-33600D02*
X48600Y-33600D01*
X48600Y-33600D02*
X48600Y-31400D01*
X48600Y-31400D02*
X46400Y-31400D01*
X46400Y-35600D02*
X46800Y-36100D01*
X46400Y-33900D02*
X46400Y-36100D01*
X46400Y-36100D02*
X48600Y-36100D01*
X48600Y-36100D02*
X48600Y-33900D01*
X48600Y-33900D02*
X46400Y-33900D01*
X46400Y-38100D02*
X46800Y-38600D01*
X46400Y-36400D02*
X46400Y-38600D01*
X46400Y-38600D02*
X48600Y-38600D01*
X48600Y-38600D02*
X48600Y-36400D01*
X48600Y-36400D02*
X46400Y-36400D01*
X46400Y-40600D02*
X46800Y-41100D01*
X46400Y-38900D02*
X46400Y-41100D01*
X46400Y-41100D02*
X48600Y-41100D01*
X48600Y-41100D02*
X48600Y-38900D01*
X48600Y-38900D02*
X46400Y-38900D01*
X46400Y-43100D02*
X46800Y-43600D01*
X46400Y-41400D02*
X46400Y-43600D01*
X46400Y-43600D02*
X48600Y-43600D01*
X48600Y-43600D02*
X48600Y-41400D01*
X48600Y-41400D02*
X46400Y-41400D01*
X46400Y-45600D02*
X46800Y-46100D01*
X46400Y-43900D02*
X46400Y-46100D01*
X46400Y-46100D02*
X48600Y-46100D01*
X48600Y-46100D02*
X48600Y-43900D01*
X48600Y-43900D02*
X46400Y-43900D01*
X46400Y-48100D02*
X46800Y-48600D01*
X46400Y-46400D02*
X46400Y-48600D01*
X46400Y-48600D02*
X48600Y-48600D01*
X48600Y-48600D02*
X48600Y-46400D01*
X48600Y-46400D02*
X46400Y-46400D01*
X46400Y-50600D02*
X46800Y-51100D01*
X46400Y-48900D02*
X46400Y-51100D01*
X46400Y-51100D02*
X48600Y-51100D01*
X48600Y-51100D02*
X48600Y-48900D01*
X48600Y-48900D02*
X46400Y-48900D01*
X46400Y-53100D02*
X46800Y-53600D01*
X46400Y-51400D02*
X46400Y-53600D01*
X46400Y-53600D02*
X48600Y-53600D01*
X48600Y-53600D02*
X48600Y-51400D01*
X48600Y-51400D02*
X46400Y-51400D01*
X46400Y-55600D02*
X46800Y-56100D01*
X46400Y-53900D02*
X46400Y-56100D01*
X46400Y-56100D02*
X48600Y-56100D01*
X48600Y-56100D02*
X48600Y-53900D01*
X48600Y-53900D02*
X46400Y-53900D01*
X46400Y-58100D02*
X46800Y-58600D01*
X46400Y-56400D02*
X46400Y-58600D01*
X46400Y-58600D02*
X48600Y-58600D01*
X48600Y-58600D02*
X48600Y-56400D01*
X48600Y-56400D02*
X46400Y-56400D01*
X46400Y-60600D02*
X46800Y-61100D01*
X46400Y-58900D02*
X46400Y-61100D01*
X46400Y-61100D02*
X48600Y-61100D01*
X48600Y-61100D02*
X48600Y-58900D01*
X48600Y-58900D02*
X46400Y-58900D01*
X46400Y-63100D02*
X46800Y-63600D01*
X46400Y-61400D02*
X46400Y-63600D01*
X46400Y-63600D02*
X48600Y-63600D01*
X48600Y-63600D02*
X48600Y-61400D01*
X48600Y-61400D02*
X46400Y-61400D01*
X46400Y-65600D02*
X46800Y-66100D01*
X46400Y-63900D02*
X46400Y-66100D01*
X46400Y-66100D02*
X48600Y-66100D01*
X48600Y-66100D02*
X48600Y-63900D01*
X48600Y-63900D02*
X46400Y-63900D01*
X46400Y-68100D02*
X46800Y-68600D01*
X46400Y-66400D02*
X46400Y-68600D01*
X46400Y-68600D02*
X48600Y-68600D01*
X48600Y-68600D02*
X48600Y-66400D01*
X48600Y-66400D02*
X46400Y-66400D01*
X48900Y-30600D02*
X49300Y-31100D01*
X48900Y-28900D02*
X48900Y-31100D01*
X48900Y-31100D02*
X51100Y-31100D01*
X51100Y-31100D02*
X51100Y-28900D01*
X51100Y-28900D02*
X48900Y-28900D01*
X48900Y-33100D02*
X49300Y-33600D01*
X48900Y-31400D02*
X48900Y-33600D01*
X48900Y-33600D02*
X51100Y-33600D01*
X51100Y-33600D02*
X51100Y-31400D01*
X51100Y-31400D02*
X48900Y-31400D01*
X48900Y-35600D02*
X49300Y-36100D01*
X48900Y-33900D02*
X48900Y-36100D01*
X48900Y-36100D02*
X51100Y-36100D01*
X51100Y-36100D02*
X51100Y-33900D01*
X51100Y-33900D02*
X48900Y-33900D01*
X48900Y-38100D02*
X49300Y-38600D01*
X48900Y-36400D02*
X48900Y-38600D01*
X48900Y-38600D02*
X51100Y-38600D01*
X51100Y-38600D02*
X51100Y-36400D01*
X51100Y-36400D02*
X48900Y-36400D01*
X48900Y-40600D02*
X49300Y-41100D01*
X48900Y-38900D02*
X48900Y-41100D01*
X48900Y-41100D02*
X51100Y-41100D01*
X51100Y-41100D02*
X51100Y-38900D01*
X51100Y-38900D02*
X48900Y-38900D01*
X48900Y-43100D02*
X49300Y-43600D01*
X48900Y-41400D02*
X48900Y-43600D01*
X48900Y-43600D02*
X51100Y-43600D01*
X51100Y-43600D02*
X51100Y-41400D01*
X51100Y-41400D02*
X48900Y-41400D01*
X48900Y-45600D02*
X49300Y-46100D01*
X48900Y-43900D02*
X48900Y-46100D01*
X48900Y-46100D02*
X51100Y-46100D01*
X51100Y-46100D02*
X51100Y-43900D01*
X51100Y-43900D02*
X48900Y-43900D01*
X48900Y-48100D02*
X49300Y-48600D01*
X48900Y-46400D02*
X48900Y-48600D01*
X48900Y-48600D02*
X51100Y-48600D01*
X51100Y-48600D02*
X51100Y-46400D01*
X51100Y-46400D02*
X48900Y-46400D01*
X48900Y-50600D02*
X49300Y-51100D01*
X48900Y-48900D02*
X48900Y-51100D01*
X48900Y-51100D02*
X51100Y-51100D01*
X51100Y-51100D02*
X51100Y-48900D01*
X51100Y-48900D02*
X48900Y-48900D01*
X48900Y-53100D02*
X49300Y-53600D01*
X48900Y-51400D02*
X48900Y-53600D01*
X48900Y-53600D02*
X51100Y-53600D01*
X51100Y-53600D02*
X51100Y-51400D01*
X51100Y-51400D02*
X48900Y-51400D01*
X48900Y-55600D02*
X49300Y-56100D01*
X48900Y-53900D02*
X48900Y-56100D01*
X48900Y-56100D02*
X51100Y-56100D01*
X51100Y-56100D02*
X51100Y-53900D01*
X51100Y-53900D02*
X48900Y-53900D01*
X48900Y-58100D02*
X49300Y-58600D01*
X48900Y-56400D02*
X48900Y-58600D01*
X48900Y-58600D02*
X51100Y-58600D01*
X51100Y-58600D02*
X51100Y-56400D01*
X51100Y-56400D02*
X48900Y-56400D01*
X48900Y-60600D02*
X49300Y-61100D01*
X48900Y-58900D02*
X48900Y-61100D01*
X48900Y-61100D02*
X51100Y-61100D01*
X51100Y-61100D02*
X51100Y-58900D01*
X51100Y-58900D02*
X48900Y-58900D01*
X48900Y-63100D02*
X49300Y-63600D01*
X48900Y-61400D02*
X48900Y-63600D01*
X48900Y-63600D02*
X51100Y-63600D01*
X51100Y-63600D02*
X51100Y-61400D01*
X51100Y-61400D02*
X48900Y-61400D01*
X48900Y-65600D02*
X49300Y-66100D01*
X48900Y-63900D02*
X48900Y-66100D01*
X48900Y-66100D02*
X51100Y-66100D01*
X51100Y-66100D02*
X51100Y-63900D01*
X51100Y-63900D02*
X48900Y-63900D01*
X48900Y-68100D02*
X49300Y-68600D01*
X48900Y-66400D02*
X48900Y-68600D01*
X48900Y-68600D02*
X51100Y-68600D01*
X51100Y-68600D02*
X51100Y-66400D01*
X51100Y-66400D02*
X48900Y-66400D01*
X51400Y-30600D02*
X51800Y-31100D01*
X51400Y-28900D02*
X51400Y-31100D01*
X51400Y-31100D02*
X53600Y-31100D01*
X53600Y-31100D02*
X53600Y-28900D01*
X53600Y-28900D02*
X51400Y-28900D01*
X51400Y-33100D02*
X51800Y-33600D01*
X51400Y-31400D02*
X51400Y-33600D01*
X51400Y-33600D02*
X53600Y-33600D01*
X53600Y-33600D02*
X53600Y-31400D01*
X53600Y-31400D02*
X51400Y-31400D01*
X51400Y-35600D02*
X51800Y-36100D01*
X51400Y-33900D02*
X51400Y-36100D01*
X51400Y-36100D02*
X53600Y-36100D01*
X53600Y-36100D02*
X53600Y-33900D01*
X53600Y-33900D02*
X51400Y-33900D01*
X51400Y-38100D02*
X51800Y-38600D01*
X51400Y-36400D02*
X51400Y-38600D01*
X51400Y-38600D02*
X53600Y-38600D01*
X53600Y-38600D02*
X53600Y-36400D01*
X53600Y-36400D02*
X51400Y-36400D01*
X51400Y-40600D02*
X51800Y-41100D01*
X51400Y-38900D02*
X51400Y-41100D01*
X51400Y-41100D02*
X53600Y-41100D01*
X53600Y-41100D02*
X53600Y-38900D01*
X53600Y-38900D02*
X51400Y-38900D01*
X51400Y-43100D02*
X51800Y-43600D01*
X51400Y-41400D02*
X51400Y-43600D01*
X51400Y-43600D02*
X53600Y-43600D01*
X53600Y-43600D02*
X53600Y-41400D01*
X53600Y-41400D02*
X51400Y-41400D01*
X51400Y-45600D02*
X51800Y-46100D01*
X51400Y-43900D02*
X51400Y-46100D01*
X51400Y-46100D02*
X53600Y-46100D01*
X53600Y-46100D02*
X53600Y-43900D01*
X53600Y-43900D02*
X51400Y-43900D01*
X51400Y-48100D02*
X51800Y-48600D01*
X51400Y-46400D02*
X51400Y-48600D01*
X51400Y-48600D02*
X53600Y-48600D01*
X53600Y-48600D02*
X53600Y-46400D01*
X53600Y-46400D02*
X51400Y-46400D01*
X51400Y-50600D02*
X51800Y-51100D01*
X51400Y-48900D02*
X51400Y-51100D01*
X51400Y-51100D02*
X53600Y-51100D01*
X53600Y-51100D02*
X53600Y-48900D01*
X53600Y-48900D02*
X51400Y-48900D01*
X51400Y-53100D02*
X51800Y-53600D01*
X51400Y-51400D02*
X51400Y-53600D01*
X51400Y-53600D02*
X53600Y-53600D01*
X53600Y-53600D02*
X53600Y-51400D01*
X53600Y-51400D02*
X51400Y-51400D01*
X51400Y-55600D02*
X51800Y-56100D01*
X51400Y-53900D02*
X51400Y-56100D01*
X51400Y-56100D02*
X53600Y-56100D01*
X53600Y-56100D02*
X53600Y-53900D01*
X53600Y-53900D02*
X51400Y-53900D01*
X51400Y-58100D02*
X51800Y-58600D01*
X51400Y-56400D02*
X51400Y-58600D01*
X51400Y-58600D02*
X53600Y-58600D01*
X53600Y-58600D02*
X53600Y-56400D01*
X53600Y-56400D02*
X51400Y-56400D01*
X51400Y-60600D02*
X51800Y-61100D01*
X51400Y-58900D02*
X51400Y-61100D01*
X51400Y-61100D02*
X53600Y-61100D01*
X53600Y-61100D02*
X53600Y-58900D01*
X53600Y-58900D02*
X51400Y-58900D01*
X51400Y-63100D02*
X51800Y-63600D01*
X51400Y-61400D02*
X51400Y-63600D01*
X51400Y-63600D02*
X53600Y-63600D01*
X53600Y-63600D02*
X53600Y-61400D01*
X53600Y-61400D02*
X51400Y-61400D01*
X51400Y-65600D02*
X51800Y-66100D01*
X51400Y-63900D02*
X51400Y-66100D01*
X51400Y-66100D02*
X53600Y-66100D01*
X53600Y-66100D02*
X53600Y-63900D01*
X53600Y-63900D02*
X51400Y-63900D01*
X51400Y-68100D02*
X51800Y-68600D01*
X51400Y-66400D02*
X51400Y-68600D01*
X51400Y-68600D02*
X53600Y-68600D01*
X53600Y-68600D02*
X53600Y-66400D01*
X53600Y-66400D02*
X51400Y-66400D01*
X46400Y-70600D02*
X46800Y-71100D01*
X46400Y-68900D02*
X46400Y-71100D01*
X46400Y-71100D02*
X48600Y-71100D01*
X48600Y-71100D02*
X48600Y-68900D01*
X48600Y-68900D02*
X46400Y-68900D01*
X46400Y-73100D02*
X46800Y-73600D01*
X46400Y-71400D02*
X46400Y-73600D01*
X46400Y-73600D02*
X48600Y-73600D01*
X48600Y-73600D02*
X48600Y-71400D01*
X48600Y-71400D02*
X46400Y-71400D01*
X46400Y-75600D02*
X46800Y-76100D01*
X46400Y-73900D02*
X46400Y-76100D01*
X46400Y-76100D02*
X48600Y-76100D01*
X48600Y-76100D02*
X48600Y-73900D01*
X48600Y-73900D02*
X46400Y-73900D01*
X46400Y-78100D02*
X46800Y-78600D01*
X46400Y-76400D02*
X46400Y-78600D01*
X46400Y-78600D02*
X48600Y-78600D01*
X48600Y-78600D02*
X48600Y-76400D01*
X48600Y-76400D02*
X46400Y-76400D01*
X46400Y-80600D02*
X46800Y-81100D01*
X46400Y-78900D02*
X46400Y-81100D01*
X46400Y-81100D02*
X48600Y-81100D01*
X48600Y-81100D02*
X48600Y-78900D01*
X48600Y-78900D02*
X46400Y-78900D01*
X46400Y-83100D02*
X46800Y-83600D01*
X46400Y-81400D02*
X46400Y-83600D01*
X46400Y-83600D02*
X48600Y-83600D01*
X48600Y-83600D02*
X48600Y-81400D01*
X48600Y-81400D02*
X46400Y-81400D01*
X46400Y-85600D02*
X46800Y-86100D01*
X46400Y-83900D02*
X46400Y-86100D01*
X46400Y-86100D02*
X48600Y-86100D01*
X48600Y-86100D02*
X48600Y-83900D01*
X48600Y-83900D02*
X46400Y-83900D01*
X46400Y-88100D02*
X46800Y-88600D01*
X46400Y-86400D02*
X46400Y-88600D01*
X46400Y-88600D02*
X48600Y-88600D01*
X48600Y-88600D02*
X48600Y-86400D01*
X48600Y-86400D02*
X46400Y-86400D01*
X46400Y-90600D02*
X46800Y-91100D01*
X46400Y-88900D02*
X46400Y-91100D01*
X46400Y-91100D02*
X48600Y-91100D01*
X48600Y-91100D02*
X48600Y-88900D01*
X48600Y-88900D02*
X46400Y-88900D01*
X46400Y-93100D02*
X46800Y-93600D01*
X46400Y-91400D02*
X46400Y-93600D01*
X46400Y-93600D02*
X48600Y-93600D01*
X48600Y-93600D02*
X48600Y-91400D01*
X48600Y-91400D02*
X46400Y-91400D01*
X46400Y-95600D02*
X46800Y-96100D01*
X46400Y-93900D02*
X46400Y-96100D01*
X46400Y-96100D02*
X48600Y-96100D01*
X48600Y-96100D02*
X48600Y-93900D01*
X48600Y-93900D02*
X46400Y-93900D01*
X46400Y-98100D02*
X46800Y-98600D01*
X46400Y-96400D02*
X46400Y-98600D01*
X46400Y-98600D02*
X48600Y-98600D01*
X48600Y-98600D02*
X48600Y-96400D01*
X48600Y-96400D02*
X46400Y-96400D01*
X46400Y-100600D02*
X46800Y-101100D01*
X46400Y-98900D02*
X46400Y-101100D01*
X46400Y-101100D02*
X48600Y-101100D01*
X48600Y-101100D02*
X48600Y-98900D01*
X48600Y-98900D02*
X46400Y-98900D01*
X46400Y-103100D02*
X46800Y-103600D01*
X46400Y-101400D02*
X46400Y-103600D01*
X46400Y-103600D02*
X48600Y-103600D01*
X48600Y-103600D02*
X48600Y-101400D01*
X48600Y-101400D02*
X46400Y-101400D01*
X46400Y-105600D02*
X46800Y-106100D01*
X46400Y-103900D02*
X46400Y-106100D01*
X46400Y-106100D02*
X48600Y-106100D01*
X48600Y-106100D02*
X48600Y-103900D01*
X48600Y-103900D02*
X46400Y-103900D01*
X46400Y-108100D02*
X46800Y-108600D01*
X46400Y-106400D02*
X46400Y-108600D01*
X46400Y-108600D02*
X48600Y-108600D01*
X48600Y-108600D02*
X48600Y-106400D01*
X48600Y-106400D02*
X46400Y-106400D01*
X48900Y-70600D02*
X49300Y-71100D01*
X48900Y-68900D02*
X48900Y-71100D01*
X48900Y-71100D02*
X51100Y-71100D01*
X51100Y-71100D02*
X51100Y-68900D01*
X51100Y-68900D02*
X48900Y-68900D01*
X48900Y-73100D02*
X49300Y-73600D01*
X48900Y-71400D02*
X48900Y-73600D01*
X48900Y-73600D02*
X51100Y-73600D01*
X51100Y-73600D02*
X51100Y-71400D01*
X51100Y-71400D02*
X48900Y-71400D01*
X48900Y-75600D02*
X49300Y-76100D01*
X48900Y-73900D02*
X48900Y-76100D01*
X48900Y-76100D02*
X51100Y-76100D01*
X51100Y-76100D02*
X51100Y-73900D01*
X51100Y-73900D02*
X48900Y-73900D01*
X48900Y-78100D02*
X49300Y-78600D01*
X48900Y-76400D02*
X48900Y-78600D01*
X48900Y-78600D02*
X51100Y-78600D01*
X51100Y-78600D02*
X51100Y-76400D01*
X51100Y-76400D02*
X48900Y-76400D01*
X48900Y-80600D02*
X49300Y-81100D01*
X48900Y-78900D02*
X48900Y-81100D01*
X48900Y-81100D02*
X51100Y-81100D01*
X51100Y-81100D02*
X51100Y-78900D01*
X51100Y-78900D02*
X48900Y-78900D01*
X48900Y-83100D02*
X49300Y-83600D01*
X48900Y-81400D02*
X48900Y-83600D01*
X48900Y-83600D02*
X51100Y-83600D01*
X51100Y-83600D02*
X51100Y-81400D01*
X51100Y-81400D02*
X48900Y-81400D01*
X48900Y-85600D02*
X49300Y-86100D01*
X48900Y-83900D02*
X48900Y-86100D01*
X48900Y-86100D02*
X51100Y-86100D01*
X51100Y-86100D02*
X51100Y-83900D01*
X51100Y-83900D02*
X48900Y-83900D01*
X48900Y-88100D02*
X49300Y-88600D01*
X48900Y-86400D02*
X48900Y-88600D01*
X48900Y-88600D02*
X51100Y-88600D01*
X51100Y-88600D02*
X51100Y-86400D01*
X51100Y-86400D02*
X48900Y-86400D01*
X48900Y-90600D02*
X49300Y-91100D01*
X48900Y-88900D02*
X48900Y-91100D01*
X48900Y-91100D02*
X51100Y-91100D01*
X51100Y-91100D02*
X51100Y-88900D01*
X51100Y-88900D02*
X48900Y-88900D01*
X48900Y-93100D02*
X49300Y-93600D01*
X48900Y-91400D02*
X48900Y-93600D01*
X48900Y-93600D02*
X51100Y-93600D01*
X51100Y-93600D02*
X51100Y-91400D01*
X51100Y-91400D02*
X48900Y-91400D01*
X48900Y-95600D02*
X49300Y-96100D01*
X48900Y-93900D02*
X48900Y-96100D01*
X48900Y-96100D02*
X51100Y-96100D01*
X51100Y-96100D02*
X51100Y-93900D01*
X51100Y-93900D02*
X48900Y-93900D01*
X48900Y-98100D02*
X49300Y-98600D01*
X48900Y-96400D02*
X48900Y-98600D01*
X48900Y-98600D02*
X51100Y-98600D01*
X51100Y-98600D02*
X51100Y-96400D01*
X51100Y-96400D02*
X48900Y-96400D01*
X48900Y-100600D02*
X49300Y-101100D01*
X48900Y-98900D02*
X48900Y-101100D01*
X48900Y-101100D02*
X51100Y-101100D01*
X51100Y-101100D02*
X51100Y-98900D01*
X51100Y-98900D02*
X48900Y-98900D01*
X48900Y-103100D02*
X49300Y-103600D01*
X48900Y-101400D02*
X48900Y-103600D01*
X48900Y-103600D02*
X51100Y-103600D01*
X51100Y-103600D02*
X51100Y-101400D01*
X51100Y-101400D02*
X48900Y-101400D01*
X48900Y-105600D02*
X49300Y-106100D01*
X48900Y-103900D02*
X48900Y-106100D01*
X48900Y-106100D02*
X51100Y-106100D01*
X51100Y-106100D02*
X51100Y-103900D01*
X51100Y-103900D02*
X48900Y-103900D01*
X48900Y-108100D02*
X49300Y-108600D01*
X48900Y-106400D02*
X48900Y-108600D01*
X48900Y-108600D02*
X51100Y-108600D01*
X51100Y-108600D02*
X51100Y-106400D01*
X51100Y-106400D02*
X48900Y-106400D01*
X51400Y-70600D02*
X51800Y-71100D01*
X51400Y-68900D02*
X51400Y-71100D01*
X51400Y-71100D02*
X53600Y-71100D01*
X53600Y-71100D02*
X53600Y-68900D01*
X53600Y-68900D02*
X51400Y-68900D01*
X51400Y-73100D02*
X51800Y-73600D01*
X51400Y-71400D02*
X51400Y-73600D01*
X51400Y-73600D02*
X53600Y-73600D01*
X53600Y-73600D02*
X53600Y-71400D01*
X53600Y-71400D02*
X51400Y-71400D01*
X51400Y-75600D02*
X51800Y-76100D01*
X51400Y-73900D02*
X51400Y-76100D01*
X51400Y-76100D02*
X53600Y-76100D01*
X53600Y-76100D02*
X53600Y-73900D01*
X53600Y-73900D02*
X51400Y-73900D01*
X51400Y-78100D02*
X51800Y-78600D01*
X51400Y-76400D02*
X51400Y-78600D01*
X51400Y-78600D02*
X53600Y-78600D01*
X53600Y-78600D02*
X53600Y-76400D01*
X53600Y-76400D02*
X51400Y-76400D01*
X51400Y-80600D02*
X51800Y-81100D01*
X51400Y-78900D02*
X51400Y-81100D01*
X51400Y-81100D02*
X53600Y-81100D01*
X53600Y-81100D02*
X53600Y-78900D01*
X53600Y-78900D02*
X51400Y-78900D01*
X51400Y-83100D02*
X51800Y-83600D01*
X51400Y-81400D02*
X51400Y-83600D01*
X51400Y-83600D02*
X53600Y-83600D01*
X53600Y-83600D02*
X53600Y-81400D01*
X53600Y-81400D02*
X51400Y-81400D01*
X51400Y-85600D02*
X51800Y-86100D01*
X51400Y-83900D02*
X51400Y-86100D01*
X51400Y-86100D02*
X53600Y-86100D01*
X53600Y-86100D02*
X53600Y-83900D01*
X53600Y-83900D02*
X51400Y-83900D01*
X51400Y-88100D02*
X51800Y-88600D01*
X51400Y-86400D02*
X51400Y-88600D01*
X51400Y-88600D02*
X53600Y-88600D01*
X53600Y-88600D02*
X53600Y-86400D01*
X53600Y-86400D02*
X51400Y-86400D01*
X51400Y-90600D02*
X51800Y-91100D01*
X51400Y-88900D02*
X51400Y-91100D01*
X51400Y-91100D02*
X53600Y-91100D01*
X53600Y-91100D02*
X53600Y-88900D01*
X53600Y-88900D02*
X51400Y-88900D01*
X51400Y-93100D02*
X51800Y-93600D01*
X51400Y-91400D02*
X51400Y-93600D01*
X51400Y-93600D02*
X53600Y-93600D01*
X53600Y-93600D02*
X53600Y-91400D01*
X53600Y-91400D02*
X51400Y-91400D01*
X51400Y-95600D02*
X51800Y-96100D01*
X51400Y-93900D02*
X51400Y-96100D01*
X51400Y-96100D02*
X53600Y-96100D01*
X53600Y-96100D02*
X53600Y-93900D01*
X53600Y-93900D02*
X51400Y-93900D01*
X51400Y-98100D02*
X51800Y-98600D01*
X51400Y-96400D02*
X51400Y-98600D01*
X51400Y-98600D02*
X53600Y-98600D01*
X53600Y-98600D02*
X53600Y-96400D01*
X53600Y-96400D02*
X51400Y-96400D01*
X51400Y-100600D02*
X51800Y-101100D01*
X51400Y-98900D02*
X51400Y-101100D01*
X51400Y-101100D02*
X53600Y-101100D01*
X53600Y-101100D02*
X53600Y-98900D01*
X53600Y-98900D02*
X51400Y-98900D01*
X51400Y-103100D02*
X51800Y-103600D01*
X51400Y-101400D02*
X51400Y-103600D01*
X51400Y-103600D02*
X53600Y-103600D01*
X53600Y-103600D02*
X53600Y-101400D01*
X53600Y-101400D02*
X51400Y-101400D01*
X51400Y-105600D02*
X51800Y-106100D01*
X51400Y-103900D02*
X51400Y-106100D01*
X51400Y-106100D02*
X53600Y-106100D01*
X53600Y-106100D02*
X53600Y-103900D01*
X53600Y-103900D02*
X51400Y-103900D01*
X51400Y-108100D02*
X51800Y-108600D01*
X51400Y-106400D02*
X51400Y-108600D01*
X51400Y-108600D02*
X53600Y-108600D01*
X53600Y-108600D02*
X53600Y-106400D01*
X53600Y-106400D02*
X51400Y-106400D01*
G54D11*
X46108Y-23793D02*
X46108Y-23193D01*
X46336Y-23193D01*
X46394Y-23221D01*
X46422Y-23250D01*
X46451Y-23307D01*
X46451Y-23393D01*
X46422Y-23450D01*
X46394Y-23479D01*
X46336Y-23507D01*
X46108Y-23507D01*
X47022Y-23793D02*
X46679Y-23793D01*
X46851Y-23793D02*
X46851Y-23193D01*
X46794Y-23279D01*
X46736Y-23336D01*
X46679Y-23364D01*
M02*
