# Supplementary material for: Fly Stampede 2.0: A Next Generation Optomotor Assay for Walking Behavior in Drosophila Melanogaster
Source: Front Mol Neurosci. 2016 Dec 27;9:148. doi: 10.3389/fnmol.2016.00148 (PMC5214522; doi:10.3389/fnmol.2016.00148)
Supplement: Supplementary file 1 [file Software.zip › Master Folder for Fly Stampede Software_43MB/Fly Stampede Design Files /Infrared backlight/gerber_v1p10/hallway_backlight.drl]

M48
;DRILL file {PCBnew (2011-07-19)-testing} date Thu 04 Aug 2011 02:52:58 PM PDT
;FORMAT={2:4/ absolute / inch / suppress trailing zeros}
FMAT,2
INCH,LZ
T1C0.025
T2C0.063
T3C0.106
T4C0.124
T5C0.259
%
G90
G05
M72
T1
X04475Y-1075
X04525Y-0675
T2
X04118Y-02355
T3
X04197Y-02178
X04197Y-02532
X04236Y-02355
T4
X04472Y-02355
T5
X05Y-02375
X05Y-11375
T0
M30
