# Supplementary material for: Fly Stampede 2.0: A Next Generation Optomotor Assay for Walking Behavior in Drosophila Melanogaster
Source: Front Mol Neurosci. 2016 Dec 27;9:148. doi: 10.3389/fnmol.2016.00148 (PMC5214522; doi:10.3389/fnmol.2016.00148)
Supplement: Supplementary file 1 [file Software.zip › Master Folder for Fly Stampede Software_43MB/Fly Stampede Design Files /Infrared backlight/hallway_backlight-drl.rpt]

Drill report for /home/wbd/work/iorodeo/products/hallway_arenas/backlight/hallway_backlight.brd
Created on Thu 04 Aug 2011 02:53:02 PM PDT
Selected Drill Unit: Imperial (")

Drill report for through holes :
T1  0.025"  0.64mm  (2 holes)
T2  0.063"  1.60mm  (1 hole)
T3  0.106"  2.69mm  (3 holes)
T4  0.124"  3.15mm  (1 hole)
T5  0.259"  6.58mm  (2 holes)

total holes count 9
