# Supplementary material for: Fly Stampede 2.0: A Next Generation Optomotor Assay for Walking Behavior in Drosophila Melanogaster
Source: Front Mol Neurosci. 2016 Dec 27;9:148. doi: 10.3389/fnmol.2016.00148 (PMC5214522; doi:10.3389/fnmol.2016.00148)
Supplement: Supplementary file 1 [file Software.zip › Master Folder for Fly Stampede Software_43MB/Fly Stampede Design Files /Infrared backlight/hallway_backlight.bak]

EESchema Schematic File Version 2  date Mon 25 Jul 2011 06:36:07 PM PDT
LIBS:power,device,transistors,conn,linear,regul,74xx,cmos4000,adc-dac,memory,xilinx,special,microcontrollers,dsp,microchip,analog_switches,motorola,texas,intel,audio,interface,digital-audio,philips,display,cypress,siliconi,opto,atmel,contrib,valves,./hallway_backlight.cache
EELAYER 24  0
EELAYER END
$Descr A4 11700 8267
Sheet 1 1
Title ""
Date "25 jul 2011"
Rev ""
Comp ""
Comment1 ""
Comment2 ""
Comment3 ""
Comment4 ""
$EndDescr
$Comp
L PWR_FLAG #FLG01
U 1 1 4E2DF68E
P 10600 1350
F 0 "#FLG01" H 10600 1620 30  0001 C CNN
F 1 "PWR_FLAG" H 10600 1580 30  0000 C CNN
	1    10600 1350
	1    0    0    -1  
$EndComp
$Comp
L GND #PWR02
U 1 1 4E2DF67F
P 10600 1600
F 0 "#PWR02" H 10600 1600 30  0001 C CNN
F 1 "GND" H 10600 1530 30  0001 C CNN
	1    10600 1600
	1    0    0    -1  
$EndComp
Wire Wire Line
	10600 1350 10600 1600
Wire Wire Line
	1500 1300 1100 1300
Wire Wire Line
	10000 5000 10200 5000
Wire Wire Line
	9400 5000 9600 5000
Wire Wire Line
	8800 5000 9000 5000
Wire Wire Line
	8200 5000 8400 5000
Wire Wire Line
	7600 5000 7800 5000
Wire Wire Line
	7000 5000 7200 5000
Wire Wire Line
	6400 5000 6600 5000
Wire Wire Line
	5800 5000 6000 5000
Wire Wire Line
	5200 5000 5400 5000
Wire Wire Line
	4600 5000 4800 5000
Wire Wire Line
	4000 5000 4200 5000
Wire Wire Line
	3400 5000 3600 5000
Wire Wire Line
	2800 5000 3000 5000
Wire Wire Line
	2200 5000 2400 5000
Wire Wire Line
	1600 5000 1800 5000
Wire Wire Line
	10000 4600 10200 4600
Wire Wire Line
	9400 4600 9600 4600
Wire Wire Line
	8800 4600 9000 4600
Wire Wire Line
	8200 4600 8400 4600
Wire Wire Line
	7600 4600 7800 4600
Wire Wire Line
	7000 4600 7200 4600
Wire Wire Line
	6400 4600 6600 4600
Wire Wire Line
	5800 4600 6000 4600
Wire Wire Line
	5200 4600 5400 4600
Wire Wire Line
	4600 4600 4800 4600
Wire Wire Line
	4000 4600 4200 4600
Wire Wire Line
	3400 4600 3600 4600
Wire Wire Line
	2800 4600 3000 4600
Wire Wire Line
	2200 4600 2400 4600
Wire Wire Line
	1600 4600 1800 4600
Wire Wire Line
	10000 4200 10200 4200
Wire Wire Line
	9400 4200 9600 4200
Wire Wire Line
	8800 4200 9000 4200
Wire Wire Line
	8200 4200 8400 4200
Wire Wire Line
	7600 4200 7800 4200
Wire Wire Line
	7000 4200 7200 4200
Wire Wire Line
	6400 4200 6600 4200
Wire Wire Line
	5800 4200 6000 4200
Wire Wire Line
	5200 4200 5400 4200
Wire Wire Line
	4600 4200 4800 4200
Wire Wire Line
	4000 4200 4200 4200
Wire Wire Line
	3400 4200 3600 4200
Wire Wire Line
	2800 4200 3000 4200
Wire Wire Line
	2200 4200 2400 4200
Wire Wire Line
	1600 4200 1800 4200
Wire Wire Line
	10000 3800 10200 3800
Wire Wire Line
	9400 3800 9600 3800
Wire Wire Line
	8800 3800 9000 3800
Wire Wire Line
	8200 3800 8400 3800
Wire Wire Line
	7600 3800 7800 3800
Wire Wire Line
	7000 3800 7200 3800
Wire Wire Line
	6400 3800 6600 3800
Wire Wire Line
	5800 3800 6000 3800
Wire Wire Line
	5200 3800 5400 3800
Wire Wire Line
	4600 3800 4800 3800
Wire Wire Line
	4000 3800 4200 3800
Wire Wire Line
	3400 3800 3600 3800
Wire Wire Line
	2800 3800 3000 3800
Wire Wire Line
	2200 3800 2400 3800
Wire Wire Line
	1600 3800 1800 3800
Wire Wire Line
	10000 3400 10200 3400
Wire Wire Line
	9400 3400 9600 3400
Wire Wire Line
	8800 3400 9000 3400
Wire Wire Line
	8200 3400 8400 3400
Wire Wire Line
	7600 3400 7800 3400
Wire Wire Line
	7000 3400 7200 3400
Wire Wire Line
	6400 3400 6600 3400
Wire Wire Line
	5800 3400 6000 3400
Wire Wire Line
	5200 3400 5400 3400
Wire Wire Line
	4600 3400 4800 3400
Wire Wire Line
	4000 3400 4200 3400
Wire Wire Line
	3400 3400 3600 3400
Wire Wire Line
	2800 3400 3000 3400
Wire Wire Line
	2200 3400 2400 3400
Wire Wire Line
	1600 3400 1800 3400
Wire Wire Line
	10000 3000 10200 3000
Wire Wire Line
	9400 3000 9600 3000
Wire Wire Line
	8800 3000 9000 3000
Wire Wire Line
	8200 3000 8400 3000
Wire Wire Line
	7600 3000 7800 3000
Wire Wire Line
	7000 3000 7200 3000
Wire Wire Line
	6400 3000 6600 3000
Wire Wire Line
	5800 3000 6000 3000
Wire Wire Line
	5200 3000 5400 3000
Wire Wire Line
	4600 3000 4800 3000
Wire Wire Line
	4000 3000 4200 3000
Wire Wire Line
	3400 3000 3600 3000
Wire Wire Line
	2800 3000 3000 3000
Wire Wire Line
	2200 3000 2400 3000
Wire Wire Line
	1600 3000 1800 3000
Connection ~ 10900 5000
Wire Wire Line
	10900 5400 10900 3000
Connection ~ 10900 4600
Connection ~ 10900 4200
Connection ~ 10900 3800
Connection ~ 10900 3400
Connection ~ 10900 3000
Connection ~ 900  5000
Wire Wire Line
	900  2600 900  5000
Connection ~ 900  4600
Connection ~ 900  4200
Connection ~ 900  3800
Connection ~ 900  3400
Connection ~ 900  3000
Wire Wire Line
	10600 5000 10900 5000
Wire Wire Line
	900  5000 1200 5000
Wire Wire Line
	10600 4600 10900 4600
Wire Wire Line
	1200 4600 900  4600
Wire Wire Line
	10600 4200 10900 4200
Wire Wire Line
	1200 4200 900  4200
Wire Wire Line
	10600 3800 10900 3800
Wire Wire Line
	1200 3800 900  3800
Wire Wire Line
	10600 3400 10900 3400
Wire Wire Line
	1200 3400 900  3400
Wire Wire Line
	10900 3000 10600 3000
Wire Wire Line
	1200 3000 900  3000
Wire Wire Line
	1500 1500 1100 1500
Wire Wire Line
	1100 1500 1100 1650
Text Label 10900 5400 0    60   ~ 0
GND
Text Label 1100 1650 0    60   ~ 0
GND
Text Label 900  2600 3    60   ~ 0
VIN
Text Label 1100 1300 0    60   ~ 0
VIN
$Comp
L GND #PWR03
U 1 1 4E2DF60D
P 1100 1650
F 0 "#PWR03" H 1100 1650 30  0001 C CNN
F 1 "GND" H 1100 1580 30  0001 C CNN
	1    1100 1650
	1    0    0    -1  
$EndComp
$Comp
L CONN_2 P1
U 1 1 4E2DF59A
P 1850 1400
F 0 "P1" V 1800 1400 40  0000 C CNN
F 1 "CONN_2" V 1900 1400 40  0000 C CNN
	1    1850 1400
	1    0    0    -1  
$EndComp
$Comp
L GND #PWR04
U 1 1 4E2DF51C
P 10900 5400
F 0 "#PWR04" H 10900 5400 30  0001 C CNN
F 1 "GND" H 10900 5330 30  0001 C CNN
	1    10900 5400
	1    0    0    -1  
$EndComp
$Comp
L LED D0,7
U 1 1 4E2DF4E1
P 5600 3000
F 0 "D0,7" H 5600 3100 50  0000 C CNN
F 1 "LED" H 5600 2900 50  0000 C CNN
	1    5600 3000
	1    0    0    -1  
$EndComp
$Comp
L LED D1,6
U 1 1 4E2DF4E1
P 5000 3400
F 0 "D1,6" H 5000 3500 50  0000 C CNN
F 1 "LED" H 5000 3300 50  0000 C CNN
	1    5000 3400
	1    0    0    -1  
$EndComp
$Comp
L LED D0,10
U 1 1 4E2DF4E1
P 7400 3000
F 0 "D0,10" H 7400 3100 50  0000 C CNN
F 1 "LED" H 7400 2900 50  0000 C CNN
	1    7400 3000
	1    0    0    -1  
$EndComp
$Comp
L LED D3,7
U 1 1 4E2DF4E1
P 5600 4200
F 0 "D3,7" H 5600 4300 50  0000 C CNN
F 1 "LED" H 5600 4100 50  0000 C CNN
	1    5600 4200
	1    0    0    -1  
$EndComp
$Comp
L LED D2,5
U 1 1 4E2DF4E1
P 4400 3800
F 0 "D2,5" H 4400 3900 50  0000 C CNN
F 1 "LED" H 4400 3700 50  0000 C CNN
	1    4400 3800
	1    0    0    -1  
$EndComp
$Comp
L LED D1,11
U 1 1 4E2DF4E1
P 8000 3400
F 0 "D1,11" H 8000 3500 50  0000 C CNN
F 1 "LED" H 8000 3300 50  0000 C CNN
	1    8000 3400
	1    0    0    -1  
$EndComp
$Comp
L LED D5,8
U 1 1 4E2DF4E1
P 6200 5000
F 0 "D5,8" H 6200 5100 50  0000 C CNN
F 1 "LED" H 6200 4900 50  0000 C CNN
	1    6200 5000
	1    0    0    -1  
$EndComp
$Comp
L LED D4,0
U 1 1 4E2DF4E1
P 1400 4600
F 0 "D4,0" H 1400 4700 50  0000 C CNN
F 1 "LED" H 1400 4500 50  0000 C CNN
	1    1400 4600
	1    0    0    -1  
$EndComp
$Comp
L LED D5,5
U 1 1 4E2DF4E1
P 4400 5000
F 0 "D5,5" H 4400 5100 50  0000 C CNN
F 1 "LED" H 4400 4900 50  0000 C CNN
	1    4400 5000
	1    0    0    -1  
$EndComp
$Comp
L LED D0,4
U 1 1 4E2DF4E1
P 3800 3000
F 0 "D0,4" H 3800 3100 50  0000 C CNN
F 1 "LED" H 3800 2900 50  0000 C CNN
	1    3800 3000
	1    0    0    -1  
$EndComp
$Comp
L LED D1,1
U 1 1 4E2DF4E1
P 2000 3400
F 0 "D1,1" H 2000 3500 50  0000 C CNN
F 1 "LED" H 2000 3300 50  0000 C CNN
	1    2000 3400
	1    0    0    -1  
$EndComp
$Comp
L LED D4,10
U 1 1 4E2DF4E1
P 7400 4600
F 0 "D4,10" H 7400 4700 50  0000 C CNN
F 1 "LED" H 7400 4500 50  0000 C CNN
	1    7400 4600
	1    0    0    -1  
$EndComp
$Comp
L LED D3,2
U 1 1 4E2DF4E1
P 2600 4200
F 0 "D3,2" H 2600 4300 50  0000 C CNN
F 1 "LED" H 2600 4100 50  0000 C CNN
	1    2600 4200
	1    0    0    -1  
$EndComp
$Comp
L LED D2,6
U 1 1 4E2DF4E1
P 5000 3800
F 0 "D2,6" H 5000 3900 50  0000 C CNN
F 1 "LED" H 5000 3700 50  0000 C CNN
	1    5000 3800
	1    0    0    -1  
$EndComp
$Comp
L LED D5,11
U 1 1 4E2DF4E1
P 8000 5000
F 0 "D5,11" H 8000 5100 50  0000 C CNN
F 1 "LED" H 8000 4900 50  0000 C CNN
	1    8000 5000
	1    0    0    -1  
$EndComp
$Comp
L LED D4,5
U 1 1 4E2DF4E1
P 4400 4600
F 0 "D4,5" H 4400 4700 50  0000 C CNN
F 1 "LED" H 4400 4500 50  0000 C CNN
	1    4400 4600
	1    0    0    -1  
$EndComp
$Comp
L LED D0,1
U 1 1 4E2DF4E1
P 2000 3000
F 0 "D0,1" H 2000 3100 50  0000 C CNN
F 1 "LED" H 2000 2900 50  0000 C CNN
	1    2000 3000
	1    0    0    -1  
$EndComp
$Comp
L LED D3,12
U 1 1 4E2DF4E1
P 8600 4200
F 0 "D3,12" H 8600 4300 50  0000 C CNN
F 1 "LED" H 8600 4100 50  0000 C CNN
	1    8600 4200
	1    0    0    -1  
$EndComp
$Comp
L LED D1,12
U 1 1 4E2DF4E1
P 8600 3400
F 0 "D1,12" H 8600 3500 50  0000 C CNN
F 1 "LED" H 8600 3300 50  0000 C CNN
	1    8600 3400
	1    0    0    -1  
$EndComp
$Comp
L LED D4,15
U 1 1 4E2DF4E1
P 10400 4600
F 0 "D4,15" H 10400 4700 50  0000 C CNN
F 1 "LED" H 10400 4500 50  0000 C CNN
	1    10400 4600
	1    0    0    -1  
$EndComp
$Comp
L LED D3,1
U 1 1 4E2DF4E1
P 2000 4200
F 0 "D3,1" H 2000 4300 50  0000 C CNN
F 1 "LED" H 2000 4100 50  0000 C CNN
	1    2000 4200
	1    0    0    -1  
$EndComp
$Comp
L LED D2,11
U 1 1 4E2DF4E1
P 8000 3800
F 0 "D2,11" H 8000 3900 50  0000 C CNN
F 1 "LED" H 8000 3700 50  0000 C CNN
	1    8000 3800
	1    0    0    -1  
$EndComp
$Comp
L LED D5,14
U 1 1 4E2DF4E1
P 9800 5000
F 0 "D5,14" H 9800 5100 50  0000 C CNN
F 1 "LED" H 9800 4900 50  0000 C CNN
	1    9800 5000
	1    0    0    -1  
$EndComp
$Comp
L LED D0,14
U 1 1 4E2DF4E1
P 9800 3000
F 0 "D0,14" H 9800 3100 50  0000 C CNN
F 1 "LED" H 9800 2900 50  0000 C CNN
	1    9800 3000
	1    0    0    -1  
$EndComp
$Comp
L LED D3,11
U 1 1 4E2DF4E1
P 8000 4200
F 0 "D3,11" H 8000 4300 50  0000 C CNN
F 1 "LED" H 8000 4100 50  0000 C CNN
	1    8000 4200
	1    0    0    -1  
$EndComp
$Comp
L LED D2,1
U 1 1 4E2DF4E1
P 2000 3800
F 0 "D2,1" H 2000 3900 50  0000 C CNN
F 1 "LED" H 2000 3700 50  0000 C CNN
	1    2000 3800
	1    0    0    -1  
$EndComp
$Comp
L LED D1,15
U 1 1 4E2DF4E1
P 10400 3400
F 0 "D1,15" H 10400 3500 50  0000 C CNN
F 1 "LED" H 10400 3300 50  0000 C CNN
	1    10400 3400
	1    0    0    -1  
$EndComp
$Comp
L LED D4,12
U 1 1 4E2DF4E1
P 8600 4600
F 0 "D4,12" H 8600 4700 50  0000 C CNN
F 1 "LED" H 8600 4500 50  0000 C CNN
	1    8600 4600
	1    0    0    -1  
$EndComp
$Comp
L LED D2,12
U 1 1 4E2DF4E1
P 8600 3800
F 0 "D2,12" H 8600 3900 50  0000 C CNN
F 1 "LED" H 8600 3700 50  0000 C CNN
	1    8600 3800
	1    0    0    -1  
$EndComp
$Comp
L LED D5,1
U 1 1 4E2DF4E1
P 2000 5000
F 0 "D5,1" H 2000 5100 50  0000 C CNN
F 1 "LED" H 2000 4900 50  0000 C CNN
	1    2000 5000
	1    0    0    -1  
$EndComp
$Comp
L LED D1,5
U 1 1 4E2DF4E1
P 4400 3400
F 0 "D1,5" H 4400 3500 50  0000 C CNN
F 1 "LED" H 4400 3300 50  0000 C CNN
	1    4400 3400
	1    0    0    -1  
$EndComp
$Comp
L LED D0,11
U 1 1 4E2DF4E1
P 8000 3000
F 0 "D0,11" H 8000 3100 50  0000 C CNN
F 1 "LED" H 8000 2900 50  0000 C CNN
	1    8000 3000
	1    0    0    -1  
$EndComp
$Comp
L LED D3,6
U 1 1 4E2DF4E1
P 5000 4200
F 0 "D3,6" H 5000 4300 50  0000 C CNN
F 1 "LED" H 5000 4100 50  0000 C CNN
	1    5000 4200
	1    0    0    -1  
$EndComp
$Comp
L LED D2,2
U 1 1 4E2DF4E1
P 2600 3800
F 0 "D2,2" H 2600 3900 50  0000 C CNN
F 1 "LED" H 2600 3700 50  0000 C CNN
	1    2600 3800
	1    0    0    -1  
$EndComp
$Comp
L LED D1,10
U 1 1 4E2DF4E1
P 7400 3400
F 0 "D1,10" H 7400 3500 50  0000 C CNN
F 1 "LED" H 7400 3300 50  0000 C CNN
	1    7400 3400
	1    0    0    -1  
$EndComp
$Comp
L LED D4,1
U 1 1 4E2DF4E1
P 2000 4600
F 0 "D4,1" H 2000 4700 50  0000 C CNN
F 1 "LED" H 2000 4500 50  0000 C CNN
	1    2000 4600
	1    0    0    -1  
$EndComp
$Comp
L LED D5,4
U 1 1 4E2DF4E1
P 3800 5000
F 0 "D5,4" H 3800 5100 50  0000 C CNN
F 1 "LED" H 3800 4900 50  0000 C CNN
	1    3800 5000
	1    0    0    -1  
$EndComp
$Comp
L LED D0,5
U 1 1 4E2DF4E1
P 4400 3000
F 0 "D0,5" H 4400 3100 50  0000 C CNN
F 1 "LED" H 4400 2900 50  0000 C CNN
	1    4400 3000
	1    0    0    -1  
$EndComp
$Comp
L LED D1,0
U 1 1 4E2DF4E1
P 1400 3400
F 0 "D1,0" H 1400 3500 50  0000 C CNN
F 1 "LED" H 1400 3300 50  0000 C CNN
	1    1400 3400
	1    0    0    -1  
$EndComp
$Comp
L LED D0,8
U 1 1 4E2DF4E1
P 6200 3000
F 0 "D0,8" H 6200 3100 50  0000 C CNN
F 1 "LED" H 6200 2900 50  0000 C CNN
	1    6200 3000
	1    0    0    -1  
$EndComp
$Comp
L LED D4,11
U 1 1 4E2DF4E1
P 8000 4600
F 0 "D4,11" H 8000 4700 50  0000 C CNN
F 1 "LED" H 8000 4500 50  0000 C CNN
	1    8000 4600
	1    0    0    -1  
$EndComp
$Comp
L LED D3,5
U 1 1 4E2DF4E1
P 4400 4200
F 0 "D3,5" H 4400 4300 50  0000 C CNN
F 1 "LED" H 4400 4100 50  0000 C CNN
	1    4400 4200
	1    0    0    -1  
$EndComp
$Comp
L LED D2,7
U 1 1 4E2DF4E1
P 5600 3800
F 0 "D2,7" H 5600 3900 50  0000 C CNN
F 1 "LED" H 5600 3700 50  0000 C CNN
	1    5600 3800
	1    0    0    -1  
$EndComp
$Comp
L LED D5,10
U 1 1 4E2DF4E1
P 7400 5000
F 0 "D5,10" H 7400 5100 50  0000 C CNN
F 1 "LED" H 7400 4900 50  0000 C CNN
	1    7400 5000
	1    0    0    -1  
$EndComp
$Comp
L LED D4,6
U 1 1 4E2DF4E1
P 5000 4600
F 0 "D4,6" H 5000 4700 50  0000 C CNN
F 1 "LED" H 5000 4500 50  0000 C CNN
	1    5000 4600
	1    0    0    -1  
$EndComp
$Comp
L LED D5,7
U 1 1 4E2DF4E1
P 5600 5000
F 0 "D5,7" H 5600 5100 50  0000 C CNN
F 1 "LED" H 5600 4900 50  0000 C CNN
	1    5600 5000
	1    0    0    -1  
$EndComp
$Comp
L LED D0,2
U 1 1 4E2DF4E1
P 2600 3000
F 0 "D0,2" H 2600 3100 50  0000 C CNN
F 1 "LED" H 2600 2900 50  0000 C CNN
	1    2600 3000
	1    0    0    -1  
$EndComp
$Comp
L LED D3,15
U 1 1 4E2DF4E1
P 10400 4200
F 0 "D3,15" H 10400 4300 50  0000 C CNN
F 1 "LED" H 10400 4100 50  0000 C CNN
	1    10400 4200
	1    0    0    -1  
$EndComp
$Comp
L LED D1,3
U 1 1 4E2DF4E1
P 3200 3400
F 0 "D1,3" H 3200 3500 50  0000 C CNN
F 1 "LED" H 3200 3300 50  0000 C CNN
	1    3200 3400
	1    0    0    -1  
$EndComp
$Comp
L LED D4,8
U 1 1 4E2DF4E1
P 6200 4600
F 0 "D4,8" H 6200 4700 50  0000 C CNN
F 1 "LED" H 6200 4500 50  0000 C CNN
	1    6200 4600
	1    0    0    -1  
$EndComp
$Comp
L LED D3,0
U 1 1 4E2DF4E1
P 1400 4200
F 0 "D3,0" H 1400 4300 50  0000 C CNN
F 1 "LED" H 1400 4100 50  0000 C CNN
	1    1400 4200
	1    0    0    -1  
$EndComp
$Comp
L LED D2,8
U 1 1 4E2DF4E1
P 6200 3800
F 0 "D2,8" H 6200 3900 50  0000 C CNN
F 1 "LED" H 6200 3700 50  0000 C CNN
	1    6200 3800
	1    0    0    -1  
$EndComp
$Comp
L LED D5,13
U 1 1 4E2DF4E1
P 9200 5000
F 0 "D5,13" H 9200 5100 50  0000 C CNN
F 1 "LED" H 9200 4900 50  0000 C CNN
	1    9200 5000
	1    0    0    -1  
$EndComp
$Comp
L LED D0,15
U 1 1 4E2DF4E1
P 10400 3000
F 0 "D0,15" H 10400 3100 50  0000 C CNN
F 1 "LED" H 10400 2900 50  0000 C CNN
	1    10400 3000
	1    0    0    -1  
$EndComp
$Comp
L LED D3,10
U 1 1 4E2DF4E1
P 7400 4200
F 0 "D3,10" H 7400 4300 50  0000 C CNN
F 1 "LED" H 7400 4100 50  0000 C CNN
	1    7400 4200
	1    0    0    -1  
$EndComp
$Comp
L LED D1,14
U 1 1 4E2DF4E1
P 9800 3400
F 0 "D1,14" H 9800 3500 50  0000 C CNN
F 1 "LED" H 9800 3300 50  0000 C CNN
	1    9800 3400
	1    0    0    -1  
$EndComp
$Comp
L LED D4,13
U 1 1 4E2DF4E1
P 9200 4600
F 0 "D4,13" H 9200 4700 50  0000 C CNN
F 1 "LED" H 9200 4500 50  0000 C CNN
	1    9200 4600
	1    0    0    -1  
$EndComp
$Comp
L LED D2,13
U 1 1 4E2DF4E1
P 9200 3800
F 0 "D2,13" H 9200 3900 50  0000 C CNN
F 1 "LED" H 9200 3700 50  0000 C CNN
	1    9200 3800
	1    0    0    -1  
$EndComp
$Comp
L LED D5,0
U 1 1 4E2DF4E1
P 1400 5000
F 0 "D5,0" H 1400 5100 50  0000 C CNN
F 1 "LED" H 1400 4900 50  0000 C CNN
	1    1400 5000
	1    0    0    -1  
$EndComp
$Comp
L LED D1,4
U 1 1 4E2DF4E1
P 3800 3400
F 0 "D1,4" H 3800 3500 50  0000 C CNN
F 1 "LED" H 3800 3300 50  0000 C CNN
	1    3800 3400
	1    0    0    -1  
$EndComp
$Comp
L LED D0,12
U 1 1 4E2DF4E1
P 8600 3000
F 0 "D0,12" H 8600 3100 50  0000 C CNN
F 1 "LED" H 8600 2900 50  0000 C CNN
	1    8600 3000
	1    0    0    -1  
$EndComp
$Comp
L LED D3,9
U 1 1 4E2DF4E1
P 6800 4200
F 0 "D3,9" H 6800 4300 50  0000 C CNN
F 1 "LED" H 6800 4100 50  0000 C CNN
	1    6800 4200
	1    0    0    -1  
$EndComp
$Comp
L LED D2,3
U 1 1 4E2DF4E1
P 3200 3800
F 0 "D2,3" H 3200 3900 50  0000 C CNN
F 1 "LED" H 3200 3700 50  0000 C CNN
	1    3200 3800
	1    0    0    -1  
$EndComp
$Comp
L LED D1,9
U 1 1 4E2DF4E1
P 6800 3400
F 0 "D1,9" H 6800 3500 50  0000 C CNN
F 1 "LED" H 6800 3300 50  0000 C CNN
	1    6800 3400
	1    0    0    -1  
$EndComp
$Comp
L LED D4,2
U 1 1 4E2DF4E1
P 2600 4600
F 0 "D4,2" H 2600 4700 50  0000 C CNN
F 1 "LED" H 2600 4500 50  0000 C CNN
	1    2600 4600
	1    0    0    -1  
$EndComp
$Comp
L LED D2,14
U 1 1 4E2DF4E1
P 9800 3800
F 0 "D2,14" H 9800 3900 50  0000 C CNN
F 1 "LED" H 9800 3700 50  0000 C CNN
	1    9800 3800
	1    0    0    -1  
$EndComp
$Comp
L LED D5,3
U 1 1 4E2DF4E1
P 3200 5000
F 0 "D5,3" H 3200 5100 50  0000 C CNN
F 1 "LED" H 3200 4900 50  0000 C CNN
	1    3200 5000
	1    0    0    -1  
$EndComp
$Comp
L LED D0,6
U 1 1 4E2DF4E1
P 5000 3000
F 0 "D0,6" H 5000 3100 50  0000 C CNN
F 1 "LED" H 5000 2900 50  0000 C CNN
	1    5000 3000
	1    0    0    -1  
$EndComp
$Comp
L LED D1,7
U 1 1 4E2DF4E1
P 5600 3400
F 0 "D1,7" H 5600 3500 50  0000 C CNN
F 1 "LED" H 5600 3300 50  0000 C CNN
	1    5600 3400
	1    0    0    -1  
$EndComp
$Comp
L LED D0,9
U 1 1 4E2DF4E1
P 6800 3000
F 0 "D0,9" H 6800 3100 50  0000 C CNN
F 1 "LED" H 6800 2900 50  0000 C CNN
	1    6800 3000
	1    0    0    -1  
$EndComp
$Comp
L LED D3,4
U 1 1 4E2DF4E1
P 3800 4200
F 0 "D3,4" H 3800 4300 50  0000 C CNN
F 1 "LED" H 3800 4100 50  0000 C CNN
	1    3800 4200
	1    0    0    -1  
$EndComp
$Comp
L LED D2,4
U 1 1 4E2DF4E1
P 3800 3800
F 0 "D2,4" H 3800 3900 50  0000 C CNN
F 1 "LED" H 3800 3700 50  0000 C CNN
	1    3800 3800
	1    0    0    -1  
$EndComp
$Comp
L LED D5,9
U 1 1 4E2DF4E1
P 6800 5000
F 0 "D5,9" H 6800 5100 50  0000 C CNN
F 1 "LED" H 6800 4900 50  0000 C CNN
	1    6800 5000
	1    0    0    -1  
$EndComp
$Comp
L LED D4,7
U 1 1 4E2DF4E1
P 5600 4600
F 0 "D4,7" H 5600 4700 50  0000 C CNN
F 1 "LED" H 5600 4500 50  0000 C CNN
	1    5600 4600
	1    0    0    -1  
$EndComp
$Comp
L LED D5,6
U 1 1 4E2DF4E1
P 5000 5000
F 0 "D5,6" H 5000 5100 50  0000 C CNN
F 1 "LED" H 5000 4900 50  0000 C CNN
	1    5000 5000
	1    0    0    -1  
$EndComp
$Comp
L LED D0,3
U 1 1 4E2DF4E1
P 3200 3000
F 0 "D0,3" H 3200 3100 50  0000 C CNN
F 1 "LED" H 3200 2900 50  0000 C CNN
	1    3200 3000
	1    0    0    -1  
$EndComp
$Comp
L LED D3,14
U 1 1 4E2DF4E1
P 9800 4200
F 0 "D3,14" H 9800 4300 50  0000 C CNN
F 1 "LED" H 9800 4100 50  0000 C CNN
	1    9800 4200
	1    0    0    -1  
$EndComp
$Comp
L LED D1,2
U 1 1 4E2DF4E1
P 2600 3400
F 0 "D1,2" H 2600 3500 50  0000 C CNN
F 1 "LED" H 2600 3300 50  0000 C CNN
	1    2600 3400
	1    0    0    -1  
$EndComp
$Comp
L LED D4,9
U 1 1 4E2DF4E1
P 6800 4600
F 0 "D4,9" H 6800 4700 50  0000 C CNN
F 1 "LED" H 6800 4500 50  0000 C CNN
	1    6800 4600
	1    0    0    -1  
$EndComp
$Comp
L LED D3,3
U 1 1 4E2DF4E1
P 3200 4200
F 0 "D3,3" H 3200 4300 50  0000 C CNN
F 1 "LED" H 3200 4100 50  0000 C CNN
	1    3200 4200
	1    0    0    -1  
$EndComp
$Comp
L LED D2,9
U 1 1 4E2DF4E1
P 6800 3800
F 0 "D2,9" H 6800 3900 50  0000 C CNN
F 1 "LED" H 6800 3700 50  0000 C CNN
	1    6800 3800
	1    0    0    -1  
$EndComp
$Comp
L LED D5,12
U 1 1 4E2DF4E1
P 8600 5000
F 0 "D5,12" H 8600 5100 50  0000 C CNN
F 1 "LED" H 8600 4900 50  0000 C CNN
	1    8600 5000
	1    0    0    -1  
$EndComp
$Comp
L LED D4,4
U 1 1 4E2DF4E1
P 3800 4600
F 0 "D4,4" H 3800 4700 50  0000 C CNN
F 1 "LED" H 3800 4500 50  0000 C CNN
	1    3800 4600
	1    0    0    -1  
$EndComp
$Comp
L LED D0,0
U 1 1 4E2DF4E1
P 1400 3000
F 0 "D0,0" H 1400 3100 50  0000 C CNN
F 1 "LED" H 1400 2900 50  0000 C CNN
	1    1400 3000
	1    0    0    -1  
$EndComp
$Comp
L LED D3,13
U 1 1 4E2DF4E1
P 9200 4200
F 0 "D3,13" H 9200 4300 50  0000 C CNN
F 1 "LED" H 9200 4100 50  0000 C CNN
	1    9200 4200
	1    0    0    -1  
$EndComp
$Comp
L LED D1,13
U 1 1 4E2DF4E1
P 9200 3400
F 0 "D1,13" H 9200 3500 50  0000 C CNN
F 1 "LED" H 9200 3300 50  0000 C CNN
	1    9200 3400
	1    0    0    -1  
$EndComp
$Comp
L LED D4,14
U 1 1 4E2DF4E1
P 9800 4600
F 0 "D4,14" H 9800 4700 50  0000 C CNN
F 1 "LED" H 9800 4500 50  0000 C CNN
	1    9800 4600
	1    0    0    -1  
$EndComp
$Comp
L LED D2,10
U 1 1 4E2DF4E1
P 7400 3800
F 0 "D2,10" H 7400 3900 50  0000 C CNN
F 1 "LED" H 7400 3700 50  0000 C CNN
	1    7400 3800
	1    0    0    -1  
$EndComp
$Comp
L LED D5,15
U 1 1 4E2DF4E1
P 10400 5000
F 0 "D5,15" H 10400 5100 50  0000 C CNN
F 1 "LED" H 10400 4900 50  0000 C CNN
	1    10400 5000
	1    0    0    -1  
$EndComp
$Comp
L LED D0,13
U 1 1 4E2DF4E1
P 9200 3000
F 0 "D0,13" H 9200 3100 50  0000 C CNN
F 1 "LED" H 9200 2900 50  0000 C CNN
	1    9200 3000
	1    0    0    -1  
$EndComp
$Comp
L LED D3,8
U 1 1 4E2DF4E1
P 6200 4200
F 0 "D3,8" H 6200 4300 50  0000 C CNN
F 1 "LED" H 6200 4100 50  0000 C CNN
	1    6200 4200
	1    0    0    -1  
$EndComp
$Comp
L LED D2,0
U 1 1 4E2DF4E1
P 1400 3800
F 0 "D2,0" H 1400 3900 50  0000 C CNN
F 1 "LED" H 1400 3700 50  0000 C CNN
	1    1400 3800
	1    0    0    -1  
$EndComp
$Comp
L LED D1,8
U 1 1 4E2DF4E1
P 6200 3400
F 0 "D1,8" H 6200 3500 50  0000 C CNN
F 1 "LED" H 6200 3300 50  0000 C CNN
	1    6200 3400
	1    0    0    -1  
$EndComp
$Comp
L LED D4,3
U 1 1 4E2DF4E1
P 3200 4600
F 0 "D4,3" H 3200 4700 50  0000 C CNN
F 1 "LED" H 3200 4500 50  0000 C CNN
	1    3200 4600
	1    0    0    -1  
$EndComp
$Comp
L LED D2,15
U 1 1 4E2DF4E1
P 10400 3800
F 0 "D2,15" H 10400 3900 50  0000 C CNN
F 1 "LED" H 10400 3700 50  0000 C CNN
	1    10400 3800
	1    0    0    -1  
$EndComp
$Comp
L LED D5,2
U 1 1 4E2DF4E1
P 2600 5000
F 0 "D5,2" H 2600 5100 50  0000 C CNN
F 1 "LED" H 2600 4900 50  0000 C CNN
	1    2600 5000
	1    0    0    -1  
$EndComp
$EndSCHEMATC
