# Supplementary material for: Fly Stampede 2.0: A Next Generation Optomotor Assay for Walking Behavior in Drosophila Melanogaster
Source: Front Mol Neurosci. 2016 Dec 27;9:148. doi: 10.3389/fnmol.2016.00148 (PMC5214522; doi:10.3389/fnmol.2016.00148)
Supplement: Supplementary file 1 [file Software.zip › Master Folder for Fly Stampede Software_43MB/Fly Stampede Design Files /Infrared backlight/hallway_backlight.cmp]

Cmp-Mod V01 Created by CVpcb (20090216-final) date = Mon 25 Jul 2011 04:05:52 PM PDT

BeginCmp
TimeStamp = /4E2DF4E1;
Reference = D0,0;
ValeurCmp = LED;
IdModule  = VSMG3700;
EndCmp

BeginCmp
TimeStamp = /4E2DF4E1;
Reference = D0,1;
ValeurCmp = LED;
IdModule  = VSMG3700;
EndCmp

BeginCmp
TimeStamp = /4E2DF4E1;
Reference = D0,2;
ValeurCmp = LED;
IdModule  = VSMG3700;
EndCmp

BeginCmp
TimeStamp = /4E2DF4E1;
Reference = D0,3;
ValeurCmp = LED;
IdModule  = VSMG3700;
EndCmp

BeginCmp
TimeStamp = /4E2DF4E1;
Reference = D0,4;
ValeurCmp = LED;
IdModule  = VSMG3700;
EndCmp

BeginCmp
TimeStamp = /4E2DF4E1;
Reference = D0,5;
ValeurCmp = LED;
IdModule  = VSMG3700;
EndCmp

BeginCmp
TimeStamp = /4E2DF4E1;
Reference = D0,6;
ValeurCmp = LED;
IdModule  = VSMG3700;
EndCmp

BeginCmp
TimeStamp = /4E2DF4E1;
Reference = D0,7;
ValeurCmp = LED;
IdModule  = VSMG3700;
EndCmp

BeginCmp
TimeStamp = /4E2DF4E1;
Reference = D0,8;
ValeurCmp = LED;
IdModule  = VSMG3700;
EndCmp

BeginCmp
TimeStamp = /4E2DF4E1;
Reference = D0,9;
ValeurCmp = LED;
IdModule  = VSMG3700;
EndCmp

BeginCmp
TimeStamp = /4E2DF4E1;
Reference = D0,10;
ValeurCmp = LED;
IdModule  = VSMG3700;
EndCmp

BeginCmp
TimeStamp = /4E2DF4E1;
Reference = D0,11;
ValeurCmp = LED;
IdModule  = VSMG3700;
EndCmp

BeginCmp
TimeStamp = /4E2DF4E1;
Reference = D0,12;
ValeurCmp = LED;
IdModule  = VSMG3700;
EndCmp

BeginCmp
TimeStamp = /4E2DF4E1;
Reference = D0,13;
ValeurCmp = LED;
IdModule  = VSMG3700;
EndCmp

BeginCmp
TimeStamp = /4E2DF4E1;
Reference = D0,14;
ValeurCmp = LED;
IdModule  = VSMG3700;
EndCmp

BeginCmp
TimeStamp = /4E2DF4E1;
Reference = D0,15;
ValeurCmp = LED;
IdModule  = VSMG3700;
EndCmp

BeginCmp
TimeStamp = /4E2DF4E1;
Reference = D1,0;
ValeurCmp = LED;
IdModule  = VSMG3700;
EndCmp

BeginCmp
TimeStamp = /4E2DF4E1;
Reference = D1,1;
ValeurCmp = LED;
IdModule  = VSMG3700;
EndCmp

BeginCmp
TimeStamp = /4E2DF4E1;
Reference = D1,2;
ValeurCmp = LED;
IdModule  = VSMG3700;
EndCmp

BeginCmp
TimeStamp = /4E2DF4E1;
Reference = D1,3;
ValeurCmp = LED;
IdModule  = VSMG3700;
EndCmp

BeginCmp
TimeStamp = /4E2DF4E1;
Reference = D1,4;
ValeurCmp = LED;
IdModule  = VSMG3700;
EndCmp

BeginCmp
TimeStamp = /4E2DF4E1;
Reference = D1,5;
ValeurCmp = LED;
IdModule  = VSMG3700;
EndCmp

BeginCmp
TimeStamp = /4E2DF4E1;
Reference = D1,6;
ValeurCmp = LED;
IdModule  = VSMG3700;
EndCmp

BeginCmp
TimeStamp = /4E2DF4E1;
Reference = D1,7;
ValeurCmp = LED;
IdModule  = VSMG3700;
EndCmp

BeginCmp
TimeStamp = /4E2DF4E1;
Reference = D1,8;
ValeurCmp = LED;
IdModule  = VSMG3700;
EndCmp

BeginCmp
TimeStamp = /4E2DF4E1;
Reference = D1,9;
ValeurCmp = LED;
IdModule  = VSMG3700;
EndCmp

BeginCmp
TimeStamp = /4E2DF4E1;
Reference = D1,10;
ValeurCmp = LED;
IdModule  = VSMG3700;
EndCmp

BeginCmp
TimeStamp = /4E2DF4E1;
Reference = D1,11;
ValeurCmp = LED;
IdModule  = VSMG3700;
EndCmp

BeginCmp
TimeStamp = /4E2DF4E1;
Reference = D1,12;
ValeurCmp = LED;
IdModule  = VSMG3700;
EndCmp

BeginCmp
TimeStamp = /4E2DF4E1;
Reference = D1,13;
ValeurCmp = LED;
IdModule  = VSMG3700;
EndCmp

BeginCmp
TimeStamp = /4E2DF4E1;
Reference = D1,14;
ValeurCmp = LED;
IdModule  = VSMG3700;
EndCmp

BeginCmp
TimeStamp = /4E2DF4E1;
Reference = D1,15;
ValeurCmp = LED;
IdModule  = VSMG3700;
EndCmp

BeginCmp
TimeStamp = /4E2DF4E1;
Reference = D2,0;
ValeurCmp = LED;
IdModule  = VSMG3700;
EndCmp

BeginCmp
TimeStamp = /4E2DF4E1;
Reference = D2,1;
ValeurCmp = LED;
IdModule  = VSMG3700;
EndCmp

BeginCmp
TimeStamp = /4E2DF4E1;
Reference = D2,2;
ValeurCmp = LED;
IdModule  = VSMG3700;
EndCmp

BeginCmp
TimeStamp = /4E2DF4E1;
Reference = D2,3;
ValeurCmp = LED;
IdModule  = VSMG3700;
EndCmp

BeginCmp
TimeStamp = /4E2DF4E1;
Reference = D2,4;
ValeurCmp = LED;
IdModule  = VSMG3700;
EndCmp

BeginCmp
TimeStamp = /4E2DF4E1;
Reference = D2,5;
ValeurCmp = LED;
IdModule  = VSMG3700;
EndCmp

BeginCmp
TimeStamp = /4E2DF4E1;
Reference = D2,6;
ValeurCmp = LED;
IdModule  = VSMG3700;
EndCmp

BeginCmp
TimeStamp = /4E2DF4E1;
Reference = D2,7;
ValeurCmp = LED;
IdModule  = VSMG3700;
EndCmp

BeginCmp
TimeStamp = /4E2DF4E1;
Reference = D2,8;
ValeurCmp = LED;
IdModule  = VSMG3700;
EndCmp

BeginCmp
TimeStamp = /4E2DF4E1;
Reference = D2,9;
ValeurCmp = LED;
IdModule  = VSMG3700;
EndCmp

BeginCmp
TimeStamp = /4E2DF4E1;
Reference = D2,10;
ValeurCmp = LED;
IdModule  = VSMG3700;
EndCmp

BeginCmp
TimeStamp = /4E2DF4E1;
Reference = D2,11;
ValeurCmp = LED;
IdModule  = VSMG3700;
EndCmp

BeginCmp
TimeStamp = /4E2DF4E1;
Reference = D2,12;
ValeurCmp = LED;
IdModule  = VSMG3700;
EndCmp

BeginCmp
TimeStamp = /4E2DF4E1;
Reference = D2,13;
ValeurCmp = LED;
IdModule  = VSMG3700;
EndCmp

BeginCmp
TimeStamp = /4E2DF4E1;
Reference = D2,14;
ValeurCmp = LED;
IdModule  = VSMG3700;
EndCmp

BeginCmp
TimeStamp = /4E2DF4E1;
Reference = D2,15;
ValeurCmp = LED;
IdModule  = VSMG3700;
EndCmp

BeginCmp
TimeStamp = /4E2DF4E1;
Reference = D3,0;
ValeurCmp = LED;
IdModule  = VSMG3700;
EndCmp

BeginCmp
TimeStamp = /4E2DF4E1;
Reference = D3,1;
ValeurCmp = LED;
IdModule  = VSMG3700;
EndCmp

BeginCmp
TimeStamp = /4E2DF4E1;
Reference = D3,2;
ValeurCmp = LED;
IdModule  = VSMG3700;
EndCmp

BeginCmp
TimeStamp = /4E2DF4E1;
Reference = D3,3;
ValeurCmp = LED;
IdModule  = VSMG3700;
EndCmp

BeginCmp
TimeStamp = /4E2DF4E1;
Reference = D3,4;
ValeurCmp = LED;
IdModule  = VSMG3700;
EndCmp

BeginCmp
TimeStamp = /4E2DF4E1;
Reference = D3,5;
ValeurCmp = LED;
IdModule  = VSMG3700;
EndCmp

BeginCmp
TimeStamp = /4E2DF4E1;
Reference = D3,6;
ValeurCmp = LED;
IdModule  = VSMG3700;
EndCmp

BeginCmp
TimeStamp = /4E2DF4E1;
Reference = D3,7;
ValeurCmp = LED;
IdModule  = VSMG3700;
EndCmp

BeginCmp
TimeStamp = /4E2DF4E1;
Reference = D3,8;
ValeurCmp = LED;
IdModule  = VSMG3700;
EndCmp

BeginCmp
TimeStamp = /4E2DF4E1;
Reference = D3,9;
ValeurCmp = LED;
IdModule  = VSMG3700;
EndCmp

BeginCmp
TimeStamp = /4E2DF4E1;
Reference = D3,10;
ValeurCmp = LED;
IdModule  = VSMG3700;
EndCmp

BeginCmp
TimeStamp = /4E2DF4E1;
Reference = D3,11;
ValeurCmp = LED;
IdModule  = VSMG3700;
EndCmp

BeginCmp
TimeStamp = /4E2DF4E1;
Reference = D3,12;
ValeurCmp = LED;
IdModule  = VSMG3700;
EndCmp

BeginCmp
TimeStamp = /4E2DF4E1;
Reference = D3,13;
ValeurCmp = LED;
IdModule  = VSMG3700;
EndCmp

BeginCmp
TimeStamp = /4E2DF4E1;
Reference = D3,14;
ValeurCmp = LED;
IdModule  = VSMG3700;
EndCmp

BeginCmp
TimeStamp = /4E2DF4E1;
Reference = D3,15;
ValeurCmp = LED;
IdModule  = VSMG3700;
EndCmp

BeginCmp
TimeStamp = /4E2DF4E1;
Reference = D4,0;
ValeurCmp = LED;
IdModule  = VSMG3700;
EndCmp

BeginCmp
TimeStamp = /4E2DF4E1;
Reference = D4,1;
ValeurCmp = LED;
IdModule  = VSMG3700;
EndCmp

BeginCmp
TimeStamp = /4E2DF4E1;
Reference = D4,2;
ValeurCmp = LED;
IdModule  = VSMG3700;
EndCmp

BeginCmp
TimeStamp = /4E2DF4E1;
Reference = D4,3;
ValeurCmp = LED;
IdModule  = VSMG3700;
EndCmp

BeginCmp
TimeStamp = /4E2DF4E1;
Reference = D4,4;
ValeurCmp = LED;
IdModule  = VSMG3700;
EndCmp

BeginCmp
TimeStamp = /4E2DF4E1;
Reference = D4,5;
ValeurCmp = LED;
IdModule  = VSMG3700;
EndCmp

BeginCmp
TimeStamp = /4E2DF4E1;
Reference = D4,6;
ValeurCmp = LED;
IdModule  = VSMG3700;
EndCmp

BeginCmp
TimeStamp = /4E2DF4E1;
Reference = D4,7;
ValeurCmp = LED;
IdModule  = VSMG3700;
EndCmp

BeginCmp
TimeStamp = /4E2DF4E1;
Reference = D4,8;
ValeurCmp = LED;
IdModule  = VSMG3700;
EndCmp

BeginCmp
TimeStamp = /4E2DF4E1;
Reference = D4,9;
ValeurCmp = LED;
IdModule  = VSMG3700;
EndCmp

BeginCmp
TimeStamp = /4E2DF4E1;
Reference = D4,10;
ValeurCmp = LED;
IdModule  = VSMG3700;
EndCmp

BeginCmp
TimeStamp = /4E2DF4E1;
Reference = D4,11;
ValeurCmp = LED;
IdModule  = VSMG3700;
EndCmp

BeginCmp
TimeStamp = /4E2DF4E1;
Reference = D4,12;
ValeurCmp = LED;
IdModule  = VSMG3700;
EndCmp

BeginCmp
TimeStamp = /4E2DF4E1;
Reference = D4,13;
ValeurCmp = LED;
IdModule  = VSMG3700;
EndCmp

BeginCmp
TimeStamp = /4E2DF4E1;
Reference = D4,14;
ValeurCmp = LED;
IdModule  = VSMG3700;
EndCmp

BeginCmp
TimeStamp = /4E2DF4E1;
Reference = D4,15;
ValeurCmp = LED;
IdModule  = VSMG3700;
EndCmp

BeginCmp
TimeStamp = /4E2DF4E1;
Reference = D5,0;
ValeurCmp = LED;
IdModule  = VSMG3700;
EndCmp

BeginCmp
TimeStamp = /4E2DF4E1;
Reference = D5,1;
ValeurCmp = LED;
IdModule  = VSMG3700;
EndCmp

BeginCmp
TimeStamp = /4E2DF4E1;
Reference = D5,2;
ValeurCmp = LED;
IdModule  = VSMG3700;
EndCmp

BeginCmp
TimeStamp = /4E2DF4E1;
Reference = D5,3;
ValeurCmp = LED;
IdModule  = VSMG3700;
EndCmp

BeginCmp
TimeStamp = /4E2DF4E1;
Reference = D5,4;
ValeurCmp = LED;
IdModule  = VSMG3700;
EndCmp

BeginCmp
TimeStamp = /4E2DF4E1;
Reference = D5,5;
ValeurCmp = LED;
IdModule  = VSMG3700;
EndCmp

BeginCmp
TimeStamp = /4E2DF4E1;
Reference = D5,6;
ValeurCmp = LED;
IdModule  = VSMG3700;
EndCmp

BeginCmp
TimeStamp = /4E2DF4E1;
Reference = D5,7;
ValeurCmp = LED;
IdModule  = VSMG3700;
EndCmp

BeginCmp
TimeStamp = /4E2DF4E1;
Reference = D5,8;
ValeurCmp = LED;
IdModule  = VSMG3700;
EndCmp

BeginCmp
TimeStamp = /4E2DF4E1;
Reference = D5,9;
ValeurCmp = LED;
IdModule  = VSMG3700;
EndCmp

BeginCmp
TimeStamp = /4E2DF4E1;
Reference = D5,10;
ValeurCmp = LED;
IdModule  = VSMG3700;
EndCmp

BeginCmp
TimeStamp = /4E2DF4E1;
Reference = D5,11;
ValeurCmp = LED;
IdModule  = VSMG3700;
EndCmp

BeginCmp
TimeStamp = /4E2DF4E1;
Reference = D5,12;
ValeurCmp = LED;
IdModule  = VSMG3700;
EndCmp

BeginCmp
TimeStamp = /4E2DF4E1;
Reference = D5,13;
ValeurCmp = LED;
IdModule  = VSMG3700;
EndCmp

BeginCmp
TimeStamp = /4E2DF4E1;
Reference = D5,14;
ValeurCmp = LED;
IdModule  = VSMG3700;
EndCmp

BeginCmp
TimeStamp = /4E2DF4E1;
Reference = D5,15;
ValeurCmp = LED;
IdModule  = VSMG3700;
EndCmp

BeginCmp
TimeStamp = /4E2DF59A;
Reference = P1;
ValeurCmp = CONN_2;
IdModule  = DCJACK_2PIN_HIGHCURRENT;
EndCmp

EndListe
