# Supplementary material for: Fly Stampede 2.0: A Next Generation Optomotor Assay for Walking Behavior in Drosophila Melanogaster
Source: Front Mol Neurosci. 2016 Dec 27;9:148. doi: 10.3389/fnmol.2016.00148 (PMC5214522; doi:10.3389/fnmol.2016.00148)
Supplement: Supplementary file 1 [file Software.zip › Master Folder for Fly Stampede Software_43MB/Fly Stampede Design Files /Infrared backlight/hallway_backlight.mod]

PCBNEW-LibModule-V1  Mon 25 Jul 2011 06:17:07 PM PDT
$INDEX
VSMG3700
DCJACK_2PIN_HIGHCURRENT
1/4-20
$EndINDEX
$MODULE DCJACK_2PIN_HIGHCURRENT
Po 0 0 0 15 4E2C7EA4 00000000 ~~
Li DCJACK_2PIN_HIGHCURRENT
Sc 00000000
AR
Op 0 0 0
T0 -3500 3000 600 600 900 120 N V 21 N"DCJACK_2PIN_HIGHCURRENT"
T1 3500 2750 600 600 900 120 N V 21 N"VAL**"
DS -2750 0 2750 0 150 21
DS 2750 0 2750 5750 150 21
DS 2750 5750 -2750 5750 150 21
DS -2750 5750 -2750 0 150 21
$PAD
Sh "" C 760 760 0 0 0
Dr 630 0 0
At STD N 00E0FFFF
Ne 0 ""
Po 0 1180
$EndPAD
$PAD
Sh "2" C 1400 1400 0 0 0
Dr 1060 0 0
At STD N 00E0FFFF
Ne 0 ""
Po 0 2360
$EndPAD
$PAD
Sh "1" C 1600 1600 0 0 0
Dr 1240 0 0
At STD N 00E0FFFF
Ne 0 ""
Po 0 4720
$EndPAD
$PAD
Sh "" C 1400 1400 0 0 0
Dr 1060 0 0
At STD N 00E0FFFF
Ne 0 ""
Po -1770 1970
$EndPAD
$PAD
Sh "" C 1400 1400 0 0 0
Dr 1060 0 0
At STD N 00E0FFFF
Ne 0 ""
Po 1770 1970
$EndPAD
$EndMODULE  DCJACK_2PIN_HIGHCURRENT
$MODULE 1/4-20
Po 0 0 0 15 4E2E0954 00000000 ~~
Li 1/4-20
Sc 00000000
AR
Op 0 0 0
T0 0 -3000 600 600 0 120 N I 21 N"1/4-20"
T1 500 3000 600 600 0 120 N I 21 N"VAL**"
DC 0 0 2500 0 150 21
$PAD
Sh "" C 3000 3000 0 0 0
Dr 2590 0 0
At STD N 00E0FFFF
Ne 0 ""
Po 0 0
$EndPAD
$EndMODULE  1/4-20
$MODULE VSMG3700
Po 0 0 0 15 4B85AA9F 00000000 ~~
Li VSMG3700
Sc 00000000
AR 
Op 0 0 0
T0 0 -1600 600 600 0 120 N I 21 N"VSMG3700"
T1 0 1600 600 600 0 120 N I 21 N"VAL**"
DS -600 -1100 -1100 -700 150 21
DS 1100 -1100 -1100 -1100 150 21
DS -1100 -1100 -1100 1100 150 21
DS -1100 1100 1100 1100 150 21
DS 1100 1100 1100 -1100 150 21
$PAD
Sh "1" R 1020 630 0 0 2700
Dr 0 0 0
At SMD N 00AA8000
Ne 0 ""
Po 550 0
$EndPAD
$PAD
Sh "2" R 1020 630 0 0 2700
Dr 0 0 0
At SMD N 00AA8000
Ne 0 ""
Po -550 0
$EndPAD
$EndMODULE  VSMG3700
$EndLIBRARY
