# Supplementary material for: Fly Stampede 2.0: A Next Generation Optomotor Assay for Walking Behavior in Drosophila Melanogaster
Source: Front Mol Neurosci. 2016 Dec 27;9:148. doi: 10.3389/fnmol.2016.00148 (PMC5214522; doi:10.3389/fnmol.2016.00148)
Supplement: Supplementary file 1 [file Software.zip › Master Folder for Fly Stampede Software_43MB/Fly Stampede Design Files /Infrared backlight/hallway_backlight.net]

# EESchema Netlist Version 1.1 created  Mon 25 Jul 2011 04:05:52 PM PDT
(
 ( /4E2DF4E1 VSMG3700 D0,0 LED
  ( 1 /VIN )
  ( 2 N-000091 )
 )
 ( /4E2DF4E1 VSMG3700 D0,1 LED
  ( 1 N-000091 )
  ( 2 N-000090 )
 )
 ( /4E2DF4E1 VSMG3700 D0,2 LED
  ( 1 N-000090 )
  ( 2 N-000089 )
 )
 ( /4E2DF4E1 VSMG3700 D0,3 LED
  ( 1 N-000089 )
  ( 2 N-000088 )
 )
 ( /4E2DF4E1 VSMG3700 D0,4 LED
  ( 1 N-000088 )
  ( 2 N-000087 )
 )
 ( /4E2DF4E1 VSMG3700 D0,5 LED
  ( 1 N-000087 )
  ( 2 N-000086 )
 )
 ( /4E2DF4E1 VSMG3700 D0,6 LED
  ( 1 N-000086 )
  ( 2 N-000085 )
 )
 ( /4E2DF4E1 VSMG3700 D0,7 LED
  ( 1 N-000085 )
  ( 2 N-000084 )
 )
 ( /4E2DF4E1 VSMG3700 D0,8 LED
  ( 1 N-000084 )
  ( 2 N-000083 )
 )
 ( /4E2DF4E1 VSMG3700 D0,9 LED
  ( 1 N-000083 )
  ( 2 N-000082 )
 )
 ( /4E2DF4E1 VSMG3700 D0,10 LED
  ( 1 N-000082 )
  ( 2 N-000081 )
 )
 ( /4E2DF4E1 VSMG3700 D0,11 LED
  ( 1 N-000081 )
  ( 2 N-000080 )
 )
 ( /4E2DF4E1 VSMG3700 D0,12 LED
  ( 1 N-000080 )
  ( 2 N-000079 )
 )
 ( /4E2DF4E1 VSMG3700 D0,13 LED
  ( 1 N-000079 )
  ( 2 N-000078 )
 )
 ( /4E2DF4E1 VSMG3700 D0,14 LED
  ( 1 N-000078 )
  ( 2 N-000077 )
 )
 ( /4E2DF4E1 VSMG3700 D0,15 LED
  ( 1 N-000077 )
  ( 2 GND )
 )
 ( /4E2DF4E1 VSMG3700 D1,0 LED
  ( 1 /VIN )
  ( 2 N-000076 )
 )
 ( /4E2DF4E1 VSMG3700 D1,1 LED
  ( 1 N-000076 )
  ( 2 N-000075 )
 )
 ( /4E2DF4E1 VSMG3700 D1,2 LED
  ( 1 N-000075 )
  ( 2 N-000074 )
 )
 ( /4E2DF4E1 VSMG3700 D1,3 LED
  ( 1 N-000074 )
  ( 2 N-000073 )
 )
 ( /4E2DF4E1 VSMG3700 D1,4 LED
  ( 1 N-000073 )
  ( 2 N-000072 )
 )
 ( /4E2DF4E1 VSMG3700 D1,5 LED
  ( 1 N-000072 )
  ( 2 N-000071 )
 )
 ( /4E2DF4E1 VSMG3700 D1,6 LED
  ( 1 N-000071 )
  ( 2 N-000070 )
 )
 ( /4E2DF4E1 VSMG3700 D1,7 LED
  ( 1 N-000070 )
  ( 2 N-000069 )
 )
 ( /4E2DF4E1 VSMG3700 D1,8 LED
  ( 1 N-000069 )
  ( 2 N-000068 )
 )
 ( /4E2DF4E1 VSMG3700 D1,9 LED
  ( 1 N-000068 )
  ( 2 N-000067 )
 )
 ( /4E2DF4E1 VSMG3700 D1,10 LED
  ( 1 N-000067 )
  ( 2 N-000066 )
 )
 ( /4E2DF4E1 VSMG3700 D1,11 LED
  ( 1 N-000066 )
  ( 2 N-000065 )
 )
 ( /4E2DF4E1 VSMG3700 D1,12 LED
  ( 1 N-000065 )
  ( 2 N-000064 )
 )
 ( /4E2DF4E1 VSMG3700 D1,13 LED
  ( 1 N-000064 )
  ( 2 N-000063 )
 )
 ( /4E2DF4E1 VSMG3700 D1,14 LED
  ( 1 N-000063 )
  ( 2 N-000062 )
 )
 ( /4E2DF4E1 VSMG3700 D1,15 LED
  ( 1 N-000062 )
  ( 2 GND )
 )
 ( /4E2DF4E1 VSMG3700 D2,0 LED
  ( 1 /VIN )
  ( 2 N-000061 )
 )
 ( /4E2DF4E1 VSMG3700 D2,1 LED
  ( 1 N-000061 )
  ( 2 N-000060 )
 )
 ( /4E2DF4E1 VSMG3700 D2,2 LED
  ( 1 N-000060 )
  ( 2 N-000059 )
 )
 ( /4E2DF4E1 VSMG3700 D2,3 LED
  ( 1 N-000059 )
  ( 2 N-000058 )
 )
 ( /4E2DF4E1 VSMG3700 D2,4 LED
  ( 1 N-000058 )
  ( 2 N-000057 )
 )
 ( /4E2DF4E1 VSMG3700 D2,5 LED
  ( 1 N-000057 )
  ( 2 N-000056 )
 )
 ( /4E2DF4E1 VSMG3700 D2,6 LED
  ( 1 N-000056 )
  ( 2 N-000055 )
 )
 ( /4E2DF4E1 VSMG3700 D2,7 LED
  ( 1 N-000055 )
  ( 2 N-000054 )
 )
 ( /4E2DF4E1 VSMG3700 D2,8 LED
  ( 1 N-000054 )
  ( 2 N-000053 )
 )
 ( /4E2DF4E1 VSMG3700 D2,9 LED
  ( 1 N-000053 )
  ( 2 N-000052 )
 )
 ( /4E2DF4E1 VSMG3700 D2,10 LED
  ( 1 N-000052 )
  ( 2 N-000051 )
 )
 ( /4E2DF4E1 VSMG3700 D2,11 LED
  ( 1 N-000051 )
  ( 2 N-000050 )
 )
 ( /4E2DF4E1 VSMG3700 D2,12 LED
  ( 1 N-000050 )
  ( 2 N-000049 )
 )
 ( /4E2DF4E1 VSMG3700 D2,13 LED
  ( 1 N-000049 )
  ( 2 N-000048 )
 )
 ( /4E2DF4E1 VSMG3700 D2,14 LED
  ( 1 N-000048 )
  ( 2 N-000047 )
 )
 ( /4E2DF4E1 VSMG3700 D2,15 LED
  ( 1 N-000047 )
  ( 2 GND )
 )
 ( /4E2DF4E1 VSMG3700 D3,0 LED
  ( 1 /VIN )
  ( 2 N-000046 )
 )
 ( /4E2DF4E1 VSMG3700 D3,1 LED
  ( 1 N-000046 )
  ( 2 N-000045 )
 )
 ( /4E2DF4E1 VSMG3700 D3,2 LED
  ( 1 N-000045 )
  ( 2 N-000044 )
 )
 ( /4E2DF4E1 VSMG3700 D3,3 LED
  ( 1 N-000044 )
  ( 2 N-000043 )
 )
 ( /4E2DF4E1 VSMG3700 D3,4 LED
  ( 1 N-000043 )
  ( 2 N-000042 )
 )
 ( /4E2DF4E1 VSMG3700 D3,5 LED
  ( 1 N-000042 )
  ( 2 N-000041 )
 )
 ( /4E2DF4E1 VSMG3700 D3,6 LED
  ( 1 N-000041 )
  ( 2 N-000040 )
 )
 ( /4E2DF4E1 VSMG3700 D3,7 LED
  ( 1 N-000040 )
  ( 2 N-000039 )
 )
 ( /4E2DF4E1 VSMG3700 D3,8 LED
  ( 1 N-000039 )
  ( 2 N-000038 )
 )
 ( /4E2DF4E1 VSMG3700 D3,9 LED
  ( 1 N-000038 )
  ( 2 N-000037 )
 )
 ( /4E2DF4E1 VSMG3700 D3,10 LED
  ( 1 N-000037 )
  ( 2 N-000036 )
 )
 ( /4E2DF4E1 VSMG3700 D3,11 LED
  ( 1 N-000036 )
  ( 2 N-000035 )
 )
 ( /4E2DF4E1 VSMG3700 D3,12 LED
  ( 1 N-000035 )
  ( 2 N-000034 )
 )
 ( /4E2DF4E1 VSMG3700 D3,13 LED
  ( 1 N-000034 )
  ( 2 N-000033 )
 )
 ( /4E2DF4E1 VSMG3700 D3,14 LED
  ( 1 N-000033 )
  ( 2 N-000032 )
 )
 ( /4E2DF4E1 VSMG3700 D3,15 LED
  ( 1 N-000032 )
  ( 2 GND )
 )
 ( /4E2DF4E1 VSMG3700 D4,0 LED
  ( 1 /VIN )
  ( 2 N-000031 )
 )
 ( /4E2DF4E1 VSMG3700 D4,1 LED
  ( 1 N-000031 )
  ( 2 N-000030 )
 )
 ( /4E2DF4E1 VSMG3700 D4,2 LED
  ( 1 N-000030 )
  ( 2 N-000029 )
 )
 ( /4E2DF4E1 VSMG3700 D4,3 LED
  ( 1 N-000029 )
  ( 2 N-000028 )
 )
 ( /4E2DF4E1 VSMG3700 D4,4 LED
  ( 1 N-000028 )
  ( 2 N-000027 )
 )
 ( /4E2DF4E1 VSMG3700 D4,5 LED
  ( 1 N-000027 )
  ( 2 N-000026 )
 )
 ( /4E2DF4E1 VSMG3700 D4,6 LED
  ( 1 N-000026 )
  ( 2 N-000025 )
 )
 ( /4E2DF4E1 VSMG3700 D4,7 LED
  ( 1 N-000025 )
  ( 2 N-000024 )
 )
 ( /4E2DF4E1 VSMG3700 D4,8 LED
  ( 1 N-000024 )
  ( 2 N-000023 )
 )
 ( /4E2DF4E1 VSMG3700 D4,9 LED
  ( 1 N-000023 )
  ( 2 N-000022 )
 )
 ( /4E2DF4E1 VSMG3700 D4,10 LED
  ( 1 N-000022 )
  ( 2 N-000021 )
 )
 ( /4E2DF4E1 VSMG3700 D4,11 LED
  ( 1 N-000021 )
  ( 2 N-000020 )
 )
 ( /4E2DF4E1 VSMG3700 D4,12 LED
  ( 1 N-000020 )
  ( 2 N-000019 )
 )
 ( /4E2DF4E1 VSMG3700 D4,13 LED
  ( 1 N-000019 )
  ( 2 N-000018 )
 )
 ( /4E2DF4E1 VSMG3700 D4,14 LED
  ( 1 N-000018 )
  ( 2 N-000017 )
 )
 ( /4E2DF4E1 VSMG3700 D4,15 LED
  ( 1 N-000017 )
  ( 2 GND )
 )
 ( /4E2DF4E1 VSMG3700 D5,0 LED
  ( 1 /VIN )
  ( 2 N-000016 )
 )
 ( /4E2DF4E1 VSMG3700 D5,1 LED
  ( 1 N-000016 )
  ( 2 N-000015 )
 )
 ( /4E2DF4E1 VSMG3700 D5,2 LED
  ( 1 N-000015 )
  ( 2 N-000014 )
 )
 ( /4E2DF4E1 VSMG3700 D5,3 LED
  ( 1 N-000014 )
  ( 2 N-000013 )
 )
 ( /4E2DF4E1 VSMG3700 D5,4 LED
  ( 1 N-000013 )
  ( 2 N-000012 )
 )
 ( /4E2DF4E1 VSMG3700 D5,5 LED
  ( 1 N-000012 )
  ( 2 N-000011 )
 )
 ( /4E2DF4E1 VSMG3700 D5,6 LED
  ( 1 N-000011 )
  ( 2 N-000010 )
 )
 ( /4E2DF4E1 VSMG3700 D5,7 LED
  ( 1 N-000010 )
  ( 2 N-000009 )
 )
 ( /4E2DF4E1 VSMG3700 D5,8 LED
  ( 1 N-000009 )
  ( 2 N-000008 )
 )
 ( /4E2DF4E1 VSMG3700 D5,9 LED
  ( 1 N-000008 )
  ( 2 N-000007 )
 )
 ( /4E2DF4E1 VSMG3700 D5,10 LED
  ( 1 N-000007 )
  ( 2 N-000006 )
 )
 ( /4E2DF4E1 VSMG3700 D5,11 LED
  ( 1 N-000006 )
  ( 2 N-000005 )
 )
 ( /4E2DF4E1 VSMG3700 D5,12 LED
  ( 1 N-000005 )
  ( 2 N-000004 )
 )
 ( /4E2DF4E1 VSMG3700 D5,13 LED
  ( 1 N-000004 )
  ( 2 N-000003 )
 )
 ( /4E2DF4E1 VSMG3700 D5,14 LED
  ( 1 N-000003 )
  ( 2 N-000002 )
 )
 ( /4E2DF4E1 VSMG3700 D5,15 LED
  ( 1 N-000002 )
  ( 2 GND )
 )
 ( /4E2DF59A DCJACK_2PIN_HIGHCURRENT P1 CONN_2
  ( 1 /VIN )
  ( 2 GND )
 )
)
*
{ Allowed footprints by component:
$component D0,0
 LED-3MM
 LED-5MM
 LED-10MM
 LED-0603
 LED-0805
 LED-1206
 LEDV
$endlist
$component D0,1
 LED-3MM
 LED-5MM
 LED-10MM
 LED-0603
 LED-0805
 LED-1206
 LEDV
$endlist
$component D0,2
 LED-3MM
 LED-5MM
 LED-10MM
 LED-0603
 LED-0805
 LED-1206
 LEDV
$endlist
$component D0,3
 LED-3MM
 LED-5MM
 LED-10MM
 LED-0603
 LED-0805
 LED-1206
 LEDV
$endlist
$component D0,4
 LED-3MM
 LED-5MM
 LED-10MM
 LED-0603
 LED-0805
 LED-1206
 LEDV
$endlist
$component D0,5
 LED-3MM
 LED-5MM
 LED-10MM
 LED-0603
 LED-0805
 LED-1206
 LEDV
$endlist
$component D0,6
 LED-3MM
 LED-5MM
 LED-10MM
 LED-0603
 LED-0805
 LED-1206
 LEDV
$endlist
$component D0,7
 LED-3MM
 LED-5MM
 LED-10MM
 LED-0603
 LED-0805
 LED-1206
 LEDV
$endlist
$component D0,8
 LED-3MM
 LED-5MM
 LED-10MM
 LED-0603
 LED-0805
 LED-1206
 LEDV
$endlist
$component D0,9
 LED-3MM
 LED-5MM
 LED-10MM
 LED-0603
 LED-0805
 LED-1206
 LEDV
$endlist
$component D0,10
 LED-3MM
 LED-5MM
 LED-10MM
 LED-0603
 LED-0805
 LED-1206
 LEDV
$endlist
$component D0,11
 LED-3MM
 LED-5MM
 LED-10MM
 LED-0603
 LED-0805
 LED-1206
 LEDV
$endlist
$component D0,12
 LED-3MM
 LED-5MM
 LED-10MM
 LED-0603
 LED-0805
 LED-1206
 LEDV
$endlist
$component D0,13
 LED-3MM
 LED-5MM
 LED-10MM
 LED-0603
 LED-0805
 LED-1206
 LEDV
$endlist
$component D0,14
 LED-3MM
 LED-5MM
 LED-10MM
 LED-0603
 LED-0805
 LED-1206
 LEDV
$endlist
$component D0,15
 LED-3MM
 LED-5MM
 LED-10MM
 LED-0603
 LED-0805
 LED-1206
 LEDV
$endlist
$component D1,0
 LED-3MM
 LED-5MM
 LED-10MM
 LED-0603
 LED-0805
 LED-1206
 LEDV
$endlist
$component D1,1
 LED-3MM
 LED-5MM
 LED-10MM
 LED-0603
 LED-0805
 LED-1206
 LEDV
$endlist
$component D1,2
 LED-3MM
 LED-5MM
 LED-10MM
 LED-0603
 LED-0805
 LED-1206
 LEDV
$endlist
$component D1,3
 LED-3MM
 LED-5MM
 LED-10MM
 LED-0603
 LED-0805
 LED-1206
 LEDV
$endlist
$component D1,4
 LED-3MM
 LED-5MM
 LED-10MM
 LED-0603
 LED-0805
 LED-1206
 LEDV
$endlist
$component D1,5
 LED-3MM
 LED-5MM
 LED-10MM
 LED-0603
 LED-0805
 LED-1206
 LEDV
$endlist
$component D1,6
 LED-3MM
 LED-5MM
 LED-10MM
 LED-0603
 LED-0805
 LED-1206
 LEDV
$endlist
$component D1,7
 LED-3MM
 LED-5MM
 LED-10MM
 LED-0603
 LED-0805
 LED-1206
 LEDV
$endlist
$component D1,8
 LED-3MM
 LED-5MM
 LED-10MM
 LED-0603
 LED-0805
 LED-1206
 LEDV
$endlist
$component D1,9
 LED-3MM
 LED-5MM
 LED-10MM
 LED-0603
 LED-0805
 LED-1206
 LEDV
$endlist
$component D1,10
 LED-3MM
 LED-5MM
 LED-10MM
 LED-0603
 LED-0805
 LED-1206
 LEDV
$endlist
$component D1,11
 LED-3MM
 LED-5MM
 LED-10MM
 LED-0603
 LED-0805
 LED-1206
 LEDV
$endlist
$component D1,12
 LED-3MM
 LED-5MM
 LED-10MM
 LED-0603
 LED-0805
 LED-1206
 LEDV
$endlist
$component D1,13
 LED-3MM
 LED-5MM
 LED-10MM
 LED-0603
 LED-0805
 LED-1206
 LEDV
$endlist
$component D1,14
 LED-3MM
 LED-5MM
 LED-10MM
 LED-0603
 LED-0805
 LED-1206
 LEDV
$endlist
$component D1,15
 LED-3MM
 LED-5MM
 LED-10MM
 LED-0603
 LED-0805
 LED-1206
 LEDV
$endlist
$component D2,0
 LED-3MM
 LED-5MM
 LED-10MM
 LED-0603
 LED-0805
 LED-1206
 LEDV
$endlist
$component D2,1
 LED-3MM
 LED-5MM
 LED-10MM
 LED-0603
 LED-0805
 LED-1206
 LEDV
$endlist
$component D2,2
 LED-3MM
 LED-5MM
 LED-10MM
 LED-0603
 LED-0805
 LED-1206
 LEDV
$endlist
$component D2,3
 LED-3MM
 LED-5MM
 LED-10MM
 LED-0603
 LED-0805
 LED-1206
 LEDV
$endlist
$component D2,4
 LED-3MM
 LED-5MM
 LED-10MM
 LED-0603
 LED-0805
 LED-1206
 LEDV
$endlist
$component D2,5
 LED-3MM
 LED-5MM
 LED-10MM
 LED-0603
 LED-0805
 LED-1206
 LEDV
$endlist
$component D2,6
 LED-3MM
 LED-5MM
 LED-10MM
 LED-0603
 LED-0805
 LED-1206
 LEDV
$endlist
$component D2,7
 LED-3MM
 LED-5MM
 LED-10MM
 LED-0603
 LED-0805
 LED-1206
 LEDV
$endlist
$component D2,8
 LED-3MM
 LED-5MM
 LED-10MM
 LED-0603
 LED-0805
 LED-1206
 LEDV
$endlist
$component D2,9
 LED-3MM
 LED-5MM
 LED-10MM
 LED-0603
 LED-0805
 LED-1206
 LEDV
$endlist
$component D2,10
 LED-3MM
 LED-5MM
 LED-10MM
 LED-0603
 LED-0805
 LED-1206
 LEDV
$endlist
$component D2,11
 LED-3MM
 LED-5MM
 LED-10MM
 LED-0603
 LED-0805
 LED-1206
 LEDV
$endlist
$component D2,12
 LED-3MM
 LED-5MM
 LED-10MM
 LED-0603
 LED-0805
 LED-1206
 LEDV
$endlist
$component D2,13
 LED-3MM
 LED-5MM
 LED-10MM
 LED-0603
 LED-0805
 LED-1206
 LEDV
$endlist
$component D2,14
 LED-3MM
 LED-5MM
 LED-10MM
 LED-0603
 LED-0805
 LED-1206
 LEDV
$endlist
$component D2,15
 LED-3MM
 LED-5MM
 LED-10MM
 LED-0603
 LED-0805
 LED-1206
 LEDV
$endlist
$component D3,0
 LED-3MM
 LED-5MM
 LED-10MM
 LED-0603
 LED-0805
 LED-1206
 LEDV
$endlist
$component D3,1
 LED-3MM
 LED-5MM
 LED-10MM
 LED-0603
 LED-0805
 LED-1206
 LEDV
$endlist
$component D3,2
 LED-3MM
 LED-5MM
 LED-10MM
 LED-0603
 LED-0805
 LED-1206
 LEDV
$endlist
$component D3,3
 LED-3MM
 LED-5MM
 LED-10MM
 LED-0603
 LED-0805
 LED-1206
 LEDV
$endlist
$component D3,4
 LED-3MM
 LED-5MM
 LED-10MM
 LED-0603
 LED-0805
 LED-1206
 LEDV
$endlist
$component D3,5
 LED-3MM
 LED-5MM
 LED-10MM
 LED-0603
 LED-0805
 LED-1206
 LEDV
$endlist
$component D3,6
 LED-3MM
 LED-5MM
 LED-10MM
 LED-0603
 LED-0805
 LED-1206
 LEDV
$endlist
$component D3,7
 LED-3MM
 LED-5MM
 LED-10MM
 LED-0603
 LED-0805
 LED-1206
 LEDV
$endlist
$component D3,8
 LED-3MM
 LED-5MM
 LED-10MM
 LED-0603
 LED-0805
 LED-1206
 LEDV
$endlist
$component D3,9
 LED-3MM
 LED-5MM
 LED-10MM
 LED-0603
 LED-0805
 LED-1206
 LEDV
$endlist
$component D3,10
 LED-3MM
 LED-5MM
 LED-10MM
 LED-0603
 LED-0805
 LED-1206
 LEDV
$endlist
$component D3,11
 LED-3MM
 LED-5MM
 LED-10MM
 LED-0603
 LED-0805
 LED-1206
 LEDV
$endlist
$component D3,12
 LED-3MM
 LED-5MM
 LED-10MM
 LED-0603
 LED-0805
 LED-1206
 LEDV
$endlist
$component D3,13
 LED-3MM
 LED-5MM
 LED-10MM
 LED-0603
 LED-0805
 LED-1206
 LEDV
$endlist
$component D3,14
 LED-3MM
 LED-5MM
 LED-10MM
 LED-0603
 LED-0805
 LED-1206
 LEDV
$endlist
$component D3,15
 LED-3MM
 LED-5MM
 LED-10MM
 LED-0603
 LED-0805
 LED-1206
 LEDV
$endlist
$component D4,0
 LED-3MM
 LED-5MM
 LED-10MM
 LED-0603
 LED-0805
 LED-1206
 LEDV
$endlist
$component D4,1
 LED-3MM
 LED-5MM
 LED-10MM
 LED-0603
 LED-0805
 LED-1206
 LEDV
$endlist
$component D4,2
 LED-3MM
 LED-5MM
 LED-10MM
 LED-0603
 LED-0805
 LED-1206
 LEDV
$endlist
$component D4,3
 LED-3MM
 LED-5MM
 LED-10MM
 LED-0603
 LED-0805
 LED-1206
 LEDV
$endlist
$component D4,4
 LED-3MM
 LED-5MM
 LED-10MM
 LED-0603
 LED-0805
 LED-1206
 LEDV
$endlist
$component D4,5
 LED-3MM
 LED-5MM
 LED-10MM
 LED-0603
 LED-0805
 LED-1206
 LEDV
$endlist
$component D4,6
 LED-3MM
 LED-5MM
 LED-10MM
 LED-0603
 LED-0805
 LED-1206
 LEDV
$endlist
$component D4,7
 LED-3MM
 LED-5MM
 LED-10MM
 LED-0603
 LED-0805
 LED-1206
 LEDV
$endlist
$component D4,8
 LED-3MM
 LED-5MM
 LED-10MM
 LED-0603
 LED-0805
 LED-1206
 LEDV
$endlist
$component D4,9
 LED-3MM
 LED-5MM
 LED-10MM
 LED-0603
 LED-0805
 LED-1206
 LEDV
$endlist
$component D4,10
 LED-3MM
 LED-5MM
 LED-10MM
 LED-0603
 LED-0805
 LED-1206
 LEDV
$endlist
$component D4,11
 LED-3MM
 LED-5MM
 LED-10MM
 LED-0603
 LED-0805
 LED-1206
 LEDV
$endlist
$component D4,12
 LED-3MM
 LED-5MM
 LED-10MM
 LED-0603
 LED-0805
 LED-1206
 LEDV
$endlist
$component D4,13
 LED-3MM
 LED-5MM
 LED-10MM
 LED-0603
 LED-0805
 LED-1206
 LEDV
$endlist
$component D4,14
 LED-3MM
 LED-5MM
 LED-10MM
 LED-0603
 LED-0805
 LED-1206
 LEDV
$endlist
$component D4,15
 LED-3MM
 LED-5MM
 LED-10MM
 LED-0603
 LED-0805
 LED-1206
 LEDV
$endlist
$component D5,0
 LED-3MM
 LED-5MM
 LED-10MM
 LED-0603
 LED-0805
 LED-1206
 LEDV
$endlist
$component D5,1
 LED-3MM
 LED-5MM
 LED-10MM
 LED-0603
 LED-0805
 LED-1206
 LEDV
$endlist
$component D5,2
 LED-3MM
 LED-5MM
 LED-10MM
 LED-0603
 LED-0805
 LED-1206
 LEDV
$endlist
$component D5,3
 LED-3MM
 LED-5MM
 LED-10MM
 LED-0603
 LED-0805
 LED-1206
 LEDV
$endlist
$component D5,4
 LED-3MM
 LED-5MM
 LED-10MM
 LED-0603
 LED-0805
 LED-1206
 LEDV
$endlist
$component D5,5
 LED-3MM
 LED-5MM
 LED-10MM
 LED-0603
 LED-0805
 LED-1206
 LEDV
$endlist
$component D5,6
 LED-3MM
 LED-5MM
 LED-10MM
 LED-0603
 LED-0805
 LED-1206
 LEDV
$endlist
$component D5,7
 LED-3MM
 LED-5MM
 LED-10MM
 LED-0603
 LED-0805
 LED-1206
 LEDV
$endlist
$component D5,8
 LED-3MM
 LED-5MM
 LED-10MM
 LED-0603
 LED-0805
 LED-1206
 LEDV
$endlist
$component D5,9
 LED-3MM
 LED-5MM
 LED-10MM
 LED-0603
 LED-0805
 LED-1206
 LEDV
$endlist
$component D5,10
 LED-3MM
 LED-5MM
 LED-10MM
 LED-0603
 LED-0805
 LED-1206
 LEDV
$endlist
$component D5,11
 LED-3MM
 LED-5MM
 LED-10MM
 LED-0603
 LED-0805
 LED-1206
 LEDV
$endlist
$component D5,12
 LED-3MM
 LED-5MM
 LED-10MM
 LED-0603
 LED-0805
 LED-1206
 LEDV
$endlist
$component D5,13
 LED-3MM
 LED-5MM
 LED-10MM
 LED-0603
 LED-0805
 LED-1206
 LEDV
$endlist
$component D5,14
 LED-3MM
 LED-5MM
 LED-10MM
 LED-0603
 LED-0805
 LED-1206
 LEDV
$endlist
$component D5,15
 LED-3MM
 LED-5MM
 LED-10MM
 LED-0603
 LED-0805
 LED-1206
 LEDV
$endlist
$endfootprintlist
}
