# Supplementary material for: Fly Stampede 2.0: A Next Generation Optomotor Assay for Walking Behavior in Drosophila Melanogaster
Source: Front Mol Neurosci. 2016 Dec 27;9:148. doi: 10.3389/fnmol.2016.00148 (PMC5214522; doi:10.3389/fnmol.2016.00148)
Supplement: Supplementary file 1 [file Software.zip › Master Folder for Fly Stampede Software_43MB/Fly Stampede Design Files /Infrared backlight/hallway_backlight.pro]

update=Mon 25 Jul 2011 04:05:37 PM PDT
last_client=cvpcb
[general]
version=1
RootSch=hallway_backlight.sch
BoardNm=hallway_backlight.brd
[pcbnew]
version=1
PadDrlX=320
PadDimH=600
PadDimV=600
ViaDiam=450
ViaDril=250
ViaAltD=250
MViaDia=200
MViaDrl=80
Isol=60
Countlayer=2
Lpiste=170
RouteTo=15
RouteBo=0
TypeVia=3
Segm45=1
Racc45=1
SgPcb45=1
TxtPcbV=800
TxtPcbH=600
TxtModV=600
TxtModH=600
TxtModW=120
HPGLnum=1
HPGdiam=15
HPGLSpd=20
HPGLrec=2
HPGLorg=0
VEgarde=100
DrawLar=150
EdgeLar=150
TxtLar=120
MSegLar=150
WpenSer=10
[pcbnew/libraries]
LibDir=
LibName1=./hallway_backlight
LibName2=sockets
LibName3=connect
LibName4=discret
LibName5=pin_array
LibName6=divers
LibName7=libcms
LibName8=display
LibName9=valves
LibName10=led
LibName11=dip_sockets
[cvpcb]
version=1
NetIExt=.net
[cvpcb/libraries]
EquName1=devcms
[common]
NetDir=
