# Supplementary material for: Fly Stampede 2.0: A Next Generation Optomotor Assay for Walking Behavior in Drosophila Melanogaster
Source: Front Mol Neurosci. 2016 Dec 27;9:148. doi: 10.3389/fnmol.2016.00148 (PMC5214522; doi:10.3389/fnmol.2016.00148)
Supplement: Supplementary file 1 [file Software.zip › Master Folder for Fly Stampede Software_43MB/Fly Stampede Design Files /Infrared backlight/python_tools/make_led_array.py]

from led_schem_array import LEDSchemArray

params = {
         'name'              : 'hallway_backlight',
         'numSeries'         : 16, 
         'numParallel'       : 6,
         'upperLeft'         : (2500,1000),
         'spacing'           : (600,400), 
         'annotationOffset'  : (0,-100), 
         'labelOffset'       : (0,100), 
         'stubLength'        : 300,
         'module'            : 'VSMG3700',
         }

ledSchemArray = LEDSchemArray(params)
ledSchemArray.write()
