# Supplementary material for: Fly Stampede 2.0: A Next Generation Optomotor Assay for Walking Behavior in Drosophila Melanogaster
Source: Front Mol Neurosci. 2016 Dec 27;9:148. doi: 10.3389/fnmol.2016.00148 (PMC5214522; doi:10.3389/fnmol.2016.00148)
Supplement: Supplementary file 1 [file Software.zip › Master Folder for Fly Stampede Software_43MB/Fly Stampede Design Files /mechanics/backlight.py]

"""
CAD model for backlighting
"""

from py2scad import *
from part import Part

class Backlight(Part):

    def make(self):
        length = self.params['length']
        width = self.params['width']
        thickness = self.params['thickness']
        hole_diam = self.params['mount_hole_diam']
        space_x = self.params['mount_hole_space']

        # Create backlight plate and mounting holes
        self.part = Cube(size=(length,width,thickness))
        hole_r = 0.5*hole_diam
        cut_cyl_base = Cylinder(h=2*thickness, r1=hole_r, r2=hole_r)
        for i in (-1,1):
            pos_x = i*0.5*space_x
            cut_cyl = Translate(cut_cyl_base,v=(pos_x, 0, 0))
            self.part = Difference([self.part,cut_cyl])

# -----------------------------------------------------------------------------
if __name__ == '__main__':

    import params
    part = Backlight(**params.backlight)
    prog = SCAD_Prog()
    prog.fn = 50
    prog.add(part)
    prog.write('backlight.scad')
