# Supplementary material for: Fly Stampede 2.0: A Next Generation Optomotor Assay for Walking Behavior in Drosophila Melanogaster
Source: Front Mol Neurosci. 2016 Dec 27;9:148. doi: 10.3389/fnmol.2016.00148 (PMC5214522; doi:10.3389/fnmol.2016.00148)
Supplement: Supplementary file 1 [file Software.zip › Master Folder for Fly Stampede Software_43MB/Fly Stampede Design Files /mechanics/camera_plate.py]

"""
CAD model for camera mounting plate.
"""
from py2scad import *
from part import Part

class Camera_Plate(Part):

    def make(self):
        # Extract parameters
        length = self.params['length']
        width = self.params['width']
        thickness = self.params['thickness']
        mount_hole_diam = self.params['mount_hole_diam']
        mount_hole_x_space = self.params['mount_hole_x_space']
        mount_hole_y_space = self.params['mount_hole_y_space']
        camera_mount_hole_diam = self.params['camera_mount_hole_diam']
        camera_mount_x_space = self.params['camera_mount_x_space']
        camera_mount_y_space = self.params['camera_mount_y_space']

        # Create holes for plate
        hole_list = []
        for i in (-1,1):
            for j in (-1,1):
                pos_x = i*0.5*mount_hole_x_space
                pos_y = j*0.5*mount_hole_y_space
                hole_list.append((pos_x, pos_y, mount_hole_diam))

        # Create holes for mounting camera
        for i in (-1,1):
            for j in (-1,1):
                pos_x = i*0.5*camera_mount_x_space
                pos_y = j*0.5*camera_mount_y_space
                hole_list.append((pos_x,pos_y,camera_mount_hole_diam))

        # Create part
        self.part = plate_w_holes(length,width,thickness,hole_list)


# -----------------------------------------------------------------------------
if __name__ == '__main__':

    import params
    part = Camera_Plate(**params.camera_plate)
    prog = SCAD_Prog()
    prog.fn = 50
    prog.add(part)
    prog.write('camera_plate.scad')

    part.projection()
    refCube = Cube(size=(INCH2MM,INCH2MM,INCH2MM)) 
    y_shift = 0.5*params.camera_plate['width'] 
    y_shift += params.camera_plate['thickness'] 
    y_shift += 0.5*INCH2MM 
    refCube = Translate(refCube,v=(0,y_shift,0))
    refCube = Projection(refCube)
    prog = SCAD_Prog()
    prog.fn = 50
    prog.add(part)
    prog.add(refCube)
    prog.write('camera_plate_projection.scad')
