# Supplementary material for: Fly Stampede 2.0: A Next Generation Optomotor Assay for Walking Behavior in Drosophila Melanogaster
Source: Front Mol Neurosci. 2016 Dec 27;9:148. doi: 10.3389/fnmol.2016.00148 (PMC5214522; doi:10.3389/fnmol.2016.00148)
Supplement: Supplementary file 1 [file Software.zip › Master Folder for Fly Stampede Software_43MB/Fly Stampede Design Files /mechanics/header.py]

"""
CAD model of header for panels pcb
"""
from py2scad import *
from part import Part

class Header(Part):

    def make(self):
        length = self.params['length']
        height = self.params['height']
        width = self.params['width']
        self.part = Cube(size=(length,width, height))

# -----------------------------------------------------------------------------
if __name__ == '__main__':

    import params
    part = Header(**params.header)
    prog = SCAD_Prog()
    prog.fn = 50
    prog.add(part)
    prog.write('header.scad')
