# Supplementary material for: Fly Stampede 2.0: A Next Generation Optomotor Assay for Walking Behavior in Drosophila Melanogaster
Source: Front Mol Neurosci. 2016 Dec 27;9:148. doi: 10.3389/fnmol.2016.00148 (PMC5214522; doi:10.3389/fnmol.2016.00148)
Supplement: Supplementary file 1 [file Software.zip › Master Folder for Fly Stampede Software_43MB/Fly Stampede Design Files /mechanics/part.py]

"""
Base class for makeing parts
"""
import os
from py2scad import *

class Part(object):

    def __init__(self, **kwargs):
        self.params = kwargs
        self.make()

    def __str__(self):
        if self.part:
            return self.part.__str__()
        else:
            return ''

    def make(self):
        self.part = []

    def translate(self,v=(0,0,0)):
        self.part = Translate(self.part,v=v)

    def rotate(self,a=0,v=(1,0,0)):
        self.part = Rotate(self.part,a=a,v=v)

    def color(self,rgba=(0,0,0,0)):
        self.part = Color(self.part,rgba=rgba)

    def projection(self):
        self.part = Projection(self.part)

    def get_vconfig_obj(self,name):
        
        color = self.params['color'][0:3]
        opacity = self.params['color'][3]
        parameters = {
                'specular_power' : 0.8,
                'specular'       : 0.7,
                'diffuse'        : 0.7, 
                'color'          : color,
                'opacity'        : opacity, 
                } 
        obj = {'filename' : '%s.stl'%(name,), 'parameters' : parameters}
        return obj

    def convert2stl(self,name):
        scad_filename = 'temp.scad'
        stl_filename = '%s.stl'%(name,)

        # Create temporary scad file
        prog = SCAD_Prog()
        prog.fn = 50
        prog.add(self)
        prog.write(scad_filename)

        # Create stl file
        print 'writing %s'%(stl_filename,)
        os.system('openscad -s %s %s'%(stl_filename, scad_filename))

        # Remove scad file
        os.unlink(scad_filename)
