# Supplementary material for: Fly Stampede 2.0: A Next Generation Optomotor Assay for Walking Behavior in Drosophila Melanogaster
Source: Front Mol Neurosci. 2016 Dec 27;9:148. doi: 10.3389/fnmol.2016.00148 (PMC5214522; doi:10.3389/fnmol.2016.00148)
Supplement: Supplementary file 1 [file Software.zip › Master Folder for Fly Stampede Software_43MB/Fly Stampede Design Files /mechanics/stl_breadboard.py]

"""
Create stl part for the breadboard 

"""
import sys
from py2scad import * 
from breadboard import Breadboard

if __name__ == '__main__':
    import params
    part = Breadboard(params=params)
    if 'stl' in sys.argv[1:]:
        assem.convert2stl()
    if 'vconfig' in sys.argv[1:]:
        assem.write_vconfig('breadboard')
