# Supplementary material for: Fly Stampede 2.0: A Next Generation Optomotor Assay for Walking Behavior in Drosophila Melanogaster
Source: Front Mol Neurosci. 2016 Dec 27;9:148. doi: 10.3389/fnmol.2016.00148 (PMC5214522; doi:10.3389/fnmol.2016.00148)
Supplement: Supplementary file 1 [file Software.zip › Master Folder for Fly Stampede Software_43MB/Fly Stampede Design Files /panels_arena/$savepcb.000]

PCBNEW-BOARD Version 1 date Thu 04 Aug 2011 01:34:47 PM PDT

# Created by Pcbnew(2011-07-19)-testing

$GENERAL
encoding utf-8
LayerCount 2
Ly 1FFF8001
EnabledLayers 1FFF8001
Links 86
NoConn 0
Di 9740 20779 150260 36403
Ndraw 4
Ntrack 378
Nzone 0
BoardThickness 630
Nmodule 20
Nnets 14
$EndGENERAL

$SHEETDESCR
Sheet User 17000 8000
Title "Hallway Panels Arena"
Date "4 aug 2011"
Rev "1.0"
Comp "IO Rodeo Inc."
Comment1 ""
Comment2 ""
Comment3 ""
Comment4 ""
$EndSHEETDESCR

$SETUP
InternalUnit 0.000100 INCH
Layers 2
Layer[0] Copper signal
Layer[15] Component signal
TrackWidth 80
TrackClearence 100
ZoneClearence 200
TrackMinWidth 80
DrawSegmWidth 150
EdgeSegmWidth 150
ViaSize 350
ViaDrill 250
ViaMinSize 350
ViaMinDrill 200
MicroViaSize 200
MicroViaDrill 50
MicroViasAllowed 0
MicroViaMinSize 200
MicroViaMinDrill 50
TextPcbWidth 120
TextPcbSize 600 800
EdgeModWidth 150
TextModSize 600 600
TextModWidth 120
PadSize 600 600
PadDrill 320
Pad2MaskClearance 100
AuxiliaryAxisOrg 0 0
PcbPlotParams (pcbplotparams (layerselection 3178497) (usegerberextensions true) (excludeedgelayer true) (linewidth 60) (plotframeref false) (viasonmask false) (mode 1) (useauxorigin false) (hpglpennumber 1) (hpglpenspeed 20) (hpglpendiameter 15) (hpglpenoverlay 0) (pscolor true) (psnegative false) (psa4output false) (plotreference true) (plotvalue true) (plotothertext true) (plotinvisibletext false) (padsonsilk false) (subtractmaskfromsilk false) (outputformat 1) (mirror false) (drillshape 1) (scaleselection 1) (outputdirectory ""))
$EndSETUP

$EQUIPOT
Na 0 ""
St ~
$EndEQUIPOT
$EQUIPOT
Na 1 "/5V"
St ~
$EndEQUIPOT
$EQUIPOT
Na 2 "/SCL"
St ~
$EndEQUIPOT
$EQUIPOT
Na 3 "/SCL0"
St ~
$EndEQUIPOT
$EQUIPOT
Na 4 "/SCL1"
St ~
$EndEQUIPOT
$EQUIPOT
Na 5 "/SCL2"
St ~
$EndEQUIPOT
$EQUIPOT
Na 6 "/SCL3"
St ~
$EndEQUIPOT
$EQUIPOT
Na 7 "/SDA"
St ~
$EndEQUIPOT
$EQUIPOT
Na 8 "/SDA0"
St ~
$EndEQUIPOT
$EQUIPOT
Na 9 "/SDA1"
St ~
$EndEQUIPOT
$EQUIPOT
Na 10 "/SDA2"
St ~
$EndEQUIPOT
$EQUIPOT
Na 11 "/SDA3"
St ~
$EndEQUIPOT
$EQUIPOT
Na 12 "GND"
St ~
$EndEQUIPOT
$EQUIPOT
Na 13 "N-000002"
St ~
$EndEQUIPOT
$NCLASS
Name "Default"
Desc "This is the default net class."
Clearance 100
TrackWidth 80
ViaDia 350
ViaDrill 250
uViaDia 200
uViaDrill 50
AddNet ""
AddNet "/5V"
AddNet "/SCL"
AddNet "/SCL0"
AddNet "/SCL1"
AddNet "/SCL2"
AddNet "/SCL3"
AddNet "/SDA"
AddNet "/SDA0"
AddNet "/SDA1"
AddNet "/SDA2"
AddNet "/SDA3"
AddNet "GND"
AddNet "N-000002"
$EndNCLASS
$MODULE DB9_M09
Po 16800 30000 2700 15 4D1A7CB2 4E2F54C5 ~~
Li DB9_M09
Cd SUB-D
Kw SUB-D
Sc 4E2F54C5
AR /4E2F54C5
Op 0 0 0
At VIRTUAL 
T0 4850 -1750 600 600 2700 120 N V 21 N "J2"
T1 -4900 -2000 600 600 2700 120 N I 21 N "DB9"
DS 3800 4200 3900 4200 80 21
DS 3900 4200 3900 3250 80 21
DS 3800 3250 3900 3250 80 21
DS 3800 4200 3800 3250 80 21
DS -3900 4200 -3800 4200 80 21
DS -3800 4200 -3800 3250 80 21
DS -3900 3250 -3800 3250 80 21
DS -3900 4200 -3900 3250 80 21
DS 4730 3000 5130 3000 80 21
DS 5130 3000 5130 2350 80 21
DS 4730 2350 5130 2350 80 21
DS 4730 3000 4730 2350 80 21
DS -5130 3000 -4730 3000 80 21
DS -4730 3000 -4730 2350 80 21
DS -5130 2350 -4730 2350 80 21
DS -5130 3000 -5130 2350 80 21
DS -3650 3000 3650 3000 80 21
DS 3650 3000 3650 2700 80 21
DS -3650 2700 3650 2700 80 21
DS -3650 3000 -3650 2700 80 21
DS -6100 4600 6100 4600 80 21
DS 6100 4600 6100 4400 80 21
DS -6100 4400 6100 4400 80 21
DS -6100 4600 -6100 4400 80 21
DS -2320 2700 -2000 2700 80 21
DS -2000 2700 -2000 -150 80 21
DS -2320 -150 -2000 -150 80 21
DS -2320 2700 -2320 -150 80 21
DS -1780 2700 -1460 2700 80 21
DS -1460 2700 -1460 850 80 21
DS -1780 850 -1460 850 80 21
DS -1780 2700 -1780 850 80 21
DS -1240 2700 -920 2700 80 21
DS -920 2700 -920 -150 80 21
DS -1240 -150 -920 -150 80 21
DS -1240 2700 -1240 -150 80 21
DS -700 2700 -380 2700 80 21
DS -380 2700 -380 850 80 21
DS -700 850 -380 850 80 21
DS -700 2700 -700 850 80 21
DS -160 2700 160 2700 80 21
DS 160 2700 160 -150 80 21
DS -160 -150 160 -150 80 21
DS -160 2700 -160 -150 80 21
DS 380 2700 700 2700 80 21
DS 700 2700 700 850 80 21
DS 380 850 700 850 80 21
DS 380 2700 380 850 80 21
DS 920 2700 1240 2700 80 21
DS 1240 2700 1240 -150 80 21
DS 920 -150 1240 -150 80 21
DS 920 2700 920 -150 80 21
DS 1460 2700 1780 2700 80 21
DS 1780 2700 1780 850 80 21
DS 1460 850 1780 850 80 21
DS 1460 2700 1460 850 80 21
DS 2000 2700 2320 2700 80 21
DS 2320 2700 2320 -150 80 21
DS 2000 -150 2320 -150 80 21
DS 2000 2700 2000 -150 80 21
DS 3250 6899 3150 6899 60 21
DS 3300 4600 3300 6700 60 21
DS 3300 4600 -3300 4600 60 21
DS -3300 4600 -3300 6700 60 21
DS 6100 3000 4100 3000 60 21
DS 6100 3000 6100 4200 60 21
DS 6100 3000 6100 2950 60 21
DS 6100 4200 5100 4200 60 21
DS 6100 4200 6100 4400 60 21
DS 6100 4400 6100 4600 60 21
DS -6100 4600 -6100 4400 60 21
DS -6100 4400 -6100 4200 60 21
DS -6100 4200 -6100 3000 60 21
DS -6100 3000 -6100 2950 60 21
DS 5100 4100 4100 4100 60 21
DS 6100 4400 5100 4400 60 21
DS 5100 4400 4100 4400 60 21
DS 5100 4200 5100 4400 60 21
DS 5100 4200 5100 4100 60 21
DS 4100 4100 4100 4200 60 21
DS 4100 4200 4100 4400 60 21
DS 6100 2950 4100 2950 60 21
DS 4100 2950 4100 3000 60 21
DS 4100 4200 4050 4200 60 21
DS 4050 4200 -4050 4200 60 21
DS 4100 3000 3750 3000 60 21
DS 3750 3000 3650 3000 60 21
DS 4050 3250 4050 4200 60 21
DS 3650 3000 3650 2700 60 21
DS 3650 3000 -3650 3000 60 21
DS 3650 2700 -3650 2700 60 21
DS -3650 3000 -3650 2700 60 21
DS -3650 3000 -3750 3000 60 21
DS -3750 3000 -3800 3000 60 21
DS -3800 3000 -4100 3000 60 21
DS -4100 2950 -6100 2950 60 21
DS -5100 4200 -5100 4400 60 21
DS -5100 4200 -6100 4200 60 21
DS -5100 4400 -6100 4400 60 21
DS -4100 4100 -5100 4100 60 21
DS -5100 4200 -5100 4100 60 21
DS 4100 4400 -4100 4400 60 21
DS -4100 4400 -5100 4400 60 21
DS -4100 4100 -4100 4200 60 21
DS -4100 4200 -4100 4400 60 21
DS -4050 3250 -4050 4200 60 21
DS -4050 4200 -4100 4200 60 21
DS 5850 -1250 6100 -1000 60 21
DS 6100 -1000 6100 2950 60 21
DS 3950 -1250 5850 -1250 60 21
DS 3950 -1250 3750 -1050 60 21
DS 3750 -1050 3750 3000 60 21
DS -3750 -1050 -3750 3000 60 21
DS -3750 -1050 -3950 -1250 60 21
DS -3950 -1250 -5900 -1250 60 21
DS -5900 -1250 -6100 -1050 60 21
DS -6100 -1050 -6100 2950 60 21
DS -2000 5500 -1100 5500 60 21
DS -1100 5500 -1100 6400 60 21
DS -1100 6400 -1250 6400 60 21
DS -1250 6400 -1250 5649 60 21
DS -1250 5649 -1850 5649 60 21
DS -1850 5649 -1850 6400 60 21
DS -1850 6400 -2000 6400 60 21
DS -2000 6400 -2000 5500 60 21
DS -450 5500 450 5500 60 21
DS 450 5500 450 6400 60 21
DS 450 6400 300 6400 60 21
DS 300 6400 300 5649 60 21
DS 300 5649 -300 5649 60 21
DS -300 5649 -300 6400 60 21
DS -300 6400 -450 6400 60 21
DS -450 6400 -450 5500 60 21
DS 1100 5500 2000 5500 60 21
DS 2000 5500 2000 6400 60 21
DS 2000 6400 1850 6400 60 21
DS 1850 6400 1850 5649 60 21
DS 1850 5649 1250 5649 60 21
DS 1250 5649 1250 6400 60 21
DS 1250 6400 1100 6400 60 21
DS 1100 6400 1100 5500 60 21
DS -4100 2950 -4100 3000 60 21
DS -4100 3000 -6100 3000 60 21
DS -3300 4600 -3700 4600 60 21
DS -3700 4600 -6100 4600 60 21
DS -3449 4850 -3449 6700 60 21
DS 6100 4600 3700 4600 60 21
DS 3700 4600 3300 4600 60 21
DS 3449 4850 3449 6700 60 21
DS -3150 4800 -3150 6899 60 21
DS -3150 6899 -3250 6899 60 21
DS 3150 4800 3150 6899 60 21
DS 3150 6899 -3150 6899 60 21
DS 0 -450 0 -50 320 21
DS 1080 -450 1080 -50 320 21
DS 2160 -450 2160 -50 320 21
DS 1620 550 1620 950 320 21
DS 540 550 540 950 320 21
DS -540 550 -540 950 320 21
DS -1080 -450 -1080 -50 320 21
DS -1620 550 -1620 950 320 21
DS -2160 -450 -2160 -50 320 21
DC 4930 0 5255 325 60 21
DC -4930 0 -5255 325 60 21
DA 3250 6700 3449 6700 900 60 21
DA -3250 6700 -3250 6899 900 60 21
DA 3800 3250 3800 3000 900 60 21
DA -3800 3250 -4050 3250 900 60 21
DA -3700 4850 -3700 4600 900 60 21
DA 3700 4850 3449 4850 900 60 21
T2 -3000 -250 500 500 6300 50 N V 21 N "1"
T2 2849 -250 500 500 6300 50 N V 21 N "5"
T2 2849 750 500 500 6300 50 N V 21 N "9"
T2 -3000 800 500 500 6300 50 N V 21 N "6"
T2 -2500 3500 600 600 2700 120 N I 21 N "M09"
$PAD
Sh "1" C 600 600 0 0 2700
Dr 400 0 0
At STD N 00F0FFFF
Ne 4 "/SCL1"
Po -2160 -500
$EndPAD
$PAD
Sh "2" C 600 600 0 0 2700
Dr 400 0 0
At STD N 00F0FFFF
Ne 9 "/SDA1"
Po -1080 -500
$EndPAD
$PAD
Sh "3" C 600 600 0 0 2700
Dr 400 0 0
At STD N 00F0FFFF
Ne 5 "/SCL2"
Po 0 -500
$EndPAD
$PAD
Sh "4" C 600 600 0 0 2700
Dr 400 0 0
At STD N 00F0FFFF
Ne 10 "/SDA2"
Po 1080 -500
$EndPAD
$PAD
Sh "5" C 600 600 0 0 2700
Dr 400 0 0
At STD N 00F0FFFF
Ne 12 "GND"
Po 2160 -500
$EndPAD
$PAD
Sh "6" C 600 600 0 0 2700
Dr 400 0 0
At STD N 00F0FFFF
Ne 3 "/SCL0"
Po -1620 500
$EndPAD
$PAD
Sh "7" C 600 600 0 0 2700
Dr 400 0 0
At STD N 00F0FFFF
Ne 6 "/SCL3"
Po -540 500
$EndPAD
$PAD
Sh "8" C 600 600 0 0 2700
Dr 400 0 0
At STD N 00F0FFFF
Ne 8 "/SDA0"
Po 540 500
$EndPAD
$PAD
Sh "9" C 600 600 0 0 2700
Dr 400 0 0
At STD N 00F0FFFF
Ne 11 "/SDA3"
Po 1620 500
$EndPAD
$PAD
Sh "" C 2000 2000 0 0 2700
Dr 1300 0 0
At STD N 0000FFFF
Ne 0 ""
Po -4930 0
$EndPAD
$PAD
Sh "" C 2000 2000 0 0 2700
Dr 1300 0 0
At STD N 0000FFFF
Ne 0 ""
Po 4930 0
$EndPAD
$EndMODULE  DB9_M09
$MODULE DB9_M09
Po 143200 30000 900 15 4D1A7CB2 4E2F5712 ~~
Li DB9_M09
Cd SUB-D
Kw SUB-D
Sc 4E2F5712
AR /4E2F5712
Op 0 0 0
At VIRTUAL 
T0 4850 -1750 600 600 900 120 N V 21 N "J1"
T1 -4900 -2000 600 600 900 120 N I 21 N "DB9"
DS 3800 4200 3900 4200 80 21
DS 3900 4200 3900 3250 80 21
DS 3800 3250 3900 3250 80 21
DS 3800 4200 3800 3250 80 21
DS -3900 4200 -3800 4200 80 21
DS -3800 4200 -3800 3250 80 21
DS -3900 3250 -3800 3250 80 21
DS -3900 4200 -3900 3250 80 21
DS 4730 3000 5130 3000 80 21
DS 5130 3000 5130 2350 80 21
DS 4730 2350 5130 2350 80 21
DS 4730 3000 4730 2350 80 21
DS -5130 3000 -4730 3000 80 21
DS -4730 3000 -4730 2350 80 21
DS -5130 2350 -4730 2350 80 21
DS -5130 3000 -5130 2350 80 21
DS -3650 3000 3650 3000 80 21
DS 3650 3000 3650 2700 80 21
DS -3650 2700 3650 2700 80 21
DS -3650 3000 -3650 2700 80 21
DS -6100 4600 6100 4600 80 21
DS 6100 4600 6100 4400 80 21
DS -6100 4400 6100 4400 80 21
DS -6100 4600 -6100 4400 80 21
DS -2320 2700 -2000 2700 80 21
DS -2000 2700 -2000 -150 80 21
DS -2320 -150 -2000 -150 80 21
DS -2320 2700 -2320 -150 80 21
DS -1780 2700 -1460 2700 80 21
DS -1460 2700 -1460 850 80 21
DS -1780 850 -1460 850 80 21
DS -1780 2700 -1780 850 80 21
DS -1240 2700 -920 2700 80 21
DS -920 2700 -920 -150 80 21
DS -1240 -150 -920 -150 80 21
DS -1240 2700 -1240 -150 80 21
DS -700 2700 -380 2700 80 21
DS -380 2700 -380 850 80 21
DS -700 850 -380 850 80 21
DS -700 2700 -700 850 80 21
DS -160 2700 160 2700 80 21
DS 160 2700 160 -150 80 21
DS -160 -150 160 -150 80 21
DS -160 2700 -160 -150 80 21
DS 380 2700 700 2700 80 21
DS 700 2700 700 850 80 21
DS 380 850 700 850 80 21
DS 380 2700 380 850 80 21
DS 920 2700 1240 2700 80 21
DS 1240 2700 1240 -150 80 21
DS 920 -150 1240 -150 80 21
DS 920 2700 920 -150 80 21
DS 1460 2700 1780 2700 80 21
DS 1780 2700 1780 850 80 21
DS 1460 850 1780 850 80 21
DS 1460 2700 1460 850 80 21
DS 2000 2700 2320 2700 80 21
DS 2320 2700 2320 -150 80 21
DS 2000 -150 2320 -150 80 21
DS 2000 2700 2000 -150 80 21
DS 3250 6899 3150 6899 60 21
DS 3300 4600 3300 6700 60 21
DS 3300 4600 -3300 4600 60 21
DS -3300 4600 -3300 6700 60 21
DS 6100 3000 4100 3000 60 21
DS 6100 3000 6100 4200 60 21
DS 6100 3000 6100 2950 60 21
DS 6100 4200 5100 4200 60 21
DS 6100 4200 6100 4400 60 21
DS 6100 4400 6100 4600 60 21
DS -6100 4600 -6100 4400 60 21
DS -6100 4400 -6100 4200 60 21
DS -6100 4200 -6100 3000 60 21
DS -6100 3000 -6100 2950 60 21
DS 5100 4100 4100 4100 60 21
DS 6100 4400 5100 4400 60 21
DS 5100 4400 4100 4400 60 21
DS 5100 4200 5100 4400 60 21
DS 5100 4200 5100 4100 60 21
DS 4100 4100 4100 4200 60 21
DS 4100 4200 4100 4400 60 21
DS 6100 2950 4100 2950 60 21
DS 4100 2950 4100 3000 60 21
DS 4100 4200 4050 4200 60 21
DS 4050 4200 -4050 4200 60 21
DS 4100 3000 3750 3000 60 21
DS 3750 3000 3650 3000 60 21
DS 4050 3250 4050 4200 60 21
DS 3650 3000 3650 2700 60 21
DS 3650 3000 -3650 3000 60 21
DS 3650 2700 -3650 2700 60 21
DS -3650 3000 -3650 2700 60 21
DS -3650 3000 -3750 3000 60 21
DS -3750 3000 -3800 3000 60 21
DS -3800 3000 -4100 3000 60 21
DS -4100 2950 -6100 2950 60 21
DS -5100 4200 -5100 4400 60 21
DS -5100 4200 -6100 4200 60 21
DS -5100 4400 -6100 4400 60 21
DS -4100 4100 -5100 4100 60 21
DS -5100 4200 -5100 4100 60 21
DS 4100 4400 -4100 4400 60 21
DS -4100 4400 -5100 4400 60 21
DS -4100 4100 -4100 4200 60 21
DS -4100 4200 -4100 4400 60 21
DS -4050 3250 -4050 4200 60 21
DS -4050 4200 -4100 4200 60 21
DS 5850 -1250 6100 -1000 60 21
DS 6100 -1000 6100 2950 60 21
DS 3950 -1250 5850 -1250 60 21
DS 3950 -1250 3750 -1050 60 21
DS 3750 -1050 3750 3000 60 21
DS -3750 -1050 -3750 3000 60 21
DS -3750 -1050 -3950 -1250 60 21
DS -3950 -1250 -5900 -1250 60 21
DS -5900 -1250 -6100 -1050 60 21
DS -6100 -1050 -6100 2950 60 21
DS -2000 5500 -1100 5500 60 21
DS -1100 5500 -1100 6400 60 21
DS -1100 6400 -1250 6400 60 21
DS -1250 6400 -1250 5649 60 21
DS -1250 5649 -1850 5649 60 21
DS -1850 5649 -1850 6400 60 21
DS -1850 6400 -2000 6400 60 21
DS -2000 6400 -2000 5500 60 21
DS -450 5500 450 5500 60 21
DS 450 5500 450 6400 60 21
DS 450 6400 300 6400 60 21
DS 300 6400 300 5649 60 21
DS 300 5649 -300 5649 60 21
DS -300 5649 -300 6400 60 21
DS -300 6400 -450 6400 60 21
DS -450 6400 -450 5500 60 21
DS 1100 5500 2000 5500 60 21
DS 2000 5500 2000 6400 60 21
DS 2000 6400 1850 6400 60 21
DS 1850 6400 1850 5649 60 21
DS 1850 5649 1250 5649 60 21
DS 1250 5649 1250 6400 60 21
DS 1250 6400 1100 6400 60 21
DS 1100 6400 1100 5500 60 21
DS -4100 2950 -4100 3000 60 21
DS -4100 3000 -6100 3000 60 21
DS -3300 4600 -3700 4600 60 21
DS -3700 4600 -6100 4600 60 21
DS -3449 4850 -3449 6700 60 21
DS 6100 4600 3700 4600 60 21
DS 3700 4600 3300 4600 60 21
DS 3449 4850 3449 6700 60 21
DS -3150 4800 -3150 6899 60 21
DS -3150 6899 -3250 6899 60 21
DS 3150 4800 3150 6899 60 21
DS 3150 6899 -3150 6899 60 21
DS 0 -450 0 -50 320 21
DS 1080 -450 1080 -50 320 21
DS 2160 -450 2160 -50 320 21
DS 1620 550 1620 950 320 21
DS 540 550 540 950 320 21
DS -540 550 -540 950 320 21
DS -1080 -450 -1080 -50 320 21
DS -1620 550 -1620 950 320 21
DS -2160 -450 -2160 -50 320 21
DC 4930 0 5255 325 60 21
DC -4930 0 -5255 325 60 21
DA 3250 6700 3449 6700 900 60 21
DA -3250 6700 -3250 6899 900 60 21
DA 3800 3250 3800 3000 900 60 21
DA -3800 3250 -4050 3250 900 60 21
DA -3700 4850 -3700 4600 900 60 21
DA 3700 4850 3449 4850 900 60 21
T2 -3000 -250 500 500 4500 50 N V 21 N "1"
T2 2849 -250 500 500 4500 50 N V 21 N "5"
T2 2849 750 500 500 4500 50 N V 21 N "9"
T2 -3000 800 500 500 4500 50 N V 21 N "6"
T2 -2500 3500 600 600 900 120 N I 21 N "M09"
$PAD
Sh "1" C 600 600 0 0 900
Dr 400 0 0
At STD N 00F0FFFF
Ne 4 "/SCL1"
Po -2160 -500
$EndPAD
$PAD
Sh "2" C 600 600 0 0 900
Dr 400 0 0
At STD N 00F0FFFF
Ne 9 "/SDA1"
Po -1080 -500
$EndPAD
$PAD
Sh "3" C 600 600 0 0 900
Dr 400 0 0
At STD N 00F0FFFF
Ne 5 "/SCL2"
Po 0 -500
$EndPAD
$PAD
Sh "4" C 600 600 0 0 900
Dr 400 0 0
At STD N 00F0FFFF
Ne 10 "/SDA2"
Po 1080 -500
$EndPAD
$PAD
Sh "5" C 600 600 0 0 900
Dr 400 0 0
At STD N 00F0FFFF
Ne 12 "GND"
Po 2160 -500
$EndPAD
$PAD
Sh "6" C 600 600 0 0 900
Dr 400 0 0
At STD N 00F0FFFF
Ne 3 "/SCL0"
Po -1620 500
$EndPAD
$PAD
Sh "7" C 600 600 0 0 900
Dr 400 0 0
At STD N 00F0FFFF
Ne 6 "/SCL3"
Po -540 500
$EndPAD
$PAD
Sh "8" C 600 600 0 0 900
Dr 400 0 0
At STD N 00F0FFFF
Ne 8 "/SDA0"
Po 540 500
$EndPAD
$PAD
Sh "9" C 600 600 0 0 900
Dr 400 0 0
At STD N 00F0FFFF
Ne 11 "/SDA3"
Po 1620 500
$EndPAD
$PAD
Sh "" C 2000 2000 0 0 900
Dr 1300 0 0
At STD N 0000FFFF
Ne 0 ""
Po -4930 0
$EndPAD
$PAD
Sh "" C 2000 2000 0 0 900
Dr 1300 0 0
At STD N 0000FFFF
Ne 0 ""
Po 4930 0
$EndPAD
$EndMODULE  DB9_M09
$MODULE DCJACK_2PIN_HIGHCURRENT
Po 37500 23890 0 15 4E2F82DA 4E2F5B53 ~~
Li DCJACK_2PIN_HIGHCURRENT
Sc 4E2F5B53
AR /4E2F5B53
Op 0 0 0
T0 -3270 3150 600 600 900 120 N V 21 N "P6"
T1 3500 2750 600 600 900 120 N I 21 N "CONN_2"
DS -2750 0 2750 0 150 21
DS 2750 0 2750 5750 150 21
DS 2750 5750 -2750 5750 150 21
DS -2750 5750 -2750 0 150 21
$PAD
Sh "" C 760 760 0 0 0
Dr 630 0 0
At STD N 00E0FFFF
Ne 0 ""
Po 0 1180
$EndPAD
$PAD
Sh "2" C 1400 1400 0 0 0
Dr 1060 0 0
At STD N 00E0FFFF
Ne 12 "GND"
Po 0 2360
$EndPAD
$PAD
Sh "1" C 1600 1600 0 0 0
Dr 1240 0 0
At STD N 00E0FFFF
Ne 13 "N-000002"
Po 0 4720
$EndPAD
$PAD
Sh "" C 1400 1400 0 0 0
Dr 1060 0 0
At STD N 00E0FFFF
Ne 0 ""
Po -1770 1970
$EndPAD
$PAD
Sh "" C 1400 1400 0 0 0
Dr 1060 0 0
At STD N 00E0FFFF
Ne 0 ""
Po 1770 1970
$EndPAD
$EndMODULE  DCJACK_2PIN_HIGHCURRENT
$MODULE DCJACK_2PIN_HIGHCURRENT
Po 122500 23890 0 15 4E2F839A 4E2F5896 ~~
Li DCJACK_2PIN_HIGHCURRENT
Sc 4E2F5896
AR /4E2F5896
Op 0 0 0
T0 -3290 2870 600 600 900 120 N V 21 N "P3"
T1 3500 2750 600 600 900 120 N I 21 N "CONN_2"
DS -2750 0 2750 0 150 21
DS 2750 0 2750 5750 150 21
DS 2750 5750 -2750 5750 150 21
DS -2750 5750 -2750 0 150 21
$PAD
Sh "" C 760 760 0 0 0
Dr 630 0 0
At STD N 00E0FFFF
Ne 0 ""
Po 0 1180
$EndPAD
$PAD
Sh "2" C 1400 1400 0 0 0
Dr 1060 0 0
At STD N 00E0FFFF
Ne 12 "GND"
Po 0 2360
$EndPAD
$PAD
Sh "1" C 1600 1600 0 0 0
Dr 1240 0 0
At STD N 00E0FFFF
Ne 13 "N-000002"
Po 0 4720
$EndPAD
$PAD
Sh "" C 1400 1400 0 0 0
Dr 1060 0 0
At STD N 00E0FFFF
Ne 0 ""
Po -1770 1970
$EndPAD
$PAD
Sh "" C 1400 1400 0 0 0
Dr 1060 0 0
At STD N 00E0FFFF
Ne 0 ""
Po 1770 1970
$EndPAD
$EndMODULE  DCJACK_2PIN_HIGHCURRENT
$MODULE HEADER_5x2_LARGE
Po 131500 26000 0 15 4D13987B 4E2F57A6 ~~
Li HEADER_5x2_LARGE
Sc 4E2F57A6
AR /4E2F57A6
Op 0 0 0
T0 0 -2300 400 400 0 100 N I 21 N "P4"
T1 0 2400 600 600 0 120 N V 21 N "CONN_5X2"
DS -4000 -1800 -4000 1800 150 21
DS -4000 1800 4000 1800 150 21
DS 4000 1800 4000 -1800 150 21
DS 4000 -1800 -4000 -1800 150 21
DS -2000 2000 -2500 2600 150 21
DS -2500 2600 -1500 2600 150 21
DS -1500 2600 -2000 2000 150 21
T2 -2000 -1300 400 400 0 100 N V 21 N "2"
T2 2000 -1300 400 400 0 100 N V 21 N "10"
T2 2000 1400 400 400 0 100 N V 21 N "9"
$PAD
Sh "1" R 700 700 0 0 0
Dr 390 0 0
At STD N 00F0FFFF
Ne 4 "/SCL1"
Po -2000 500
$EndPAD
$PAD
Sh "2" C 700 700 0 0 0
Dr 390 0 0
At STD N 00F0FFFF
Ne 3 "/SCL0"
Po -2000 -500
$EndPAD
$PAD
Sh "3" C 700 700 0 0 0
Dr 390 0 0
At STD N 00F0FFFF
Ne 9 "/SDA1"
Po -1000 500
$EndPAD
$PAD
Sh "4" C 700 700 0 0 0
Dr 390 0 0
At STD N 00F0FFFF
Ne 6 "/SCL3"
Po -1000 -500
$EndPAD
$PAD
Sh "5" C 700 700 0 0 0
Dr 390 0 0
At STD N 00F0FFFF
Ne 5 "/SCL2"
Po 0 500
$EndPAD
$PAD
Sh "6" C 700 700 0 0 0
Dr 390 0 0
At STD N 00F0FFFF
Ne 8 "/SDA0"
Po 0 -500
$EndPAD
$PAD
Sh "7" C 700 700 0 0 0
Dr 390 0 0
At STD N 00F0FFFF
Ne 10 "/SDA2"
Po 1000 500
$EndPAD
$PAD
Sh "8" C 700 700 0 0 0
Dr 390 0 0
At STD N 00F0FFFF
Ne 11 "/SDA3"
Po 1000 -500
$EndPAD
$PAD
Sh "9" C 700 700 0 0 0
Dr 390 0 0
At STD N 00F0FFFF
Ne 12 "GND"
Po 2000 500
$EndPAD
$PAD
Sh "10" C 700 700 0 0 0
Dr 390 0 0
At STD N 00F0FFFF
Ne 12 "GND"
Po 2000 -500
$EndPAD
$EndMODULE  HEADER_5x2_LARGE
$MODULE HEADER_5x2_LARGE
Po 28500 26000 0 15 4D13987B 4E2F56DF ~~
Li HEADER_5x2_LARGE
Sc 4E2F56DF
AR /4E2F56DF
Op 0 0 0
T0 0 -2300 400 400 0 100 N I 21 N "P1"
T1 0 2400 600 600 0 120 N V 21 N "CONN_5X2"
DS -4000 -1800 -4000 1800 150 21
DS -4000 1800 4000 1800 150 21
DS 4000 1800 4000 -1800 150 21
DS 4000 -1800 -4000 -1800 150 21
DS -2000 2000 -2500 2600 150 21
DS -2500 2600 -1500 2600 150 21
DS -1500 2600 -2000 2000 150 21
T2 -2000 -1300 400 400 0 100 N V 21 N "2"
T2 2000 -1300 400 400 0 100 N V 21 N "10"
T2 2000 1400 400 400 0 100 N V 21 N "9"
$PAD
Sh "1" R 700 700 0 0 0
Dr 390 0 0
At STD N 00F0FFFF
Ne 4 "/SCL1"
Po -2000 500
$EndPAD
$PAD
Sh "2" C 700 700 0 0 0
Dr 390 0 0
At STD N 00F0FFFF
Ne 3 "/SCL0"
Po -2000 -500
$EndPAD
$PAD
Sh "3" C 700 700 0 0 0
Dr 390 0 0
At STD N 00F0FFFF
Ne 9 "/SDA1"
Po -1000 500
$EndPAD
$PAD
Sh "4" C 700 700 0 0 0
Dr 390 0 0
At STD N 00F0FFFF
Ne 6 "/SCL3"
Po -1000 -500
$EndPAD
$PAD
Sh "5" C 700 700 0 0 0
Dr 390 0 0
At STD N 00F0FFFF
Ne 5 "/SCL2"
Po 0 500
$EndPAD
$PAD
Sh "6" C 700 700 0 0 0
Dr 390 0 0
At STD N 00F0FFFF
Ne 8 "/SDA0"
Po 0 -500
$EndPAD
$PAD
Sh "7" C 700 700 0 0 0
Dr 390 0 0
At STD N 00F0FFFF
Ne 10 "/SDA2"
Po 1000 500
$EndPAD
$PAD
Sh "8" C 700 700 0 0 0
Dr 390 0 0
At STD N 00F0FFFF
Ne 11 "/SDA3"
Po 1000 -500
$EndPAD
$PAD
Sh "9" C 700 700 0 0 0
Dr 390 0 0
At STD N 00F0FFFF
Ne 12 "GND"
Po 2000 500
$EndPAD
$PAD
Sh "10" C 700 700 0 0 0
Dr 390 0 0
At STD N 00F0FFFF
Ne 12 "GND"
Po 2000 -500
$EndPAD
$EndMODULE  HEADER_5x2_LARGE
$MODULE JFRC_1X08
Po 41660 32700 0 15 4E2F9522 4E2F5998 ~~
Li JFRC_1X08
Sc 4E2F5998
AR /4E2F5998
Op 0 0 0
At VIRTUAL 
T0 0 -2800 600 600 0 120 N V 21 N "P7"
T1 70 1200 600 600 0 120 N I 21 N "CONN_8"
DS -6350 3400 6350 3400 150 21
DS 6350 3400 6350 -2350 150 21
DS 6350 -2350 -6350 -2350 150 21
DS -6350 -2350 -6350 3400 150 21
DS 2250 -500 2750 -500 80 21
DS 2750 -500 3000 -250 80 21
DS 3000 250 2750 500 80 21
DS 1000 -250 1250 -500 80 21
DS 1250 -500 1750 -500 80 21
DS 1750 -500 2000 -250 80 21
DS 2000 250 1750 500 80 21
DS 1750 500 1250 500 80 21
DS 1250 500 1000 250 80 21
DS 2250 -500 2000 -250 80 21
DS 2000 250 2250 500 80 21
DS 2750 500 2250 500 80 21
DS -750 -500 -250 -500 80 21
DS -250 -500 0 -250 80 21
DS 0 250 -250 500 80 21
DS 0 -250 250 -500 80 21
DS 250 -500 750 -500 80 21
DS 750 -500 1000 -250 80 21
DS 1000 250 750 500 80 21
DS 750 500 250 500 80 21
DS 250 500 0 250 80 21
DS -2000 -250 -1750 -500 80 21
DS -1750 -500 -1250 -500 80 21
DS -1250 -500 -1000 -250 80 21
DS -1000 250 -1250 500 80 21
DS -1250 500 -1750 500 80 21
DS -1750 500 -2000 250 80 21
DS -750 -500 -1000 -250 80 21
DS -1000 250 -750 500 80 21
DS -250 500 -750 500 80 21
DS -3750 -500 -3250 -500 80 21
DS -3250 -500 -3000 -250 80 21
DS -3000 250 -3250 500 80 21
DS -3000 -250 -2750 -500 80 21
DS -2750 -500 -2250 -500 80 21
DS -2250 -500 -2000 -250 80 21
DS -2000 250 -2250 500 80 21
DS -2250 500 -2750 500 80 21
DS -2750 500 -3000 250 80 21
DS -4000 -250 -4000 250 80 21
DS -3750 -500 -4000 -250 80 21
DS -4000 250 -3750 500 80 21
DS -3250 500 -3750 500 80 21
DS 3250 -500 3750 -500 80 21
DS 3750 -500 4000 -250 80 21
DS 4000 -250 4000 250 80 21
DS 4000 250 3750 500 80 21
DS 3250 -500 3000 -250 80 21
DS 3000 250 3250 500 80 21
DS 3750 500 3250 500 80 21
$PAD
Sh "1" R 600 600 0 0 0
Dr 400 0 0
At STD N 00F0FFFF
Ne 2 "/SCL"
Po -3500 0
$EndPAD
$PAD
Sh "2" C 600 600 0 0 0
Dr 400 0 0
At STD N 00F0FFFF
Ne 7 "/SDA"
Po -2500 0
$EndPAD
$PAD
Sh "3" C 600 600 0 0 0
Dr 400 0 0
At STD N 00F0FFFF
Ne 1 "/5V"
Po -1500 0
$EndPAD
$PAD
Sh "4" C 600 600 0 0 0
Dr 400 0 0
At STD N 00F0FFFF
Ne 0 ""
Po -500 0
$EndPAD
$PAD
Sh "5" C 600 600 0 0 0
Dr 400 0 0
At STD N 00F0FFFF
Ne 0 ""
Po 500 0
$EndPAD
$PAD
Sh "6" C 600 600 0 0 0
Dr 400 0 0
At STD N 00F0FFFF
Ne 0 ""
Po 1500 0
$EndPAD
$PAD
Sh "7" C 600 600 0 0 0
Dr 400 0 0
At STD N 00F0FFFF
Ne 1 "/5V"
Po 2500 0
$EndPAD
$PAD
Sh "8" C 600 600 0 0 0
Dr 400 0 0
At STD N 00F0FFFF
Ne 12 "GND"
Po 3500 0
$EndPAD
$EndMODULE  JFRC_1X08
$MODULE JFRC_1X08
Po 67220 32700 0 15 4E2F9530 4E2F5992 ~~
Li JFRC_1X08
Sc 4E2F5992
AR /4E2F5992
Op 0 0 0
At VIRTUAL 
T0 0 -2830 600 600 0 120 N V 21 N "P9"
T1 290 1050 600 600 0 120 N I 21 N "CONN_8"
DS -6350 3400 6350 3400 150 21
DS 6350 3400 6350 -2350 150 21
DS 6350 -2350 -6350 -2350 150 21
DS -6350 -2350 -6350 3400 150 21
DS 2250 -500 2750 -500 80 21
DS 2750 -500 3000 -250 80 21
DS 3000 250 2750 500 80 21
DS 1000 -250 1250 -500 80 21
DS 1250 -500 1750 -500 80 21
DS 1750 -500 2000 -250 80 21
DS 2000 250 1750 500 80 21
DS 1750 500 1250 500 80 21
DS 1250 500 1000 250 80 21
DS 2250 -500 2000 -250 80 21
DS 2000 250 2250 500 80 21
DS 2750 500 2250 500 80 21
DS -750 -500 -250 -500 80 21
DS -250 -500 0 -250 80 21
DS 0 250 -250 500 80 21
DS 0 -250 250 -500 80 21
DS 250 -500 750 -500 80 21
DS 750 -500 1000 -250 80 21
DS 1000 250 750 500 80 21
DS 750 500 250 500 80 21
DS 250 500 0 250 80 21
DS -2000 -250 -1750 -500 80 21
DS -1750 -500 -1250 -500 80 21
DS -1250 -500 -1000 -250 80 21
DS -1000 250 -1250 500 80 21
DS -1250 500 -1750 500 80 21
DS -1750 500 -2000 250 80 21
DS -750 -500 -1000 -250 80 21
DS -1000 250 -750 500 80 21
DS -250 500 -750 500 80 21
DS -3750 -500 -3250 -500 80 21
DS -3250 -500 -3000 -250 80 21
DS -3000 250 -3250 500 80 21
DS -3000 -250 -2750 -500 80 21
DS -2750 -500 -2250 -500 80 21
DS -2250 -500 -2000 -250 80 21
DS -2000 250 -2250 500 80 21
DS -2250 500 -2750 500 80 21
DS -2750 500 -3000 250 80 21
DS -4000 -250 -4000 250 80 21
DS -3750 -500 -4000 -250 80 21
DS -4000 250 -3750 500 80 21
DS -3250 500 -3750 500 80 21
DS 3250 -500 3750 -500 80 21
DS 3750 -500 4000 -250 80 21
DS 4000 -250 4000 250 80 21
DS 4000 250 3750 500 80 21
DS 3250 -500 3000 -250 80 21
DS 3000 250 3250 500 80 21
DS 3750 500 3250 500 80 21
$PAD
Sh "1" R 600 600 0 0 0
Dr 400 0 0
At STD N 00F0FFFF
Ne 2 "/SCL"
Po -3500 0
$EndPAD
$PAD
Sh "2" C 600 600 0 0 0
Dr 400 0 0
At STD N 00F0FFFF
Ne 7 "/SDA"
Po -2500 0
$EndPAD
$PAD
Sh "3" C 600 600 0 0 0
Dr 400 0 0
At STD N 00F0FFFF
Ne 1 "/5V"
Po -1500 0
$EndPAD
$PAD
Sh "4" C 600 600 0 0 0
Dr 400 0 0
At STD N 00F0FFFF
Ne 0 ""
Po -500 0
$EndPAD
$PAD
Sh "5" C 600 600 0 0 0
Dr 400 0 0
At STD N 00F0FFFF
Ne 0 ""
Po 500 0
$EndPAD
$PAD
Sh "6" C 600 600 0 0 0
Dr 400 0 0
At STD N 00F0FFFF
Ne 0 ""
Po 1500 0
$EndPAD
$PAD
Sh "7" C 600 600 0 0 0
Dr 400 0 0
At STD N 00F0FFFF
Ne 1 "/5V"
Po 2500 0
$EndPAD
$PAD
Sh "8" C 600 600 0 0 0
Dr 400 0 0
At STD N 00F0FFFF
Ne 12 "GND"
Po 3500 0
$EndPAD
$EndMODULE  JFRC_1X08
$MODULE JFRC_1X08
Po 118340 32700 0 15 4E2F8425 4E2F597F ~~
Li JFRC_1X08
Sc 4E2F597F
AR /4E2F597F
Op 0 0 0
At VIRTUAL 
T0 0 -2820 600 600 0 120 N V 21 N "P13"
T1 460 1020 600 600 0 120 N I 21 N "CONN_8"
DS -6350 3400 6350 3400 150 21
DS 6350 3400 6350 -2350 150 21
DS 6350 -2350 -6350 -2350 150 21
DS -6350 -2350 -6350 3400 150 21
DS 2250 -500 2750 -500 80 21
DS 2750 -500 3000 -250 80 21
DS 3000 250 2750 500 80 21
DS 1000 -250 1250 -500 80 21
DS 1250 -500 1750 -500 80 21
DS 1750 -500 2000 -250 80 21
DS 2000 250 1750 500 80 21
DS 1750 500 1250 500 80 21
DS 1250 500 1000 250 80 21
DS 2250 -500 2000 -250 80 21
DS 2000 250 2250 500 80 21
DS 2750 500 2250 500 80 21
DS -750 -500 -250 -500 80 21
DS -250 -500 0 -250 80 21
DS 0 250 -250 500 80 21
DS 0 -250 250 -500 80 21
DS 250 -500 750 -500 80 21
DS 750 -500 1000 -250 80 21
DS 1000 250 750 500 80 21
DS 750 500 250 500 80 21
DS 250 500 0 250 80 21
DS -2000 -250 -1750 -500 80 21
DS -1750 -500 -1250 -500 80 21
DS -1250 -500 -1000 -250 80 21
DS -1000 250 -1250 500 80 21
DS -1250 500 -1750 500 80 21
DS -1750 500 -2000 250 80 21
DS -750 -500 -1000 -250 80 21
DS -1000 250 -750 500 80 21
DS -250 500 -750 500 80 21
DS -3750 -500 -3250 -500 80 21
DS -3250 -500 -3000 -250 80 21
DS -3000 250 -3250 500 80 21
DS -3000 -250 -2750 -500 80 21
DS -2750 -500 -2250 -500 80 21
DS -2250 -500 -2000 -250 80 21
DS -2000 250 -2250 500 80 21
DS -2250 500 -2750 500 80 21
DS -2750 500 -3000 250 80 21
DS -4000 -250 -4000 250 80 21
DS -3750 -500 -4000 -250 80 21
DS -4000 250 -3750 500 80 21
DS -3250 500 -3750 500 80 21
DS 3250 -500 3750 -500 80 21
DS 3750 -500 4000 -250 80 21
DS 4000 -250 4000 250 80 21
DS 4000 250 3750 500 80 21
DS 3250 -500 3000 -250 80 21
DS 3000 250 3250 500 80 21
DS 3750 500 3250 500 80 21
$PAD
Sh "1" R 600 600 0 0 0
Dr 400 0 0
At STD N 00F0FFFF
Ne 2 "/SCL"
Po -3500 0
$EndPAD
$PAD
Sh "2" C 600 600 0 0 0
Dr 400 0 0
At STD N 00F0FFFF
Ne 7 "/SDA"
Po -2500 0
$EndPAD
$PAD
Sh "3" C 600 600 0 0 0
Dr 400 0 0
At STD N 00F0FFFF
Ne 1 "/5V"
Po -1500 0
$EndPAD
$PAD
Sh "4" C 600 600 0 0 0
Dr 400 0 0
At STD N 00F0FFFF
Ne 0 ""
Po -500 0
$EndPAD
$PAD
Sh "5" C 600 600 0 0 0
Dr 400 0 0
At STD N 00F0FFFF
Ne 0 ""
Po 500 0
$EndPAD
$PAD
Sh "6" C 600 600 0 0 0
Dr 400 0 0
At STD N 00F0FFFF
Ne 0 ""
Po 1500 0
$EndPAD
$PAD
Sh "7" C 600 600 0 0 0
Dr 400 0 0
At STD N 00F0FFFF
Ne 1 "/5V"
Po 2500 0
$EndPAD
$PAD
Sh "8" C 600 600 0 0 0
Dr 400 0 0
At STD N 00F0FFFF
Ne 12 "GND"
Po 3500 0
$EndPAD
$EndMODULE  JFRC_1X08
$MODULE JFRC_1X08
Po 92780 32700 0 15 4E2F8417 4E2F59A0 ~~
Li JFRC_1X08
Sc 4E2F59A0
AR /4E2F59A0
Op 0 0 0
At VIRTUAL 
T0 -20 -2790 600 600 0 120 N V 21 N "P11"
T1 450 980 600 600 0 120 N I 21 N "CONN_8"
DS -6350 3400 6350 3400 150 21
DS 6350 3400 6350 -2350 150 21
DS 6350 -2350 -6350 -2350 150 21
DS -6350 -2350 -6350 3400 150 21
DS 2250 -500 2750 -500 80 21
DS 2750 -500 3000 -250 80 21
DS 3000 250 2750 500 80 21
DS 1000 -250 1250 -500 80 21
DS 1250 -500 1750 -500 80 21
DS 1750 -500 2000 -250 80 21
DS 2000 250 1750 500 80 21
DS 1750 500 1250 500 80 21
DS 1250 500 1000 250 80 21
DS 2250 -500 2000 -250 80 21
DS 2000 250 2250 500 80 21
DS 2750 500 2250 500 80 21
DS -750 -500 -250 -500 80 21
DS -250 -500 0 -250 80 21
DS 0 250 -250 500 80 21
DS 0 -250 250 -500 80 21
DS 250 -500 750 -500 80 21
DS 750 -500 1000 -250 80 21
DS 1000 250 750 500 80 21
DS 750 500 250 500 80 21
DS 250 500 0 250 80 21
DS -2000 -250 -1750 -500 80 21
DS -1750 -500 -1250 -500 80 21
DS -1250 -500 -1000 -250 80 21
DS -1000 250 -1250 500 80 21
DS -1250 500 -1750 500 80 21
DS -1750 500 -2000 250 80 21
DS -750 -500 -1000 -250 80 21
DS -1000 250 -750 500 80 21
DS -250 500 -750 500 80 21
DS -3750 -500 -3250 -500 80 21
DS -3250 -500 -3000 -250 80 21
DS -3000 250 -3250 500 80 21
DS -3000 -250 -2750 -500 80 21
DS -2750 -500 -2250 -500 80 21
DS -2250 -500 -2000 -250 80 21
DS -2000 250 -2250 500 80 21
DS -2250 500 -2750 500 80 21
DS -2750 500 -3000 250 80 21
DS -4000 -250 -4000 250 80 21
DS -3750 -500 -4000 -250 80 21
DS -4000 250 -3750 500 80 21
DS -3250 500 -3750 500 80 21
DS 3250 -500 3750 -500 80 21
DS 3750 -500 4000 -250 80 21
DS 4000 -250 4000 250 80 21
DS 4000 250 3750 500 80 21
DS 3250 -500 3000 -250 80 21
DS 3000 250 3250 500 80 21
DS 3750 500 3250 500 80 21
$PAD
Sh "1" R 600 600 0 0 0
Dr 400 0 0
At STD N 00F0FFFF
Ne 2 "/SCL"
Po -3500 0
$EndPAD
$PAD
Sh "2" C 600 600 0 0 0
Dr 400 0 0
At STD N 00F0FFFF
Ne 7 "/SDA"
Po -2500 0
$EndPAD
$PAD
Sh "3" C 600 600 0 0 0
Dr 400 0 0
At STD N 00F0FFFF
Ne 1 "/5V"
Po -1500 0
$EndPAD
$PAD
Sh "4" C 600 600 0 0 0
Dr 400 0 0
At STD N 00F0FFFF
Ne 0 ""
Po -500 0
$EndPAD
$PAD
Sh "5" C 600 600 0 0 0
Dr 400 0 0
At STD N 00F0FFFF
Ne 0 ""
Po 500 0
$EndPAD
$PAD
Sh "6" C 600 600 0 0 0
Dr 400 0 0
At STD N 00F0FFFF
Ne 0 ""
Po 1500 0
$EndPAD
$PAD
Sh "7" C 600 600 0 0 0
Dr 400 0 0
At STD N 00F0FFFF
Ne 1 "/5V"
Po 2500 0
$EndPAD
$PAD
Sh "8" C 600 600 0 0 0
Dr 400 0 0
At STD N 00F0FFFF
Ne 12 "GND"
Po 3500 0
$EndPAD
$EndMODULE  JFRC_1X08
$MODULE JFRC_1X08
Po 80000 32700 0 15 4E2F9538 4E2F5996 ~~
Li JFRC_1X08
Sc 4E2F5996
AR /4E2F5996
Op 0 0 0
At VIRTUAL 
T0 0 -2820 600 600 0 120 N V 21 N "P10"
T1 320 980 600 600 0 120 N I 21 N "CONN_8"
DS -6350 3400 6350 3400 150 21
DS 6350 3400 6350 -2350 150 21
DS 6350 -2350 -6350 -2350 150 21
DS -6350 -2350 -6350 3400 150 21
DS 2250 -500 2750 -500 80 21
DS 2750 -500 3000 -250 80 21
DS 3000 250 2750 500 80 21
DS 1000 -250 1250 -500 80 21
DS 1250 -500 1750 -500 80 21
DS 1750 -500 2000 -250 80 21
DS 2000 250 1750 500 80 21
DS 1750 500 1250 500 80 21
DS 1250 500 1000 250 80 21
DS 2250 -500 2000 -250 80 21
DS 2000 250 2250 500 80 21
DS 2750 500 2250 500 80 21
DS -750 -500 -250 -500 80 21
DS -250 -500 0 -250 80 21
DS 0 250 -250 500 80 21
DS 0 -250 250 -500 80 21
DS 250 -500 750 -500 80 21
DS 750 -500 1000 -250 80 21
DS 1000 250 750 500 80 21
DS 750 500 250 500 80 21
DS 250 500 0 250 80 21
DS -2000 -250 -1750 -500 80 21
DS -1750 -500 -1250 -500 80 21
DS -1250 -500 -1000 -250 80 21
DS -1000 250 -1250 500 80 21
DS -1250 500 -1750 500 80 21
DS -1750 500 -2000 250 80 21
DS -750 -500 -1000 -250 80 21
DS -1000 250 -750 500 80 21
DS -250 500 -750 500 80 21
DS -3750 -500 -3250 -500 80 21
DS -3250 -500 -3000 -250 80 21
DS -3000 250 -3250 500 80 21
DS -3000 -250 -2750 -500 80 21
DS -2750 -500 -2250 -500 80 21
DS -2250 -500 -2000 -250 80 21
DS -2000 250 -2250 500 80 21
DS -2250 500 -2750 500 80 21
DS -2750 500 -3000 250 80 21
DS -4000 -250 -4000 250 80 21
DS -3750 -500 -4000 -250 80 21
DS -4000 250 -3750 500 80 21
DS -3250 500 -3750 500 80 21
DS 3250 -500 3750 -500 80 21
DS 3750 -500 4000 -250 80 21
DS 4000 -250 4000 250 80 21
DS 4000 250 3750 500 80 21
DS 3250 -500 3000 -250 80 21
DS 3000 250 3250 500 80 21
DS 3750 500 3250 500 80 21
$PAD
Sh "1" R 600 600 0 0 0
Dr 400 0 0
At STD N 00F0FFFF
Ne 2 "/SCL"
Po -3500 0
$EndPAD
$PAD
Sh "2" C 600 600 0 0 0
Dr 400 0 0
At STD N 00F0FFFF
Ne 7 "/SDA"
Po -2500 0
$EndPAD
$PAD
Sh "3" C 600 600 0 0 0
Dr 400 0 0
At STD N 00F0FFFF
Ne 1 "/5V"
Po -1500 0
$EndPAD
$PAD
Sh "4" C 600 600 0 0 0
Dr 400 0 0
At STD N 00F0FFFF
Ne 0 ""
Po -500 0
$EndPAD
$PAD
Sh "5" C 600 600 0 0 0
Dr 400 0 0
At STD N 00F0FFFF
Ne 0 ""
Po 500 0
$EndPAD
$PAD
Sh "6" C 600 600 0 0 0
Dr 400 0 0
At STD N 00F0FFFF
Ne 0 ""
Po 1500 0
$EndPAD
$PAD
Sh "7" C 600 600 0 0 0
Dr 400 0 0
At STD N 00F0FFFF
Ne 1 "/5V"
Po 2500 0
$EndPAD
$PAD
Sh "8" C 600 600 0 0 0
Dr 400 0 0
At STD N 00F0FFFF
Ne 12 "GND"
Po 3500 0
$EndPAD
$EndMODULE  JFRC_1X08
$MODULE JFRC_1X08
Po 54440 32700 0 15 4E2F952A 4E2F5990 ~~
Li JFRC_1X08
Sc 4E2F5990
AR /4E2F5990
Op 0 0 0
At VIRTUAL 
T0 0 -2830 600 600 0 120 N V 21 N "P8"
T1 330 1090 600 600 0 120 N I 21 N "CONN_8"
DS -6350 3400 6350 3400 150 21
DS 6350 3400 6350 -2350 150 21
DS 6350 -2350 -6350 -2350 150 21
DS -6350 -2350 -6350 3400 150 21
DS 2250 -500 2750 -500 80 21
DS 2750 -500 3000 -250 80 21
DS 3000 250 2750 500 80 21
DS 1000 -250 1250 -500 80 21
DS 1250 -500 1750 -500 80 21
DS 1750 -500 2000 -250 80 21
DS 2000 250 1750 500 80 21
DS 1750 500 1250 500 80 21
DS 1250 500 1000 250 80 21
DS 2250 -500 2000 -250 80 21
DS 2000 250 2250 500 80 21
DS 2750 500 2250 500 80 21
DS -750 -500 -250 -500 80 21
DS -250 -500 0 -250 80 21
DS 0 250 -250 500 80 21
DS 0 -250 250 -500 80 21
DS 250 -500 750 -500 80 21
DS 750 -500 1000 -250 80 21
DS 1000 250 750 500 80 21
DS 750 500 250 500 80 21
DS 250 500 0 250 80 21
DS -2000 -250 -1750 -500 80 21
DS -1750 -500 -1250 -500 80 21
DS -1250 -500 -1000 -250 80 21
DS -1000 250 -1250 500 80 21
DS -1250 500 -1750 500 80 21
DS -1750 500 -2000 250 80 21
DS -750 -500 -1000 -250 80 21
DS -1000 250 -750 500 80 21
DS -250 500 -750 500 80 21
DS -3750 -500 -3250 -500 80 21
DS -3250 -500 -3000 -250 80 21
DS -3000 250 -3250 500 80 21
DS -3000 -250 -2750 -500 80 21
DS -2750 -500 -2250 -500 80 21
DS -2250 -500 -2000 -250 80 21
DS -2000 250 -2250 500 80 21
DS -2250 500 -2750 500 80 21
DS -2750 500 -3000 250 80 21
DS -4000 -250 -4000 250 80 21
DS -3750 -500 -4000 -250 80 21
DS -4000 250 -3750 500 80 21
DS -3250 500 -3750 500 80 21
DS 3250 -500 3750 -500 80 21
DS 3750 -500 4000 -250 80 21
DS 4000 -250 4000 250 80 21
DS 4000 250 3750 500 80 21
DS 3250 -500 3000 -250 80 21
DS 3000 250 3250 500 80 21
DS 3750 500 3250 500 80 21
$PAD
Sh "1" R 600 600 0 0 0
Dr 400 0 0
At STD N 00F0FFFF
Ne 2 "/SCL"
Po -3500 0
$EndPAD
$PAD
Sh "2" C 600 600 0 0 0
Dr 400 0 0
At STD N 00F0FFFF
Ne 7 "/SDA"
Po -2500 0
$EndPAD
$PAD
Sh "3" C 600 600 0 0 0
Dr 400 0 0
At STD N 00F0FFFF
Ne 1 "/5V"
Po -1500 0
$EndPAD
$PAD
Sh "4" C 600 600 0 0 0
Dr 400 0 0
At STD N 00F0FFFF
Ne 0 ""
Po -500 0
$EndPAD
$PAD
Sh "5" C 600 600 0 0 0
Dr 400 0 0
At STD N 00F0FFFF
Ne 0 ""
Po 500 0
$EndPAD
$PAD
Sh "6" C 600 600 0 0 0
Dr 400 0 0
At STD N 00F0FFFF
Ne 0 ""
Po 1500 0
$EndPAD
$PAD
Sh "7" C 600 600 0 0 0
Dr 400 0 0
At STD N 00F0FFFF
Ne 1 "/5V"
Po 2500 0
$EndPAD
$PAD
Sh "8" C 600 600 0 0 0
Dr 400 0 0
At STD N 00F0FFFF
Ne 12 "GND"
Po 3500 0
$EndPAD
$EndMODULE  JFRC_1X08
$MODULE JFRC_1X08
Po 105560 32700 0 15 4E2F841E 4E2F58D5 ~~
Li JFRC_1X08
Sc 4E2F58D5
AR /4E2F58D5
Op 0 0 0
At VIRTUAL 
T0 0 -2810 600 600 0 120 N V 21 N "P12"
T1 470 980 600 600 0 120 N I 21 N "CONN_8"
DS -6350 3400 6350 3400 150 21
DS 6350 3400 6350 -2350 150 21
DS 6350 -2350 -6350 -2350 150 21
DS -6350 -2350 -6350 3400 150 21
DS 2250 -500 2750 -500 80 21
DS 2750 -500 3000 -250 80 21
DS 3000 250 2750 500 80 21
DS 1000 -250 1250 -500 80 21
DS 1250 -500 1750 -500 80 21
DS 1750 -500 2000 -250 80 21
DS 2000 250 1750 500 80 21
DS 1750 500 1250 500 80 21
DS 1250 500 1000 250 80 21
DS 2250 -500 2000 -250 80 21
DS 2000 250 2250 500 80 21
DS 2750 500 2250 500 80 21
DS -750 -500 -250 -500 80 21
DS -250 -500 0 -250 80 21
DS 0 250 -250 500 80 21
DS 0 -250 250 -500 80 21
DS 250 -500 750 -500 80 21
DS 750 -500 1000 -250 80 21
DS 1000 250 750 500 80 21
DS 750 500 250 500 80 21
DS 250 500 0 250 80 21
DS -2000 -250 -1750 -500 80 21
DS -1750 -500 -1250 -500 80 21
DS -1250 -500 -1000 -250 80 21
DS -1000 250 -1250 500 80 21
DS -1250 500 -1750 500 80 21
DS -1750 500 -2000 250 80 21
DS -750 -500 -1000 -250 80 21
DS -1000 250 -750 500 80 21
DS -250 500 -750 500 80 21
DS -3750 -500 -3250 -500 80 21
DS -3250 -500 -3000 -250 80 21
DS -3000 250 -3250 500 80 21
DS -3000 -250 -2750 -500 80 21
DS -2750 -500 -2250 -500 80 21
DS -2250 -500 -2000 -250 80 21
DS -2000 250 -2250 500 80 21
DS -2250 500 -2750 500 80 21
DS -2750 500 -3000 250 80 21
DS -4000 -250 -4000 250 80 21
DS -3750 -500 -4000 -250 80 21
DS -4000 250 -3750 500 80 21
DS -3250 500 -3750 500 80 21
DS 3250 -500 3750 -500 80 21
DS 3750 -500 4000 -250 80 21
DS 4000 -250 4000 250 80 21
DS 4000 250 3750 500 80 21
DS 3250 -500 3000 -250 80 21
DS 3000 250 3250 500 80 21
DS 3750 500 3250 500 80 21
$PAD
Sh "1" R 600 600 0 0 0
Dr 400 0 0
At STD N 00F0FFFF
Ne 2 "/SCL"
Po -3500 0
$EndPAD
$PAD
Sh "2" C 600 600 0 0 0
Dr 400 0 0
At STD N 00F0FFFF
Ne 7 "/SDA"
Po -2500 0
$EndPAD
$PAD
Sh "3" C 600 600 0 0 0
Dr 400 0 0
At STD N 00F0FFFF
Ne 1 "/5V"
Po -1500 0
$EndPAD
$PAD
Sh "4" C 600 600 0 0 0
Dr 400 0 0
At STD N 00F0FFFF
Ne 0 ""
Po -500 0
$EndPAD
$PAD
Sh "5" C 600 600 0 0 0
Dr 400 0 0
At STD N 00F0FFFF
Ne 0 ""
Po 500 0
$EndPAD
$PAD
Sh "6" C 600 600 0 0 0
Dr 400 0 0
At STD N 00F0FFFF
Ne 0 ""
Po 1500 0
$EndPAD
$PAD
Sh "7" C 600 600 0 0 0
Dr 400 0 0
At STD N 00F0FFFF
Ne 1 "/5V"
Po 2500 0
$EndPAD
$PAD
Sh "8" C 600 600 0 0 0
Dr 400 0 0
At STD N 00F0FFFF
Ne 12 "GND"
Po 3500 0
$EndPAD
$EndMODULE  JFRC_1X08
$MODULE JFRC_Capacitor_Polarized
Po 100000 26000 0 15 4D1A80BA 4E2F57E4 ~~
Li JFRC_Capacitor_Polarized
Cd ELECTROLYTIC CAPACITOR
Kw ELECTROLYTIC CAPACITOR
Sc 4E2F57E4
AR /4E2F57E4
Op 0 0 0
At VIRTUAL 
T0 -4600 -200 600 600 0 120 N V 21 N "C2"
T1 0 3000 600 600 0 120 N I 21 N "10uF"
DC 0 0 500 -2000 150 21
DS 100 450 350 450 80 21
DS 350 450 350 -450 80 21
DS 100 -450 350 -450 80 21
DS 100 450 100 -450 80 21
DS -450 0 -350 0 60 21
DS -350 0 -350 450 60 21
DS -350 450 -100 450 60 21
DS -100 450 -100 -450 60 21
DS -100 -450 -350 -450 60 21
DS -350 -450 -350 0 60 21
DS 250 0 450 0 60 21
DS -2500 -150 -2500 150 60 21
DS -2350 0 -2650 0 60 21
DS 450 0 650 0 60 21
DS -650 0 -450 0 60 21
$PAD
Sh "1" C 1000 1000 0 0 0
Dr 400 0 0
At STD N 00F0FFFF
Ne 1 "/5V"
Po -1000 0
$EndPAD
$PAD
Sh "2" C 1000 1000 0 0 0
Dr 400 0 0
At STD N 00F0FFFF
Ne 12 "GND"
Po 1000 0
$EndPAD
$EndMODULE  JFRC_Capacitor_Polarized
$MODULE JFRC_Capacitor_Polarized
Po 60000 26000 0 15 4D1A80BA 4E2F5895 ~~
Li JFRC_Capacitor_Polarized
Cd ELECTROLYTIC CAPACITOR
Kw ELECTROLYTIC CAPACITOR
Sc 4E2F5895
AR /4E2F5895
Op 0 0 0
At VIRTUAL 
T0 -4600 -200 600 600 0 120 N V 21 N "C1"
T1 0 3000 600 600 0 120 N I 21 N "10uF"
DC 0 0 500 -2000 150 21
DS 100 450 350 450 80 21
DS 350 450 350 -450 80 21
DS 100 -450 350 -450 80 21
DS 100 450 100 -450 80 21
DS -450 0 -350 0 60 21
DS -350 0 -350 450 60 21
DS -350 450 -100 450 60 21
DS -100 450 -100 -450 60 21
DS -100 -450 -350 -450 60 21
DS -350 -450 -350 0 60 21
DS 250 0 450 0 60 21
DS -2500 -150 -2500 150 60 21
DS -2350 0 -2650 0 60 21
DS 450 0 650 0 60 21
DS -650 0 -450 0 60 21
$PAD
Sh "1" C 1000 1000 0 0 0
Dr 400 0 0
At STD N 00F0FFFF
Ne 1 "/5V"
Po -1000 0
$EndPAD
$PAD
Sh "2" C 1000 1000 0 0 0
Dr 400 0 0
At STD N 00F0FFFF
Ne 12 "GND"
Po 1000 0
$EndPAD
$EndMODULE  JFRC_Capacitor_Polarized
$MODULE JFRC_LPV-1
Po 20540 26410 1800 15 4D1A7DFE 4E2F5AAC ~~
Li JFRC_LPV-1
Cd TOGGLE SWITCH
Kw TOGGLE SWITCH
Sc 4E2F5AAC
AR /4E2F5AAC
Op 0 0 0
At VIRTUAL 
T0 2250 -1980 600 600 2700 120 N V 21 N "SW1"
T1 -1500 -6500 600 600 2700 120 N I 21 N "SWITCH_INV"
DS -250 -5200 250 -5200 80 21
DS 250 -5200 250 -5500 80 21
DS -250 -5500 250 -5500 80 21
DS -250 -5200 -250 -5500 80 21
DS -250 -6500 250 -6500 80 21
DS 250 -6500 250 -7500 80 21
DS -250 -7500 250 -7500 80 21
DS -250 -6500 -250 -7500 80 21
DS -250 -8500 250 -8500 80 21
DS 250 -8500 250 -9500 80 21
DS -250 -9500 250 -9500 80 21
DS -250 -8500 -250 -9500 80 21
DS -250 -5500 250 -5500 80 21
DS 250 -5500 250 -6500 80 21
DS -250 -6500 250 -6500 80 21
DS -250 -5500 -250 -6500 80 21
DS -250 -7500 250 -7500 80 21
DS 250 -7500 250 -8500 80 21
DS -250 -8500 250 -8500 80 21
DS -250 -7500 -250 -8500 80 21
DS -250 -8500 250 -8500 80 21
DS 250 -8500 250 -9150 80 21
DS -250 -9150 250 -9150 80 21
DS -250 -8500 -250 -9150 80 21
DS 1350 0 1600 0 80 21
DS 1600 0 1600 -450 80 21
DS 1350 -450 1600 -450 80 21
DS 1350 0 1350 -450 80 21
DS 1350 -450 1600 -450 80 21
DS 1600 -450 1600 -3000 80 21
DS 1350 -3000 1600 -3000 80 21
DS 1350 -450 1350 -3000 80 21
DS -400 0 400 0 80 21
DS 400 0 400 -1500 80 21
DS -400 -1500 400 -1500 80 21
DS -400 0 -400 -1500 80 21
DS -500 0 -400 0 80 21
DS -400 0 -400 -1500 80 21
DS -500 -1500 -400 -1500 80 21
DS -500 0 -500 -1500 80 21
DS 400 0 500 0 80 21
DS 500 0 500 -1500 80 21
DS 400 -1500 500 -1500 80 21
DS 400 0 400 -1500 80 21
DS -1600 0 -1350 0 80 21
DS -1350 0 -1350 -450 80 21
DS -1600 -450 -1350 -450 80 21
DS -1600 0 -1600 -450 80 21
DS -1600 -450 -1350 -450 80 21
DS -1350 -450 -1350 -3000 80 21
DS -1600 -3000 -1350 -3000 80 21
DS -1600 -450 -1600 -3000 80 21
DS -1600 0 -1600 -4200 60 21
DS -1600 0 -1450 0 60 21
DS -1450 0 -1450 100 60 21
DS 1450 100 1350 100 60 21
DS 1450 100 1450 0 60 21
DS 1450 0 1600 0 60 21
DS -1350 100 -1350 350 60 21
DS -1350 100 -1450 100 60 21
DS 1350 350 1000 350 60 21
DS 1350 350 1350 100 60 21
DS 1000 2800 100 2800 60 21
DS -1000 2800 -850 2950 60 21
DS -850 2950 -350 2950 60 21
DS 1000 2800 850 2950 60 21
DS 100 2800 100 350 60 21
DS 100 2800 -100 2800 60 21
DS 100 350 -100 350 60 21
DS -100 2800 -100 350 60 21
DS -100 2800 -1000 2800 60 21
DS -350 2950 -500 5000 60 21
DS 500 5000 350 2950 60 21
DS 350 2950 850 2950 60 21
DS -350 2950 350 2950 60 21
DS 1550 -4250 1000 -4250 60 21
DS 1000 -4200 1000 -4250 60 21
DS -1000 -4200 -1000 -4250 60 21
DS 1550 -4250 1600 -4200 60 21
DS 1600 -4200 1600 0 60 21
DS -1600 -4200 -1550 -4250 60 21
DS -1550 -4250 -1000 -4250 60 21
DS -1000 -4200 1000 -4200 60 21
DS 1000 350 1000 550 60 21
DS 1000 550 1000 2800 60 21
DS 1000 350 550 350 60 21
DS 550 350 100 350 60 21
DS 1350 100 450 100 60 21
DS 1450 0 450 0 60 21
DS -400 0 450 0 60 21
DS -400 0 -1450 0 60 21
DS -450 100 450 100 60 21
DS -450 100 -1350 100 60 21
DS -550 350 -100 350 60 21
DS -550 350 -1000 350 60 21
DS -1000 350 -1350 350 60 21
DS -1000 350 -1000 550 60 21
DS -1000 550 -1000 2800 60 21
DA 0 5000 500 5000 1800 60 21
$PAD
Sh "1" O 1095 1095 0 0 1800
Dr 730 0 0
At STD N 00F0FFFF
Ne 13 "N-000002"
Po 0 -5000
$EndPAD
$PAD
Sh "2" O 1095 1095 0 0 1800
Dr 730 0 0
At STD N 00F0FFFF
Ne 1 "/5V"
Po 0 -7000
$EndPAD
$PAD
Sh "3" O 1095 1095 0 0 1800
Dr 730 0 0
At STD N 00F0FFFF
Ne 0 ""
Po 0 -9000
$EndPAD
$PAD
Sh "" C 1095 1095 0 0 1800
Dr 730 0 0
At STD N 00F0FFFF
Ne 0 ""
Po -1000 0
$EndPAD
$PAD
Sh "" C 1095 1095 0 0 1800
Dr 730 0 0
At STD N 00F0FFFF
Ne 0 ""
Po 1000 0
$EndPAD
$EndMODULE  JFRC_LPV-1
$MODULE pin_array_4x2
Po 85000 26500 900 15 4E2F82B8 4E2F563F ~~
Li pin_array_4x2
Cd Double rangee de contacts 2 x 4 pins
Kw CONN
Sc 4E2F563F
AR /4E2F563F
Op 0 0 0
T0 -2580 0 400 400 900 80 N V 21 N "P5"
T1 0 1500 400 400 900 80 N I 21 N "CONN_4X2"
DS -2000 -1000 2000 -1000 120 21
DS 2000 -1000 2000 1000 120 21
DS 2000 1000 -2000 1000 120 21
DS -2000 1000 -2000 -1000 120 21
$PAD
Sh "1" R 600 600 0 0 900
Dr 400 0 0
At STD N 00E0FFFF
Ne 8 "/SDA0"
Po -1500 500
$EndPAD
$PAD
Sh "2" C 600 600 0 0 900
Dr 400 0 0
At STD N 00E0FFFF
Ne 7 "/SDA"
Po -1500 -500
$EndPAD
$PAD
Sh "3" C 600 600 0 0 900
Dr 400 0 0
At STD N 00E0FFFF
Ne 9 "/SDA1"
Po -500 500
$EndPAD
$PAD
Sh "4" C 600 600 0 0 900
Dr 400 0 0
At STD N 00E0FFFF
Ne 7 "/SDA"
Po -500 -500
$EndPAD
$PAD
Sh "5" C 600 600 0 0 900
Dr 400 0 0
At STD N 00E0FFFF
Ne 10 "/SDA2"
Po 500 500
$EndPAD
$PAD
Sh "6" C 600 600 0 0 900
Dr 400 0 0
At STD N 00E0FFFF
Ne 7 "/SDA"
Po 500 -500
$EndPAD
$PAD
Sh "7" C 600 600 0 0 900
Dr 400 0 0
At STD N 00E0FFFF
Ne 11 "/SDA3"
Po 1500 500
$EndPAD
$PAD
Sh "8" C 600 600 0 0 900
Dr 400 0 0
At STD N 00E0FFFF
Ne 7 "/SDA"
Po 1500 -500
$EndPAD
$SHAPE3D
Na "pin_array/pins_array_4x2.wrl"
Sc 1.000000 1.000000 1.000000
Of 0.000000 0.000000 0.000000
Ro 0.000000 0.000000 0.000000
$EndSHAPE3D
$EndMODULE  pin_array_4x2
$MODULE pin_array_4x2
Po 75000 26500 900 15 4E2F82B4 4E2F55C9 ~~
Li pin_array_4x2
Cd Double rangee de contacts 2 x 4 pins
Kw CONN
Sc 4E2F55C9
AR /4E2F55C9
Op 0 0 0
T0 -2760 -60 400 400 900 80 N V 21 N "P2"
T1 0 1500 400 400 900 80 N I 21 N "CONN_4X2"
DS -2000 -1000 2000 -1000 120 21
DS 2000 -1000 2000 1000 120 21
DS 2000 1000 -2000 1000 120 21
DS -2000 1000 -2000 -1000 120 21
$PAD
Sh "1" R 600 600 0 0 900
Dr 400 0 0
At STD N 00E0FFFF
Ne 3 "/SCL0"
Po -1500 500
$EndPAD
$PAD
Sh "2" C 600 600 0 0 900
Dr 400 0 0
At STD N 00E0FFFF
Ne 2 "/SCL"
Po -1500 -500
$EndPAD
$PAD
Sh "3" C 600 600 0 0 900
Dr 400 0 0
At STD N 00E0FFFF
Ne 4 "/SCL1"
Po -500 500
$EndPAD
$PAD
Sh "4" C 600 600 0 0 900
Dr 400 0 0
At STD N 00E0FFFF
Ne 2 "/SCL"
Po -500 -500
$EndPAD
$PAD
Sh "5" C 600 600 0 0 900
Dr 400 0 0
At STD N 00E0FFFF
Ne 5 "/SCL2"
Po 500 500
$EndPAD
$PAD
Sh "6" C 600 600 0 0 900
Dr 400 0 0
At STD N 00E0FFFF
Ne 2 "/SCL"
Po 500 -500
$EndPAD
$PAD
Sh "7" C 600 600 0 0 900
Dr 400 0 0
At STD N 00E0FFFF
Ne 6 "/SCL3"
Po 1500 500
$EndPAD
$PAD
Sh "8" C 600 600 0 0 900
Dr 400 0 0
At STD N 00E0FFFF
Ne 2 "/SCL"
Po 1500 -500
$EndPAD
$SHAPE3D
Na "pin_array/pins_array_4x2.wrl"
Sc 1.000000 1.000000 1.000000
Of 0.000000 0.000000 0.000000
Ro 0.000000 0.000000 0.000000
$EndSHAPE3D
$EndMODULE  pin_array_4x2
$MODULE 1/4-20
Po 25000 31144 0 15 4E2F9560 4E2F71DE ~~
Li 1/4-20
Sc 4E2F71DE
AR 1/4-20
Op 0 0 0
T0 0 -2500 600 600 0 120 N I 21 N "1/4-20,1"
T1 500 2500 600 600 0 120 N I 21 N "VAL**"
DC 0 0 2150 250 150 21
$PAD
Sh "" C 3200 3200 0 0 0
Dr 2600 0 0
At STD N 00E0FFFF
Ne 0 ""
Po 0 0
$EndPAD
$EndMODULE  1/4-20
$MODULE 1/4-20
Po 135000 31144 0 15 4E2F9574 4E2F71E1 ~~
Li 1/4-20
Sc 4E2F71E1
AR 1/4-20
Op 0 0 0
T0 0 -2500 600 600 0 120 N I 21 N "1/4-20,2"
T1 500 2500 600 600 0 120 N I 21 N "VAL**"
DC 0 0 2150 250 150 21
$PAD
Sh "" C 3200 3200 0 0 0
Dr 2600 0 0
At STD N 00E0FFFF
Ne 0 ""
Po 0 0
$EndPAD
$EndMODULE  1/4-20
$DRAWSEGMENT
Po 0 12500 23750 12500 36250 150
De 28 0 900 0 0
$EndDRAWSEGMENT
$DRAWSEGMENT
Po 0 12500 36250 147500 36250 150
De 28 0 900 0 0
$EndDRAWSEGMENT
$DRAWSEGMENT
Po 0 147500 36250 147500 23750 150
De 28 0 900 0 0
$EndDRAWSEGMENT
$DRAWSEGMENT
Po 0 147500 23750 12500 23750 150
De 28 0 900 0 0
$EndDRAWSEGMENT
$TRACK
Po 0 120840 34450 120290 35000 400 -1
De 15 0 1 0 0
Po 0 120840 32700 120840 34450 400 -1
De 15 0 1 0 400800
Po 0 116840 33650 115490 35000 400 -1
De 15 0 1 0 0
Po 0 116840 32700 116840 33650 400 -1
De 15 0 1 0 400800
Po 0 108060 33810 106870 35000 400 -1
De 15 0 1 0 0
Po 0 108060 32700 108060 33810 400 -1
De 15 0 1 0 400800
Po 0 104060 33580 102640 35000 400 -1
De 15 0 1 0 0
Po 0 104060 32700 104060 33580 400 -1
De 15 0 1 0 400800
Po 0 95280 32970 93250 35000 400 -1
De 15 0 1 0 0
Po 0 95280 32700 95280 32970 400 -1
De 15 0 1 0 400800
Po 0 91280 32830 89110 35000 400 -1
De 15 0 1 0 0
Po 0 91280 32700 91280 32830 400 -1
De 15 0 1 0 400800
Po 0 82500 33250 80750 35000 400 -1
De 15 0 1 0 0
Po 0 82500 32700 82500 33250 400 -1
De 15 0 1 0 400800
Po 0 78500 32920 76420 35000 400 -1
De 15 0 1 0 0
Po 0 78500 32700 78500 32920 400 -1
De 15 0 1 0 400800
Po 0 69720 32700 67420 35000 400 -1
De 15 0 1 0 400800
Po 0 67950 34850 67950 35000 400 -1
De 15 0 1 0 0
Po 0 67800 35000 67950 34850 400 -1
De 15 0 1 0 0
Po 0 67420 35000 67800 35000 400 -1
De 15 0 1 0 0
Po 0 65720 33160 63880 35000 400 -1
De 15 0 1 0 0
Po 0 65720 32700 65720 33160 400 -1
De 15 0 1 0 400800
Po 0 56940 33140 55080 35000 400 -1
De 15 0 1 0 0
Po 0 56940 32700 56940 33140 400 -1
De 15 0 1 0 400800
Po 0 52940 33070 51010 35000 400 -1
De 15 0 1 0 0
Po 0 52940 32700 52940 33070 400 -1
De 15 0 1 0 400800
Po 0 40160 33070 38230 35000 400 -1
De 15 0 1 0 0
Po 0 40160 32700 40160 33070 400 -1
De 15 0 1 0 400800
Po 0 44160 32710 41870 35000 400 -1
De 15 0 1 0 0
Po 0 44160 32700 44160 32710 400 -1
De 15 0 1 0 400800
Po 0 95280 31850 95280 32700 100 -1
De 0 0 1 0 800400
Po 0 99000 28130 95280 31850 100 -1
De 0 0 1 0 0
Po 0 99000 26000 99000 28130 100 -1
De 0 0 1 0 400800
Po 0 56940 31920 56940 32700 100 -1
De 0 0 1 0 800400
Po 0 59000 29860 56940 31920 100 -1
De 0 0 1 0 0
Po 0 59000 26000 59000 29860 100 -1
De 0 0 1 0 400800
Po 0 23540 35000 38230 35000 800 -1
De 15 0 1 0 0
Po 0 21950 33410 23540 35000 800 -1
De 15 0 1 0 0
Po 0 20540 33410 21950 33410 800 -1
De 15 0 1 0 400800
Po 0 38230 35000 41870 35000 800 -1
De 15 0 1 0 0
Po 0 41870 35000 51010 35000 800 -1
De 15 0 1 0 0
Po 0 51010 35000 55080 35000 800 -1
De 15 0 1 0 0
Po 0 55080 35000 63880 35000 800 -1
De 15 0 1 0 0
Po 0 63880 35000 67420 35000 800 -1
De 15 0 1 0 0
Po 0 67420 35000 67800 35000 800 -1
De 15 0 1 0 0
Po 0 67800 35000 67950 35000 800 -1
De 15 0 1 0 0
Po 0 67950 35000 76420 35000 800 -1
De 15 0 1 0 0
Po 0 76420 35000 80750 35000 800 -1
De 15 0 1 0 0
Po 0 80750 35000 89110 35000 800 -1
De 15 0 1 0 0
Po 0 89110 35000 93250 35000 800 -1
De 15 0 1 0 0
Po 0 93250 35000 102640 35000 800 -1
De 15 0 1 0 0
Po 0 102640 35000 106870 35000 800 -1
De 15 0 1 0 0
Po 0 106870 35000 115490 35000 800 -1
De 15 0 1 0 0
Po 0 115490 35000 120290 35000 800 -1
De 15 0 1 0 0
Po 0 120290 35000 120440 35000 800 -1
De 15 0 1 0 0
Po 0 74500 25000 74500 26000 100 -1
De 0 0 2 0 C00C00
Po 0 74500 26000 74500 27000 100 -1
De 0 0 2 0 C00C00
Po 0 76500 32700 76500 32287 100 -1
De 0 0 2 0 400800
Po 0 63720 32700 64133 32700 100 -1
De 0 0 2 0 400800
Po 0 66546 30287 74500 30287 100 -1
De 0 0 2 0 0
Po 0 64133 32700 66546 30287 100 -1
De 0 0 2 0 0
Po 0 74500 28000 74500 30287 100 -1
De 0 0 2 0 400800
Po 0 74500 27000 74500 28000 100 -1
De 0 0 2 0 C00C00
Po 0 63720 32700 63307 32700 100 -1
De 15 0 2 0 400800
Po 0 50940 32700 51147 32700 100 -1
De 15 0 2 0 400800
Po 0 51147 32700 51353 32700 100 -1
De 15 0 2 0 0
Po 0 39386 31727 38573 32700 100 -1
De 15 0 2 0 4
Po 0 50254 31727 39386 31727 100 -1
De 15 0 2 0 4
Po 0 51147 32700 50254 31727 100 -1
De 15 0 2 0 4
Po 0 38160 32700 38573 32700 100 -1
De 15 0 2 0 400800
Po 0 51929 32124 51353 32700 100 -1
De 15 0 2 0 0
Po 0 62731 32124 51929 32124 100 -1
De 15 0 2 0 0
Po 0 63307 32700 62731 32124 100 -1
De 15 0 2 0 0
Po 0 89280 32700 88867 32700 100 -1
De 0 0 2 0 400800
Po 0 74500 30287 76500 32287 100 -1
De 0 0 2 0 0
Po 0 88454 32287 88867 32700 100 -1
De 0 0 2 0 0
Po 0 76500 32287 88454 32287 100 -1
De 0 0 2 0 0
Po 0 101234 32287 101647 32700 100 -1
De 15 0 2 0 0
Po 0 90891 32287 101234 32287 100 -1
De 15 0 2 0 0
Po 0 90864 32314 90891 32287 100 -1
De 15 0 2 0 0
Po 0 90864 32707 90864 32314 100 -1
De 15 0 2 0 0
Po 0 90302 33269 90864 32707 100 -1
De 15 0 2 0 0
Po 0 90262 33269 90302 33269 100 -1
De 15 0 2 0 0
Po 0 89693 32700 90262 33269 100 -1
De 15 0 2 0 0
Po 0 89280 32700 89693 32700 100 -1
De 15 0 2 0 400800
Po 0 102060 32700 101854 32700 100 -1
De 15 0 2 0 400800
Po 0 101854 32700 101647 32700 100 -1
De 15 0 2 0 0
Po 0 114014 32287 114427 32700 100 -1
De 15 0 2 0 0
Po 0 103670 32287 114014 32287 100 -1
De 15 0 2 0 0
Po 0 103476 32481 103670 32287 100 -1
De 15 0 2 0 0
Po 0 103476 33098 103476 32481 100 -1
De 15 0 2 0 0
Po 0 103448 33126 103476 33098 100 -1
De 15 0 2 0 0
Po 0 102280 33126 103448 33126 100 -1
De 15 0 2 0 0
Po 0 101854 32700 102280 33126 100 -1
De 15 0 2 0 0
Po 0 114840 32700 114427 32700 100 -1
De 15 0 2 0 400800
Po 0 16300 28022 16300 28380 100 -1
De 15 0 3 0 800400
Po 0 18822 25500 16300 28022 100 -1
De 15 0 3 0 0
Po 0 26500 25500 18822 25500 100 -1
De 15 0 3 0 400800
Po 0 75500 28000 75500 27587 100 -1
De 0 0 3 0 400800
Po 0 142714 29519 143285 29519 100 -1
De 0 0 3 0 0
Po 0 140700 27505 142714 29519 100 -1
De 0 0 3 0 0
Po 0 132737 27505 140700 27505 100 -1
De 0 0 3 0 0
Po 0 131974 26742 132737 27505 100 -1
De 0 0 3 0 0
Po 0 131974 26221 131974 26742 100 -1
De 0 0 3 0 0
Po 0 131753 26000 131974 26221 100 -1
De 0 0 3 0 0
Po 0 131232 26000 131753 26000 100 -1
De 0 0 3 0 0
Po 0 130964 25732 131232 26000 100 -1
De 0 0 3 0 0
Po 0 130964 25162 130964 25732 100 -1
De 0 0 3 0 0
Po 0 130785 24983 130964 25162 100 -1
De 0 0 3 0 0
Po 0 130017 24983 130785 24983 100 -1
De 0 0 3 0 0
Po 0 129500 25500 130017 24983 100 -1
De 0 0 3 0 400800
Po 0 144124 31196 143700 31620 100 -1
De 0 0 3 0 800400
Po 0 144124 30140 144124 31196 100 -1
De 0 0 3 0 0
Po 0 143872 29888 144124 30140 100 -1
De 0 0 3 0 0
Po 0 143313 29888 143872 29888 100 -1
De 0 0 3 0 0
Po 0 143285 29860 143313 29888 100 -1
De 0 0 3 0 0
Po 0 143285 29519 143285 29860 100 -1
De 0 0 3 0 0
Po 0 76612 26475 76612 24098 100 -1
De 0 0 3 0 0
Po 0 75500 27587 76612 26475 100 -1
De 0 0 3 0 0
Po 0 76511 23997 76612 24098 100 -1
De 0 0 3 0 0
Po 0 28003 23997 76511 23997 100 -1
De 0 0 3 0 0
Po 0 26500 25500 28003 23997 100 -1
De 0 0 3 0 400800
Po 0 143285 27839 143285 29519 100 -1
De 0 0 3 0 0
Po 0 139544 24098 143285 27839 100 -1
De 0 0 3 0 0
Po 0 76612 24098 139544 24098 100 -1
De 0 0 3 0 0
Po 0 26500 26500 26037 26500 100 -1
De 0 0 4 0 400800
Po 0 17548 27592 17300 27840 100 -1
De 0 0 4 0 800400
Po 0 24945 27592 17548 27592 100 -1
De 0 0 4 0 0
Po 0 26037 26500 24945 27592 100 -1
De 0 0 4 0 0
Po 0 128473 27064 129037 26500 100 -1
De 15 0 4 0 0
Po 0 86304 27064 128473 27064 100 -1
De 15 0 4 0 0
Po 0 85826 26586 86304 27064 100 -1
De 15 0 4 0 0
Po 0 75914 26586 85826 26586 100 -1
De 15 0 4 0 0
Po 0 75500 27000 75914 26586 100 -1
De 15 0 4 0 400800
Po 0 129500 26500 129037 26500 100 -1
De 15 0 4 0 400800
Po 0 138440 32160 142700 32160 100 -1
De 0 0 4 0 800400
Po 0 135695 29415 138440 32160 100 -1
De 0 0 4 0 0
Po 0 131952 29415 135695 29415 100 -1
De 0 0 4 0 0
Po 0 129500 26963 131952 29415 100 -1
De 0 0 4 0 0
Po 0 129500 26500 129500 26963 100 -1
De 0 0 4 0 400800
Po 0 26500 26500 26500 26037 100 -1
De 0 0 4 0 400800
Po 0 75917 26583 75500 27000 100 -1
De 0 0 4 0 800400
Po 0 75917 24772 75917 26583 100 -1
De 0 0 4 0 0
Po 0 75306 24161 75917 24772 100 -1
De 0 0 4 0 0
Po 0 28071 24161 75306 24161 100 -1
De 0 0 4 0 0
Po 0 27000 25232 28071 24161 100 -1
De 0 0 4 0 0
Po 0 27000 25790 27000 25232 100 -1
De 0 0 4 0 0
Po 0 26753 26037 27000 25790 100 -1
De 0 0 4 0 0
Po 0 26500 26037 26753 26037 100 -1
De 0 0 4 0 0
Po 0 133484 28484 131500 26500 100 -1
De 0 0 5 0 800400
Po 0 141184 28484 133484 28484 100 -1
De 0 0 5 0 0
Po 0 142700 30000 141184 28484 100 -1
De 0 0 5 0 400800
Po 0 75000 25500 75500 26000 100 -1
De 15 0 5 0 800400
Po 0 62870 25500 75000 25500 100 -1
De 15 0 5 0 0
Po 0 61306 27064 62870 25500 100 -1
De 15 0 5 0 0
Po 0 32465 27064 61306 27064 100 -1
De 15 0 5 0 0
Po 0 31401 26000 32465 27064 100 -1
De 15 0 5 0 0
Po 0 29000 26000 31401 26000 100 -1
De 15 0 5 0 0
Po 0 28500 26500 29000 26000 100 -1
De 15 0 5 0 400800
Po 0 131000 26000 131500 26500 100 -1
De 15 0 5 0 800400
Po 0 128600 26000 131000 26000 100 -1
De 15 0 5 0 0
Po 0 127001 24401 128600 26000 100 -1
De 15 0 5 0 0
Po 0 87013 24401 127001 24401 100 -1
De 15 0 5 0 0
Po 0 85828 25586 87013 24401 100 -1
De 15 0 5 0 0
Po 0 75914 25586 85828 25586 100 -1
De 15 0 5 0 0
Po 0 75500 26000 75914 25586 100 -1
De 15 0 5 0 400800
Po 0 20326 30000 17300 30000 100 -1
De 0 0 5 0 800400
Po 0 21861 28465 20326 30000 100 -1
De 0 0 5 0 0
Po 0 26535 28465 21861 28465 100 -1
De 0 0 5 0 0
Po 0 28500 26500 26535 28465 100 -1
De 0 0 5 0 400800
Po 0 76263 24237 75500 25000 100 -1
De 15 0 6 0 800400
Po 0 129237 24237 76263 24237 100 -1
De 15 0 6 0 0
Po 0 130500 25500 129237 24237 100 -1
De 15 0 6 0 400800
Po 0 28657 24343 27500 25500 100 -1
De 0 0 6 0 800400
Po 0 74843 24343 28657 24343 100 -1
De 0 0 6 0 0
Po 0 75500 25000 74843 24343 100 -1
De 0 0 6 0 400800
Po 0 141862 30540 143700 30540 100 -1
De 0 0 6 0 800400
Po 0 140086 28764 141862 30540 100 -1
De 0 0 6 0 0
Po 0 133109 28764 140086 28764 100 -1
De 0 0 6 0 0
Po 0 131000 26655 133109 28764 100 -1
De 0 0 6 0 0
Po 0 131000 26000 131000 26655 100 -1
De 0 0 6 0 0
Po 0 130500 25500 131000 26000 100 -1
De 0 0 6 0 400800
Po 0 26964 26036 27500 25500 100 -1
De 15 0 6 0 800400
Po 0 23808 26036 26964 26036 100 -1
De 15 0 6 0 0
Po 0 22663 27181 23808 26036 100 -1
De 15 0 6 0 0
Po 0 17373 27181 22663 27181 100 -1
De 15 0 6 0 0
Po 0 16869 27685 17373 27181 100 -1
De 15 0 6 0 0
Po 0 16869 28891 16869 27685 100 -1
De 15 0 6 0 0
Po 0 16300 29460 16869 28891 100 -1
De 15 0 6 0 400800
Po 0 84500 25000 84500 26000 100 -1
De 0 0 7 0 C00C00
Po 0 84500 26000 84500 27000 100 -1
De 0 0 7 0 C00C00
Po 0 51426 33354 51940 32700 100 -1
De 15 0 7 0 800400
Po 0 46844 33354 51426 33354 100 -1
De 15 0 7 0 0
Po 0 45983 32153 46844 33354 100 -1
De 15 0 7 0 0
Po 0 39707 32153 45983 32153 100 -1
De 15 0 7 0 0
Po 0 39160 32700 39707 32153 100 -1
De 15 0 7 0 400800
Po 0 52353 32287 51940 32700 100 -1
De 15 0 7 0 800400
Po 0 58973 32287 52353 32287 100 -1
De 15 0 7 0 0
Po 0 59800 33114 58973 32287 100 -1
De 15 0 7 0 0
Po 0 64306 33114 59800 33114 100 -1
De 15 0 7 0 0
Po 0 64720 32700 64306 33114 100 -1
De 15 0 7 0 400800
Po 0 84500 27000 84500 28000 100 -1
De 0 0 7 0 C00C00
Po 0 89650 32070 90280 32700 100 -1
De 0 0 7 0 800400
Po 0 88570 32070 89650 32070 100 -1
De 0 0 7 0 0
Po 0 84500 28000 88570 32070 100 -1
De 0 0 7 0 400800
Po 0 90280 32125 90280 32700 100 -1
De 15 0 7 0 800400
Po 0 90308 32097 90280 32125 100 -1
De 15 0 7 0 0
Po 0 102871 32097 90308 32097 100 -1
De 15 0 7 0 0
Po 0 103060 32286 102871 32097 100 -1
De 15 0 7 0 0
Po 0 103223 32123 103060 32286 100 -1
De 15 0 7 0 0
Po 0 115263 32123 103223 32123 100 -1
De 15 0 7 0 0
Po 0 115840 32700 115263 32123 100 -1
De 15 0 7 0 400800
Po 0 103060 32286 103060 32700 100 -1
De 15 0 7 0 800400
Po 0 77500 32700 77500 32108 100 -1
De 15 0 7 0 400800
Po 0 65312 32108 77500 32108 100 -1
De 15 0 7 0 0
Po 0 64720 32700 65312 32108 100 -1
De 15 0 7 0 400800
Po 0 80392 32108 84500 28000 100 -1
De 15 0 7 0 800400
Po 0 77500 32108 80392 32108 100 -1
De 15 0 7 0 0
Po 0 85500 28000 85913 28000 100 -1
De 15 0 8 0 400800
Po 0 85500 28000 85500 27587 100 -1
De 0 0 8 0 400800
Po 0 85087 27174 85500 27587 100 -1
De 0 0 8 0 0
Po 0 85087 24762 85087 27174 100 -1
De 0 0 8 0 0
Po 0 84888 24563 85087 24762 100 -1
De 0 0 8 0 0
Po 0 84254 24563 84888 24563 100 -1
De 0 0 8 0 0
Po 0 80403 28414 84254 24563 100 -1
De 0 0 8 0 0
Po 0 75114 28414 80403 28414 100 -1
De 0 0 8 0 0
Po 0 75086 28386 75114 28414 100 -1
De 0 0 8 0 0
Po 0 75086 24979 75086 28386 100 -1
De 0 0 8 0 0
Po 0 74613 24506 75086 24979 100 -1
De 0 0 8 0 0
Po 0 29494 24506 74613 24506 100 -1
De 0 0 8 0 0
Po 0 28500 25500 29494 24506 100 -1
De 0 0 8 0 400800
Po 0 143574 29334 143700 29460 100 -1
De 15 0 8 0 800400
Po 0 133938 29334 143574 29334 100 -1
De 15 0 8 0 0
Po 0 131972 27368 133938 29334 100 -1
De 15 0 8 0 0
Po 0 131753 27587 131972 27368 100 -1
De 15 0 8 0 0
Po 0 86326 27587 131753 27587 100 -1
De 15 0 8 0 0
Po 0 85913 28000 86326 27587 100 -1
De 15 0 8 0 0
Po 0 131972 25972 131500 25500 100 -1
De 15 0 8 0 800400
Po 0 131972 27368 131972 25972 100 -1
De 15 0 8 0 0
Po 0 16300 30173 16300 30540 100 -1
De 0 0 8 0 800400
Po 0 16849 29624 16300 30173 100 -1
De 0 0 8 0 0
Po 0 16849 28545 16849 29624 100 -1
De 0 0 8 0 0
Po 0 17085 28309 16849 28545 100 -1
De 0 0 8 0 0
Po 0 17911 28309 17085 28309 100 -1
De 0 0 8 0 0
Po 0 18408 27812 17911 28309 100 -1
De 0 0 8 0 0
Po 0 26073 27812 18408 27812 100 -1
De 0 0 8 0 0
Po 0 27037 26848 26073 27812 100 -1
De 0 0 8 0 0
Po 0 27037 26064 27037 26848 100 -1
De 0 0 8 0 0
Po 0 27065 26036 27037 26064 100 -1
De 0 0 8 0 0
Po 0 27753 26036 27065 26036 100 -1
De 0 0 8 0 0
Po 0 28289 25500 27753 26036 100 -1
De 0 0 8 0 0
Po 0 28500 25500 28289 25500 100 -1
De 0 0 8 0 400800
Po 0 85733 27233 85500 27000 100 -1
De 15 0 9 0 800400
Po 0 129767 27233 85733 27233 100 -1
De 15 0 9 0 0
Po 0 130500 26500 129767 27233 100 -1
De 15 0 9 0 400800
Po 0 137822 31080 142700 31080 100 -1
De 0 0 9 0 800400
Po 0 135749 29007 137822 31080 100 -1
De 0 0 9 0 0
Po 0 133007 29007 135749 29007 100 -1
De 0 0 9 0 0
Po 0 130500 26500 133007 29007 100 -1
De 0 0 9 0 400800
Po 0 28515 27515 27500 26500 100 -1
De 15 0 9 0 800400
Po 0 84985 27515 28515 27515 100 -1
De 15 0 9 0 0
Po 0 85500 27000 84985 27515 100 -1
De 15 0 9 0 400800
Po 0 25080 28920 17300 28920 100 -1
De 15 0 9 0 800400
Po 0 27500 26500 25080 28920 100 -1
De 15 0 9 0 400800
Po 3 124466 24805 124466 24805 450 -1
De 15 1 10 0 0
Po 0 140744 26964 142700 28920 100 -1
De 0 0 10 0 800400
Po 0 132964 26964 140744 26964 100 -1
De 0 0 10 0 0
Po 0 132500 26500 132964 26964 100 -1
De 0 0 10 0 400800
Po 0 131964 25964 132500 26500 100 -1
De 0 0 10 0 800400
Po 0 131964 24851 131964 25964 100 -1
De 0 0 10 0 0
Po 0 131918 24805 131964 24851 100 -1
De 0 0 10 0 0
Po 0 124466 24805 131918 24805 100 -1
De 0 0 10 0 0
Po 0 85086 26414 85500 26000 100 -1
De 15 0 10 0 800400
Po 0 67895 26414 85086 26414 100 -1
De 15 0 10 0 0
Po 0 67044 27265 67895 26414 100 -1
De 15 0 10 0 0
Po 0 30265 27265 67044 27265 100 -1
De 15 0 10 0 0
Po 0 29500 26500 30265 27265 100 -1
De 15 0 10 0 400800
Po 0 124237 24576 124466 24805 100 -1
De 15 0 10 0 0
Po 0 98746 24576 124237 24576 100 -1
De 15 0 10 0 0
Po 0 97322 26000 98746 24576 100 -1
De 15 0 10 0 0
Po 0 85500 26000 97322 26000 100 -1
De 15 0 10 0 400800
Po 0 27124 28876 29500 26500 100 -1
De 0 0 10 0 800400
Po 0 21682 28876 27124 28876 100 -1
De 0 0 10 0 0
Po 0 19478 31080 21682 28876 100 -1
De 0 0 10 0 0
Po 0 17300 31080 19478 31080 100 -1
De 0 0 10 0 400800
Po 0 85087 25413 85500 25000 100 -1
De 15 0 11 0 800400
Po 0 75329 25413 85087 25413 100 -1
De 15 0 11 0 0
Po 0 75087 25171 75329 25413 100 -1
De 15 0 11 0 0
Po 0 75087 24366 75087 25171 100 -1
De 15 0 11 0 0
Po 0 30634 24366 29500 25500 100 -1
De 15 0 11 0 800400
Po 0 75087 24366 30634 24366 100 -1
De 15 0 11 0 0
Po 0 131074 24074 132500 25500 100 -1
De 15 0 11 0 800400
Po 0 75379 24074 131074 24074 100 -1
De 15 0 11 0 0
Po 0 75087 24366 75379 24074 100 -1
De 15 0 11 0 0
Po 0 141818 28380 143700 28380 100 -1
De 15 0 11 0 800400
Po 0 139438 26000 141818 28380 100 -1
De 15 0 11 0 0
Po 0 133000 26000 139438 26000 100 -1
De 15 0 11 0 0
Po 0 132500 25500 133000 26000 100 -1
De 15 0 11 0 400800
Po 0 16866 31054 16300 31620 100 -1
De 0 0 11 0 800400
Po 0 16866 29839 16866 31054 100 -1
De 0 0 11 0 0
Po 0 17245 29460 16866 29839 100 -1
De 0 0 11 0 0
Po 0 20536 29460 17245 29460 100 -1
De 0 0 11 0 0
Po 0 21714 28282 20536 29460 100 -1
De 0 0 11 0 0
Po 0 26404 28282 21714 28282 100 -1
De 0 0 11 0 0
Po 0 28036 26650 26404 28282 100 -1
De 0 0 11 0 0
Po 0 28036 26056 28036 26650 100 -1
De 0 0 11 0 0
Po 0 28056 26036 28036 26056 100 -1
De 0 0 11 0 0
Po 0 28964 26036 28056 26036 100 -1
De 0 0 11 0 0
Po 0 29500 25500 28964 26036 100 -1
De 0 0 11 0 400800
Po 0 133500 25500 133500 26500 100 -1
De 0 0 12 0 C00C00
Po 0 30500 26500 30500 25500 100 -1
De 0 0 12 0 C00C00
Po 0 30500 28270 30500 26500 100 -1
De 0 0 12 0 800400
Po 0 29340 29430 30500 28270 100 -1
De 0 0 12 0 0
Po 0 24180 29430 29340 29430 100 -1
De 0 0 12 0 0
Po 0 23010 30600 24180 29430 100 -1
De 0 0 12 0 0
Po 0 20190 30600 23010 30600 100 -1
De 0 0 12 0 0
Po 0 18630 32160 20190 30600 100 -1
De 0 0 12 0 0
Po 0 17300 32160 18630 32160 100 -1
De 0 0 12 0 400800
Po 0 140360 25500 142700 27840 100 -1
De 0 0 12 0 800400
Po 0 133500 25500 140360 25500 100 -1
De 0 0 12 0 400800
Po 0 124470 24280 122500 26250 100 -1
De 0 0 12 0 800400
Po 0 132910 24280 124470 24280 100 -1
De 0 0 12 0 0
Po 0 133500 24870 132910 24280 100 -1
De 0 0 12 0 0
Po 0 133500 25500 133500 24870 100 -1
De 0 0 12 0 400800
Po 0 36180 24930 37500 26250 100 -1
De 0 0 12 0 800400
Po 0 35330 24930 36180 24930 100 -1
De 0 0 12 0 0
Po 0 34760 25500 35330 24930 100 -1
De 0 0 12 0 0
Po 0 30500 25500 34760 25500 100 -1
De 0 0 12 0 400800
Po 0 121390 33720 111910 33720 400 -1
De 0 0 12 0 0
Po 0 121840 33270 121390 33720 400 -1
De 0 0 12 0 0
Po 0 121840 32700 121840 33270 400 -1
De 0 0 12 0 400800
Po 0 109060 32990 108280 33770 400 -1
De 0 0 12 0 0
Po 0 109060 32700 109060 32990 400 -1
De 0 0 12 0 400800
Po 0 96280 33010 95520 33770 400 -1
De 0 0 12 0 0
Po 0 96280 32700 96280 33010 400 -1
De 0 0 12 0 400800
Po 0 83500 32990 82720 33770 400 -1
De 0 0 12 0 0
Po 0 83500 32700 83500 32990 400 -1
De 0 0 12 0 400800
Po 0 57940 32850 57020 33770 400 -1
De 0 0 12 0 0
Po 0 57940 32700 57940 32850 400 -1
De 0 0 12 0 400800
Po 0 49120 33770 57020 33770 800 -1
De 0 0 12 0 0
Po 0 48170 32820 49120 33770 800 -1
De 0 0 12 0 0
Po 0 48170 32800 48170 32820 800 -1
De 0 0 12 0 0
Po 0 38980 27730 37500 26250 800 -1
De 0 0 12 0 800400
Po 0 43100 27730 38980 27730 800 -1
De 0 0 12 0 0
Po 0 48025 32655 43100 27730 800 -1
De 0 0 12 0 0
Po 0 61000 29450 61000 26000 100 -1
De 0 0 12 0 800400
Po 0 57940 32510 61000 29450 100 -1
De 0 0 12 0 0
Po 0 57940 32700 57940 32510 100 -1
De 0 0 12 0 400800
Po 0 101000 27990 101000 26000 100 -1
De 0 0 12 0 800400
Po 0 96290 32700 101000 27990 100 -1
De 0 0 12 0 0
Po 0 96280 32700 96290 32700 100 -1
De 0 0 12 0 400800
Po 0 48180 32800 48170 32800 800 -1
De 0 0 12 0 0
Po 0 48030 32650 48180 32800 800 -1
De 0 0 12 0 0
Po 0 48170 32800 48025 32655 800 -1
De 0 0 12 0 0
Po 0 47980 32700 48025 32655 400 -1
De 0 0 12 0 0
Po 0 45160 32700 47980 32700 400 -1
De 0 0 12 0 400800
Po 0 48025 32655 48030 32650 400 -1
De 0 0 12 0 0
Po 0 82720 33770 95520 33770 800 -1
De 0 0 12 0 0
Po 0 95520 33770 108280 33770 800 -1
De 0 0 12 0 0
Po 0 111860 33770 111910 33720 800 -1
De 0 0 12 0 0
Po 0 108280 33770 111860 33770 800 -1
De 0 0 12 0 0
Po 0 121190 27560 122500 26250 800 -1
De 0 0 12 0 800400
Po 0 118070 27560 121190 27560 800 -1
De 0 0 12 0 0
Po 0 111910 33720 118070 27560 800 -1
De 0 0 12 0 0
Po 0 57020 33770 71467 33770 800 -1
De 0 0 12 0 0
Po 0 71467 33770 82720 33770 800 -1
De 0 0 12 0 0
Po 0 70720 33023 70720 32700 100 -1
De 0 0 12 0 800400
Po 0 71467 33770 70720 33023 100 -1
De 0 0 12 0 0
Po 0 123050 29160 122500 28610 800 -1
De 0 0 13 0 800400
Po 0 123050 33710 123050 29160 800 -1
De 0 0 13 0 0
Po 0 121740 35020 123050 33710 800 -1
De 0 0 13 0 0
Po 0 35450 35020 121740 35020 800 -1
De 0 0 13 0 0
Po 0 36990 29120 37500 28610 800 -1
De 0 0 13 0 800400
Po 0 36990 33480 36990 29120 800 -1
De 0 0 13 0 0
Po 0 35450 35020 36990 33480 800 -1
De 0 0 13 0 0
Po 0 24080 35020 35450 35020 800 -1
De 0 0 13 0 0
Po 0 20540 31480 24080 35020 800 -1
De 0 0 13 0 0
Po 0 20540 31410 20540 31480 800 -1
De 0 0 13 0 400800
$EndTRACK
$ZONE
$EndZONE
$CZONE_OUTLINE
ZInfo 4E2F9B76 12 "GND"
ZLayer 0
ZAux 4 E
ZClearance 200 T
ZMinThickness 100
ZOptions 1 16 F 100 110
ZSmoothing 0 0
ZCorner 147350 36100 0
ZCorner 147350 23900 0
ZCorner 12650 23900 0
ZCorner 12650 36100 1
$POLYSCORNERS
142985 28444 0 0
142809 28371 0 0
142591 28371 0 0
142579 28375 0 0
140956 26752 0 0
140859 26687 0 0
140744 26664 0 0
133962 26664 0 0
133986 26612 0 0
133992 26417 0 0
133992 25417 0 0
133923 25234 0 0
133907 25211 0 0
133830 25177 0 0
133823 25184 0 0
133823 25170 0 0
133789 25093 0 0
133612 25014 0 0
133417 25008 0 0
133234 25077 0 0
133211 25093 0 0
133177 25170 0 0
133500 25493 0 0
133823 25170 0 0
133823 25184 0 0
133507 25500 0 0
133830 25823 0 0
133907 25789 0 0
133986 25612 0 0
133992 25417 0 0
133992 26417 0 0
133923 26234 0 0
133907 26211 0 0
133830 26177 0 0
133823 26184 0 0
133823 26170 0 0
133823 25830 0 0
133500 25507 0 0
133177 25830 0 0
133211 25907 0 0
133388 25986 0 0
133583 25992 0 0
133766 25923 0 0
133789 25907 0 0
133823 25830 0 0
133823 26170 0 0
133789 26093 0 0
133612 26014 0 0
133417 26008 0 0
133234 26077 0 0
133211 26093 0 0
133177 26170 0 0
133500 26493 0 0
133823 26170 0 0
133823 26184 0 0
133542 26465 0 0
133507 26500 0 0
133500 26507 0 0
133493 26500 0 0
133458 26465 0 0
133170 26177 0 0
133093 26211 0 0
133059 26285 0 0
133008 26161 0 0
132847 26000 0 0
133008 25839 0 0
133058 25716 0 0
133077 25766 0 0
133093 25789 0 0
133170 25823 0 0
133493 25500 0 0
133170 25177 0 0
133093 25211 0 0
133059 25285 0 0
133008 25161 0 0
132839 24992 0 0
132619 24901 0 0
132381 24901 0 0
132264 24949 0 0
132264 24851 0 0
132241 24736 0 0
132176 24639 0 0
132130 24593 0 0
132033 24528 0 0
131918 24505 0 0
124837 24505 0 0
124735 24403 0 0
124723 24398 0 0
139419 24398 0 0
142474 27453 0 0
142461 27458 0 0
142440 27474 0 0
142412 27545 0 0
142665 27798 0 0
142700 27833 0 0
142707 27840 0 0
142700 27847 0 0
142693 27854 0 0
142693 27840 0 0
142405 27552 0 0
142334 27580 0 0
142262 27740 0 0
142256 27915 0 0
142318 28079 0 0
142334 28100 0 0
142405 28128 0 0
142693 27840 0 0
142693 27854 0 0
142665 27882 0 0
142412 28135 0 0
142440 28206 0 0
142600 28278 0 0
142775 28284 0 0
142939 28222 0 0
142960 28206 0 0
142967 28185 0 0
142984 28202 0 0
142985 28201 0 0
142985 28444 1 0
147175 35925 0 0
143972 35925 0 0
144259 35639 0 0
144449 35180 0 0
144450 34683 0 0
144260 34223 0 0
143909 33871 0 0
143450 33681 0 0
142953 33680 0 0
142493 33870 0 0
142141 34221 0 0
141951 34680 0 0
141950 35177 0 0
142140 35637 0 0
142427 35925 0 0
21145 35925 0 0
21218 35853 0 0
21337 35566 0 0
21337 35255 0 0
21218 34968 0 0
20998 34747 0 0
20711 34628 0 0
20400 34628 0 0
20370 34628 0 0
20083 34747 0 0
19862 34967 0 0
19743 35254 0 0
19743 35565 0 0
19862 35852 0 0
19934 35925 0 0
17572 35925 0 0
17859 35639 0 0
18049 35180 0 0
18050 34683 0 0
17860 34223 0 0
17744 34106 0 0
17744 32085 0 0
17682 31921 0 0
17666 31900 0 0
17595 31872 0 0
17588 31879 0 0
17588 31865 0 0
17560 31794 0 0
17400 31722 0 0
17225 31716 0 0
17061 31778 0 0
17040 31794 0 0
17012 31865 0 0
17300 32153 0 0
17588 31865 0 0
17588 31879 0 0
17307 32160 0 0
17595 32448 0 0
17666 32420 0 0
17738 32260 0 0
17744 32085 0 0
17744 34106 0 0
17588 33950 0 0
17588 32455 0 0
17300 32167 0 0
17293 32174 0 0
17293 32160 0 0
17005 31872 0 0
16934 31900 0 0
16862 32060 0 0
16856 32235 0 0
16918 32399 0 0
16934 32420 0 0
17005 32448 0 0
17293 32160 0 0
17293 32174 0 0
17012 32455 0 0
17040 32526 0 0
17200 32598 0 0
17375 32604 0 0
17539 32542 0 0
17560 32526 0 0
17588 32455 0 0
17588 33950 0 0
17509 33871 0 0
17050 33681 0 0
16553 33680 0 0
16093 33870 0 0
15741 34221 0 0
15551 34680 0 0
15550 35177 0 0
15740 35637 0 0
16027 35925 0 0
12825 35925 0 0
12825 24075 0 0
16027 24075 0 0
15741 24361 0 0
15551 24820 0 0
15550 25317 0 0
15740 25777 0 0
16091 26129 0 0
16550 26319 0 0
17047 26320 0 0
17507 26130 0 0
17859 25779 0 0
18049 25320 0 0
18050 24823 0 0
17860 24363 0 0
17572 24075 0 0
27500 24075 0 0
26658 24917 0 0
26619 24901 0 0
26381 24901 0 0
26161 24992 0 0
25992 25161 0 0
25901 25381 0 0
25901 25619 0 0
25992 25839 0 0
26067 25914 0 0
26009 25939 0 0
25939 26009 0 0
25901 26100 0 0
25901 26199 0 0
25901 26237 0 0
25825 26288 0 0
24821 27292 0 0
22337 27292 0 0
22337 26569 0 0
22337 26252 0 0
22216 25959 0 0
21992 25735 0 0
21699 25613 0 0
21382 25613 0 0
21089 25734 0 0
20865 25958 0 0
20743 26251 0 0
20743 26568 0 0
20864 26861 0 0
21088 27085 0 0
21381 27207 0 0
21698 27207 0 0
21991 27086 0 0
22215 26862 0 0
22337 26569 0 0
22337 27292 0 0
20337 27292 0 0
20337 26569 0 0
20337 26252 0 0
20216 25959 0 0
19992 25735 0 0
19699 25613 0 0
19382 25613 0 0
19089 25734 0 0
18865 25958 0 0
18743 26251 0 0
18743 26568 0 0
18864 26861 0 0
19088 27085 0 0
19381 27207 0 0
19698 27207 0 0
19991 27086 0 0
20215 26862 0 0
20337 26569 0 0
20337 27292 0 0
17548 27292 0 0
17456 27310 0 0
17455 27310 0 0
17409 27291 0 0
17191 27291 0 0
16989 27375 0 0
16835 27529 0 0
16751 27731 0 0
16751 27949 0 0
16830 28139 0 0
16804 28164 0 0
16765 28069 0 0
16611 27915 0 0
16409 27831 0 0
16191 27831 0 0
15989 27915 0 0
15835 28069 0 0
15751 28271 0 0
15751 28489 0 0
15835 28691 0 0
15989 28845 0 0
16169 28920 0 0
15989 28995 0 0
15835 29149 0 0
15751 29351 0 0
15751 29569 0 0
15835 29771 0 0
15989 29925 0 0
16085 29965 0 0
16023 30058 0 0
16022 30061 0 0
15989 30075 0 0
15835 30229 0 0
15751 30431 0 0
15751 30649 0 0
15835 30851 0 0
15989 31005 0 0
16169 31080 0 0
15989 31155 0 0
15835 31309 0 0
15751 31511 0 0
15751 31729 0 0
15835 31931 0 0
15989 32085 0 0
16191 32169 0 0
16409 32169 0 0
16611 32085 0 0
16765 31931 0 0
16849 31729 0 0
16849 31511 0 0
16844 31499 0 0
16894 31450 0 0
16989 31545 0 0
17191 31629 0 0
17409 31629 0 0
17611 31545 0 0
17765 31391 0 0
17769 31380 0 0
19478 31380 0 0
19593 31357 0 0
19690 31292 0 0
19753 31228 0 0
19743 31254 0 0
19743 31565 0 0
19862 31852 0 0
20082 32073 0 0
20305 32165 0 0
20808 32668 0 0
20711 32628 0 0
20400 32628 0 0
20370 32628 0 0
20083 32747 0 0
19862 32967 0 0
19743 33254 0 0
19743 33565 0 0
19862 33852 0 0
20082 34073 0 0
20369 34192 0 0
20680 34192 0 0
20710 34192 0 0
20997 34073 0 0
21218 33853 0 0
21337 33566 0 0
21337 33255 0 0
21295 33155 0 0
23617 35476 0 0
23620 35480 0 0
23831 35621 0 0
24080 35670 0 0
35445 35670 0 0
35450 35671 0 0
35450 35670 0 0
35454 35670 0 0
121735 35670 0 0
121740 35671 0 0
121740 35670 0 0
121989 35621 0 0
122200 35480 0 0
123506 34172 0 0
123509 34170 0 0
123510 34170 0 0
123651 33959 0 0
123700 33710 0 0
123700 29160 0 0
123699 29159 0 0
123700 29159 0 0
123691 29118 0 0
123651 28911 0 0
123550 28761 0 0
123550 28759 0 0
123550 28402 0 0
123390 28016 0 0
123338 27963 0 0
123338 26112 0 0
123221 25802 0 0
123190 25755 0 0
123130 25714 0 0
123130 25196 0 0
123130 24945 0 0
123034 24713 0 0
122857 24536 0 0
122626 24440 0 0
122375 24440 0 0
122143 24536 0 0
121966 24713 0 0
121870 24944 0 0
121870 25195 0 0
121966 25427 0 0
122063 25524 0 0
122052 25529 0 0
122005 25560 0 0
121929 25672 0 0
122500 26243 0 0
123071 25672 0 0
122995 25560 0 0
122930 25530 0 0
123034 25427 0 0
123130 25196 0 0
123130 25714 0 0
123078 25679 0 0
122507 26250 0 0
123078 26821 0 0
123190 26745 0 0
123327 26443 0 0
123338 26112 0 0
123338 27963 0 0
123095 27720 0 0
123071 27710 0 0
123071 26828 0 0
122500 26257 0 0
122493 26264 0 0
122493 26250 0 0
121922 25679 0 0
121810 25755 0 0
121680 26041 0 0
121680 25672 0 0
121536 25323 0 0
121269 25055 0 0
120920 24910 0 0
120542 24910 0 0
120193 25054 0 0
119925 25321 0 0
119780 25670 0 0
119780 26048 0 0
119924 26397 0 0
120191 26665 0 0
120540 26810 0 0
120918 26810 0 0
121267 26666 0 0
121535 26399 0 0
121672 26067 0 0
121662 26388 0 0
121779 26698 0 0
121810 26745 0 0
121922 26821 0 0
122493 26250 0 0
122493 26264 0 0
121929 26828 0 0
122005 26940 0 0
122307 27077 0 0
122638 27088 0 0
122948 26971 0 0
122995 26940 0 0
123071 26828 0 0
123071 27710 0 0
122710 27560 0 0
122292 27560 0 0
121906 27720 0 0
121610 28015 0 0
121450 28400 0 0
121450 28818 0 0
121610 29204 0 0
121905 29500 0 0
122290 29660 0 0
122400 29660 0 0
122400 33440 0 0
122284 33556 0 0
122284 32625 0 0
122222 32461 0 0
122206 32440 0 0
122135 32412 0 0
122128 32419 0 0
122128 32405 0 0
122100 32334 0 0
121940 32262 0 0
121765 32256 0 0
121601 32318 0 0
121580 32334 0 0
121552 32405 0 0
121840 32693 0 0
122128 32405 0 0
122128 32419 0 0
121847 32700 0 0
122135 32988 0 0
122206 32960 0 0
122278 32800 0 0
122284 32625 0 0
122284 33556 0 0
122128 33712 0 0
122128 32995 0 0
121840 32707 0 0
121833 32714 0 0
121833 32700 0 0
121545 32412 0 0
121474 32440 0 0
121402 32600 0 0
121396 32775 0 0
121458 32939 0 0
121474 32960 0 0
121545 32988 0 0
121833 32700 0 0
121833 32714 0 0
121552 32995 0 0
121580 33066 0 0
121740 33138 0 0
121915 33144 0 0
122079 33082 0 0
122100 33066 0 0
122128 32995 0 0
122128 33712 0 0
121470 34370 0 0
121389 34370 0 0
121389 32809 0 0
121389 32591 0 0
121305 32389 0 0
121151 32235 0 0
120949 32151 0 0
120731 32151 0 0
120529 32235 0 0
120375 32389 0 0
120340 32473 0 0
120305 32389 0 0
120151 32235 0 0
119949 32151 0 0
119731 32151 0 0
119529 32235 0 0
119375 32389 0 0
119340 32473 0 0
119305 32389 0 0
119151 32235 0 0
118949 32151 0 0
118731 32151 0 0
118529 32235 0 0
118375 32389 0 0
118340 32473 0 0
118305 32389 0 0
118151 32235 0 0
117949 32151 0 0
117731 32151 0 0
117529 32235 0 0
117375 32389 0 0
117340 32473 0 0
117305 32389 0 0
117151 32235 0 0
116949 32151 0 0
116731 32151 0 0
116529 32235 0 0
116375 32389 0 0
116340 32473 0 0
116305 32389 0 0
116151 32235 0 0
115949 32151 0 0
115731 32151 0 0
115529 32235 0 0
115389 32375 0 0
115389 32351 0 0
115351 32259 0 0
115281 32189 0 0
115190 32151 0 0
115091 32151 0 0
114491 32151 0 0
114399 32189 0 0
114329 32259 0 0
114291 32350 0 0
114291 32449 0 0
114291 33049 0 0
114329 33141 0 0
114399 33211 0 0
114490 33249 0 0
114589 33249 0 0
115189 33249 0 0
115281 33211 0 0
115351 33141 0 0
115389 33050 0 0
115389 33025 0 0
115529 33165 0 0
115731 33249 0 0
115949 33249 0 0
116151 33165 0 0
116305 33011 0 0
116340 32926 0 0
116375 33011 0 0
116529 33165 0 0
116731 33249 0 0
116949 33249 0 0
117151 33165 0 0
117305 33011 0 0
117340 32926 0 0
117375 33011 0 0
117529 33165 0 0
117731 33249 0 0
117949 33249 0 0
118151 33165 0 0
118305 33011 0 0
118340 32926 0 0
118375 33011 0 0
118529 33165 0 0
118731 33249 0 0
118949 33249 0 0
119151 33165 0 0
119305 33011 0 0
119340 32926 0 0
119375 33011 0 0
119529 33165 0 0
119731 33249 0 0
119949 33249 0 0
120151 33165 0 0
120305 33011 0 0
120340 32926 0 0
120375 33011 0 0
120529 33165 0 0
120731 33249 0 0
120949 33249 0 0
121151 33165 0 0
121305 33011 0 0
121389 32809 0 0
121389 34370 0 0
109504 34370 0 0
109504 32625 0 0
109442 32461 0 0
109426 32440 0 0
109355 32412 0 0
109348 32419 0 0
109348 32405 0 0
109320 32334 0 0
109160 32262 0 0
108985 32256 0 0
108821 32318 0 0
108800 32334 0 0
108772 32405 0 0
109060 32693 0 0
109348 32405 0 0
109348 32419 0 0
109067 32700 0 0
109355 32988 0 0
109426 32960 0 0
109498 32800 0 0
109504 32625 0 0
109504 34370 0 0
109348 34370 0 0
109348 32995 0 0
109060 32707 0 0
109053 32714 0 0
109053 32700 0 0
108765 32412 0 0
108694 32440 0 0
108622 32600 0 0
108616 32775 0 0
108678 32939 0 0
108694 32960 0 0
108765 32988 0 0
109053 32700 0 0
109053 32714 0 0
108772 32995 0 0
108800 33066 0 0
108960 33138 0 0
109135 33144 0 0
109299 33082 0 0
109320 33066 0 0
109348 32995 0 0
109348 34370 0 0
108609 34370 0 0
108609 32809 0 0
108609 32591 0 0
108525 32389 0 0
108371 32235 0 0
108169 32151 0 0
107951 32151 0 0
107749 32235 0 0
107595 32389 0 0
107560 32473 0 0
107525 32389 0 0
107371 32235 0 0
107169 32151 0 0
106951 32151 0 0
106749 32235 0 0
106595 32389 0 0
106560 32473 0 0
106525 32389 0 0
106371 32235 0 0
106169 32151 0 0
105951 32151 0 0
105749 32235 0 0
105595 32389 0 0
105560 32473 0 0
105525 32389 0 0
105371 32235 0 0
105169 32151 0 0
104951 32151 0 0
104749 32235 0 0
104595 32389 0 0
104560 32473 0 0
104525 32389 0 0
104371 32235 0 0
104169 32151 0 0
103951 32151 0 0
103749 32235 0 0
103595 32389 0 0
103560 32473 0 0
103525 32389 0 0
103371 32235 0 0
103169 32151 0 0
102951 32151 0 0
102749 32235 0 0
102609 32375 0 0
102609 32351 0 0
102571 32259 0 0
102501 32189 0 0
102410 32151 0 0
102311 32151 0 0
101711 32151 0 0
101641 32179 0 0
101641 25894 0 0
101551 25657 0 0
101528 25622 0 0
101436 25571 0 0
101429 25578 0 0
101429 25564 0 0
101378 25472 0 0
101147 25368 0 0
100894 25359 0 0
100657 25449 0 0
100622 25472 0 0
100571 25564 0 0
101000 25993 0 0
101429 25564 0 0
101429 25578 0 0
101007 26000 0 0
101436 26429 0 0
101528 26378 0 0
101632 26147 0 0
101641 25894 0 0
101641 32179 0 0
101619 32189 0 0
101549 32259 0 0
101511 32350 0 0
101511 32449 0 0
101511 33049 0 0
101549 33141 0 0
101619 33211 0 0
101710 33249 0 0
101809 33249 0 0
102409 33249 0 0
102501 33211 0 0
102571 33141 0 0
102609 33050 0 0
102609 33025 0 0
102749 33165 0 0
102951 33249 0 0
103169 33249 0 0
103371 33165 0 0
103525 33011 0 0
103560 32926 0 0
103595 33011 0 0
103749 33165 0 0
103951 33249 0 0
104169 33249 0 0
104371 33165 0 0
104525 33011 0 0
104560 32926 0 0
104595 33011 0 0
104749 33165 0 0
104951 33249 0 0
105169 33249 0 0
105371 33165 0 0
105525 33011 0 0
105560 32926 0 0
105595 33011 0 0
105749 33165 0 0
105951 33249 0 0
106169 33249 0 0
106371 33165 0 0
106525 33011 0 0
106560 32926 0 0
106595 33011 0 0
106749 33165 0 0
106951 33249 0 0
107169 33249 0 0
107371 33165 0 0
107525 33011 0 0
107560 32926 0 0
107595 33011 0 0
107749 33165 0 0
107951 33249 0 0
108169 33249 0 0
108371 33165 0 0
108525 33011 0 0
108609 32809 0 0
108609 34370 0 0
101429 34370 0 0
101429 26436 0 0
101000 26007 0 0
100993 26014 0 0
100993 26000 0 0
100564 25571 0 0
100472 25622 0 0
100368 25853 0 0
100359 26106 0 0
100449 26343 0 0
100472 26378 0 0
100564 26429 0 0
100993 26000 0 0
100993 26014 0 0
100571 26436 0 0
100622 26528 0 0
100853 26632 0 0
101106 26641 0 0
101343 26551 0 0
101378 26528 0 0
101429 26436 0 0
101429 34370 0 0
96724 34370 0 0
96724 32625 0 0
96662 32461 0 0
96646 32440 0 0
96575 32412 0 0
96568 32419 0 0
96568 32405 0 0
96540 32334 0 0
96380 32262 0 0
96205 32256 0 0
96041 32318 0 0
96020 32334 0 0
95992 32405 0 0
96280 32693 0 0
96568 32405 0 0
96568 32419 0 0
96287 32700 0 0
96575 32988 0 0
96646 32960 0 0
96718 32800 0 0
96724 32625 0 0
96724 34370 0 0
96568 34370 0 0
96568 32995 0 0
96280 32707 0 0
96273 32714 0 0
96273 32700 0 0
95985 32412 0 0
95914 32440 0 0
95842 32600 0 0
95836 32775 0 0
95898 32939 0 0
95914 32960 0 0
95985 32988 0 0
96273 32700 0 0
96273 32714 0 0
95992 32995 0 0
96020 33066 0 0
96180 33138 0 0
96355 33144 0 0
96519 33082 0 0
96540 33066 0 0
96568 32995 0 0
96568 34370 0 0
83788 34370 0 0
83788 32995 0 0
83500 32707 0 0
83212 32995 0 0
83240 33066 0 0
83400 33138 0 0
83575 33144 0 0
83739 33082 0 0
83760 33066 0 0
83788 32995 0 0
83788 34370 0 0
71164 34370 0 0
71164 32625 0 0
71102 32461 0 0
71086 32440 0 0
71015 32412 0 0
71008 32419 0 0
71008 32405 0 0
70980 32334 0 0
70820 32262 0 0
70645 32256 0 0
70481 32318 0 0
70460 32334 0 0
70432 32405 0 0
70720 32693 0 0
71008 32405 0 0
71008 32419 0 0
70727 32700 0 0
71015 32988 0 0
71086 32960 0 0
71158 32800 0 0
71164 32625 0 0
71164 34370 0 0
71008 34370 0 0
71008 32995 0 0
70720 32707 0 0
70713 32714 0 0
70713 32700 0 0
70425 32412 0 0
70354 32440 0 0
70282 32600 0 0
70276 32775 0 0
70338 32939 0 0
70354 32960 0 0
70425 32988 0 0
70713 32700 0 0
70713 32714 0 0
70432 32995 0 0
70460 33066 0 0
70620 33138 0 0
70795 33144 0 0
70959 33082 0 0
70980 33066 0 0
71008 32995 0 0
71008 34370 0 0
61641 34370 0 0
61641 25894 0 0
61551 25657 0 0
61528 25622 0 0
61436 25571 0 0
61429 25578 0 0
61429 25564 0 0
61378 25472 0 0
61147 25368 0 0
60894 25359 0 0
60657 25449 0 0
60622 25472 0 0
60571 25564 0 0
61000 25993 0 0
61429 25564 0 0
61429 25578 0 0
61007 26000 0 0
61436 26429 0 0
61528 26378 0 0
61632 26147 0 0
61641 25894 0 0
61641 34370 0 0
61429 34370 0 0
61429 26436 0 0
61000 26007 0 0
60993 26014 0 0
60993 26000 0 0
60564 25571 0 0
60472 25622 0 0
60368 25853 0 0
60359 26106 0 0
60449 26343 0 0
60472 26378 0 0
60564 26429 0 0
60993 26000 0 0
60993 26014 0 0
60571 26436 0 0
60622 26528 0 0
60853 26632 0 0
61106 26641 0 0
61343 26551 0 0
61378 26528 0 0
61429 26436 0 0
61429 34370 0 0
59749 34370 0 0
59749 26150 0 0
59749 25852 0 0
59635 25577 0 0
59425 25366 0 0
59150 25251 0 0
58852 25251 0 0
58577 25365 0 0
58366 25575 0 0
58251 25850 0 0
58251 26148 0 0
58365 26423 0 0
58575 26634 0 0
58700 26686 0 0
58700 29736 0 0
56728 31708 0 0
56663 31805 0 0
56640 31920 0 0
56640 32230 0 0
56629 32235 0 0
56475 32389 0 0
56440 32473 0 0
56405 32389 0 0
56251 32235 0 0
56049 32151 0 0
55831 32151 0 0
55629 32235 0 0
55475 32389 0 0
55440 32473 0 0
55405 32389 0 0
55251 32235 0 0
55049 32151 0 0
54831 32151 0 0
54629 32235 0 0
54475 32389 0 0
54440 32473 0 0
54405 32389 0 0
54251 32235 0 0
54049 32151 0 0
53831 32151 0 0
53629 32235 0 0
53475 32389 0 0
53440 32473 0 0
53405 32389 0 0
53251 32235 0 0
53049 32151 0 0
52831 32151 0 0
52629 32235 0 0
52475 32389 0 0
52440 32473 0 0
52405 32389 0 0
52251 32235 0 0
52049 32151 0 0
51831 32151 0 0
51629 32235 0 0
51489 32375 0 0
51489 32351 0 0
51451 32259 0 0
51381 32189 0 0
51290 32151 0 0
51191 32151 0 0
50591 32151 0 0
50499 32189 0 0
50429 32259 0 0
50391 32350 0 0
50391 32449 0 0
50391 33049 0 0
50429 33141 0 0
50499 33211 0 0
50590 33249 0 0
50689 33249 0 0
51289 33249 0 0
51381 33211 0 0
51451 33141 0 0
51489 33050 0 0
51489 33025 0 0
51629 33165 0 0
51831 33249 0 0
52049 33249 0 0
52251 33165 0 0
52405 33011 0 0
52440 32926 0 0
52475 33011 0 0
52629 33165 0 0
52831 33249 0 0
53049 33249 0 0
53251 33165 0 0
53405 33011 0 0
53440 32926 0 0
53475 33011 0 0
53629 33165 0 0
53831 33249 0 0
54049 33249 0 0
54251 33165 0 0
54405 33011 0 0
54440 32926 0 0
54475 33011 0 0
54629 33165 0 0
54831 33249 0 0
55049 33249 0 0
55251 33165 0 0
55405 33011 0 0
55440 32926 0 0
55475 33011 0 0
55629 33165 0 0
55831 33249 0 0
56049 33249 0 0
56251 33165 0 0
56405 33011 0 0
56440 32926 0 0
56475 33011 0 0
56629 33165 0 0
56831 33249 0 0
57049 33249 0 0
57251 33165 0 0
57405 33011 0 0
57489 32809 0 0
57489 32591 0 0
57405 32389 0 0
57251 32235 0 0
57240 32230 0 0
57240 32044 0 0
59212 30072 0 0
59277 29975 0 0
59300 29860 0 0
59300 26685 0 0
59423 26635 0 0
59634 26425 0 0
59749 26150 0 0
59749 34370 0 0
58384 34370 0 0
58384 32625 0 0
58322 32461 0 0
58306 32440 0 0
58235 32412 0 0
58228 32419 0 0
58228 32405 0 0
58200 32334 0 0
58040 32262 0 0
57865 32256 0 0
57701 32318 0 0
57680 32334 0 0
57652 32405 0 0
57940 32693 0 0
58228 32405 0 0
58228 32419 0 0
57947 32700 0 0
58235 32988 0 0
58306 32960 0 0
58378 32800 0 0
58384 32625 0 0
58384 34370 0 0
58228 34370 0 0
58228 32995 0 0
57940 32707 0 0
57933 32714 0 0
57933 32700 0 0
57645 32412 0 0
57574 32440 0 0
57502 32600 0 0
57496 32775 0 0
57558 32939 0 0
57574 32960 0 0
57645 32988 0 0
57933 32700 0 0
57933 32714 0 0
57652 32995 0 0
57680 33066 0 0
57840 33138 0 0
58015 33144 0 0
58179 33082 0 0
58200 33066 0 0
58228 32995 0 0
58228 34370 0 0
45604 34370 0 0
45604 32625 0 0
45542 32461 0 0
45526 32440 0 0
45455 32412 0 0
45448 32419 0 0
45448 32405 0 0
45420 32334 0 0
45260 32262 0 0
45085 32256 0 0
44921 32318 0 0
44900 32334 0 0
44872 32405 0 0
45160 32693 0 0
45448 32405 0 0
45448 32419 0 0
45167 32700 0 0
45455 32988 0 0
45526 32960 0 0
45598 32800 0 0
45604 32625 0 0
45604 34370 0 0
45448 34370 0 0
45448 32995 0 0
45160 32707 0 0
45153 32714 0 0
45153 32700 0 0
44865 32412 0 0
44794 32440 0 0
44722 32600 0 0
44716 32775 0 0
44778 32939 0 0
44794 32960 0 0
44865 32988 0 0
45153 32700 0 0
45153 32714 0 0
44872 32995 0 0
44900 33066 0 0
45060 33138 0 0
45235 33144 0 0
45399 33082 0 0
45420 33066 0 0
45448 32995 0 0
45448 34370 0 0
37019 34370 0 0
37446 33942 0 0
37449 33940 0 0
37450 33940 0 0
37590 33730 0 0
37591 33729 0 0
37630 33530 0 0
37640 33481 0 0
37639 33480 0 0
37640 33480 0 0
37640 33119 0 0
37649 33141 0 0
37719 33211 0 0
37810 33249 0 0
37909 33249 0 0
38509 33249 0 0
38601 33211 0 0
38671 33141 0 0
38709 33050 0 0
38709 33025 0 0
38849 33165 0 0
39051 33249 0 0
39269 33249 0 0
39471 33165 0 0
39625 33011 0 0
39660 32926 0 0
39695 33011 0 0
39849 33165 0 0
40051 33249 0 0
40269 33249 0 0
40471 33165 0 0
40625 33011 0 0
40660 32926 0 0
40695 33011 0 0
40849 33165 0 0
41051 33249 0 0
41269 33249 0 0
41471 33165 0 0
41625 33011 0 0
41660 32926 0 0
41695 33011 0 0
41849 33165 0 0
42051 33249 0 0
42269 33249 0 0
42471 33165 0 0
42625 33011 0 0
42660 32926 0 0
42695 33011 0 0
42849 33165 0 0
43051 33249 0 0
43269 33249 0 0
43471 33165 0 0
43625 33011 0 0
43660 32926 0 0
43695 33011 0 0
43849 33165 0 0
44051 33249 0 0
44269 33249 0 0
44471 33165 0 0
44625 33011 0 0
44709 32809 0 0
44709 32591 0 0
44625 32389 0 0
44471 32235 0 0
44269 32151 0 0
44051 32151 0 0
43849 32235 0 0
43695 32389 0 0
43660 32473 0 0
43625 32389 0 0
43471 32235 0 0
43269 32151 0 0
43051 32151 0 0
42849 32235 0 0
42695 32389 0 0
42660 32473 0 0
42625 32389 0 0
42471 32235 0 0
42269 32151 0 0
42051 32151 0 0
41849 32235 0 0
41695 32389 0 0
41660 32473 0 0
41625 32389 0 0
41471 32235 0 0
41269 32151 0 0
41051 32151 0 0
40849 32235 0 0
40695 32389 0 0
40660 32473 0 0
40625 32389 0 0
40471 32235 0 0
40269 32151 0 0
40220 32151 0 0
40220 26050 0 0
40220 25672 0 0
40076 25323 0 0
39809 25055 0 0
39460 24910 0 0
39082 24910 0 0
38733 25054 0 0
38465 25321 0 0
38320 25670 0 0
38320 26048 0 0
38464 26397 0 0
38731 26665 0 0
39080 26810 0 0
39458 26810 0 0
39807 26666 0 0
40075 26399 0 0
40220 26050 0 0
40220 32151 0 0
40051 32151 0 0
39849 32235 0 0
39695 32389 0 0
39660 32473 0 0
39625 32389 0 0
39471 32235 0 0
39269 32151 0 0
39051 32151 0 0
38849 32235 0 0
38709 32375 0 0
38709 32351 0 0
38671 32259 0 0
38601 32189 0 0
38510 32151 0 0
38411 32151 0 0
37811 32151 0 0
37719 32189 0 0
37649 32259 0 0
37640 32280 0 0
37640 29660 0 0
37708 29660 0 0
38094 29500 0 0
38390 29205 0 0
38550 28820 0 0
38550 28402 0 0
38390 28016 0 0
38338 27963 0 0
38338 26112 0 0
38221 25802 0 0
38190 25755 0 0
38078 25679 0 0
37507 26250 0 0
38078 26821 0 0
38190 26745 0 0
38327 26443 0 0
38338 26112 0 0
38338 27963 0 0
38095 27720 0 0
38071 27710 0 0
38071 26828 0 0
37500 26257 0 0
37493 26264 0 0
37493 26250 0 0
36922 25679 0 0
36810 25755 0 0
36680 26041 0 0
36680 25672 0 0
36536 25323 0 0
36269 25055 0 0
35920 24910 0 0
35542 24910 0 0
35193 25054 0 0
34925 25321 0 0
34780 25670 0 0
34780 26048 0 0
34924 26397 0 0
35191 26665 0 0
35540 26810 0 0
35918 26810 0 0
36267 26666 0 0
36535 26399 0 0
36672 26067 0 0
36662 26388 0 0
36779 26698 0 0
36810 26745 0 0
36922 26821 0 0
37493 26250 0 0
37493 26264 0 0
36929 26828 0 0
37005 26940 0 0
37307 27077 0 0
37638 27088 0 0
37948 26971 0 0
37995 26940 0 0
38071 26828 0 0
38071 27710 0 0
37710 27560 0 0
37292 27560 0 0
36906 27720 0 0
36610 28015 0 0
36450 28400 0 0
36450 28779 0 0
36389 28871 0 0
36339 29120 0 0
36340 29124 0 0
36340 33210 0 0
35180 34370 0 0
30992 34370 0 0
30992 26417 0 0
30992 25417 0 0
30923 25234 0 0
30907 25211 0 0
30830 25177 0 0
30823 25184 0 0
30823 25170 0 0
30789 25093 0 0
30612 25014 0 0
30417 25008 0 0
30234 25077 0 0
30211 25093 0 0
30177 25170 0 0
30500 25493 0 0
30823 25170 0 0
30823 25184 0 0
30507 25500 0 0
30830 25823 0 0
30907 25789 0 0
30986 25612 0 0
30992 25417 0 0
30992 26417 0 0
30923 26234 0 0
30907 26211 0 0
30830 26177 0 0
30823 26184 0 0
30823 26170 0 0
30823 25830 0 0
30500 25507 0 0
30177 25830 0 0
30211 25907 0 0
30388 25986 0 0
30583 25992 0 0
30766 25923 0 0
30789 25907 0 0
30823 25830 0 0
30823 26170 0 0
30789 26093 0 0
30612 26014 0 0
30417 26008 0 0
30234 26077 0 0
30211 26093 0 0
30177 26170 0 0
30500 26493 0 0
30823 26170 0 0
30823 26184 0 0
30507 26500 0 0
30830 26823 0 0
30907 26789 0 0
30986 26612 0 0
30992 26417 0 0
30992 34370 0 0
30823 34370 0 0
30823 26830 0 0
30500 26507 0 0
30177 26830 0 0
30211 26907 0 0
30388 26986 0 0
30583 26992 0 0
30766 26923 0 0
30789 26907 0 0
30823 26830 0 0
30823 34370 0 0
26850 34370 0 0
26850 30778 0 0
26569 30098 0 0
26049 29577 0 0
25370 29295 0 0
24634 29294 0 0
23954 29575 0 0
23433 30095 0 0
23151 30774 0 0
23150 31510 0 0
23431 32190 0 0
23951 32711 0 0
24630 32993 0 0
25366 32994 0 0
26046 32713 0 0
26567 32193 0 0
26849 31514 0 0
26850 30778 0 0
26850 34370 0 0
24349 34370 0 0
21337 31357 0 0
21337 31255 0 0
21218 30968 0 0
20998 30747 0 0
20711 30628 0 0
20400 30628 0 0
20370 30628 0 0
20342 30639 0 0
21806 29176 0 0
27124 29176 0 0
27239 29153 0 0
27336 29088 0 0
29341 27082 0 0
29381 27099 0 0
29619 27099 0 0
29839 27008 0 0
30008 26839 0 0
30058 26716 0 0
30077 26766 0 0
30093 26789 0 0
30170 26823 0 0
30493 26500 0 0
30170 26177 0 0
30093 26211 0 0
30059 26285 0 0
30008 26161 0 0
29847 26000 0 0
30008 25839 0 0
30058 25716 0 0
30077 25766 0 0
30093 25789 0 0
30170 25823 0 0
30493 25500 0 0
30170 25177 0 0
30093 25211 0 0
30059 25285 0 0
30008 25161 0 0
29839 24992 0 0
29619 24901 0 0
29523 24901 0 0
29618 24806 0 0
36927 24806 0 0
36870 24944 0 0
36870 25195 0 0
36966 25427 0 0
37063 25524 0 0
37052 25529 0 0
37005 25560 0 0
36929 25672 0 0
37500 26243 0 0
38071 25672 0 0
37995 25560 0 0
37930 25530 0 0
38034 25427 0 0
38130 25196 0 0
38130 24945 0 0
38072 24806 0 0
73986 24806 0 0
73951 24891 0 0
73951 25109 0 0
74035 25311 0 0
74189 25465 0 0
74200 25469 0 0
74200 25530 0 0
74189 25535 0 0
74035 25689 0 0
73951 25891 0 0
73951 26109 0 0
74035 26311 0 0
74189 26465 0 0
74200 26469 0 0
74200 26530 0 0
74189 26535 0 0
74035 26689 0 0
73951 26891 0 0
73951 27109 0 0
74035 27311 0 0
74189 27465 0 0
74200 27469 0 0
74200 27530 0 0
74189 27535 0 0
74035 27689 0 0
73951 27891 0 0
73951 28109 0 0
74035 28311 0 0
74189 28465 0 0
74200 28469 0 0
74200 29987 0 0
66546 29987 0 0
66431 30010 0 0
66334 30075 0 0
64190 32218 0 0
64161 32189 0 0
64070 32151 0 0
63971 32151 0 0
63371 32151 0 0
63279 32189 0 0
63209 32259 0 0
63171 32350 0 0
63171 32449 0 0
63171 33049 0 0
63209 33141 0 0
63279 33211 0 0
63370 33249 0 0
63469 33249 0 0
64069 33249 0 0
64161 33211 0 0
64231 33141 0 0
64269 33050 0 0
64269 33025 0 0
64409 33165 0 0
64611 33249 0 0
64829 33249 0 0
65031 33165 0 0
65185 33011 0 0
65220 32926 0 0
65255 33011 0 0
65409 33165 0 0
65611 33249 0 0
65829 33249 0 0
66031 33165 0 0
66185 33011 0 0
66220 32926 0 0
66255 33011 0 0
66409 33165 0 0
66611 33249 0 0
66829 33249 0 0
67031 33165 0 0
67185 33011 0 0
67220 32926 0 0
67255 33011 0 0
67409 33165 0 0
67611 33249 0 0
67829 33249 0 0
68031 33165 0 0
68185 33011 0 0
68220 32926 0 0
68255 33011 0 0
68409 33165 0 0
68611 33249 0 0
68829 33249 0 0
69031 33165 0 0
69185 33011 0 0
69220 32926 0 0
69255 33011 0 0
69409 33165 0 0
69611 33249 0 0
69829 33249 0 0
70031 33165 0 0
70185 33011 0 0
70269 32809 0 0
70269 32591 0 0
70185 32389 0 0
70031 32235 0 0
69829 32151 0 0
69611 32151 0 0
69409 32235 0 0
69255 32389 0 0
69220 32473 0 0
69185 32389 0 0
69031 32235 0 0
68829 32151 0 0
68611 32151 0 0
68409 32235 0 0
68255 32389 0 0
68220 32473 0 0
68185 32389 0 0
68031 32235 0 0
67829 32151 0 0
67611 32151 0 0
67409 32235 0 0
67255 32389 0 0
67220 32473 0 0
67185 32389 0 0
67031 32235 0 0
66829 32151 0 0
66611 32151 0 0
66409 32235 0 0
66255 32389 0 0
66220 32473 0 0
66185 32389 0 0
66031 32235 0 0
65829 32151 0 0
65611 32151 0 0
65409 32235 0 0
65255 32389 0 0
65220 32473 0 0
65185 32389 0 0
65031 32235 0 0
65024 32232 0 0
66670 30587 0 0
74376 30587 0 0
76018 32229 0 0
75989 32259 0 0
75951 32350 0 0
75951 32449 0 0
75951 33049 0 0
75989 33141 0 0
76059 33211 0 0
76150 33249 0 0
76249 33249 0 0
76849 33249 0 0
76941 33211 0 0
77011 33141 0 0
77049 33050 0 0
77049 33025 0 0
77189 33165 0 0
77391 33249 0 0
77609 33249 0 0
77811 33165 0 0
77965 33011 0 0
78000 32926 0 0
78035 33011 0 0
78189 33165 0 0
78391 33249 0 0
78609 33249 0 0
78811 33165 0 0
78965 33011 0 0
79000 32926 0 0
79035 33011 0 0
79189 33165 0 0
79391 33249 0 0
79609 33249 0 0
79811 33165 0 0
79965 33011 0 0
80000 32926 0 0
80035 33011 0 0
80189 33165 0 0
80391 33249 0 0
80609 33249 0 0
80811 33165 0 0
80965 33011 0 0
81000 32926 0 0
81035 33011 0 0
81189 33165 0 0
81391 33249 0 0
81609 33249 0 0
81811 33165 0 0
81965 33011 0 0
82000 32926 0 0
82035 33011 0 0
82189 33165 0 0
82391 33249 0 0
82609 33249 0 0
82811 33165 0 0
82965 33011 0 0
83049 32809 0 0
83049 32591 0 0
83047 32587 0 0
83067 32587 0 0
83062 32600 0 0
83056 32775 0 0
83118 32939 0 0
83134 32960 0 0
83205 32988 0 0
83458 32735 0 0
83493 32700 0 0
83500 32693 0 0
83507 32700 0 0
83542 32735 0 0
83795 32988 0 0
83866 32960 0 0
83938 32800 0 0
83944 32625 0 0
83929 32587 0 0
88330 32587 0 0
88655 32912 0 0
88731 32962 0 0
88731 33049 0 0
88769 33141 0 0
88839 33211 0 0
88930 33249 0 0
89029 33249 0 0
89629 33249 0 0
89721 33211 0 0
89791 33141 0 0
89829 33050 0 0
89829 33025 0 0
89969 33165 0 0
90171 33249 0 0
90389 33249 0 0
90591 33165 0 0
90745 33011 0 0
90780 32926 0 0
90815 33011 0 0
90969 33165 0 0
91171 33249 0 0
91389 33249 0 0
91591 33165 0 0
91745 33011 0 0
91780 32926 0 0
91815 33011 0 0
91969 33165 0 0
92171 33249 0 0
92389 33249 0 0
92591 33165 0 0
92745 33011 0 0
92780 32926 0 0
92815 33011 0 0
92969 33165 0 0
93171 33249 0 0
93389 33249 0 0
93591 33165 0 0
93745 33011 0 0
93780 32926 0 0
93815 33011 0 0
93969 33165 0 0
94171 33249 0 0
94389 33249 0 0
94591 33165 0 0
94745 33011 0 0
94780 32926 0 0
94815 33011 0 0
94969 33165 0 0
95171 33249 0 0
95389 33249 0 0
95591 33165 0 0
95745 33011 0 0
95829 32809 0 0
95829 32591 0 0
95745 32389 0 0
95591 32235 0 0
95580 32230 0 0
95580 31974 0 0
99212 28343 0 0
99212 28342 0 0
99277 28245 0 0
99299 28131 0 0
99300 28130 0 0
99300 26685 0 0
99423 26635 0 0
99634 26425 0 0
99749 26150 0 0
99749 25852 0 0
99635 25577 0 0
99425 25366 0 0
99150 25251 0 0
98852 25251 0 0
98577 25365 0 0
98366 25575 0 0
98251 25850 0 0
98251 26148 0 0
98365 26423 0 0
98575 26634 0 0
98700 26686 0 0
98700 28005 0 0
95068 31638 0 0
95003 31735 0 0
94980 31850 0 0
94980 32230 0 0
94969 32235 0 0
94815 32389 0 0
94780 32473 0 0
94745 32389 0 0
94591 32235 0 0
94389 32151 0 0
94171 32151 0 0
93969 32235 0 0
93815 32389 0 0
93780 32473 0 0
93745 32389 0 0
93591 32235 0 0
93389 32151 0 0
93171 32151 0 0
92969 32235 0 0
92815 32389 0 0
92780 32473 0 0
92745 32389 0 0
92591 32235 0 0
92389 32151 0 0
92171 32151 0 0
91969 32235 0 0
91815 32389 0 0
91780 32473 0 0
91745 32389 0 0
91591 32235 0 0
91389 32151 0 0
91171 32151 0 0
90969 32235 0 0
90815 32389 0 0
90780 32473 0 0
90745 32389 0 0
90591 32235 0 0
90389 32151 0 0
90171 32151 0 0
90159 32155 0 0
89862 31858 0 0
89765 31793 0 0
89650 31770 0 0
88694 31770 0 0
85473 28549 0 0
85849 28549 0 0
85941 28511 0 0
86011 28441 0 0
86049 28350 0 0
86049 28251 0 0
86049 27651 0 0
86011 27559 0 0
85941 27489 0 0
85850 27451 0 0
85825 27451 0 0
85965 27311 0 0
86049 27109 0 0
86049 26891 0 0
85965 26689 0 0
85811 26535 0 0
85726 26500 0 0
85811 26465 0 0
85965 26311 0 0
86049 26109 0 0
86049 25891 0 0
85965 25689 0 0
85811 25535 0 0
85726 25500 0 0
85811 25465 0 0
85965 25311 0 0
86049 25109 0 0
86049 24891 0 0
85965 24689 0 0
85811 24535 0 0
85609 24451 0 0
85391 24451 0 0
85256 24507 0 0
85147 24398 0 0
124206 24398 0 0
124197 24402 0 0
124064 24536 0 0
123991 24710 0 0
123991 24899 0 0
124008 24940 0 0
123733 25054 0 0
123465 25321 0 0
123320 25670 0 0
123320 26048 0 0
123464 26397 0 0
123731 26665 0 0
124080 26810 0 0
124458 26810 0 0
124807 26666 0 0
125075 26399 0 0
125220 26050 0 0
125220 25672 0 0
125076 25323 0 0
124858 25105 0 0
129048 25105 0 0
128992 25161 0 0
128901 25381 0 0
128901 25619 0 0
128992 25839 0 0
129067 25914 0 0
129009 25939 0 0
128939 26009 0 0
128901 26100 0 0
128901 26199 0 0
128901 26899 0 0
128939 26991 0 0
129009 27061 0 0
129100 27099 0 0
129199 27099 0 0
129237 27099 0 0
129288 27175 0 0
131739 29627 0 0
131740 29627 0 0
131837 29692 0 0
131952 29715 0 0
133813 29715 0 0
133433 30095 0 0
133151 30774 0 0
133150 31510 0 0
133431 32190 0 0
133951 32711 0 0
134630 32993 0 0
135366 32994 0 0
136046 32713 0 0
136567 32193 0 0
136849 31514 0 0
136849 30993 0 0
138228 32372 0 0
138325 32437 0 0
138440 32460 0 0
142230 32460 0 0
142235 32471 0 0
142389 32625 0 0
142591 32709 0 0
142809 32709 0 0
143011 32625 0 0
143165 32471 0 0
143249 32269 0 0
143249 32051 0 0
143165 31849 0 0
143011 31695 0 0
142830 31620 0 0
143011 31545 0 0
143165 31391 0 0
143249 31189 0 0
143249 30971 0 0
143194 30840 0 0
143230 30840 0 0
143235 30851 0 0
143389 31005 0 0
143569 31080 0 0
143389 31155 0 0
143235 31309 0 0
143151 31511 0 0
143151 31729 0 0
143235 31931 0 0
143389 32085 0 0
143591 32169 0 0
143809 32169 0 0
144011 32085 0 0
144165 31931 0 0
144249 31729 0 0
144249 31511 0 0
144244 31500 0 0
144336 31409 0 0
144336 31408 0 0
144401 31311 0 0
144423 31196 0 0
144424 31196 0 0
144424 30140 0 0
144401 30025 0 0
144336 29928 0 0
144169 29761 0 0
144249 29569 0 0
144249 29351 0 0
144165 29149 0 0
144011 28995 0 0
143830 28920 0 0
144011 28845 0 0
144165 28691 0 0
144249 28489 0 0
144249 28271 0 0
144165 28069 0 0
144011 27915 0 0
143809 27831 0 0
143591 27831 0 0
143583 27833 0 0
143562 27724 0 0
143497 27627 0 0
143497 27626 0 0
139945 24075 0 0
142427 24075 0 0
142141 24361 0 0
141951 24820 0 0
141950 25317 0 0
142140 25777 0 0
142491 26129 0 0
142950 26319 0 0
143447 26320 0 0
143907 26130 0 0
144259 25779 0 0
144449 25320 0 0
144450 24823 0 0
144260 24363 0 0
143972 24075 0 0
147175 24075 0 0
147175 35925 1 0
$endPOLYSCORNERS
$FILLSEGMENTS
124723 24398 139419 24398
124810 24478 139499 24478
132077 24558 139579 24558
132175 24638 139659 24638
132228 24718 139739 24718
132253 24798 139819 24798
132264 24878 139899 24878
132756 24958 139979 24958
132885 25038 133337 25038
133665 25038 140059 25038
132965 25118 133199 25118
133800 25118 140139 25118
133023 25198 133122 25198
133191 25198 133205 25198
133795 25198 133809 25198
133877 25198 140219 25198
133056 25278 133062 25278
133271 25278 133285 25278
133715 25278 133729 25278
133939 25278 140299 25278
133351 25358 133365 25358
133635 25358 133649 25358
133969 25358 140379 25358
133431 25438 133445 25438
133555 25438 133569 25438
133992 25438 133992 25438
133992 25438 140459 25438
133475 25518 133489 25518
133511 25518 133525 25518
133989 25518 133992 25518
133992 25518 140539 25518
133395 25598 133409 25598
133591 25598 133605 25598
133987 25598 133992 25598
133992 25598 140619 25598
133315 25678 133329 25678
133671 25678 133685 25678
133957 25678 133992 25678
133992 25678 140699 25678
133041 25758 133074 25758
133235 25758 133249 25758
133751 25758 133765 25758
133921 25758 133992 25758
133992 25758 140779 25758
133009 25838 133181 25838
133820 25838 133823 25838
133823 25838 133992 25838
133992 25838 140859 25838
132929 25918 133236 25918
133774 25918 133823 25918
133823 25918 133992 25918
133992 25918 140939 25918
132849 25998 133823 25998
133823 25998 133992 25998
133992 25998 141019 25998
132925 26078 133232 26078
133755 26078 133823 26078
133823 26078 133992 26078
133992 26078 141099 26078
133005 26158 133182 26158
133817 26158 133823 26158
133823 26158 133992 26158
133992 26158 141179 26158
133039 26238 133080 26238
133231 26238 133245 26238
133755 26238 133769 26238
133924 26238 133992 26238
133992 26238 141259 26238
133311 26318 133325 26318
133675 26318 133689 26318
133954 26318 133992 26318
133992 26318 141339 26318
133391 26398 133405 26398
133595 26398 133609 26398
133984 26398 133992 26398
133992 26398 141419 26398
133471 26478 133485 26478
133515 26478 133529 26478
133991 26478 141499 26478
133988 26558 141579 26558
133974 26638 141659 26638
140905 26718 141739 26718
141002 26798 141819 26798
141082 26878 141899 26878
141162 26958 141979 26958
141242 27038 142059 27038
141322 27118 142139 27118
141402 27198 142219 27198
141482 27278 142299 27278
141562 27358 142379 27358
141642 27438 142459 27438
141722 27518 142422 27518
141802 27598 142325 27598
142451 27598 142465 27598
141882 27678 142289 27678
142531 27678 142545 27678
141962 27758 142261 27758
142611 27758 142625 27758
142042 27838 142258 27838
142691 27838 142705 27838
142122 27918 142258 27918
142615 27918 142629 27918
142202 27998 142288 27998
142535 27998 142549 27998
142282 28078 142318 28078
142455 28078 142469 28078
142362 28158 142422 28158
142442 28238 142512 28238
142897 28238 142985 28238
142522 28318 142985 28318
142874 28398 142985 28398
12825 24075 16027 24075
17572 24075 27500 24075
139945 24075 142427 24075
143972 24075 147175 24075
12825 24155 15947 24155
17652 24155 27420 24155
140025 24155 142347 24155
144052 24155 147175 24155
12825 24235 15867 24235
17732 24235 27340 24235
140105 24235 142267 24235
144132 24235 147175 24235
12825 24315 15787 24315
17812 24315 27260 24315
140185 24315 142187 24315
144212 24315 147175 24315
12825 24395 15726 24395
17873 24395 27180 24395
140265 24395 142126 24395
144273 24395 147175 24395
12825 24475 15693 24475
17906 24475 27100 24475
85224 24475 85333 24475
85666 24475 122290 24475
122710 24475 124124 24475
140345 24475 142093 24475
144306 24475 147175 24475
12825 24555 15660 24555
17939 24555 27020 24555
85831 24555 122124 24555
122876 24555 124056 24555
140425 24555 142060 24555
144339 24555 147175 24555
12825 24635 15627 24635
17972 24635 26940 24635
85911 24635 122044 24635
122956 24635 124022 24635
140505 24635 142027 24635
144372 24635 147175 24635
12825 24715 15594 24715
18005 24715 26860 24715
85975 24715 121965 24715
123034 24715 123991 24715
140585 24715 141994 24715
144405 24715 147175 24715
12825 24795 15561 24795
18038 24795 26780 24795
86009 24795 121931 24795
123067 24795 123991 24795
140665 24795 141961 24795
144438 24795 147175 24795
12825 24875 15550 24875
18050 24875 26700 24875
29549 24875 36898 24875
38100 24875 73957 24875
86042 24875 121898 24875
123101 24875 123991 24875
140745 24875 141950 24875
144450 24875 147175 24875
12825 24955 15550 24955
18050 24955 26250 24955
29749 24955 35432 24955
36028 24955 36870 24955
38130 24955 38972 24955
39568 24955 73951 24955
86049 24955 120432 24955
121028 24955 121870 24955
123130 24955 123971 24955
140825 24955 141950 24955
144450 24955 147175 24955
12825 25035 15550 25035
18050 25035 26118 25035
29882 25035 30345 25035
30659 25035 35239 25035
36220 25035 36870 25035
38130 25035 38779 25035
39760 25035 73951 25035
86049 25035 120239 25035
121220 25035 121870 25035
123130 25035 123778 25035
140905 25035 141950 25035
144450 25035 147175 25035
12825 25115 15550 25115
18050 25115 26038 25115
29962 25115 30201 25115
30798 25115 35131 25115
36328 25115 36870 25115
38130 25115 38671 25115
39868 25115 73954 25115
86047 25115 120131 25115
121328 25115 121870 25115
123130 25115 123671 25115
124868 25115 129038 25115
140985 25115 141950 25115
144450 25115 147175 25115
12825 25195 15550 25195
18050 25195 25977 25195
30021 25195 30129 25195
30188 25195 30202 25195
30798 25195 30812 25195
30870 25195 35051 25195
36408 25195 36870 25195
38130 25195 38591 25195
39948 25195 73987 25195
86014 25195 120051 25195
121408 25195 121870 25195
123130 25195 123591 25195
124948 25195 128977 25195
141065 25195 141950 25195
144450 25195 147175 25195
12825 25275 15550 25275
18050 25275 25944 25275
30054 25275 30063 25275
30268 25275 30282 25275
30718 25275 30732 25275
30938 25275 34971 25275
36488 25275 36904 25275
38098 25275 38511 25275
40028 25275 58794 25275
59207 25275 74021 25275
85980 25275 98794 25275
99207 25275 119971 25275
121488 25275 121904 25275
123098 25275 123130 25275
123130 25275 123511 25275
125028 25275 128944 25275
141145 25275 141950 25275
144450 25275 147175 25275
12825 25355 15566 25355
18035 25355 25911 25355
30348 25355 30362 25355
30638 25355 30652 25355
30968 25355 34910 25355
36549 25355 36937 25355
38064 25355 38450 25355
40089 25355 58601 25355
59398 25355 74079 25355
85921 25355 98601 25355
99398 25355 119910 25355
121549 25355 121937 25355
123064 25355 123130 25355
123130 25355 123450 25355
125089 25355 128911 25355
141225 25355 141966 25355
144435 25355 147175 25355
12825 25435 15599 25435
18002 25435 25901 25435
30428 25435 30442 25435
30558 25435 30572 25435
30992 25435 30992 25435
30992 25435 34877 25435
36582 25435 36974 25435
38026 25435 38417 25435
40122 25435 58506 25435
59493 25435 60693 25435
61295 25435 74159 25435
85841 25435 98506 25435
99493 25435 100693 25435
101295 25435 119877 25435
121582 25435 121974 25435
123026 25435 123130 25435
123130 25435 123417 25435
125122 25435 128901 25435
141305 25435 141999 25435
144402 25435 147175 25435
12825 25515 15632 25515
17969 25515 25901 25515
30478 25515 30492 25515
30508 25515 30522 25515
30989 25515 30992 25515
30992 25515 34844 25515
36615 25515 37054 25515
37946 25515 38384 25515
40155 25515 58426 25515
59573 25515 60598 25515
61401 25515 74200 25515
85762 25515 98426 25515
99573 25515 100598 25515
101401 25515 119844 25515
121615 25515 122054 25515
122946 25515 123130 25515
123130 25515 123384 25515
125155 25515 128901 25515
141385 25515 142032 25515
144369 25515 147175 25515
12825 25595 15665 25595
17936 25595 25901 25595
30398 25595 30412 25595
30588 25595 30602 25595
30987 25595 30992 25595
30992 25595 34811 25595
36648 25595 36981 25595
38018 25595 38351 25595
40188 25595 58357 25595
59642 25595 60520 25595
60588 25595 60602 25595
61398 25595 61412 25595
61479 25595 74129 25595
85871 25595 98357 25595
99642 25595 100520 25595
100588 25595 100602 25595
101398 25595 101412 25595
101479 25595 119811 25595
121648 25595 121981 25595
123018 25595 123130 25595
123130 25595 123351 25595
125188 25595 128901 25595
141465 25595 142065 25595
144336 25595 147175 25595
12825 25675 15698 25675
17903 25675 19231 25675
19847 25675 21231 25675
21847 25675 25925 25675
30318 25675 30332 25675
30668 25675 30682 25675
30958 25675 30992 25675
30992 25675 34780 25675
36680 25675 36932 25675
38068 25675 38320 25675
40220 25675 58324 25675
59675 25675 60448 25675
60668 25675 60682 25675
61318 25675 61332 25675
61557 25675 74049 25675
85951 25675 98324 25675
99675 25675 100448 25675
100668 25675 100682 25675
101318 25675 101332 25675
101557 25675 119780 25675
121680 25675 121932 25675
123068 25675 123130 25675
123130 25675 123320 25675
125220 25675 128925 25675
141545 25675 142098 25675
144303 25675 147175 25675
12825 25755 15731 25755
17869 25755 19068 25755
20012 25755 21068 25755
22012 25755 25958 25755
30043 25755 30073 25755
30238 25755 30252 25755
30748 25755 30762 25755
30923 25755 30992 25755
30992 25755 34780 25755
36680 25755 36810 25755
36998 25755 37012 25755
37988 25755 38002 25755
38190 25755 38320 25755
40220 25755 58290 25755
59708 25755 60412 25755
60748 25755 60762 25755
61238 25755 61252 25755
61588 25755 74007 25755
85992 25755 98290 25755
99708 25755 100412 25755
100748 25755 100762 25755
101238 25755 101252 25755
101588 25755 119780 25755
121680 25755 121810 25755
121998 25755 122012 25755
122988 25755 123002 25755
123190 25755 123320 25755
125220 25755 128958 25755
141625 25755 142131 25755
144269 25755 147175 25755
12825 25835 15798 25835
17803 25835 18988 25835
20092 25835 20988 25835
22092 25835 25991 25835
30010 25835 30180 25835
30821 25835 30823 25835
30823 25835 30992 25835
30992 25835 34780 25835
36680 25835 36773 25835
37078 25835 37092 25835
37908 25835 37922 25835
38233 25835 38320 25835
40220 25835 58257 25835
59741 25835 60376 25835
60828 25835 60842 25835
61158 25835 61172 25835
61618 25835 73974 25835
86025 25835 98257 25835
99741 25835 100376 25835
100828 25835 100842 25835
101158 25835 101172 25835
101618 25835 119780 25835
121680 25835 121773 25835
122078 25835 122092 25835
122908 25835 122922 25835
123233 25835 123320 25835
125220 25835 128991 25835
141705 25835 142198 25835
144203 25835 147175 25835
12825 25915 15878 25915
17723 25915 18908 25915
20172 25915 20908 25915
22172 25915 26064 25915
29932 25915 30229 25915
30778 25915 30823 25915
30823 25915 30992 25915
30992 25915 34780 25915
36680 25915 36737 25915
37158 25915 37172 25915
37828 25915 37842 25915
38263 25915 38320 25915
40220 25915 58251 25915
59749 25915 60365 25915
60908 25915 60922 25915
61078 25915 61092 25915
61641 25915 61641 25915
61641 25915 73951 25915
86049 25915 98251 25915
99749 25915 100365 25915
100908 25915 100922 25915
101078 25915 101092 25915
101641 25915 101641 25915
101641 25915 119780 25915
121680 25915 121737 25915
122158 25915 122172 25915
122828 25915 122842 25915
123263 25915 123320 25915
125220 25915 129064 25915
141785 25915 142278 25915
144123 25915 147175 25915
12825 25995 15958 25995
17643 25995 18849 25995
20230 25995 20849 25995
22230 25995 25953 25995
29852 25995 30823 25995
30823 25995 30992 25995
30992 25995 34780 25995
36680 25995 36700 25995
37238 25995 37252 25995
37748 25995 37762 25995
38293 25995 38320 25995
40220 25995 58251 25995
59749 25995 60362 25995
60988 25995 61012 25995
61638 25995 61641 25995
61641 25995 73951 25995
86049 25995 98251 25995
99749 25995 100362 25995
100988 25995 101012 25995
101638 25995 101641 25995
101641 25995 119780 25995
121680 25995 121700 25995
122238 25995 122252 25995
122748 25995 122762 25995
123293 25995 123320 25995
125220 25995 128953 25995
141865 25995 142358 25995
144043 25995 147175 25995
12825 26075 16038 26075
17563 26075 18816 26075
20263 26075 20816 26075
22263 26075 25911 26075
29922 26075 30239 26075
30748 26075 30823 26075
30823 26075 30992 26075
30992 26075 34792 26075
36669 26075 36671 26075
37318 26075 37332 26075
37668 26075 37682 26075
38324 26075 38332 26075
40210 26075 40220 26075
40220 26075 58251 26075
59749 26075 60360 26075
60918 26075 60932 26075
61068 26075 61082 26075
61635 26075 61641 26075
61641 26075 73951 26075
86049 26075 98251 26075
99749 26075 100360 26075
100918 26075 100932 26075
101068 26075 101082 26075
101635 26075 101641 26075
101641 26075 119792 26075
121669 26075 121671 26075
122318 26075 122332 26075
122668 26075 122682 26075
123324 26075 123332 26075
125210 26075 128911 26075
141945 26075 142438 26075
143963 26075 147175 26075
12825 26155 16154 26155
17447 26155 18782 26155
20296 26155 20782 26155
22296 26155 25901 26155
30002 26155 30183 26155
30816 26155 30823 26155
30823 26155 30992 26155
30992 26155 34825 26155
36636 26155 36669 26155
37398 26155 37412 26155
37588 26155 37602 26155
38337 26155 38338 26155
38338 26155 38365 26155
40177 26155 40220 26155
40220 26155 58254 26155
59747 26155 59749 26155
59749 26155 60378 26155
60838 26155 60852 26155
61148 26155 61162 26155
61629 26155 61641 26155
61641 26155 73971 26155
86030 26155 98254 26155
99747 26155 100378 26155
100838 26155 100852 26155
101148 26155 101162 26155
101629 26155 101641 26155
101641 26155 119825 26155
121636 26155 121669 26155
122398 26155 122412 26155
122588 26155 122602 26155
123337 26155 123338 26155
123338 26155 123365 26155
125177 26155 128901 26155
142025 26155 142554 26155
143847 26155 147175 26155
12825 26235 16348 26235
17253 26235 18749 26235
20329 26235 20749 26235
22329 26235 25901 26235
30038 26235 30081 26235
30228 26235 30242 26235
30758 26235 30772 26235
30923 26235 30992 26235
30992 26235 34858 26235
36603 26235 36666 26235
37478 26235 37492 26235
37508 26235 37522 26235
38334 26235 38338 26235
38338 26235 38398 26235
40144 26235 40220 26235
40220 26235 58288 26235
59714 26235 59749 26235
59749 26235 60408 26235
60758 26235 60772 26235
61228 26235 61242 26235
61593 26235 61641 26235
61641 26235 74004 26235
85997 26235 98288 26235
99714 26235 100408 26235
100758 26235 100772 26235
101228 26235 101242 26235
101593 26235 101641 26235
101641 26235 119858 26235
121603 26235 121666 26235
122478 26235 122492 26235
122508 26235 122522 26235
123334 26235 123338 26235
123338 26235 123398 26235
125144 26235 128901 26235
142105 26235 142748 26235
143653 26235 147175 26235
12825 26315 16541 26315
17060 26315 18743 26315
20337 26315 20743 26315
22337 26315 25798 26315
30308 26315 30322 26315
30678 26315 30692 26315
30953 26315 30992 26315
30992 26315 34891 26315
36570 26315 36664 26315
37428 26315 37442 26315
37558 26315 37572 26315
38332 26315 38338 26315
38338 26315 38431 26315
40110 26315 40220 26315
40220 26315 58321 26315
59680 26315 59749 26315
59749 26315 60439 26315
60678 26315 60692 26315
61308 26315 61322 26315
61557 26315 61641 26315
61641 26315 74039 26315
85961 26315 98321 26315
99680 26315 100439 26315
100678 26315 100692 26315
101308 26315 101322 26315
101557 26315 101641 26315
101641 26315 119891 26315
121570 26315 121664 26315
122428 26315 122442 26315
122558 26315 122572 26315
123332 26315 123338 26315
123338 26315 123431 26315
125110 26315 128901 26315
142185 26315 142941 26315
143460 26315 147175 26315
12825 26395 18743 26395
20337 26395 20743 26395
22337 26395 25718 26395
30388 26395 30402 26395
30598 26395 30612 26395
30983 26395 30992 26395
30992 26395 34924 26395
36537 26395 36665 26395
37348 26395 37362 26395
37638 26395 37652 26395
38329 26395 38338 26395
38338 26395 38464 26395
40077 26395 40220 26395
40220 26395 58354 26395
59647 26395 59749 26395
59749 26395 60503 26395
60598 26395 60612 26395
61388 26395 61402 26395
61498 26395 61641 26395
61641 26395 74119 26395
85881 26395 98354 26395
99647 26395 100503 26395
100598 26395 100612 26395
101388 26395 101402 26395
101498 26395 101641 26395
101641 26395 119924 26395
121537 26395 121665 26395
122348 26395 122362 26395
122638 26395 122652 26395
123329 26395 123338 26395
123338 26395 123464 26395
125077 26395 128901 26395
142265 26395 147175 26395
12825 26475 18743 26475
20337 26475 20743 26475
22337 26475 25638 26475
30468 26475 30482 26475
30518 26475 30532 26475
30991 26475 30992 26475
30992 26475 35002 26475
36459 26475 36695 26475
37268 26475 37282 26475
37718 26475 37732 26475
38313 26475 38338 26475
38338 26475 38542 26475
39999 26475 40220 26475
40220 26475 58417 26475
59584 26475 59749 26475
59749 26475 60593 26475
61408 26475 61429 26475
61429 26475 61641 26475
61641 26475 74200 26475
85787 26475 98417 26475
99584 26475 100593 26475
101408 26475 101429 26475
101429 26475 101641 26475
101641 26475 120002 26475
121459 26475 121695 26475
122268 26475 122282 26475
122718 26475 122732 26475
123313 26475 123338 26475
123338 26475 123542 26475
124999 26475 128901 26475
142345 26475 147175 26475
12825 26555 18743 26555
20337 26555 20743 26555
22337 26555 25558 26555
30438 26555 30452 26555
30548 26555 30562 26555
30988 26555 30992 26555
30992 26555 35082 26555
36379 26555 36726 26555
37188 26555 37202 26555
37798 26555 37812 26555
38277 26555 38338 26555
38338 26555 38622 26555
39919 26555 40220 26555
40220 26555 58497 26555
59504 26555 59749 26555
59749 26555 60682 26555
61333 26555 61429 26555
61429 26555 61641 26555
61641 26555 74169 26555
85831 26555 98497 26555
99504 26555 100682 26555
101333 26555 101429 26555
101429 26555 101641 26555
101641 26555 120082 26555
121379 26555 121726 26555
122188 26555 122202 26555
122798 26555 122812 26555
123277 26555 123338 26555
123338 26555 123622 26555
124919 26555 128901 26555
142425 26555 147175 26555
12825 26635 18771 26635
20310 26635 20337 26635
20337 26635 20771 26635
22310 26635 22337 26635
22337 26635 25478 26635
30358 26635 30372 26635
30628 26635 30642 26635
30976 26635 30992 26635
30992 26635 35162 26635
36299 26635 36756 26635
37108 26635 37122 26635
37878 26635 37892 26635
38240 26635 38338 26635
38338 26635 38702 26635
39839 26635 40220 26635
40220 26635 58578 26635
59423 26635 59749 26635
59749 26635 60938 26635
61122 26635 61429 26635
61429 26635 61641 26635
61641 26635 74089 26635
85911 26635 98578 26635
99423 26635 100938 26635
101122 26635 101429 26635
101429 26635 101641 26635
101641 26635 120162 26635
121299 26635 121756 26635
122108 26635 122122 26635
122878 26635 122892 26635
123240 26635 123338 26635
123338 26635 123702 26635
124839 26635 128901 26635
142505 26635 147175 26635
12825 26715 18804 26715
20277 26715 20337 26715
20337 26715 20804 26715
22277 26715 22337 26715
22337 26715 25398 26715
30278 26715 30292 26715
30708 26715 30722 26715
30941 26715 30992 26715
30992 26715 35312 26715
36149 26715 36791 26715
37028 26715 37042 26715
37958 26715 37972 26715
38204 26715 38338 26715
38338 26715 38852 26715
39689 26715 40220 26715
40220 26715 58700 26715
59300 26715 59749 26715
59749 26715 61429 26715
61429 26715 61641 26715
61641 26715 74024 26715
85975 26715 98700 26715
99300 26715 101429 26715
101429 26715 101641 26715
101641 26715 120312 26715
121149 26715 121791 26715
122028 26715 122042 26715
122958 26715 122972 26715
123204 26715 123338 26715
123338 26715 123852 26715
124689 26715 128901 26715
142585 26715 147175 26715
12825 26795 18837 26795
20243 26795 20337 26795
20337 26795 20837 26795
22243 26795 22337 26795
22337 26795 25318 26795
30026 26795 30107 26795
30198 26795 30212 26795
30788 26795 30802 26795
30894 26795 30992 26795
30992 26795 35504 26795
35955 26795 36884 26795
36948 26795 36962 26795
38038 26795 38052 26795
38117 26795 38338 26795
38338 26795 39044 26795
39495 26795 40220 26795
40220 26795 58700 26795
59300 26795 59749 26795
59749 26795 61429 26795
61429 26795 61641 26795
61641 26795 73990 26795
86009 26795 98700 26795
99300 26795 101429 26795
101429 26795 101641 26795
101641 26795 120504 26795
120955 26795 121884 26795
121948 26795 121962 26795
123038 26795 123052 26795
123117 26795 123338 26795
123338 26795 124044 26795
124495 26795 128901 26795
142665 26795 147175 26795
12825 26875 18878 26875
20202 26875 20337 26875
20337 26875 20878 26875
22202 26875 22337 26875
22337 26875 25238 26875
29972 26875 30197 26875
30804 26875 30823 26875
30823 26875 30992 26875
30992 26875 36961 26875
38040 26875 38071 26875
38071 26875 38338 26875
38338 26875 40220 26875
40220 26875 58700 26875
59300 26875 59749 26875
59749 26875 61429 26875
61429 26875 61641 26875
61641 26875 73957 26875
86042 26875 98700 26875
99300 26875 101429 26875
101429 26875 101641 26875
101641 26875 121961 26875
123040 26875 123071 26875
123071 26875 123338 26875
123338 26875 128901 26875
142745 26875 147175 26875
12825 26955 18958 26955
20122 26955 20337 26955
20337 26955 20958 26955
22122 26955 22337 26955
22337 26955 25158 26955
29892 26955 30319 26955
30682 26955 30823 26955
30823 26955 30992 26955
30992 26955 37039 26955
37973 26955 38071 26955
38071 26955 38338 26955
38338 26955 40220 26955
40220 26955 58700 26955
59300 26955 59749 26955
59749 26955 61429 26955
61429 26955 61641 26955
61641 26955 73951 26955
86049 26955 98700 26955
99300 26955 101429 26955
101429 26955 101641 26955
101641 26955 122039 26955
122973 26955 123071 26955
123071 26955 123338 26955
123338 26955 128925 26955
142825 26955 147175 26955
12825 27035 19038 27035
20042 27035 20337 27035
20337 27035 21038 27035
22042 27035 22337 27035
22337 27035 25078 27035
29774 27035 30823 27035
30823 27035 30992 27035
30992 27035 37215 27035
37779 27035 38071 27035
38071 27035 38338 27035
38338 27035 40220 27035
40220 27035 58700 27035
59300 27035 59749 27035
59749 27035 61429 27035
61429 27035 61641 27035
61641 27035 73951 27035
86049 27035 98700 27035
99300 27035 101429 27035
101429 27035 101641 27035
101641 27035 122215 27035
122779 27035 123071 27035
123071 27035 123338 27035
123338 27035 128983 27035
142905 27035 147175 27035
12825 27115 19161 27115
19921 27115 20337 27115
20337 27115 21161 27115
21921 27115 22337 27115
22337 27115 24998 27115
29309 27115 30823 27115
30823 27115 30992 27115
30992 27115 38071 27115
38071 27115 38338 27115
38338 27115 40220 27115
40220 27115 58700 27115
59300 27115 59749 27115
59749 27115 61429 27115
61429 27115 61641 27115
61641 27115 73954 27115
86047 27115 98700 27115
99300 27115 101429 27115
101429 27115 101641 27115
101641 27115 123071 27115
123071 27115 123338 27115
123338 27115 129248 27115
142985 27115 147175 27115
12825 27195 19353 27195
19728 27195 20337 27195
20337 27195 21353 27195
21728 27195 22337 27195
22337 27195 24918 27195
29229 27195 30823 27195
30823 27195 30992 27195
30992 27195 38071 27195
38071 27195 38338 27195
38338 27195 40220 27195
40220 27195 58700 27195
59300 27195 59749 27195
59749 27195 61429 27195
61429 27195 61641 27195
61641 27195 73987 27195
86014 27195 98700 27195
99300 27195 101429 27195
101429 27195 101641 27195
101641 27195 123071 27195
123071 27195 123338 27195
123338 27195 129308 27195
143065 27195 147175 27195
12825 27275 20337 27275
20337 27275 22337 27275
22337 27275 24838 27275
29149 27275 30823 27275
30823 27275 30992 27275
30992 27275 38071 27275
38071 27275 38338 27275
38338 27275 40220 27275
40220 27275 58700 27275
59300 27275 59749 27275
59749 27275 61429 27275
61429 27275 61641 27275
61641 27275 74021 27275
85980 27275 98700 27275
99300 27275 101429 27275
101429 27275 101641 27275
101641 27275 123071 27275
123071 27275 123338 27275
123338 27275 129388 27275
143145 27275 147175 27275
12825 27355 17037 27355
29069 27355 30823 27355
30823 27355 30992 27355
30992 27355 38071 27355
38071 27355 38338 27355
38338 27355 40220 27355
40220 27355 58700 27355
59300 27355 59749 27355
59749 27355 61429 27355
61429 27355 61641 27355
61641 27355 74079 27355
85921 27355 98700 27355
99300 27355 101429 27355
101429 27355 101641 27355
101641 27355 123071 27355
123071 27355 123338 27355
123338 27355 129468 27355
143225 27355 147175 27355
12825 27435 16929 27435
28989 27435 30823 27435
30823 27435 30992 27435
30992 27435 38071 27435
38071 27435 38338 27435
38338 27435 40220 27435
40220 27435 58700 27435
59300 27435 59749 27435
59749 27435 61429 27435
61429 27435 61641 27435
61641 27435 74159 27435
85841 27435 98700 27435
99300 27435 101429 27435
101429 27435 101641 27435
101641 27435 123071 27435
123071 27435 123338 27435
123338 27435 129548 27435
143305 27435 147175 27435
12825 27515 16849 27515
28909 27515 30823 27515
30823 27515 30992 27515
30992 27515 38071 27515
38071 27515 38338 27515
38338 27515 40220 27515
40220 27515 58700 27515
59300 27515 59749 27515
59749 27515 61429 27515
61429 27515 61641 27515
61641 27515 74200 27515
85967 27515 98700 27515
99300 27515 101429 27515
101429 27515 101641 27515
101641 27515 123071 27515
123071 27515 123338 27515
123338 27515 129628 27515
143385 27515 147175 27515
12825 27595 16807 27595
28829 27595 30823 27595
30823 27595 30992 27595
30992 27595 37207 27595
37794 27595 38071 27595
38071 27595 38338 27595
38338 27595 40220 27595
40220 27595 58700 27595
59300 27595 59749 27595
59749 27595 61429 27595
61429 27595 61641 27595
61641 27595 74129 27595
86025 27595 98700 27595
99300 27595 101429 27595
101429 27595 101641 27595
101641 27595 122207 27595
122794 27595 123071 27595
123071 27595 123338 27595
123338 27595 129708 27595
143465 27595 147175 27595
12825 27675 16774 27675
28749 27675 30823 27675
30823 27675 30992 27675
30992 27675 37014 27675
37986 27675 38071 27675
38071 27675 38338 27675
38338 27675 40220 27675
40220 27675 58700 27675
59300 27675 59749 27675
59749 27675 61429 27675
61429 27675 61641 27675
61641 27675 74049 27675
86049 27675 98700 27675
99300 27675 101429 27675
101429 27675 101641 27675
101641 27675 122014 27675
122986 27675 123071 27675
123071 27675 123338 27675
123338 27675 129788 27675
143529 27675 147175 27675
12825 27755 16751 27755
28669 27755 30823 27755
30823 27755 30992 27755
30992 27755 36870 27755
38130 27755 38338 27755
38338 27755 40220 27755
40220 27755 58700 27755
59300 27755 59749 27755
59749 27755 61429 27755
61429 27755 61641 27755
61641 27755 74007 27755
86049 27755 98700 27755
99300 27755 101429 27755
101429 27755 101641 27755
101641 27755 121870 27755
123130 27755 123338 27755
123338 27755 129868 27755
143567 27755 147175 27755
12825 27835 16181 27835
16418 27835 16751 27835
28589 27835 30823 27835
30823 27835 30992 27835
30992 27835 36790 27835
38210 27835 38338 27835
38338 27835 40220 27835
40220 27835 58700 27835
59300 27835 59749 27835
59749 27835 61429 27835
61429 27835 61641 27835
61641 27835 73974 27835
86049 27835 98700 27835
99300 27835 101429 27835
101429 27835 101641 27835
101641 27835 121790 27835
123210 27835 123338 27835
123338 27835 129948 27835
143818 27835 147175 27835
12825 27915 15989 27915
16611 27915 16751 27915
28509 27915 30823 27915
30823 27915 30992 27915
30992 27915 36710 27915
38290 27915 38338 27915
38338 27915 40220 27915
40220 27915 58700 27915
59300 27915 59749 27915
59749 27915 61429 27915
61429 27915 61641 27915
61641 27915 73951 27915
86049 27915 98700 27915
99300 27915 101429 27915
101429 27915 101641 27915
101641 27915 121710 27915
123290 27915 123338 27915
123338 27915 130028 27915
144011 27915 147175 27915
12825 27995 15909 27995
16691 27995 16771 27995
28429 27995 30823 27995
30823 27995 30992 27995
30992 27995 36630 27995
38369 27995 40220 27995
40220 27995 58700 27995
59300 27995 59749 27995
59749 27995 61429 27995
61429 27995 61641 27995
61641 27995 73951 27995
86049 27995 98700 27995
99300 27995 101429 27995
101429 27995 101641 27995
101641 27995 121630 27995
123369 27995 130108 27995
144091 27995 147175 27995
12825 28075 15832 28075
16767 28075 16804 28075
28349 28075 30823 28075
30823 28075 30992 28075
30992 28075 36585 28075
38414 28075 40220 28075
40220 28075 58700 28075
59300 28075 59749 28075
59749 28075 61429 28075
61429 28075 61641 28075
61641 28075 73951 28075
86049 28075 98630 28075
99300 28075 101429 28075
101429 28075 101641 28075
101641 28075 121585 28075
123414 28075 130188 28075
144167 28075 147175 28075
12825 28155 15799 28155
16800 28155 16813 28155
28269 28155 30823 28155
30823 28155 30992 28155
30992 28155 36551 28155
38447 28155 40220 28155
40220 28155 58700 28155
59300 28155 59749 28155
59749 28155 61429 28155
61429 28155 61641 28155
61641 28155 73971 28155
86049 28155 98550 28155
99295 28155 101429 28155
101429 28155 101641 28155
101641 28155 121551 28155
123447 28155 130268 28155
144200 28155 147175 28155
12825 28235 15765 28235
28189 28235 30823 28235
30823 28235 30992 28235
30992 28235 36518 28235
38480 28235 40220 28235
40220 28235 58700 28235
59300 28235 59749 28235
59749 28235 61429 28235
61429 28235 61641 28235
61641 28235 74004 28235
86049 28235 98470 28235
99279 28235 101429 28235
101429 28235 101641 28235
101641 28235 121518 28235
123480 28235 130348 28235
144234 28235 147175 28235
12825 28315 15751 28315
28109 28315 30823 28315
30823 28315 30992 28315
30992 28315 36485 28315
38513 28315 40220 28315
40220 28315 58700 28315
59300 28315 59749 28315
59749 28315 61429 28315
61429 28315 61641 28315
61641 28315 74039 28315
86049 28315 98390 28315
99231 28315 101429 28315
101429 28315 101641 28315
101641 28315 121485 28315
123513 28315 130428 28315
144249 28315 147175 28315
12825 28395 15751 28395
28029 28395 30823 28395
30823 28395 30992 28395
30992 28395 36452 28395
38547 28395 40220 28395
40220 28395 58700 28395
59300 28395 59749 28395
59749 28395 61429 28395
61429 28395 61641 28395
61641 28395 74119 28395
86031 28395 98310 28395
99160 28395 101429 28395
101429 28395 101641 28395
101641 28395 121452 28395
123547 28395 130508 28395
144249 28395 147175 28395
12825 28475 15751 28475
27949 28475 30823 28475
30823 28475 30992 28475
30992 28475 36450 28475
38550 28475 40220 28475
40220 28475 58700 28475
59300 28475 59749 28475
59749 28475 61429 28475
61429 28475 61641 28475
61641 28475 74200 28475
85977 28475 98230 28475
99080 28475 101429 28475
101429 28475 101641 28475
101641 28475 121450 28475
123550 28475 130588 28475
144249 28475 147175 28475
12825 28555 15779 28555
27869 28555 30823 28555
30823 28555 30992 28555
30992 28555 36450 28555
38550 28555 40220 28555
40220 28555 58700 28555
59300 28555 59749 28555
59749 28555 61429 28555
61429 28555 61641 28555
61641 28555 74200 28555
85479 28555 98150 28555
99000 28555 101429 28555
101429 28555 101641 28555
101641 28555 121450 28555
123550 28555 130668 28555
144222 28555 147175 28555
12825 28635 15812 28635
27789 28635 30823 28635
30823 28635 30992 28635
30992 28635 36450 28635
38550 28635 40220 28635
40220 28635 58700 28635
59300 28635 59749 28635
59749 28635 61429 28635
61429 28635 61641 28635
61641 28635 74200 28635
85559 28635 98070 28635
98920 28635 101429 28635
101429 28635 101641 28635
101641 28635 121450 28635
123550 28635 130748 28635
144189 28635 147175 28635
12825 28715 15859 28715
27709 28715 30823 28715
30823 28715 30992 28715
30992 28715 36450 28715
38550 28715 40220 28715
40220 28715 58700 28715
59300 28715 59749 28715
59749 28715 61429 28715
61429 28715 61641 28715
61641 28715 74200 28715
85639 28715 97990 28715
98840 28715 101429 28715
101429 28715 101641 28715
101641 28715 121450 28715
123550 28715 130828 28715
144141 28715 147175 28715
12825 28795 15939 28795
27629 28795 30823 28795
30823 28795 30992 28795
30992 28795 36439 28795
38550 28795 40220 28795
40220 28795 58700 28795
59300 28795 59749 28795
59749 28795 61429 28795
61429 28795 61641 28795
61641 28795 74200 28795
85719 28795 97910 28795
98760 28795 101429 28795
101429 28795 101641 28795
101641 28795 121450 28795
123572 28795 130908 28795
144061 28795 147175 28795
12825 28875 16061 28875
27549 28875 30823 28875
30823 28875 30992 28875
30992 28875 36388 28875
38528 28875 40220 28875
40220 28875 58700 28875
59300 28875 59749 28875
59749 28875 61429 28875
61429 28875 61641 28875
61641 28875 74200 28875
85799 28875 97830 28875
98680 28875 101429 28875
101429 28875 101641 28875
101641 28875 121474 28875
123626 28875 130988 28875
143939 28875 147175 28875
12825 28955 16085 28955
27469 28955 30823 28955
30823 28955 30992 28955
30992 28955 36372 28955
38494 28955 40220 28955
40220 28955 58700 28955
59300 28955 59749 28955
59749 28955 61429 28955
61429 28955 61641 28955
61641 28955 74200 28955
85879 28955 97750 28955
98600 28955 101429 28955
101429 28955 101641 28955
101641 28955 121507 28955
123659 28955 131068 28955
143914 28955 147175 28955
12825 29035 15949 29035
27389 29035 30823 29035
30823 29035 30992 29035
30992 29035 36356 29035
38461 29035 40220 29035
40220 29035 58700 29035
59300 29035 59749 29035
59749 29035 61429 29035
61429 29035 61641 29035
61641 29035 74200 29035
85959 29035 97670 29035
98520 29035 101429 29035
101429 29035 101641 29035
101641 29035 121540 29035
123674 29035 131148 29035
144051 29035 147175 29035
12825 29115 15869 29115
27296 29115 30823 29115
30823 29115 30992 29115
30992 29115 36340 29115
38428 29115 40220 29115
40220 29115 58700 29115
59300 29115 59749 29115
59749 29115 61429 29115
61429 29115 61641 29115
61641 29115 74200 29115
86039 29115 97590 29115
98440 29115 101429 29115
101429 29115 101641 29115
101641 29115 121574 29115
123690 29115 131228 29115
144131 29115 147175 29115
12825 29195 15815 29195
21787 29195 30823 29195
30823 29195 30992 29195
30992 29195 36340 29195
38395 29195 40220 29195
40220 29195 58700 29195
59300 29195 59749 29195
59749 29195 61429 29195
61429 29195 61641 29195
61641 29195 74200 29195
86119 29195 97510 29195
98360 29195 101429 29195
101429 29195 101641 29195
101641 29195 121607 29195
123700 29195 131308 29195
144184 29195 147175 29195
12825 29275 15782 29275
21707 29275 30823 29275
30823 29275 30992 29275
30992 29275 36340 29275
38320 29275 40220 29275
40220 29275 58700 29275
59300 29275 59749 29275
59749 29275 61429 29275
61429 29275 61641 29275
61641 29275 74200 29275
86199 29275 97430 29275
98280 29275 101429 29275
101429 29275 101641 29275
101641 29275 121681 29275
123700 29275 131388 29275
144217 29275 147175 29275
12825 29355 15751 29355
21627 29355 24486 29355
25514 29355 30823 29355
30823 29355 30992 29355
30992 29355 36340 29355
38240 29355 40220 29355
40220 29355 58700 29355
59300 29355 59749 29355
59749 29355 61429 29355
61429 29355 61641 29355
61641 29355 74200 29355
86279 29355 97350 29355
98200 29355 101429 29355
101429 29355 101641 29355
101641 29355 121761 29355
123700 29355 131468 29355
144249 29355 147175 29355
12825 29435 15751 29435
21547 29435 24292 29435
25707 29435 30823 29435
30823 29435 30992 29435
30992 29435 36340 29435
38160 29435 40220 29435
40220 29435 58700 29435
59300 29435 59749 29435
59749 29435 61429 29435
61429 29435 61641 29435
61641 29435 74200 29435
86359 29435 97270 29435
98120 29435 101429 29435
101429 29435 101641 29435
101641 29435 121841 29435
123700 29435 131548 29435
144249 29435 147175 29435
12825 29515 15751 29515
21467 29515 24099 29515
25899 29515 30823 29515
30823 29515 30992 29515
30992 29515 36340 29515
38058 29515 40220 29515
40220 29515 58700 29515
59300 29515 59749 29515
59749 29515 61429 29515
61429 29515 61641 29515
61641 29515 74200 29515
86439 29515 97190 29515
98040 29515 101429 29515
101429 29515 101641 29515
101641 29515 121942 29515
123700 29515 131628 29515
144249 29515 147175 29515
12825 29595 15762 29595
21387 29595 23933 29595
26066 29595 30823 29595
30823 29595 30992 29595
30992 29595 36340 29595
37865 29595 40220 29595
40220 29595 58700 29595
59300 29595 59749 29595
59749 29595 61429 29595
61429 29595 61641 29595
61641 29595 74200 29595
86519 29595 97110 29595
97960 29595 101429 29595
101429 29595 101641 29595
101641 29595 122134 29595
123700 29595 131708 29595
144239 29595 147175 29595
12825 29675 15796 29675
21307 29675 23853 29675
26146 29675 30823 29675
30823 29675 30992 29675
30992 29675 36340 29675
37640 29675 40220 29675
40220 29675 58700 29675
59300 29675 59749 29675
59749 29675 61429 29675
61429 29675 61641 29675
61641 29675 74200 29675
86599 29675 97030 29675
97880 29675 101429 29675
101429 29675 101641 29675
101641 29675 122400 29675
123700 29675 131812 29675
144205 29675 147175 29675
12825 29755 15829 29755
21227 29755 23773 29755
26226 29755 30823 29755
30823 29755 30992 29755
30992 29755 36340 29755
37640 29755 40220 29755
40220 29755 58681 29755
59300 29755 59749 29755
59749 29755 61429 29755
61429 29755 61641 29755
61641 29755 74200 29755
86679 29755 96950 29755
97800 29755 101429 29755
101429 29755 101641 29755
101641 29755 122400 29755
123700 29755 133773 29755
144172 29755 147175 29755
12825 29835 15899 29835
21147 29835 23693 29835
26306 29835 30823 29835
30823 29835 30992 29835
30992 29835 36340 29835
37640 29835 40220 29835
40220 29835 58601 29835
59300 29835 59749 29835
59749 29835 61429 29835
61429 29835 61641 29835
61641 29835 74200 29835
86759 29835 96870 29835
97720 29835 101429 29835
101429 29835 101641 29835
101641 29835 122400 29835
123700 29835 133693 29835
144243 29835 147175 29835
12825 29915 15979 29915
21067 29915 23613 29915
26386 29915 30823 29915
30823 29915 30992 29915
30992 29915 36340 29915
37640 29915 40220 29915
40220 29915 58521 29915
59289 29915 59749 29915
59749 29915 61429 29915
61429 29915 61641 29915
61641 29915 74200 29915
86839 29915 96790 29915
97640 29915 101429 29915
101429 29915 101641 29915
101641 29915 122400 29915
123700 29915 133613 29915
144323 29915 147175 29915
12825 29995 16065 29995
20987 29995 23533 29995
26466 29995 30823 29995
30823 29995 30992 29995
30992 29995 36340 29995
37640 29995 40220 29995
40220 29995 58441 29995
59264 29995 59749 29995
59749 29995 61429 29995
61429 29995 61641 29995
61641 29995 66506 29995
86919 29995 96710 29995
97560 29995 101429 29995
101429 29995 101641 29995
101641 29995 122400 29995
123700 29995 133533 29995
144380 29995 147175 29995
12825 30075 15989 30075
20907 30075 23453 30075
26546 30075 30823 30075
30823 30075 30992 30075
30992 30075 36340 30075
37640 30075 40220 30075
40220 30075 58361 30075
59209 30075 59749 30075
59749 30075 61429 30075
61429 30075 61641 30075
61641 30075 66334 30075
86999 30075 96630 30075
97480 30075 101429 30075
101429 30075 101641 30075
101641 30075 122400 30075
123700 30075 133453 30075
144411 30075 147175 30075
12825 30155 15909 30155
20827 30155 23408 30155
26592 30155 30823 30155
30823 30155 30992 30155
30992 30155 36340 30155
37640 30155 40220 30155
40220 30155 58281 30155
59129 30155 59749 30155
59749 30155 61429 30155
61429 30155 61641 30155
61641 30155 66253 30155
87079 30155 96550 30155
97400 30155 101429 30155
101429 30155 101641 30155
101641 30155 122400 30155
123700 30155 133408 30155
144424 30155 147175 30155
12825 30235 15832 30235
20747 30235 23374 30235
26625 30235 30823 30235
30823 30235 30992 30235
30992 30235 36340 30235
37640 30235 40220 30235
40220 30235 58201 30235
59049 30235 59749 30235
59749 30235 61429 30235
61429 30235 61641 30235
61641 30235 66173 30235
87159 30235 96470 30235
97320 30235 101429 30235
101429 30235 101641 30235
101641 30235 122400 30235
123700 30235 133374 30235
144424 30235 147175 30235
12825 30315 15799 30315
20667 30315 23341 30315
26658 30315 30823 30315
30823 30315 30992 30315
30992 30315 36340 30315
37640 30315 40220 30315
40220 30315 58121 30315
58969 30315 59749 30315
59749 30315 61429 30315
61429 30315 61641 30315
61641 30315 66093 30315
87239 30315 96390 30315
97240 30315 101429 30315
101429 30315 101641 30315
101641 30315 122400 30315
123700 30315 133341 30315
144424 30315 147175 30315
12825 30395 15765 30395
20587 30395 23308 30395
26691 30395 30823 30395
30823 30395 30992 30395
30992 30395 36340 30395
37640 30395 40220 30395
40220 30395 58041 30395
58889 30395 59749 30395
59749 30395 61429 30395
61429 30395 61641 30395
61641 30395 66013 30395
87319 30395 96310 30395
97160 30395 101429 30395
101429 30395 101641 30395
101641 30395 122400 30395
123700 30395 133308 30395
144424 30395 147175 30395
12825 30475 15751 30475
20507 30475 23275 30475
26724 30475 30823 30475
30823 30475 30992 30475
30992 30475 36340 30475
37640 30475 40220 30475
40220 30475 57961 30475
58809 30475 59749 30475
59749 30475 61429 30475
61429 30475 61641 30475
61641 30475 65933 30475
87399 30475 96230 30475
97080 30475 101429 30475
101429 30475 101641 30475
101641 30475 122400 30475
123700 30475 133275 30475
144424 30475 147175 30475
12825 30555 15751 30555
20427 30555 23241 30555
26757 30555 30823 30555
30823 30555 30992 30555
30992 30555 36340 30555
37640 30555 40220 30555
40220 30555 57881 30555
58729 30555 59749 30555
59749 30555 61429 30555
61429 30555 61641 30555
61641 30555 65853 30555
87479 30555 96150 30555
97000 30555 101429 30555
101429 30555 101641 30555
101641 30555 122400 30555
123700 30555 133241 30555
144424 30555 147175 30555
12825 30635 15751 30635
20347 30635 20352 30635
20727 30635 23208 30635
26790 30635 30823 30635
30823 30635 30992 30635
30992 30635 36340 30635
37640 30635 40220 30635
40220 30635 57801 30635
58649 30635 59749 30635
59749 30635 61429 30635
61429 30635 61641 30635
61641 30635 65773 30635
66622 30635 74424 30635
87559 30635 96070 30635
96920 30635 101429 30635
101429 30635 101641 30635
101641 30635 122400 30635
123700 30635 133208 30635
144424 30635 147175 30635
12825 30715 15779 30715
20920 30715 23175 30715
26823 30715 30823 30715
30823 30715 30992 30715
30992 30715 36340 30715
37640 30715 40220 30715
40220 30715 57721 30715
58569 30715 59749 30715
59749 30715 61429 30715
61429 30715 61641 30715
61641 30715 65693 30715
66542 30715 74504 30715
87639 30715 95990 30715
96840 30715 101429 30715
101429 30715 101641 30715
101641 30715 122400 30715
123700 30715 133175 30715
144424 30715 147175 30715
12825 30795 15812 30795
21045 30795 23150 30795
26850 30795 26850 30795
26850 30795 30823 30795
30823 30795 30992 30795
30992 30795 36340 30795
37640 30795 40220 30795
40220 30795 57641 30795
58489 30795 59749 30795
59749 30795 61429 30795
61429 30795 61641 30795
61641 30795 65613 30795
66462 30795 74584 30795
87719 30795 95910 30795
96760 30795 101429 30795
101429 30795 101641 30795
101641 30795 122400 30795
123700 30795 133150 30795
144424 30795 147175 30795
12825 30875 15859 30875
21125 30875 23150 30875
26850 30875 26850 30875
26850 30875 30823 30875
30823 30875 30992 30875
30992 30875 36340 30875
37640 30875 40220 30875
40220 30875 57561 30875
58409 30875 59749 30875
59749 30875 61429 30875
61429 30875 61641 30875
61641 30875 65533 30875
66382 30875 74664 30875
87799 30875 95830 30875
96680 30875 101429 30875
101429 30875 101641 30875
101641 30875 122400 30875
123700 30875 133150 30875
143208 30875 143259 30875
144424 30875 147175 30875
12825 30955 15939 30955
21205 30955 23150 30955
26850 30955 26850 30955
26850 30955 30823 30955
30823 30955 30992 30955
30992 30955 36340 30955
37640 30955 40220 30955
40220 30955 57481 30955
58329 30955 59749 30955
59749 30955 61429 30955
61429 30955 61641 30955
61641 30955 65453 30955
66302 30955 74744 30955
87879 30955 95750 30955
96600 30955 101429 30955
101429 30955 101641 30955
101641 30955 122400 30955
123700 30955 133150 30955
143242 30955 143339 30955
144424 30955 147175 30955
12825 31035 16061 31035
21245 31035 23150 31035
26850 31035 26850 31035
26850 31035 30823 31035
30823 31035 30992 31035
30992 31035 36340 31035
37640 31035 40220 31035
40220 31035 57401 31035
58249 31035 59749 31035
59749 31035 61429 31035
61429 31035 61641 31035
61641 31035 65373 31035
66222 31035 74824 31035
87959 31035 95670 31035
96520 31035 101429 31035
101429 31035 101641 31035
101641 31035 122400 31035
123700 31035 133150 31035
136849 31035 136891 31035
143249 31035 143461 31035
144424 31035 147175 31035
12825 31115 16085 31115
21278 31115 23150 31115
26850 31115 26850 31115
26850 31115 30823 31115
30823 31115 30992 31115
30992 31115 36340 31115
37640 31115 40220 31115
40220 31115 57321 31115
58169 31115 59749 31115
59749 31115 61429 31115
61429 31115 61641 31115
61641 31115 65293 31115
66142 31115 74904 31115
88039 31115 95590 31115
96440 31115 101429 31115
101429 31115 101641 31115
101641 31115 122400 31115
123700 31115 133150 31115
136849 31115 136971 31115
143249 31115 143485 31115
144424 31115 147175 31115
12825 31195 15949 31195
21312 31195 23150 31195
26850 31195 26850 31195
26850 31195 30823 31195
30823 31195 30992 31195
30992 31195 36340 31195
37640 31195 40220 31195
40220 31195 57241 31195
58089 31195 59749 31195
59749 31195 61429 31195
61429 31195 61641 31195
61641 31195 65213 31195
66062 31195 74984 31195
88119 31195 95510 31195
96360 31195 101429 31195
101429 31195 101641 31195
101641 31195 122400 31195
123700 31195 133150 31195
136849 31195 137051 31195
143247 31195 143349 31195
144424 31195 147175 31195
12825 31275 15869 31275
19707 31275 19743 31275
21337 31275 23150 31275
26850 31275 26850 31275
26850 31275 30823 31275
30823 31275 30992 31275
30992 31275 36340 31275
37640 31275 40220 31275
40220 31275 57161 31275
58009 31275 59749 31275
59749 31275 61429 31275
61429 31275 61641 31275
61641 31275 65133 31275
65982 31275 75064 31275
88199 31275 95430 31275
96280 31275 101429 31275
101429 31275 101641 31275
101641 31275 122400 31275
123700 31275 133150 31275
136849 31275 137131 31275
143214 31275 143269 31275
144408 31275 147175 31275
12825 31355 15815 31355
19596 31355 19743 31355
21337 31355 23150 31355
26850 31355 26850 31355
26850 31355 30823 31355
30823 31355 30992 31355
30992 31355 36340 31355
37640 31355 40220 31355
40220 31355 57081 31355
57929 31355 59749 31355
59749 31355 61429 31355
61429 31355 61641 31355
61641 31355 65053 31355
65902 31355 75144 31355
88279 31355 95350 31355
96200 31355 101429 31355
101429 31355 101641 31355
101641 31355 122400 31355
123700 31355 133150 31355
136849 31355 137211 31355
143180 31355 143215 31355
144372 31355 147175 31355
12825 31435 15782 31435
17721 31435 19743 31435
21414 31435 23150 31435
26850 31435 26850 31435
26850 31435 30823 31435
30823 31435 30992 31435
30992 31435 36340 31435
37640 31435 40220 31435
40220 31435 57001 31435
57849 31435 59749 31435
59749 31435 61429 31435
61429 31435 61641 31435
61641 31435 64973 31435
65822 31435 75224 31435
88359 31435 95270 31435
96120 31435 101429 31435
101429 31435 101641 31435
101641 31435 122400 31435
123700 31435 133150 31435
136849 31435 137291 31435
143121 31435 143182 31435
144310 31435 147175 31435
12825 31515 15751 31515
16849 31515 16959 31515
17641 31515 19743 31515
21494 31515 23153 31515
26849 31515 26850 31515
26850 31515 30823 31515
30823 31515 30992 31515
30992 31515 36340 31515
37640 31515 40220 31515
40220 31515 56921 31515
57769 31515 59749 31515
59749 31515 61429 31515
61429 31515 61641 31515
61641 31515 64893 31515
65742 31515 75304 31515
88439 31515 95190 31515
96040 31515 101429 31515
101429 31515 101641 31515
101641 31515 122400 31515
123700 31515 133153 31515
136849 31515 137371 31515
143041 31515 143151 31515
144249 31515 147175 31515
12825 31595 15751 31595
16849 31595 17110 31595
17491 31595 19756 31595
21574 31595 23186 31595
26816 31595 26850 31595
26850 31595 30823 31595
30823 31595 30992 31595
30992 31595 36340 31595
37640 31595 40220 31595
40220 31595 56841 31595
57689 31595 59749 31595
59749 31595 61429 31595
61429 31595 61641 31595
61641 31595 64813 31595
65662 31595 75384 31595
88519 31595 95110 31595
95960 31595 101429 31595
101429 31595 101641 31595
101641 31595 122400 31595
123700 31595 133186 31595
136816 31595 137451 31595
142891 31595 143151 31595
144249 31595 147175 31595
12825 31675 15751 31675
16849 31675 19789 31675
21654 31675 23219 31675
26783 31675 26850 31675
26850 31675 30823 31675
30823 31675 30992 31675
30992 31675 36340 31675
37640 31675 40220 31675
40220 31675 56761 31675
57609 31675 59749 31675
59749 31675 61429 31675
61429 31675 61641 31675
61641 31675 64733 31675
65582 31675 75464 31675
88599 31675 95043 31675
95880 31675 101429 31675
101429 31675 101641 31675
101641 31675 122400 31675
123700 31675 133219 31675
136783 31675 137531 31675
142962 31675 143151 31675
144249 31675 147175 31675
12825 31755 15762 31755
16839 31755 17121 31755
17473 31755 19822 31755
21734 31755 23252 31755
26749 31755 26850 31755
26850 31755 30823 31755
30823 31755 30992 31755
30992 31755 36340 31755
37640 31755 40220 31755
40220 31755 56696 31755
57529 31755 59749 31755
59749 31755 61429 31755
61429 31755 61641 31755
61641 31755 64653 31755
65502 31755 75544 31755
88679 31755 94999 31755
95800 31755 101429 31755
101429 31755 101641 31755
101641 31755 122400 31755
123700 31755 133252 31755
136749 31755 137611 31755
143071 31755 143162 31755
144239 31755 147175 31755
12825 31835 15796 31835
16805 31835 17023 31835
17576 31835 19855 31835
21814 31835 23285 31835
26716 31835 26850 31835
26850 31835 30823 31835
30823 31835 30992 31835
30992 31835 36340 31835
37640 31835 40220 31835
40220 31835 56657 31835
57449 31835 59749 31835
59749 31835 61429 31835
61429 31835 61641 31835
61641 31835 64573 31835
65422 31835 75624 31835
89827 31835 94983 31835
95720 31835 101429 31835
101429 31835 101641 31835
101641 31835 122400 31835
123700 31835 133285 31835
136716 31835 137691 31835
143151 31835 143196 31835
144205 31835 147175 31835
12825 31915 15829 31915
16772 31915 16927 31915
17048 31915 17062 31915
17538 31915 17552 31915
17677 31915 19925 31915
21894 31915 23318 31915
26683 31915 26850 31915
26850 31915 30823 31915
30823 31915 30992 31915
30992 31915 36340 31915
37640 31915 40220 31915
40220 31915 56641 31915
57369 31915 59749 31915
59749 31915 61429 31915
61429 31915 61641 31915
61641 31915 64493 31915
65342 31915 75704 31915
89919 31915 94980 31915
95640 31915 101429 31915
101429 31915 101641 31915
101641 31915 122400 31915
123700 31915 133318 31915
136683 31915 137771 31915
143192 31915 143229 31915
144172 31915 147175 31915
12825 31995 15899 31995
16701 31995 16891 31995
17128 31995 17142 31995
17458 31995 17472 31995
17709 31995 20005 31995
21974 31995 23351 31995
26650 31995 26850 31995
26850 31995 30823 31995
30823 31995 30992 31995
30992 31995 36340 31995
37640 31995 40220 31995
40220 31995 56640 31995
57289 31995 59749 31995
59749 31995 61429 31995
61429 31995 61641 31995
61641 31995 64413 31995
65262 31995 75784 31995
89999 31995 94980 31995
95580 31995 101429 31995
101429 31995 101641 31995
101641 31995 122400 31995
123700 31995 133351 31995
136650 31995 137851 31995
143225 31995 143299 31995
144101 31995 147175 31995
12825 32075 15979 32075
16621 32075 16861 32075
17208 32075 17222 32075
17378 32075 17392 32075
17740 32075 20087 32075
22054 32075 23384 32075
26617 32075 26850 32075
26850 32075 30823 32075
30823 32075 30992 32075
30992 32075 36340 32075
37640 32075 40220 32075
40220 32075 56640 32075
57240 32075 59749 32075
59749 32075 61429 32075
61429 32075 61641 32075
61641 32075 64333 32075
65182 32075 75864 32075
90079 32075 94980 32075
95580 32075 101429 32075
101429 32075 101641 32075
101641 32075 122400 32075
123700 32075 133384 32075
136617 32075 137931 32075
143249 32075 143379 32075
144021 32075 147175 32075
12825 32155 16158 32155
16443 32155 16858 32155
17288 32155 17312 32155
17742 32155 17744 32155
17744 32155 20281 32155
22134 32155 23417 32155
26583 32155 26850 32155
26850 32155 30823 32155
30823 32155 30992 32155
30992 32155 36340 32155
37640 32155 37801 32155
38519 32155 39041 32155
39278 32155 40041 32155
40278 32155 41041 32155
41278 32155 42041 32155
42278 32155 43041 32155
43278 32155 44041 32155
44278 32155 50581 32155
51299 32155 51821 32155
52058 32155 52821 32155
53058 32155 53821 32155
54058 32155 54821 32155
55058 32155 55821 32155
56058 32155 56640 32155
57240 32155 59749 32155
59749 32155 61429 32155
61429 32155 61641 32155
61641 32155 63361 32155
64079 32155 64253 32155
65102 32155 65601 32155
65838 32155 66601 32155
66838 32155 67601 32155
67838 32155 68601 32155
68838 32155 69601 32155
69838 32155 75944 32155
90398 32155 91161 32155
91398 32155 92161 32155
92398 32155 93161 32155
93398 32155 94161 32155
94398 32155 94980 32155
95580 32155 101429 32155
101429 32155 101641 32155
101641 32155 101701 32155
102419 32155 102941 32155
103178 32155 103941 32155
104178 32155 104941 32155
105178 32155 105941 32155
106178 32155 106941 32155
107178 32155 107941 32155
108178 32155 114481 32155
115199 32155 115721 32155
115958 32155 116721 32155
116958 32155 117721 32155
117958 32155 118721 32155
118958 32155 119721 32155
119958 32155 120721 32155
120958 32155 122400 32155
123700 32155 133417 32155
136583 32155 138011 32155
143249 32155 143558 32155
143843 32155 147175 32155
12825 32235 16856 32235
17218 32235 17232 32235
17368 32235 17382 32235
17739 32235 17744 32235
17744 32235 20375 32235
22214 32235 23476 32235
26525 32235 26850 32235
26850 32235 30823 32235
30823 32235 30992 32235
30992 32235 36340 32235
37640 32235 37673 32235
38647 32235 38849 32235
39471 32235 39849 32235
40471 32235 40849 32235
41471 32235 41849 32235
42471 32235 42849 32235
43471 32235 43849 32235
44471 32235 50453 32235
51427 32235 51629 32235
52251 32235 52629 32235
53251 32235 53629 32235
54251 32235 54629 32235
55251 32235 55629 32235
56251 32235 56629 32235
57251 32235 59749 32235
59749 32235 61429 32235
61429 32235 61641 32235
61641 32235 63233 32235
65031 32235 65409 32235
66031 32235 66409 32235
67031 32235 67409 32235
68031 32235 68409 32235
69031 32235 69409 32235
70031 32235 76012 32235
90591 32235 90969 32235
91591 32235 91969 32235
92591 32235 92969 32235
93591 32235 93969 32235
94591 32235 94969 32235
95591 32235 101429 32235
101429 32235 101573 32235
102547 32235 102749 32235
103371 32235 103749 32235
104371 32235 104749 32235
105371 32235 105749 32235
106371 32235 106749 32235
107371 32235 107749 32235
108371 32235 114353 32235
115327 32235 115529 32235
116151 32235 116529 32235
117151 32235 117529 32235
118151 32235 118529 32235
119151 32235 119529 32235
120151 32235 120529 32235
121151 32235 122400 32235
123700 32235 133476 32235
136525 32235 138091 32235
143249 32235 147175 32235
12825 32315 16887 32315
17138 32315 17152 32315
17448 32315 17462 32315
17714 32315 17744 32315
17744 32315 20455 32315
22294 32315 23556 32315
26445 32315 26850 32315
26850 32315 30823 32315
30823 32315 30992 32315
30992 32315 36340 32315
38694 32315 38769 32315
39551 32315 39769 32315
40551 32315 40769 32315
41551 32315 41769 32315
42551 32315 42769 32315
43551 32315 43769 32315
44551 32315 44928 32315
45377 32315 50405 32315
51474 32315 51549 32315
52331 32315 52549 32315
53331 32315 53549 32315
54331 32315 54549 32315
55331 32315 55549 32315
56331 32315 56549 32315
57331 32315 57708 32315
58157 32315 59749 32315
59749 32315 61429 32315
61429 32315 61641 32315
61641 32315 63185 32315
65111 32315 65329 32315
66111 32315 66329 32315
67111 32315 67329 32315
68111 32315 68329 32315
69111 32315 69329 32315
70111 32315 70488 32315
70937 32315 75965 32315
90671 32315 90889 32315
91671 32315 91889 32315
92671 32315 92889 32315
93671 32315 93889 32315
94671 32315 94889 32315
95671 32315 96048 32315
96497 32315 101429 32315
101429 32315 101525 32315
102594 32315 102669 32315
103451 32315 103669 32315
104451 32315 104669 32315
105451 32315 105669 32315
106451 32315 106669 32315
107451 32315 107669 32315
108451 32315 108828 32315
109277 32315 114305 32315
115374 32315 115449 32315
116231 32315 116449 32315
117231 32315 117449 32315
118231 32315 118449 32315
119231 32315 119449 32315
120231 32315 120449 32315
121231 32315 121608 32315
122057 32315 122400 32315
123700 32315 133556 32315
136445 32315 138171 32315
143230 32315 147175 32315
12825 32395 16917 32395
17058 32395 17072 32395
17528 32395 17542 32395
17678 32395 17744 32395
17744 32395 20535 32395
22374 32395 23636 32395
26365 32395 26850 32395
26850 32395 30823 32395
30823 32395 30992 32395
30992 32395 36340 32395
39627 32395 39692 32395
40627 32395 40692 32395
41627 32395 41692 32395
42627 32395 42692 32395
43627 32395 43692 32395
44627 32395 44875 32395
45444 32395 50391 32395
52407 32395 52472 32395
53407 32395 53472 32395
54407 32395 54472 32395
55407 32395 55472 32395
56407 32395 56472 32395
57407 32395 57655 32395
58224 32395 59749 32395
59749 32395 61429 32395
61429 32395 61641 32395
61641 32395 63171 32395
65187 32395 65252 32395
66187 32395 66252 32395
67187 32395 67252 32395
68187 32395 68252 32395
69187 32395 69252 32395
70187 32395 70435 32395
71004 32395 75951 32395
90747 32395 90812 32395
91747 32395 91812 32395
92747 32395 92812 32395
93747 32395 93812 32395
94747 32395 94812 32395
95747 32395 95995 32395
96564 32395 101429 32395
101429 32395 101511 32395
103527 32395 103592 32395
104527 32395 104592 32395
105527 32395 105592 32395
106527 32395 106592 32395
107527 32395 107592 32395
108527 32395 108775 32395
109344 32395 114291 32395
116307 32395 116372 32395
117307 32395 117372 32395
118307 32395 118372 32395
119307 32395 119372 32395
120307 32395 120372 32395
121307 32395 121555 32395
122124 32395 122400 32395
123700 32395 133636 32395
136365 32395 138263 32395
143197 32395 147175 32395
12825 32475 17020 32475
17581 32475 17588 32475
17588 32475 17744 32475
17744 32475 20615 32475
22454 32475 23716 32475
26285 32475 26850 32475
26850 32475 30823 32475
30823 32475 30992 32475
30992 32475 36340 32475
44660 32475 44778 32475
44928 32475 44942 32475
45378 32475 45392 32475
45547 32475 50391 32475
57440 32475 57558 32475
57708 32475 57722 32475
58158 32475 58172 32475
58327 32475 59749 32475
59749 32475 61429 32475
61429 32475 61641 32475
61641 32475 63171 32475
70220 32475 70338 32475
70488 32475 70502 32475
70938 32475 70952 32475
71107 32475 75951 32475
95780 32475 95898 32475
96048 32475 96062 32475
96498 32475 96512 32475
96667 32475 101429 32475
101429 32475 101511 32475
108560 32475 108678 32475
108828 32475 108842 32475
109278 32475 109292 32475
109447 32475 114291 32475
121340 32475 121458 32475
121608 32475 121622 32475
122058 32475 122072 32475
122227 32475 122400 32475
123700 32475 133716 32475
136285 32475 142239 32475
143161 32475 147175 32475
12825 32555 17105 32555
17505 32555 17588 32555
17588 32555 17744 32555
17744 32555 20695 32555
22534 32555 23796 32555
26205 32555 26850 32555
26850 32555 30823 32555
30823 32555 30992 32555
30992 32555 36340 32555
44694 32555 44742 32555
45008 32555 45022 32555
45298 32555 45312 32555
45577 32555 50391 32555
57474 32555 57522 32555
57788 32555 57802 32555
58078 32555 58092 32555
58357 32555 59749 32555
59749 32555 61429 32555
61429 32555 61641 32555
61641 32555 63171 32555
70254 32555 70302 32555
70568 32555 70582 32555
70858 32555 70872 32555
71137 32555 75951 32555
95814 32555 95862 32555
96128 32555 96142 32555
96418 32555 96432 32555
96697 32555 101429 32555
101429 32555 101511 32555
108594 32555 108642 32555
108908 32555 108922 32555
109198 32555 109212 32555
109477 32555 114291 32555
121374 32555 121422 32555
121688 32555 121702 32555
121978 32555 121992 32555
122257 32555 122400 32555
123700 32555 133796 32555
136205 32555 142319 32555
143081 32555 147175 32555
12825 32635 17588 32635
17588 32635 17744 32635
17744 32635 20353 32635
20727 32635 20775 32635
22614 32635 23876 32635
26125 32635 26850 32635
26850 32635 30823 32635
30823 32635 30992 32635
30992 32635 36340 32635
44709 32635 44720 32635
45088 32635 45102 32635
45218 32635 45232 32635
45604 32635 45604 32635
45604 32635 50391 32635
57489 32635 57500 32635
57868 32635 57882 32635
57998 32635 58012 32635
58384 32635 58384 32635
58384 32635 59749 32635
59749 32635 61429 32635
61429 32635 61641 32635
61641 32635 63171 32635
70269 32635 70280 32635
70648 32635 70662 32635
70778 32635 70792 32635
71164 32635 71164 32635
71164 32635 75951 32635
83049 32635 83060 32635
83944 32635 88378 32635
95829 32635 95840 32635
96208 32635 96222 32635
96338 32635 96352 32635
96724 32635 96724 32635
96724 32635 101429 32635
101429 32635 101511 32635
108609 32635 108620 32635
108988 32635 109002 32635
109118 32635 109132 32635
109504 32635 109504 32635
109504 32635 114291 32635
121389 32635 121400 32635
121768 32635 121782 32635
121898 32635 121912 32635
122284 32635 122284 32635
122284 32635 122400 32635
123700 32635 133876 32635
136125 32635 142414 32635
142987 32635 147175 32635
12825 32715 17588 32715
17588 32715 17744 32715
17744 32715 20160 32715
22694 32715 23961 32715
26042 32715 26850 32715
26850 32715 30823 32715
30823 32715 30992 32715
30992 32715 36340 32715
44709 32715 44718 32715
45138 32715 45152 32715
45168 32715 45182 32715
45601 32715 45604 32715
45604 32715 50391 32715
57489 32715 57498 32715
57918 32715 57932 32715
57948 32715 57962 32715
58381 32715 58384 32715
58384 32715 59749 32715
59749 32715 61429 32715
61429 32715 61641 32715
61641 32715 63171 32715
70269 32715 70278 32715
70698 32715 70712 32715
70728 32715 70742 32715
71161 32715 71164 32715
71164 32715 75951 32715
83049 32715 83058 32715
83478 32715 83492 32715
83508 32715 83522 32715
83941 32715 88458 32715
95829 32715 95838 32715
96258 32715 96272 32715
96288 32715 96302 32715
96721 32715 96724 32715
96724 32715 101429 32715
101429 32715 101511 32715
108609 32715 108618 32715
109038 32715 109052 32715
109068 32715 109082 32715
109501 32715 109504 32715
109504 32715 114291 32715
121389 32715 121398 32715
121818 32715 121832 32715
121848 32715 121862 32715
122281 32715 122284 32715
122284 32715 122400 32715
123700 32715 133961 32715
136042 32715 147175 32715
12825 32795 17588 32795
17588 32795 17744 32795
17744 32795 20034 32795
22774 32795 24154 32795
25848 32795 26850 32795
26850 32795 30823 32795
30823 32795 30992 32795
30992 32795 36340 32795
44709 32795 44724 32795
45058 32795 45072 32795
45248 32795 45262 32795
45599 32795 45604 32795
45604 32795 50391 32795
57489 32795 57504 32795
57838 32795 57852 32795
58028 32795 58042 32795
58379 32795 58384 32795
58384 32795 59749 32795
59749 32795 61429 32795
61429 32795 61641 32795
61641 32795 63171 32795
70269 32795 70284 32795
70618 32795 70632 32795
70808 32795 70822 32795
71159 32795 71164 32795
71164 32795 75951 32795
83049 32795 83064 32795
83398 32795 83412 32795
83588 32795 83602 32795
83939 32795 88538 32795
95829 32795 95844 32795
96178 32795 96192 32795
96368 32795 96382 32795
96719 32795 96724 32795
96724 32795 101429 32795
101429 32795 101511 32795
108609 32795 108624 32795
108958 32795 108972 32795
109148 32795 109162 32795
109499 32795 109504 32795
109504 32795 114291 32795
121389 32795 121404 32795
121738 32795 121752 32795
121928 32795 121942 32795
122279 32795 122284 32795
122284 32795 122400 32795
123700 32795 134154 32795
135848 32795 147175 32795
12825 32875 17588 32875
17588 32875 17744 32875
17744 32875 19954 32875
22854 32875 24346 32875
25654 32875 26850 32875
26850 32875 30823 32875
30823 32875 30992 32875
30992 32875 36340 32875
44682 32875 44754 32875
44978 32875 44992 32875
45328 32875 45342 32875
45565 32875 45604 32875
45604 32875 50391 32875
57462 32875 57534 32875
57758 32875 57772 32875
58108 32875 58122 32875
58345 32875 58384 32875
58384 32875 59749 32875
59749 32875 61429 32875
61429 32875 61641 32875
61641 32875 63171 32875
70242 32875 70314 32875
70538 32875 70552 32875
70888 32875 70902 32875
71125 32875 71164 32875
71164 32875 75951 32875
83022 32875 83094 32875
83318 32875 83332 32875
83668 32875 83682 32875
83905 32875 88618 32875
95802 32875 95874 32875
96098 32875 96112 32875
96448 32875 96462 32875
96685 32875 96724 32875
96724 32875 101429 32875
101429 32875 101511 32875
108582 32875 108609 32875
108609 32875 108654 32875
108878 32875 108892 32875
109228 32875 109242 32875
109465 32875 109504 32875
109504 32875 114291 32875
121362 32875 121389 32875
121389 32875 121434 32875
121658 32875 121672 32875
122008 32875 122022 32875
122245 32875 122284 32875
122284 32875 122400 32875
123700 32875 134346 32875
135654 32875 147175 32875
12825 32955 17588 32955
17588 32955 17744 32955
17744 32955 19874 32955
22934 32955 24539 32955
25461 32955 26850 32955
26850 32955 30823 32955
30823 32955 30992 32955
30992 32955 36340 32955
39649 32955 39672 32955
40649 32955 40672 32955
41649 32955 41672 32955
42649 32955 42672 32955
43649 32955 43672 32955
44649 32955 44791 32955
44898 32955 44912 32955
45408 32955 45422 32955
45529 32955 45604 32955
45604 32955 50391 32955
52429 32955 52452 32955
53429 32955 53452 32955
54429 32955 54452 32955
55429 32955 55452 32955
56429 32955 56452 32955
57429 32955 57571 32955
57678 32955 57692 32955
58188 32955 58202 32955
58309 32955 58384 32955
58384 32955 59749 32955
59749 32955 61429 32955
61429 32955 61641 32955
61641 32955 63171 32955
65209 32955 65232 32955
66209 32955 66232 32955
67209 32955 67232 32955
68209 32955 68232 32955
69209 32955 69232 32955
70209 32955 70351 32955
70458 32955 70472 32955
70968 32955 70982 32955
71089 32955 71164 32955
71164 32955 75951 32955
77989 32955 78012 32955
78989 32955 79012 32955
79989 32955 80012 32955
80989 32955 81012 32955
81989 32955 82012 32955
82989 32955 83131 32955
83238 32955 83252 32955
83748 32955 83762 32955
83869 32955 88721 32955
90769 32955 90792 32955
91769 32955 91792 32955
92769 32955 92792 32955
93769 32955 93792 32955
94769 32955 94792 32955
95769 32955 95911 32955
96018 32955 96032 32955
96528 32955 96542 32955
96649 32955 96724 32955
96724 32955 101429 32955
101429 32955 101511 32955
103549 32955 103572 32955
104549 32955 104572 32955
105549 32955 105572 32955
106549 32955 106572 32955
107549 32955 107572 32955
108549 32955 108609 32955
108609 32955 108691 32955
108798 32955 108812 32955
109308 32955 109322 32955
109429 32955 109504 32955
109504 32955 114291 32955
116329 32955 116352 32955
117329 32955 117352 32955
118329 32955 118352 32955
119329 32955 119352 32955
120329 32955 120352 32955
121329 32955 121389 32955
121389 32955 121471 32955
121578 32955 121592 32955
122088 32955 122102 32955
122209 32955 122284 32955
122284 32955 122400 32955
123700 32955 134539 32955
135461 32955 147175 32955
12825 33035 17588 33035
17588 33035 17744 33035
17744 33035 19833 33035
23014 33035 26850 33035
26850 33035 30823 33035
30823 33035 30992 33035
30992 33035 36340 33035
38709 33035 38719 33035
39601 33035 39719 33035
40601 33035 40719 33035
41601 33035 41719 33035
42601 33035 42719 33035
43601 33035 43719 33035
44601 33035 44888 33035
45433 33035 45448 33035
45448 33035 45604 33035
45604 33035 50391 33035
51489 33035 51499 33035
52381 33035 52499 33035
53381 33035 53499 33035
54381 33035 54499 33035
55381 33035 55499 33035
56381 33035 56499 33035
57381 33035 57668 33035
58213 33035 58228 33035
58228 33035 58384 33035
58384 33035 59749 33035
59749 33035 61429 33035
61429 33035 61641 33035
61641 33035 63171 33035
64269 33035 64279 33035
65161 33035 65279 33035
66161 33035 66279 33035
67161 33035 67279 33035
68161 33035 68279 33035
69161 33035 69279 33035
70161 33035 70448 33035
70993 33035 71008 33035
71008 33035 71164 33035
71164 33035 75951 33035
77049 33035 77059 33035
77941 33035 78059 33035
78941 33035 79059 33035
79941 33035 80059 33035
80941 33035 81059 33035
81941 33035 82059 33035
82941 33035 83228 33035
83773 33035 83788 33035
83788 33035 88731 33035
89829 33035 89839 33035
90721 33035 90839 33035
91721 33035 91839 33035
92721 33035 92839 33035
93721 33035 93839 33035
94721 33035 94839 33035
95721 33035 96008 33035
96553 33035 96568 33035
96568 33035 96724 33035
96724 33035 101429 33035
101429 33035 101511 33035
102609 33035 102619 33035
103501 33035 103619 33035
104501 33035 104619 33035
105501 33035 105619 33035
106501 33035 106619 33035
107501 33035 107619 33035
108501 33035 108609 33035
108609 33035 108788 33035
109333 33035 109348 33035
109348 33035 109504 33035
109504 33035 114291 33035
115389 33035 115399 33035
116281 33035 116399 33035
117281 33035 117399 33035
118281 33035 118399 33035
119281 33035 119399 33035
120281 33035 120399 33035
121281 33035 121389 33035
121389 33035 121568 33035
122113 33035 122128 33035
122128 33035 122284 33035
122284 33035 122400 33035
123700 33035 147175 33035
12825 33115 17588 33115
17588 33115 17744 33115
17744 33115 19800 33115
23094 33115 26850 33115
26850 33115 30823 33115
30823 33115 30992 33115
30992 33115 36340 33115
38682 33115 38799 33115
39521 33115 39799 33115
40521 33115 40799 33115
41521 33115 41799 33115
42521 33115 42799 33115
43521 33115 43799 33115
44521 33115 45009 33115
45312 33115 45448 33115
45448 33115 45604 33115
45604 33115 50419 33115
51462 33115 51579 33115
52301 33115 52579 33115
53301 33115 53579 33115
54301 33115 54579 33115
55301 33115 55579 33115
56301 33115 56579 33115
57301 33115 57789 33115
58092 33115 58228 33115
58228 33115 58384 33115
58384 33115 59749 33115
59749 33115 61429 33115
61429 33115 61641 33115
61641 33115 63199 33115
64242 33115 64359 33115
65081 33115 65359 33115
66081 33115 66359 33115
67081 33115 67359 33115
68081 33115 68359 33115
69081 33115 69359 33115
70081 33115 70569 33115
70872 33115 71008 33115
71008 33115 71164 33115
71164 33115 75979 33115
77022 33115 77139 33115
77861 33115 78139 33115
78861 33115 79139 33115
79861 33115 80139 33115
80861 33115 81139 33115
81861 33115 82139 33115
82861 33115 83349 33115
83652 33115 83788 33115
83788 33115 88759 33115
89802 33115 89919 33115
90641 33115 90919 33115
91641 33115 91919 33115
92641 33115 92919 33115
93641 33115 93919 33115
94641 33115 94919 33115
95641 33115 96129 33115
96432 33115 96568 33115
96568 33115 96724 33115
96724 33115 101429 33115
101429 33115 101539 33115
102582 33115 102699 33115
103421 33115 103699 33115
104421 33115 104699 33115
105421 33115 105699 33115
106421 33115 106699 33115
107421 33115 107699 33115
108421 33115 108609 33115
108609 33115 108909 33115
109212 33115 109348 33115
109348 33115 109504 33115
109504 33115 114319 33115
115362 33115 115479 33115
116201 33115 116479 33115
117201 33115 117479 33115
118201 33115 118479 33115
119201 33115 119479 33115
120201 33115 120479 33115
121201 33115 121389 33115
121389 33115 121689 33115
121992 33115 122128 33115
122128 33115 122284 33115
122284 33115 122400 33115
123700 33115 147175 33115
12825 33195 17588 33195
17588 33195 17744 33195
17744 33195 19767 33195
21311 33195 21336 33195
23174 33195 26850 33195
26850 33195 30823 33195
30823 33195 30992 33195
30992 33195 36340 33195
37640 33195 37703 33195
38617 33195 38922 33195
39399 33195 39922 33195
40399 33195 40922 33195
41399 33195 41922 33195
42399 33195 42922 33195
43399 33195 43922 33195
44399 33195 45448 33195
45448 33195 45604 33195
45604 33195 50483 33195
51397 33195 51702 33195
52179 33195 52702 33195
53179 33195 53702 33195
54179 33195 54702 33195
55179 33195 55702 33195
56179 33195 56702 33195
57179 33195 58228 33195
58228 33195 58384 33195
58384 33195 59749 33195
59749 33195 61429 33195
61429 33195 61641 33195
61641 33195 63263 33195
64177 33195 64482 33195
64959 33195 65482 33195
65959 33195 66482 33195
66959 33195 67482 33195
67959 33195 68482 33195
68959 33195 69482 33195
69959 33195 71008 33195
71008 33195 71164 33195
71164 33195 76043 33195
76957 33195 77262 33195
77739 33195 78262 33195
78739 33195 79262 33195
79739 33195 80262 33195
80739 33195 81262 33195
81739 33195 82262 33195
82739 33195 83788 33195
83788 33195 88823 33195
89737 33195 90042 33195
90519 33195 91042 33195
91519 33195 92042 33195
92519 33195 93042 33195
93519 33195 94042 33195
94519 33195 95042 33195
95519 33195 96568 33195
96568 33195 96724 33195
96724 33195 101429 33195
101429 33195 101603 33195
102517 33195 102822 33195
103299 33195 103822 33195
104299 33195 104822 33195
105299 33195 105822 33195
106299 33195 106822 33195
107299 33195 107822 33195
108299 33195 108609 33195
108609 33195 109348 33195
109348 33195 109504 33195
109504 33195 114383 33195
115297 33195 115602 33195
116079 33195 116602 33195
117079 33195 117602 33195
118079 33195 118602 33195
119079 33195 119602 33195
120079 33195 120602 33195
121079 33195 121389 33195
121389 33195 122128 33195
122128 33195 122284 33195
122284 33195 122400 33195
123700 33195 147175 33195
12825 33275 17588 33275
17588 33275 17744 33275
17744 33275 19743 33275
21337 33275 21416 33275
23254 33275 26850 33275
26850 33275 30823 33275
30823 33275 30992 33275
30992 33275 36275 33275
37640 33275 45448 33275
45448 33275 45604 33275
45604 33275 58228 33275
58228 33275 58384 33275
58384 33275 59749 33275
59749 33275 61429 33275
61429 33275 61641 33275
61641 33275 71008 33275
71008 33275 71164 33275
71164 33275 83788 33275
83788 33275 96568 33275
96568 33275 96724 33275
96724 33275 101429 33275
101429 33275 108609 33275
108609 33275 109348 33275
109348 33275 109504 33275
109504 33275 121389 33275
121389 33275 122128 33275
122128 33275 122284 33275
122284 33275 122400 33275
123700 33275 147175 33275
12825 33355 17588 33355
17588 33355 17744 33355
17744 33355 19743 33355
21337 33355 21496 33355
23334 33355 26850 33355
26850 33355 30823 33355
30823 33355 30992 33355
30992 33355 36195 33355
37640 33355 45448 33355
45448 33355 45604 33355
45604 33355 58228 33355
58228 33355 58384 33355
58384 33355 59749 33355
59749 33355 61429 33355
61429 33355 61641 33355
61641 33355 71008 33355
71008 33355 71164 33355
71164 33355 83788 33355
83788 33355 96568 33355
96568 33355 96724 33355
96724 33355 101429 33355
101429 33355 108609 33355
108609 33355 109348 33355
109348 33355 109504 33355
109504 33355 121389 33355
121389 33355 122128 33355
122128 33355 122284 33355
122284 33355 122400 33355
123700 33355 147175 33355
12825 33435 17588 33435
17588 33435 17744 33435
17744 33435 19743 33435
21337 33435 21576 33435
23414 33435 26850 33435
26850 33435 30823 33435
30823 33435 30992 33435
30992 33435 36115 33435
37640 33435 45448 33435
45448 33435 45604 33435
45604 33435 58228 33435
58228 33435 58384 33435
58384 33435 59749 33435
59749 33435 61429 33435
61429 33435 61641 33435
61641 33435 71008 33435
71008 33435 71164 33435
71164 33435 83788 33435
83788 33435 96568 33435
96568 33435 96724 33435
96724 33435 101429 33435
101429 33435 108609 33435
108609 33435 109348 33435
109348 33435 109504 33435
109504 33435 121389 33435
121389 33435 122128 33435
122128 33435 122284 33435
122284 33435 122400 33435
123700 33435 147175 33435
12825 33515 17588 33515
17588 33515 17744 33515
17744 33515 19743 33515
21337 33515 21656 33515
23494 33515 26850 33515
26850 33515 30823 33515
30823 33515 30992 33515
30992 33515 36035 33515
37634 33515 45448 33515
45448 33515 45604 33515
45604 33515 58228 33515
58228 33515 58384 33515
58384 33515 59749 33515
59749 33515 61429 33515
61429 33515 61641 33515
61641 33515 71008 33515
71008 33515 71164 33515
71164 33515 83788 33515
83788 33515 96568 33515
96568 33515 96724 33515
96724 33515 101429 33515
101429 33515 108609 33515
108609 33515 109348 33515
109348 33515 109504 33515
109504 33515 121389 33515
121389 33515 122128 33515
122128 33515 122284 33515
122284 33515 122325 33515
123700 33515 147175 33515
12825 33595 17588 33595
17588 33595 17744 33595
17744 33595 19756 33595
21325 33595 21736 33595
23574 33595 26850 33595
26850 33595 30823 33595
30823 33595 30992 33595
30992 33595 35955 33595
37618 33595 45448 33595
45448 33595 45604 33595
45604 33595 58228 33595
58228 33595 58384 33595
58384 33595 59749 33595
59749 33595 61429 33595
61429 33595 61641 33595
61641 33595 71008 33595
71008 33595 71164 33595
71164 33595 83788 33595
83788 33595 96568 33595
96568 33595 96724 33595
96724 33595 101429 33595
101429 33595 108609 33595
108609 33595 109348 33595
109348 33595 109504 33595
109504 33595 121389 33595
121389 33595 122128 33595
122128 33595 122245 33595
123700 33595 147175 33595
12825 33675 17588 33675
17588 33675 17744 33675
17744 33675 19789 33675
21292 33675 21816 33675
23654 33675 26850 33675
26850 33675 30823 33675
30823 33675 30992 33675
30992 33675 35875 33675
37602 33675 45448 33675
45448 33675 45604 33675
45604 33675 58228 33675
58228 33675 58384 33675
58384 33675 59749 33675
59749 33675 61429 33675
61429 33675 61641 33675
61641 33675 71008 33675
71008 33675 71164 33675
71164 33675 83788 33675
83788 33675 96568 33675
96568 33675 96724 33675
96724 33675 101429 33675
101429 33675 108609 33675
108609 33675 109348 33675
109348 33675 109504 33675
109504 33675 121389 33675
121389 33675 122128 33675
122128 33675 122165 33675
123700 33675 147175 33675
12825 33755 16371 33755
17228 33755 17588 33755
17588 33755 17744 33755
17744 33755 19822 33755
21259 33755 21896 33755
23734 33755 26850 33755
26850 33755 30823 33755
30823 33755 30992 33755
30992 33755 35795 33755
37574 33755 45448 33755
45448 33755 45604 33755
45604 33755 58228 33755
58228 33755 58384 33755
58384 33755 59749 33755
59749 33755 61429 33755
61429 33755 61641 33755
61641 33755 71008 33755
71008 33755 71164 33755
71164 33755 83788 33755
83788 33755 96568 33755
96568 33755 96724 33755
96724 33755 101429 33755
101429 33755 108609 33755
108609 33755 109348 33755
109348 33755 109504 33755
109504 33755 121389 33755
121389 33755 122085 33755
123692 33755 142771 33755
143628 33755 147175 33755
12825 33835 16177 33835
17422 33835 17588 33835
17588 33835 17744 33835
17744 33835 19855 33835
21226 33835 21976 33835
23814 33835 26850 33835
26850 33835 30823 33835
30823 33835 30992 33835
30992 33835 35715 33835
37520 33835 45448 33835
45448 33835 45604 33835
45604 33835 58228 33835
58228 33835 58384 33835
58384 33835 59749 33835
59749 33835 61429 33835
61429 33835 61641 33835
61641 33835 71008 33835
71008 33835 71164 33835
71164 33835 83788 33835
83788 33835 96568 33835
96568 33835 96724 33835
96724 33835 101429 33835
101429 33835 108609 33835
108609 33835 109348 33835
109348 33835 109504 33835
109504 33835 121389 33835
121389 33835 122005 33835
123676 33835 142577 33835
143822 33835 147175 33835
12825 33915 16047 33915
17553 33915 17588 33915
17588 33915 17744 33915
17744 33915 19925 33915
21156 33915 22056 33915
23894 33915 26850 33915
26850 33915 30823 33915
30823 33915 30992 33915
30992 33915 35635 33915
37467 33915 45448 33915
45448 33915 45604 33915
45604 33915 58228 33915
58228 33915 58384 33915
58384 33915 59749 33915
59749 33915 61429 33915
61429 33915 61641 33915
61641 33915 71008 33915
71008 33915 71164 33915
71164 33915 83788 33915
83788 33915 96568 33915
96568 33915 96724 33915
96724 33915 101429 33915
101429 33915 108609 33915
108609 33915 109348 33915
109348 33915 109504 33915
109504 33915 121389 33915
121389 33915 121925 33915
123660 33915 142447 33915
143952 33915 147175 33915
12825 33995 15967 33995
17633 33995 17744 33995
17744 33995 20005 33995
21076 33995 22136 33995
23974 33995 26850 33995
26850 33995 30823 33995
30823 33995 30992 33995
30992 33995 35555 33995
37394 33995 45448 33995
45448 33995 45604 33995
45604 33995 58228 33995
58228 33995 58384 33995
58384 33995 59749 33995
59749 33995 61429 33995
61429 33995 61641 33995
61641 33995 71008 33995
71008 33995 71164 33995
71164 33995 83788 33995
83788 33995 96568 33995
96568 33995 96724 33995
96724 33995 101429 33995
101429 33995 108609 33995
108609 33995 109348 33995
109348 33995 109504 33995
109504 33995 121389 33995
121389 33995 121845 33995
123627 33995 142367 33995
144032 33995 147175 33995
12825 34075 15887 34075
17713 34075 17744 34075
17744 34075 20087 34075
20993 34075 22216 34075
24054 34075 26850 34075
26850 34075 30823 34075
30823 34075 30992 34075
30992 34075 35475 34075
37314 34075 45448 34075
45448 34075 45604 34075
45604 34075 58228 34075
58228 34075 58384 34075
58384 34075 59749 34075
59749 34075 61429 34075
61429 34075 61641 34075
61641 34075 71008 34075
71008 34075 71164 34075
71164 34075 83788 34075
83788 34075 96568 34075
96568 34075 96724 34075
96724 34075 101429 34075
101429 34075 108609 34075
108609 34075 109348 34075
109348 34075 109504 34075
109504 34075 121389 34075
121389 34075 121765 34075
123574 34075 142287 34075
144112 34075 147175 34075
12825 34155 15807 34155
17792 34155 20280 34155
20800 34155 22296 34155
24134 34155 26850 34155
26850 34155 30823 34155
30823 34155 30992 34155
30992 34155 35395 34155
37234 34155 45448 34155
45448 34155 45604 34155
45604 34155 58228 34155
58228 34155 58384 34155
58384 34155 59749 34155
59749 34155 61429 34155
61429 34155 61641 34155
61641 34155 71008 34155
71008 34155 71164 34155
71164 34155 83788 34155
83788 34155 96568 34155
96568 34155 96724 34155
96724 34155 101429 34155
101429 34155 108609 34155
108609 34155 109348 34155
109348 34155 109504 34155
109504 34155 121389 34155
121389 34155 121685 34155
123521 34155 142207 34155
144192 34155 147175 34155
12825 34235 15735 34235
17864 34235 22376 34235
24214 34235 26850 34235
26850 34235 30823 34235
30823 34235 30992 34235
30992 34235 35315 34235
37154 34235 45448 34235
45448 34235 45604 34235
45604 34235 58228 34235
58228 34235 58384 34235
58384 34235 59749 34235
59749 34235 61429 34235
61429 34235 61641 34235
61641 34235 71008 34235
71008 34235 71164 34235
71164 34235 83788 34235
83788 34235 96568 34235
96568 34235 96724 34235
96724 34235 101429 34235
101429 34235 108609 34235
108609 34235 109348 34235
109348 34235 109504 34235
109504 34235 121389 34235
121389 34235 121605 34235
123444 34235 142135 34235
144264 34235 147175 34235
12825 34315 15702 34315
17898 34315 22456 34315
24294 34315 26850 34315
26850 34315 30823 34315
30823 34315 30992 34315
30992 34315 35235 34315
37074 34315 45448 34315
45448 34315 45604 34315
45604 34315 58228 34315
58228 34315 58384 34315
58384 34315 59749 34315
59749 34315 61429 34315
61429 34315 61641 34315
61641 34315 71008 34315
71008 34315 71164 34315
71164 34315 83788 34315
83788 34315 96568 34315
96568 34315 96724 34315
96724 34315 101429 34315
101429 34315 108609 34315
108609 34315 109348 34315
109348 34315 109504 34315
109504 34315 121389 34315
121389 34315 121525 34315
123364 34315 142102 34315
144298 34315 147175 34315
12825 34395 15668 34395
17931 34395 22536 34395
123284 34395 142068 34395
144331 34395 147175 34395
12825 34475 15635 34475
17964 34475 22616 34475
123204 34475 142035 34475
144364 34475 147175 34475
12825 34555 15602 34555
17997 34555 22696 34555
123124 34555 142002 34555
144397 34555 147175 34555
12825 34635 15569 34635
18030 34635 20353 34635
20727 34635 22776 34635
123044 34635 141969 34635
144430 34635 147175 34635
12825 34715 15550 34715
18050 34715 20160 34715
20920 34715 22856 34715
122964 34715 141950 34715
144450 34715 147175 34715
12825 34795 15550 34795
18050 34795 20034 34795
21045 34795 22936 34795
122884 34795 141950 34795
144450 34795 147175 34795
12825 34875 15550 34875
18050 34875 19954 34875
21125 34875 23016 34875
122805 34875 141950 34875
144450 34875 147175 34875
12825 34955 15550 34955
18050 34955 19874 34955
21205 34955 23096 34955
122725 34955 141950 34955
144450 34955 147175 34955
12825 35035 15550 35035
18050 35035 19833 35035
21245 35035 23176 35035
122645 35035 141950 35035
144450 35035 147175 35035
12825 35115 15550 35115
18050 35115 19800 35115
21278 35115 23256 35115
122565 35115 141950 35115
144450 35115 147175 35115
12825 35195 15558 35195
18043 35195 19767 35195
21312 35195 23336 35195
122485 35195 141958 35195
144443 35195 147175 35195
12825 35275 15591 35275
18010 35275 19743 35275
21337 35275 23416 35275
122405 35275 141991 35275
144410 35275 147175 35275
12825 35355 15624 35355
17977 35355 19743 35355
21337 35355 23496 35355
122325 35355 142024 35355
144377 35355 147175 35355
12825 35435 15657 35435
17944 35435 19743 35435
21337 35435 23576 35435
122245 35435 142057 35435
144344 35435 147175 35435
12825 35515 15690 35515
17911 35515 19743 35515
21337 35515 23673 35515
122148 35515 142090 35515
144311 35515 147175 35515
12825 35595 15723 35595
17878 35595 19756 35595
21325 35595 23793 35595
122028 35595 142123 35595
144278 35595 147175 35595
12825 35675 15778 35675
17823 35675 19789 35675
21292 35675 142178 35675
144223 35675 147175 35675
12825 35755 15858 35755
17743 35755 19822 35755
21259 35755 142258 35755
144143 35755 147175 35755
12825 35835 15938 35835
17663 35835 19855 35835
21226 35835 142338 35835
144063 35835 147175 35835
12825 35915 16018 35915
17583 35915 19925 35915
21156 35915 142418 35915
143983 35915 147175 35915
$endFILLSEGMENTS
$endCZONE_OUTLINE
$CZONE_OUTLINE
ZInfo 4E2F9BE4 1 "/5V"
ZLayer 15
ZAux 4 E
ZClearance 200 T
ZMinThickness 100
ZOptions 1 16 F 100 110
ZSmoothing 0 0
ZCorner 147350 36100 0
ZCorner 147350 23900 0
ZCorner 12650 23900 0
ZCorner 12650 36100 1
$POLYSCORNERS
74058 24666 0 0
74035 24689 0 0
73951 24891 0 0
73951 25109 0 0
73988 25200 0 0
62870 25200 0 0
62755 25223 0 0
62657 25288 0 0
61715 26230 0 0
61749 26150 0 0
61749 25852 0 0
61635 25577 0 0
61425 25366 0 0
61150 25251 0 0
60852 25251 0 0
60577 25365 0 0
60366 25575 0 0
60251 25850 0 0
60251 26148 0 0
60365 26423 0 0
60575 26634 0 0
60850 26749 0 0
61148 26749 0 0
61231 26714 0 0
61181 26764 0 0
59641 26764 0 0
59641 25894 0 0
59551 25657 0 0
59528 25622 0 0
59436 25571 0 0
59429 25578 0 0
59429 25564 0 0
59378 25472 0 0
59147 25368 0 0
58894 25359 0 0
58657 25449 0 0
58622 25472 0 0
58571 25564 0 0
59000 25993 0 0
59429 25564 0 0
59429 25578 0 0
59007 26000 0 0
59436 26429 0 0
59528 26378 0 0
59632 26147 0 0
59641 25894 0 0
59641 26764 0 0
59429 26764 0 0
59429 26436 0 0
59000 26007 0 0
58993 26014 0 0
58993 26000 0 0
58564 25571 0 0
58472 25622 0 0
58368 25853 0 0
58359 26106 0 0
58449 26343 0 0
58472 26378 0 0
58564 26429 0 0
58993 26000 0 0
58993 26014 0 0
58571 26436 0 0
58622 26528 0 0
58853 26632 0 0
59106 26641 0 0
59343 26551 0 0
59378 26528 0 0
59429 26436 0 0
59429 26764 0 0
39569 26764 0 0
39807 26666 0 0
40075 26399 0 0
40220 26050 0 0
40220 25672 0 0
40076 25323 0 0
39809 25055 0 0
39460 24910 0 0
39082 24910 0 0
38733 25054 0 0
38465 25321 0 0
38320 25670 0 0
38320 25746 0 0
38306 25713 0 0
38039 25445 0 0
38022 25438 0 0
38034 25427 0 0
38130 25196 0 0
38130 24945 0 0
38034 24713 0 0
37987 24666 0 0
74058 24666 1 0
121977 25438 0 0
121963 25444 0 0
121695 25711 0 0
121680 25747 0 0
121680 25672 0 0
121536 25323 0 0
121269 25055 0 0
120920 24910 0 0
120542 24910 0 0
120193 25054 0 0
119925 25321 0 0
119780 25670 0 0
119780 26048 0 0
119924 26397 0 0
120191 26665 0 0
120429 26764 0 0
101749 26764 0 0
101749 26150 0 0
101749 25852 0 0
101635 25577 0 0
101425 25366 0 0
101150 25251 0 0
100852 25251 0 0
100577 25365 0 0
100366 25575 0 0
100251 25850 0 0
100251 26148 0 0
100365 26423 0 0
100575 26634 0 0
100850 26749 0 0
101148 26749 0 0
101423 26635 0 0
101634 26425 0 0
101749 26150 0 0
101749 26764 0 0
99641 26764 0 0
99641 25894 0 0
99551 25657 0 0
99528 25622 0 0
99436 25571 0 0
99429 25578 0 0
99429 25564 0 0
99378 25472 0 0
99147 25368 0 0
98894 25359 0 0
98657 25449 0 0
98622 25472 0 0
98571 25564 0 0
99000 25993 0 0
99429 25564 0 0
99429 25578 0 0
99007 26000 0 0
99436 26429 0 0
99528 26378 0 0
99632 26147 0 0
99641 25894 0 0
99641 26764 0 0
99429 26764 0 0
99429 26436 0 0
99000 26007 0 0
98993 26014 0 0
98993 26000 0 0
98564 25571 0 0
98472 25622 0 0
98368 25853 0 0
98359 26106 0 0
98449 26343 0 0
98472 26378 0 0
98564 26429 0 0
98993 26000 0 0
98993 26014 0 0
98571 26436 0 0
98622 26528 0 0
98853 26632 0 0
99106 26641 0 0
99343 26551 0 0
99378 26528 0 0
99429 26436 0 0
99429 26764 0 0
86428 26764 0 0
86038 26374 0 0
85956 26319 0 0
85965 26311 0 0
85969 26300 0 0
97322 26300 0 0
97437 26277 0 0
97534 26212 0 0
98870 24876 0 0
121898 24876 0 0
121870 24944 0 0
121870 25195 0 0
121966 25427 0 0
121977 25438 1 0
147175 35925 0 0
143972 35925 0 0
144259 35639 0 0
144449 35180 0 0
144450 34683 0 0
144260 34223 0 0
143909 33871 0 0
143450 33681 0 0
142953 33680 0 0
142493 33870 0 0
142141 34221 0 0
141951 34680 0 0
141950 35177 0 0
142140 35637 0 0
142427 35925 0 0
122389 35925 0 0
122389 32809 0 0
122389 32591 0 0
122305 32389 0 0
122151 32235 0 0
121949 32151 0 0
121731 32151 0 0
121529 32235 0 0
121375 32389 0 0
121291 32591 0 0
121291 32809 0 0
121375 33011 0 0
121529 33165 0 0
121731 33249 0 0
121949 33249 0 0
122151 33165 0 0
122305 33011 0 0
122389 32809 0 0
122389 35925 0 0
121284 35925 0 0
121284 32625 0 0
121222 32461 0 0
121206 32440 0 0
121135 32412 0 0
121128 32419 0 0
121128 32405 0 0
121100 32334 0 0
120940 32262 0 0
120765 32256 0 0
120601 32318 0 0
120580 32334 0 0
120552 32405 0 0
120840 32693 0 0
121128 32405 0 0
121128 32419 0 0
120847 32700 0 0
121135 32988 0 0
121206 32960 0 0
121278 32800 0 0
121284 32625 0 0
121284 35925 0 0
121128 35925 0 0
121128 32995 0 0
120840 32707 0 0
120833 32714 0 0
120833 32700 0 0
120545 32412 0 0
120474 32440 0 0
120402 32600 0 0
120396 32775 0 0
120458 32939 0 0
120474 32960 0 0
120545 32988 0 0
120833 32700 0 0
120833 32714 0 0
120552 32995 0 0
120580 33066 0 0
120740 33138 0 0
120915 33144 0 0
121079 33082 0 0
121100 33066 0 0
121128 32995 0 0
121128 35925 0 0
120389 35925 0 0
120389 32809 0 0
120389 32591 0 0
120305 32389 0 0
120151 32235 0 0
119949 32151 0 0
119731 32151 0 0
119529 32235 0 0
119375 32389 0 0
119340 32473 0 0
119305 32389 0 0
119151 32235 0 0
118949 32151 0 0
118731 32151 0 0
118529 32235 0 0
118375 32389 0 0
118340 32473 0 0
118305 32389 0 0
118151 32235 0 0
117949 32151 0 0
117731 32151 0 0
117529 32235 0 0
117375 32389 0 0
117291 32591 0 0
117291 32809 0 0
117375 33011 0 0
117529 33165 0 0
117731 33249 0 0
117949 33249 0 0
118151 33165 0 0
118305 33011 0 0
118340 32926 0 0
118375 33011 0 0
118529 33165 0 0
118731 33249 0 0
118949 33249 0 0
119151 33165 0 0
119305 33011 0 0
119340 32926 0 0
119375 33011 0 0
119529 33165 0 0
119731 33249 0 0
119949 33249 0 0
120151 33165 0 0
120305 33011 0 0
120389 32809 0 0
120389 35925 0 0
117284 35925 0 0
117284 32625 0 0
117222 32461 0 0
117206 32440 0 0
117135 32412 0 0
117128 32419 0 0
117128 32405 0 0
117100 32334 0 0
116940 32262 0 0
116765 32256 0 0
116601 32318 0 0
116580 32334 0 0
116552 32405 0 0
116840 32693 0 0
117128 32405 0 0
117128 32419 0 0
116847 32700 0 0
117135 32988 0 0
117206 32960 0 0
117278 32800 0 0
117284 32625 0 0
117284 35925 0 0
117128 35925 0 0
117128 32995 0 0
116840 32707 0 0
116833 32714 0 0
116833 32700 0 0
116545 32412 0 0
116474 32440 0 0
116402 32600 0 0
116396 32775 0 0
116458 32939 0 0
116474 32960 0 0
116545 32988 0 0
116833 32700 0 0
116833 32714 0 0
116552 32995 0 0
116580 33066 0 0
116740 33138 0 0
116915 33144 0 0
117079 33082 0 0
117100 33066 0 0
117128 32995 0 0
117128 35925 0 0
116389 35925 0 0
116389 32809 0 0
116389 32591 0 0
116305 32389 0 0
116151 32235 0 0
115949 32151 0 0
115731 32151 0 0
115719 32155 0 0
115475 31911 0 0
115378 31846 0 0
115263 31823 0 0
103223 31823 0 0
103108 31846 0 0
103066 31873 0 0
102986 31820 0 0
102871 31797 0 0
90308 31797 0 0
90193 31820 0 0
90095 31885 0 0
90068 31913 0 0
90003 32010 0 0
89980 32125 0 0
89980 32230 0 0
89969 32235 0 0
89829 32375 0 0
89829 32351 0 0
89791 32259 0 0
89721 32189 0 0
89630 32151 0 0
89531 32151 0 0
88931 32151 0 0
88839 32189 0 0
88769 32259 0 0
88731 32350 0 0
88731 32449 0 0
88731 33049 0 0
88769 33141 0 0
88839 33211 0 0
88930 33249 0 0
89029 33249 0 0
89629 33249 0 0
89721 33211 0 0
89750 33181 0 0
90049 33481 0 0
90050 33481 0 0
90147 33546 0 0
90262 33569 0 0
90302 33569 0 0
90417 33546 0 0
90514 33481 0 0
90964 33030 0 0
90996 33062 0 0
91011 33045 0 0
91020 33066 0 0
91180 33138 0 0
91355 33144 0 0
91519 33082 0 0
91540 33066 0 0
91568 32995 0 0
91315 32742 0 0
91280 32707 0 0
91273 32700 0 0
91280 32693 0 0
91287 32700 0 0
91322 32735 0 0
91575 32988 0 0
91646 32960 0 0
91718 32800 0 0
91724 32625 0 0
91709 32587 0 0
91732 32587 0 0
91731 32591 0 0
91731 32809 0 0
91815 33011 0 0
91969 33165 0 0
92171 33249 0 0
92389 33249 0 0
92591 33165 0 0
92745 33011 0 0
92780 32926 0 0
92815 33011 0 0
92969 33165 0 0
93171 33249 0 0
93389 33249 0 0
93591 33165 0 0
93745 33011 0 0
93780 32926 0 0
93815 33011 0 0
93969 33165 0 0
94171 33249 0 0
94389 33249 0 0
94591 33165 0 0
94745 33011 0 0
94829 32809 0 0
94829 32591 0 0
94827 32587 0 0
94847 32587 0 0
94842 32600 0 0
94836 32775 0 0
94898 32939 0 0
94914 32960 0 0
94985 32988 0 0
95238 32735 0 0
95273 32700 0 0
95280 32693 0 0
95287 32700 0 0
95322 32735 0 0
95575 32988 0 0
95646 32960 0 0
95718 32800 0 0
95724 32625 0 0
95709 32587 0 0
95732 32587 0 0
95731 32591 0 0
95731 32809 0 0
95815 33011 0 0
95969 33165 0 0
96171 33249 0 0
96389 33249 0 0
96591 33165 0 0
96745 33011 0 0
96829 32809 0 0
96829 32591 0 0
96827 32587 0 0
101110 32587 0 0
101435 32912 0 0
101511 32962 0 0
101511 33049 0 0
101549 33141 0 0
101619 33211 0 0
101710 33249 0 0
101809 33249 0 0
101979 33249 0 0
102068 33338 0 0
102165 33403 0 0
102280 33426 0 0
103448 33426 0 0
103563 33403 0 0
103660 33338 0 0
103688 33311 0 0
103688 33310 0 0
103753 33213 0 0
103775 33098 0 0
103776 33098 0 0
103776 33062 0 0
103792 33045 0 0
103800 33066 0 0
103960 33138 0 0
104135 33144 0 0
104299 33082 0 0
104320 33066 0 0
104348 32995 0 0
104095 32742 0 0
104060 32707 0 0
104053 32700 0 0
104060 32693 0 0
104067 32700 0 0
104102 32735 0 0
104355 32988 0 0
104426 32960 0 0
104498 32800 0 0
104504 32625 0 0
104489 32587 0 0
104512 32587 0 0
104511 32591 0 0
104511 32809 0 0
104595 33011 0 0
104749 33165 0 0
104951 33249 0 0
105169 33249 0 0
105371 33165 0 0
105525 33011 0 0
105560 32926 0 0
105595 33011 0 0
105749 33165 0 0
105951 33249 0 0
106169 33249 0 0
106371 33165 0 0
106525 33011 0 0
106560 32926 0 0
106595 33011 0 0
106749 33165 0 0
106951 33249 0 0
107169 33249 0 0
107371 33165 0 0
107525 33011 0 0
107609 32809 0 0
107609 32591 0 0
107607 32587 0 0
107627 32587 0 0
107622 32600 0 0
107616 32775 0 0
107678 32939 0 0
107694 32960 0 0
107765 32988 0 0
108018 32735 0 0
108053 32700 0 0
108060 32693 0 0
108067 32700 0 0
108102 32735 0 0
108355 32988 0 0
108426 32960 0 0
108498 32800 0 0
108504 32625 0 0
108489 32587 0 0
108512 32587 0 0
108511 32591 0 0
108511 32809 0 0
108595 33011 0 0
108749 33165 0 0
108951 33249 0 0
109169 33249 0 0
109371 33165 0 0
109525 33011 0 0
109609 32809 0 0
109609 32591 0 0
109607 32587 0 0
113890 32587 0 0
114215 32912 0 0
114291 32962 0 0
114291 33049 0 0
114329 33141 0 0
114399 33211 0 0
114490 33249 0 0
114589 33249 0 0
115189 33249 0 0
115281 33211 0 0
115351 33141 0 0
115389 33050 0 0
115389 33025 0 0
115529 33165 0 0
115731 33249 0 0
115949 33249 0 0
116151 33165 0 0
116305 33011 0 0
116389 32809 0 0
116389 35925 0 0
108348 35925 0 0
108348 32995 0 0
108060 32707 0 0
107772 32995 0 0
107800 33066 0 0
107960 33138 0 0
108135 33144 0 0
108299 33082 0 0
108320 33066 0 0
108348 32995 0 0
108348 35925 0 0
95568 35925 0 0
95568 32995 0 0
95280 32707 0 0
94992 32995 0 0
95020 33066 0 0
95180 33138 0 0
95355 33144 0 0
95519 33082 0 0
95540 33066 0 0
95568 32995 0 0
95568 35925 0 0
84049 35925 0 0
84049 32809 0 0
84049 32591 0 0
83965 32389 0 0
83811 32235 0 0
83609 32151 0 0
83391 32151 0 0
83189 32235 0 0
83035 32389 0 0
82951 32591 0 0
82951 32809 0 0
83035 33011 0 0
83189 33165 0 0
83391 33249 0 0
83609 33249 0 0
83811 33165 0 0
83965 33011 0 0
84049 32809 0 0
84049 35925 0 0
82944 35925 0 0
82944 32625 0 0
82882 32461 0 0
82866 32440 0 0
82795 32412 0 0
82788 32419 0 0
82788 32405 0 0
82760 32334 0 0
82600 32262 0 0
82425 32256 0 0
82261 32318 0 0
82240 32334 0 0
82212 32405 0 0
82500 32693 0 0
82788 32405 0 0
82788 32419 0 0
82507 32700 0 0
82795 32988 0 0
82866 32960 0 0
82938 32800 0 0
82944 32625 0 0
82944 35925 0 0
82788 35925 0 0
82788 32995 0 0
82500 32707 0 0
82493 32714 0 0
82493 32700 0 0
82205 32412 0 0
82134 32440 0 0
82062 32600 0 0
82056 32775 0 0
82118 32939 0 0
82134 32960 0 0
82205 32988 0 0
82493 32700 0 0
82493 32714 0 0
82212 32995 0 0
82240 33066 0 0
82400 33138 0 0
82575 33144 0 0
82739 33082 0 0
82760 33066 0 0
82788 32995 0 0
82788 35925 0 0
78944 35925 0 0
78788 35925 0 0
78788 32995 0 0
78500 32707 0 0
78493 32714 0 0
78212 32995 0 0
78240 33066 0 0
78400 33138 0 0
78575 33144 0 0
78739 33082 0 0
78760 33066 0 0
78788 32995 0 0
78788 35925 0 0
70164 35925 0 0
70008 35925 0 0
70008 32995 0 0
69720 32707 0 0
69713 32714 0 0
69432 32995 0 0
69460 33066 0 0
69620 33138 0 0
69795 33144 0 0
69959 33082 0 0
69980 33066 0 0
70008 32995 0 0
70008 35925 0 0
66164 35925 0 0
66008 35925 0 0
66008 32995 0 0
65720 32707 0 0
65432 32995 0 0
65460 33066 0 0
65620 33138 0 0
65795 33144 0 0
65959 33082 0 0
65980 33066 0 0
66008 32995 0 0
66008 35925 0 0
57228 35925 0 0
57228 32995 0 0
56940 32707 0 0
56652 32995 0 0
56680 33066 0 0
56840 33138 0 0
57015 33144 0 0
57179 33082 0 0
57200 33066 0 0
57228 32995 0 0
57228 35925 0 0
53228 35925 0 0
53228 32995 0 0
52940 32707 0 0
52652 32995 0 0
52680 33066 0 0
52840 33138 0 0
53015 33144 0 0
53179 33082 0 0
53200 33066 0 0
53228 32995 0 0
53228 35925 0 0
44448 35925 0 0
44448 32995 0 0
44160 32707 0 0
43872 32995 0 0
43900 33066 0 0
44060 33138 0 0
44235 33144 0 0
44399 33082 0 0
44420 33066 0 0
44448 32995 0 0
44448 35925 0 0
40448 35925 0 0
40448 32995 0 0
40160 32707 0 0
39872 32995 0 0
39900 33066 0 0
40060 33138 0 0
40235 33144 0 0
40399 33082 0 0
40420 33066 0 0
40448 32995 0 0
40448 35925 0 0
26850 35925 0 0
26850 30778 0 0
26569 30098 0 0
26049 29577 0 0
25370 29295 0 0
24634 29294 0 0
23954 29575 0 0
23433 30095 0 0
23151 30774 0 0
23150 31510 0 0
23431 32190 0 0
23951 32711 0 0
24630 32993 0 0
25366 32994 0 0
26046 32713 0 0
26567 32193 0 0
26849 31514 0 0
26850 30778 0 0
26850 35925 0 0
21145 35925 0 0
21218 35853 0 0
21337 35566 0 0
21337 35255 0 0
21337 31566 0 0
21337 31255 0 0
21218 30968 0 0
20998 30747 0 0
20711 30628 0 0
20400 30628 0 0
20370 30628 0 0
20083 30747 0 0
19862 30967 0 0
19743 31254 0 0
19743 31565 0 0
19862 31852 0 0
20082 32073 0 0
20369 32192 0 0
20680 32192 0 0
20710 32192 0 0
20997 32073 0 0
21218 31853 0 0
21337 31566 0 0
21337 35255 0 0
21227 34989 0 0
21227 33524 0 0
21227 33296 0 0
21219 33252 0 0
21107 33004 0 0
20909 32818 0 0
20654 32722 0 0
20545 32750 0 0
20545 33405 0 0
21199 33405 0 0
21227 33296 0 0
21227 33524 0 0
21199 33415 0 0
20545 33415 0 0
20545 34070 0 0
20654 34098 0 0
20909 34002 0 0
21107 33816 0 0
21219 33568 0 0
21227 33524 0 0
21227 34989 0 0
21218 34968 0 0
20998 34747 0 0
20711 34628 0 0
20535 34628 0 0
20535 34070 0 0
20535 33415 0 0
20535 33405 0 0
20535 32750 0 0
20426 32722 0 0
20171 32818 0 0
19973 33004 0 0
19861 33252 0 0
19853 33296 0 0
19881 33405 0 0
20535 33405 0 0
20535 33415 0 0
19881 33415 0 0
19853 33524 0 0
19861 33568 0 0
19973 33816 0 0
20171 34002 0 0
20426 34098 0 0
20535 34070 0 0
20535 34628 0 0
20400 34628 0 0
20370 34628 0 0
20083 34747 0 0
19862 34967 0 0
19743 35254 0 0
19743 35565 0 0
19862 35852 0 0
19934 35925 0 0
17572 35925 0 0
17859 35639 0 0
18049 35180 0 0
18050 34683 0 0
17860 34223 0 0
17509 33871 0 0
17050 33681 0 0
16553 33680 0 0
16093 33870 0 0
15741 34221 0 0
15551 34680 0 0
15550 35177 0 0
15740 35637 0 0
16027 35925 0 0
12825 35925 0 0
12825 24075 0 0
16027 24075 0 0
15741 24361 0 0
15551 24820 0 0
15550 25317 0 0
15740 25777 0 0
16091 26129 0 0
16550 26319 0 0
17047 26320 0 0
17507 26130 0 0
17859 25779 0 0
18049 25320 0 0
18050 24823 0 0
17860 24363 0 0
17572 24075 0 0
30589 24075 0 0
30519 24089 0 0
30421 24154 0 0
29658 24917 0 0
29619 24901 0 0
29381 24901 0 0
29161 24992 0 0
29000 25153 0 0
28839 24992 0 0
28619 24901 0 0
28381 24901 0 0
28161 24992 0 0
28000 25153 0 0
27839 24992 0 0
27619 24901 0 0
27381 24901 0 0
27161 24992 0 0
27000 25153 0 0
26839 24992 0 0
26619 24901 0 0
26381 24901 0 0
26161 24992 0 0
25992 25161 0 0
25975 25200 0 0
18822 25200 0 0
18707 25223 0 0
18609 25288 0 0
16088 27810 0 0
16028 27898 0 0
15989 27915 0 0
15835 28069 0 0
15751 28271 0 0
15751 28489 0 0
15835 28691 0 0
15989 28845 0 0
16169 28920 0 0
15989 28995 0 0
15835 29149 0 0
15751 29351 0 0
15751 29569 0 0
15835 29771 0 0
15989 29925 0 0
16169 30000 0 0
15989 30075 0 0
15835 30229 0 0
15751 30431 0 0
15751 30649 0 0
15835 30851 0 0
15989 31005 0 0
16169 31080 0 0
15989 31155 0 0
15835 31309 0 0
15751 31511 0 0
15751 31729 0 0
15835 31931 0 0
15989 32085 0 0
16191 32169 0 0
16409 32169 0 0
16611 32085 0 0
16765 31931 0 0
16849 31729 0 0
16849 31511 0 0
16765 31309 0 0
16611 31155 0 0
16430 31080 0 0
16611 31005 0 0
16765 30851 0 0
16849 30649 0 0
16849 30431 0 0
16765 30229 0 0
16611 30075 0 0
16430 30000 0 0
16611 29925 0 0
16765 29771 0 0
16849 29569 0 0
16849 29351 0 0
16844 29340 0 0
16894 29290 0 0
16989 29385 0 0
17169 29460 0 0
16989 29535 0 0
16835 29689 0 0
16751 29891 0 0
16751 30109 0 0
16835 30311 0 0
16989 30465 0 0
17169 30540 0 0
16989 30615 0 0
16835 30769 0 0
16751 30971 0 0
16751 31189 0 0
16835 31391 0 0
16989 31545 0 0
17169 31620 0 0
16989 31695 0 0
16835 31849 0 0
16751 32051 0 0
16751 32269 0 0
16835 32471 0 0
16989 32625 0 0
17191 32709 0 0
17409 32709 0 0
17611 32625 0 0
17765 32471 0 0
17849 32269 0 0
17849 32051 0 0
17765 31849 0 0
17611 31695 0 0
17430 31620 0 0
17611 31545 0 0
17765 31391 0 0
17849 31189 0 0
17849 30971 0 0
17765 30769 0 0
17611 30615 0 0
17430 30540 0 0
17611 30465 0 0
17765 30311 0 0
17849 30109 0 0
17849 29891 0 0
17765 29689 0 0
17611 29535 0 0
17430 29460 0 0
17611 29385 0 0
17765 29231 0 0
17769 29220 0 0
25080 29220 0 0
25195 29197 0 0
25292 29132 0 0
27341 27082 0 0
27381 27099 0 0
27619 27099 0 0
27658 27082 0 0
28303 27727 0 0
28400 27792 0 0
28515 27815 0 0
36810 27815 0 0
36610 28015 0 0
36450 28400 0 0
36450 28818 0 0
36610 29204 0 0
36905 29500 0 0
37290 29660 0 0
37708 29660 0 0
38094 29500 0 0
38390 29205 0 0
38550 28820 0 0
38550 28402 0 0
38390 28016 0 0
38189 27815 0 0
73982 27815 0 0
73951 27891 0 0
73951 28109 0 0
74035 28311 0 0
74189 28465 0 0
74391 28549 0 0
74609 28549 0 0
74811 28465 0 0
74951 28325 0 0
74951 28349 0 0
74989 28441 0 0
75059 28511 0 0
75150 28549 0 0
75249 28549 0 0
75849 28549 0 0
75941 28511 0 0
76011 28441 0 0
76049 28350 0 0
76049 28251 0 0
76049 27815 0 0
83982 27815 0 0
83951 27891 0 0
83951 28109 0 0
83955 28119 0 0
80267 31808 0 0
77500 31808 0 0
65312 31808 0 0
65197 31831 0 0
65100 31896 0 0
64840 32155 0 0
64829 32151 0 0
64611 32151 0 0
64409 32235 0 0
64269 32375 0 0
64269 32351 0 0
64231 32259 0 0
64161 32189 0 0
64070 32151 0 0
63971 32151 0 0
63371 32151 0 0
63279 32189 0 0
63249 32218 0 0
62943 31912 0 0
62846 31847 0 0
62731 31824 0 0
51929 31824 0 0
51814 31847 0 0
51716 31912 0 0
51410 32218 0 0
51381 32189 0 0
51290 32151 0 0
51191 32151 0 0
51022 32151 0 0
50506 31635 0 0
50409 31570 0 0
50294 31547 0 0
39426 31547 0 0
39311 31570 0 0
39214 31635 0 0
38630 32218 0 0
38601 32189 0 0
38510 32151 0 0
38411 32151 0 0
37811 32151 0 0
37719 32189 0 0
37649 32259 0 0
37611 32350 0 0
37611 32449 0 0
37611 33049 0 0
37649 33141 0 0
37719 33211 0 0
37810 33249 0 0
37909 33249 0 0
38509 33249 0 0
38601 33211 0 0
38671 33141 0 0
38709 33050 0 0
38709 33025 0 0
38849 33165 0 0
39051 33249 0 0
39269 33249 0 0
39471 33165 0 0
39625 33011 0 0
39709 32809 0 0
39709 32591 0 0
39704 32580 0 0
39752 32532 0 0
39722 32600 0 0
39716 32775 0 0
39778 32939 0 0
39794 32960 0 0
39865 32988 0 0
40118 32735 0 0
40153 32700 0 0
40160 32693 0 0
40167 32700 0 0
40202 32735 0 0
40455 32988 0 0
40526 32960 0 0
40598 32800 0 0
40604 32625 0 0
40542 32461 0 0
40535 32453 0 0
40668 32453 0 0
40611 32591 0 0
40611 32809 0 0
40695 33011 0 0
40849 33165 0 0
41051 33249 0 0
41269 33249 0 0
41471 33165 0 0
41625 33011 0 0
41660 32926 0 0
41695 33011 0 0
41849 33165 0 0
42051 33249 0 0
42269 33249 0 0
42471 33165 0 0
42625 33011 0 0
42660 32926 0 0
42695 33011 0 0
42849 33165 0 0
43051 33249 0 0
43269 33249 0 0
43471 33165 0 0
43625 33011 0 0
43709 32809 0 0
43709 32591 0 0
43651 32453 0 0
43788 32453 0 0
43722 32600 0 0
43716 32775 0 0
43778 32939 0 0
43794 32960 0 0
43865 32988 0 0
44118 32735 0 0
44153 32700 0 0
44160 32693 0 0
44167 32700 0 0
44202 32735 0 0
44455 32988 0 0
44526 32960 0 0
44598 32800 0 0
44604 32625 0 0
44542 32461 0 0
44535 32453 0 0
44668 32453 0 0
44611 32591 0 0
44611 32809 0 0
44695 33011 0 0
44849 33165 0 0
45051 33249 0 0
45269 33249 0 0
45471 33165 0 0
45625 33011 0 0
45709 32809 0 0
45709 32591 0 0
45651 32453 0 0
45859 32453 0 0
46732 33326 0 0
46829 33391 0 0
46944 33414 0 0
51526 33414 0 0
51641 33391 0 0
51738 33326 0 0
51819 33244 0 0
51831 33249 0 0
52049 33249 0 0
52251 33165 0 0
52405 33011 0 0
52489 32809 0 0
52489 32591 0 0
52487 32587 0 0
52507 32587 0 0
52502 32600 0 0
52496 32775 0 0
52558 32939 0 0
52574 32960 0 0
52645 32988 0 0
52898 32735 0 0
52933 32700 0 0
52940 32693 0 0
52947 32700 0 0
52982 32735 0 0
53235 32988 0 0
53306 32960 0 0
53378 32800 0 0
53384 32625 0 0
53369 32587 0 0
53392 32587 0 0
53391 32591 0 0
53391 32809 0 0
53475 33011 0 0
53629 33165 0 0
53831 33249 0 0
54049 33249 0 0
54251 33165 0 0
54405 33011 0 0
54440 32926 0 0
54475 33011 0 0
54629 33165 0 0
54831 33249 0 0
55049 33249 0 0
55251 33165 0 0
55405 33011 0 0
55440 32926 0 0
55475 33011 0 0
55629 33165 0 0
55831 33249 0 0
56049 33249 0 0
56251 33165 0 0
56405 33011 0 0
56489 32809 0 0
56489 32591 0 0
56487 32587 0 0
56507 32587 0 0
56502 32600 0 0
56496 32775 0 0
56558 32939 0 0
56574 32960 0 0
56645 32988 0 0
56898 32735 0 0
56933 32700 0 0
56940 32693 0 0
56947 32700 0 0
56982 32735 0 0
57235 32988 0 0
57306 32960 0 0
57378 32800 0 0
57384 32625 0 0
57369 32587 0 0
57392 32587 0 0
57391 32591 0 0
57391 32809 0 0
57475 33011 0 0
57629 33165 0 0
57831 33249 0 0
58049 33249 0 0
58251 33165 0 0
58405 33011 0 0
58489 32809 0 0
58489 32591 0 0
58487 32587 0 0
58848 32587 0 0
59587 33326 0 0
59588 33326 0 0
59685 33391 0 0
59800 33414 0 0
64306 33414 0 0
64421 33391 0 0
64518 33326 0 0
64599 33244 0 0
64611 33249 0 0
64829 33249 0 0
65031 33165 0 0
65185 33011 0 0
65269 32809 0 0
65269 32591 0 0
65264 32579 0 0
65313 32530 0 0
65282 32600 0 0
65276 32775 0 0
65338 32939 0 0
65354 32960 0 0
65425 32988 0 0
65678 32735 0 0
65713 32700 0 0
65720 32693 0 0
65727 32700 0 0
65762 32735 0 0
66015 32988 0 0
66086 32960 0 0
66158 32800 0 0
66164 32625 0 0
66102 32461 0 0
66086 32440 0 0
66065 32432 0 0
66082 32416 0 0
66074 32408 0 0
66247 32408 0 0
66171 32591 0 0
66171 32809 0 0
66255 33011 0 0
66409 33165 0 0
66611 33249 0 0
66829 33249 0 0
67031 33165 0 0
67185 33011 0 0
67220 32926 0 0
67255 33011 0 0
67409 33165 0 0
67611 33249 0 0
67829 33249 0 0
68031 33165 0 0
68185 33011 0 0
68220 32926 0 0
68255 33011 0 0
68409 33165 0 0
68611 33249 0 0
68829 33249 0 0
69031 33165 0 0
69185 33011 0 0
69269 32809 0 0
69269 32591 0 0
69192 32408 0 0
69366 32408 0 0
69358 32416 0 0
69374 32432 0 0
69354 32440 0 0
69282 32600 0 0
69276 32775 0 0
69338 32939 0 0
69354 32960 0 0
69425 32988 0 0
69678 32735 0 0
69713 32700 0 0
69720 32693 0 0
69727 32700 0 0
69762 32735 0 0
70015 32988 0 0
70086 32960 0 0
70158 32800 0 0
70164 32625 0 0
70102 32461 0 0
70086 32440 0 0
70065 32432 0 0
70082 32416 0 0
70074 32408 0 0
70247 32408 0 0
70171 32591 0 0
70171 32809 0 0
70255 33011 0 0
70409 33165 0 0
70611 33249 0 0
70829 33249 0 0
71031 33165 0 0
71185 33011 0 0
71269 32809 0 0
71269 32591 0 0
71192 32408 0 0
75951 32408 0 0
75951 32449 0 0
75951 33049 0 0
75989 33141 0 0
76059 33211 0 0
76150 33249 0 0
76249 33249 0 0
76849 33249 0 0
76941 33211 0 0
77011 33141 0 0
77049 33050 0 0
77049 33025 0 0
77189 33165 0 0
77391 33249 0 0
77609 33249 0 0
77811 33165 0 0
77965 33011 0 0
78049 32809 0 0
78049 32591 0 0
77972 32408 0 0
78146 32408 0 0
78138 32416 0 0
78154 32432 0 0
78134 32440 0 0
78062 32600 0 0
78056 32775 0 0
78118 32939 0 0
78134 32960 0 0
78205 32988 0 0
78458 32735 0 0
78493 32700 0 0
78500 32693 0 0
78507 32700 0 0
78542 32735 0 0
78795 32988 0 0
78866 32960 0 0
78938 32800 0 0
78944 32625 0 0
78882 32461 0 0
78866 32440 0 0
78845 32432 0 0
78862 32416 0 0
78854 32408 0 0
79027 32408 0 0
78951 32591 0 0
78951 32809 0 0
79035 33011 0 0
79189 33165 0 0
79391 33249 0 0
79609 33249 0 0
79811 33165 0 0
79965 33011 0 0
80000 32926 0 0
80035 33011 0 0
80189 33165 0 0
80391 33249 0 0
80609 33249 0 0
80811 33165 0 0
80965 33011 0 0
81000 32926 0 0
81035 33011 0 0
81189 33165 0 0
81391 33249 0 0
81609 33249 0 0
81811 33165 0 0
81965 33011 0 0
82049 32809 0 0
82049 32591 0 0
81965 32389 0 0
81811 32235 0 0
81609 32151 0 0
81391 32151 0 0
81189 32235 0 0
81035 32389 0 0
81000 32473 0 0
80965 32389 0 0
80811 32235 0 0
80724 32199 0 0
84380 28544 0 0
84391 28549 0 0
84609 28549 0 0
84811 28465 0 0
84951 28325 0 0
84951 28349 0 0
84989 28441 0 0
85059 28511 0 0
85150 28549 0 0
85249 28549 0 0
85849 28549 0 0
85941 28511 0 0
86011 28441 0 0
86049 28350 0 0
86049 28262 0 0
86125 28212 0 0
86450 27887 0 0
121738 27887 0 0
121610 28015 0 0
121450 28400 0 0
121450 28818 0 0
121610 29204 0 0
121905 29500 0 0
122290 29660 0 0
122708 29660 0 0
123094 29500 0 0
123390 29205 0 0
123550 28820 0 0
123550 28402 0 0
123390 28016 0 0
123261 27887 0 0
131753 27887 0 0
131868 27864 0 0
131965 27799 0 0
131972 27792 0 0
133726 29546 0 0
133823 29611 0 0
133902 29626 0 0
133433 30095 0 0
133151 30774 0 0
133150 31510 0 0
133431 32190 0 0
133951 32711 0 0
134630 32993 0 0
135366 32994 0 0
136046 32713 0 0
136567 32193 0 0
136849 31514 0 0
136850 30778 0 0
136569 30098 0 0
136105 29634 0 0
142290 29634 0 0
142235 29689 0 0
142151 29891 0 0
142151 30109 0 0
142235 30311 0 0
142389 30465 0 0
142569 30540 0 0
142389 30615 0 0
142235 30769 0 0
142151 30971 0 0
142151 31189 0 0
142235 31391 0 0
142389 31545 0 0
142569 31620 0 0
142389 31695 0 0
142235 31849 0 0
142151 32051 0 0
142151 32269 0 0
142235 32471 0 0
142389 32625 0 0
142591 32709 0 0
142809 32709 0 0
143011 32625 0 0
143165 32471 0 0
143249 32269 0 0
143249 32051 0 0
143165 31849 0 0
143011 31695 0 0
142830 31620 0 0
143011 31545 0 0
143165 31391 0 0
143249 31189 0 0
143249 30971 0 0
143165 30769 0 0
143011 30615 0 0
142830 30540 0 0
143011 30465 0 0
143165 30311 0 0
143249 30109 0 0
143249 29891 0 0
143165 29689 0 0
143110 29634 0 0
143178 29634 0 0
143235 29771 0 0
143389 29925 0 0
143569 30000 0 0
143389 30075 0 0
143235 30229 0 0
143151 30431 0 0
143151 30649 0 0
143235 30851 0 0
143389 31005 0 0
143569 31080 0 0
143389 31155 0 0
143235 31309 0 0
143151 31511 0 0
143151 31729 0 0
143235 31931 0 0
143389 32085 0 0
143591 32169 0 0
143809 32169 0 0
144011 32085 0 0
144165 31931 0 0
144249 31729 0 0
144249 31511 0 0
144165 31309 0 0
144011 31155 0 0
143830 31080 0 0
144011 31005 0 0
144165 30851 0 0
144249 30649 0 0
144249 30431 0 0
144165 30229 0 0
144011 30075 0 0
143830 30000 0 0
144011 29925 0 0
144165 29771 0 0
144249 29569 0 0
144249 29351 0 0
144165 29149 0 0
144011 28995 0 0
143830 28920 0 0
144011 28845 0 0
144165 28691 0 0
144249 28489 0 0
144249 28271 0 0
144165 28069 0 0
144011 27915 0 0
143809 27831 0 0
143591 27831 0 0
143389 27915 0 0
143235 28069 0 0
143230 28080 0 0
143194 28080 0 0
143249 27949 0 0
143249 27731 0 0
143165 27529 0 0
143011 27375 0 0
142809 27291 0 0
142591 27291 0 0
142389 27375 0 0
142235 27529 0 0
142151 27731 0 0
142151 27949 0 0
142205 28080 0 0
141942 28080 0 0
139650 25788 0 0
139553 25723 0 0
139438 25700 0 0
134065 25700 0 0
134099 25619 0 0
134099 25381 0 0
134008 25161 0 0
133839 24992 0 0
133619 24901 0 0
133381 24901 0 0
133161 24992 0 0
133000 25153 0 0
132839 24992 0 0
132619 24901 0 0
132381 24901 0 0
132341 24917 0 0
131499 24075 0 0
142427 24075 0 0
142141 24361 0 0
141951 24820 0 0
141950 25317 0 0
142140 25777 0 0
142491 26129 0 0
142950 26319 0 0
143447 26320 0 0
143907 26130 0 0
144259 25779 0 0
144449 25320 0 0
144450 24823 0 0
144260 24363 0 0
143972 24075 0 0
147175 24075 0 0
147175 35925 1 0
$endPOLYSCORNERS
$FILLSEGMENTS
37987 24666 74058 24666
38047 24746 74011 24746
38080 24826 73978 24826
38113 24906 73951 24906
38130 24986 38897 24986
39642 24986 73951 24986
38130 25066 38720 25066
39819 25066 73951 25066
38130 25146 38640 25146
39899 25146 73967 25146
38118 25226 38560 25226
39979 25226 62750 25226
38085 25306 38480 25306
40059 25306 60719 25306
61281 25306 62639 25306
38052 25386 38437 25386
40101 25386 58822 25386
59186 25386 60555 25386
61444 25386 62559 25386
38059 25466 38404 25466
40135 25466 58631 25466
59364 25466 60475 25466
61524 25466 62479 25466
38139 25546 38371 25546
40168 25546 58580 25546
59419 25546 60395 25546
61604 25546 62399 25546
38219 25626 38338 25626
40201 25626 58470 25626
58619 25626 58633 25626
59367 25626 59381 25626
59530 25626 60344 25626
61655 25626 62319 25626
38299 25706 38320 25706
40220 25706 58434 25706
58699 25706 58713 25706
59287 25706 59301 25706
59569 25706 60311 25706
61688 25706 62239 25706
40220 25786 58398 25786
58779 25786 58793 25786
59207 25786 59221 25786
59599 25786 60277 25786
61721 25786 62159 25786
40220 25866 58367 25866
58859 25866 58873 25866
59127 25866 59141 25866
59630 25866 60251 25866
61749 25866 62079 25866
40220 25946 58364 25946
58939 25946 58953 25946
59047 25946 59061 25946
59640 25946 59641 25946
59641 25946 60251 25946
61749 25946 61999 25946
40220 26026 58361 26026
58967 26026 58981 26026
59019 26026 59033 26026
59637 26026 59641 26026
59641 26026 60251 26026
61749 26026 61919 26026
40197 26106 58359 26106
58887 26106 58901 26106
59099 26106 59113 26106
59634 26106 59641 26106
59641 26106 60251 26106
61749 26106 61839 26106
40164 26186 58390 26186
58807 26186 58821 26186
59179 26186 59193 26186
59615 26186 59641 26186
59641 26186 60267 26186
61734 26186 61759 26186
40131 26266 58420 26266
58727 26266 58741 26266
59259 26266 59273 26266
59579 26266 59641 26266
59641 26266 60300 26266
40098 26346 58451 26346
58647 26346 58661 26346
59339 26346 59353 26346
59543 26346 59641 26346
59641 26346 60334 26346
40048 26426 58559 26426
58567 26426 58581 26426
59419 26426 59433 26426
59442 26426 59641 26426
59641 26426 60368 26426
39968 26506 58610 26506
59391 26506 59429 26506
59429 26506 59641 26506
59641 26506 60448 26506
39888 26586 58751 26586
59251 26586 59429 26586
59429 26586 59641 26586
59641 26586 60528 26586
39807 26666 59429 26666
59429 26666 59641 26666
59641 26666 60652 26666
39613 26746 59429 26746
59429 26746 59641 26746
59641 26746 60843 26746
61156 26746 61199 26746
98870 24876 121898 24876
98790 24956 120430 24956
121030 24956 121870 24956
98710 25036 120236 25036
121223 25036 121870 25036
98630 25116 120130 25116
121329 25116 121870 25116
98550 25196 120050 25196
121409 25196 121871 25196
98470 25276 100791 25276
101209 25276 119970 25276
121489 25276 121904 25276
98390 25356 100598 25356
101401 25356 119910 25356
121549 25356 121937 25356
98310 25436 98691 25436
99298 25436 100505 25436
101494 25436 119877 25436
121582 25436 121975 25436
98230 25516 98597 25516
99402 25516 100425 25516
101574 25516 119843 25516
121615 25516 121890 25516
98150 25596 98518 25596
98589 25596 98603 25596
99397 25596 99411 25596
99481 25596 100357 25596
101642 25596 119810 25596
121648 25596 121810 25596
98070 25676 98447 25676
98669 25676 98683 25676
99317 25676 99331 25676
99558 25676 100323 25676
101676 25676 119780 25676
121680 25676 121730 25676
97990 25756 98411 25756
98749 25756 98763 25756
99237 25756 99251 25756
99588 25756 100290 25756
101709 25756 119780 25756
97910 25836 98375 25836
98829 25836 98843 25836
99157 25836 99171 25836
99618 25836 100256 25836
101742 25836 119780 25836
97830 25916 98365 25916
98909 25916 98923 25916
99077 25916 99091 25916
99641 25916 99641 25916
99641 25916 100251 25916
101749 25916 119780 25916
97750 25996 98362 25996
98989 25996 99011 25996
99638 25996 99641 25996
99641 25996 100251 25996
101749 25996 119780 25996
97670 26076 98360 26076
98917 26076 98931 26076
99069 26076 99083 26076
99635 26076 99641 26076
99641 26076 100251 26076
101749 26076 119792 26076
97590 26156 98378 26156
98837 26156 98851 26156
99149 26156 99163 26156
99628 26156 99641 26156
99641 26156 100255 26156
101747 26156 101749 26156
101749 26156 119825 26156
97499 26236 98409 26236
98757 26236 98771 26236
99229 26236 99243 26236
99592 26236 99641 26236
99641 26236 100288 26236
101714 26236 101749 26236
101749 26236 119858 26236
85960 26316 98439 26316
98677 26316 98691 26316
99309 26316 99323 26316
99556 26316 99641 26316
99641 26316 100321 26316
101680 26316 101749 26316
101749 26316 119891 26316
86060 26396 98505 26396
98597 26396 98611 26396
99389 26396 99403 26396
99496 26396 99641 26396
99641 26396 100354 26396
101647 26396 101749 26396
101749 26396 119924 26396
86140 26476 98594 26476
99407 26476 99429 26476
99429 26476 99641 26476
99641 26476 100418 26476
101583 26476 101749 26476
101749 26476 120003 26476
86220 26556 98685 26556
99330 26556 99429 26556
99429 26556 99641 26556
99641 26556 100498 26556
101503 26556 101749 26556
101749 26556 120083 26556
86300 26636 98966 26636
99120 26636 99429 26636
99429 26636 99641 26636
99641 26636 100580 26636
101421 26636 101749 26636
101749 26636 120163 26636
86380 26716 99429 26716
99429 26716 99641 26716
99641 26716 100772 26716
101228 26716 101749 26716
101749 26716 120314 26716
12825 24075 16027 24075
17572 24075 30589 24075
131499 24075 142427 24075
143972 24075 147175 24075
12825 24155 15947 24155
17652 24155 30420 24155
131579 24155 142347 24155
144052 24155 147175 24155
12825 24235 15867 24235
17732 24235 30340 24235
131659 24235 142267 24235
144132 24235 147175 24235
12825 24315 15787 24315
17812 24315 30260 24315
131739 24315 142187 24315
144212 24315 147175 24315
12825 24395 15726 24395
17873 24395 30180 24395
131819 24395 142126 24395
144273 24395 147175 24395
12825 24475 15693 24475
17906 24475 30100 24475
131899 24475 142093 24475
144306 24475 147175 24475
12825 24555 15660 24555
17939 24555 30020 24555
131979 24555 142060 24555
144339 24555 147175 24555
12825 24635 15627 24635
17972 24635 29940 24635
132059 24635 142027 24635
144372 24635 147175 24635
12825 24715 15594 24715
18005 24715 29860 24715
132139 24715 141994 24715
144405 24715 147175 24715
12825 24795 15561 24795
18038 24795 29780 24795
132219 24795 141961 24795
144438 24795 147175 24795
12825 24875 15550 24875
18050 24875 29700 24875
132299 24875 141950 24875
144450 24875 147175 24875
12825 24955 15550 24955
18050 24955 26250 24955
26749 24955 27250 24955
27749 24955 28250 24955
28749 24955 29250 24955
132749 24955 133250 24955
133749 24955 141950 24955
144450 24955 147175 24955
12825 25035 15550 25035
18050 25035 26118 25035
26882 25035 27118 25035
27882 25035 28118 25035
28882 25035 29118 25035
132882 25035 133118 25035
133882 25035 141950 25035
144450 25035 147175 25035
12825 25115 15550 25115
18050 25115 26038 25115
26962 25115 27038 25115
27962 25115 28038 25115
28962 25115 29038 25115
132962 25115 133038 25115
133962 25115 141950 25115
144450 25115 147175 25115
12825 25195 15550 25195
18050 25195 25977 25195
134022 25195 141950 25195
144450 25195 147175 25195
12825 25275 15550 25275
18050 25275 18628 25275
134055 25275 141950 25275
144450 25275 147175 25275
12825 25355 15566 25355
18035 25355 18542 25355
134088 25355 141966 25355
144435 25355 147175 25355
12825 25435 15599 25435
18002 25435 18462 25435
134099 25435 141999 25435
144402 25435 147175 25435
12825 25515 15632 25515
17969 25515 18382 25515
134099 25515 142032 25515
144369 25515 147175 25515
12825 25595 15665 25595
17936 25595 18302 25595
134099 25595 142065 25595
144336 25595 147175 25595
12825 25675 15698 25675
17903 25675 18222 25675
134076 25675 142098 25675
144303 25675 147175 25675
12825 25755 15731 25755
17869 25755 18142 25755
139600 25755 142131 25755
144269 25755 147175 25755
12825 25835 15798 25835
17803 25835 18062 25835
139697 25835 142198 25835
144203 25835 147175 25835
12825 25915 15878 25915
17723 25915 17982 25915
139777 25915 142278 25915
144123 25915 147175 25915
12825 25995 15958 25995
17643 25995 17902 25995
139857 25995 142358 25995
144043 25995 147175 25995
12825 26075 16038 26075
17563 26075 17822 26075
139937 26075 142438 26075
143963 26075 147175 26075
12825 26155 16154 26155
17447 26155 17742 26155
140017 26155 142554 26155
143847 26155 147175 26155
12825 26235 16348 26235
17253 26235 17662 26235
140097 26235 142748 26235
143653 26235 147175 26235
12825 26315 16541 26315
17060 26315 17582 26315
140177 26315 142941 26315
143460 26315 147175 26315
12825 26395 17502 26395
140257 26395 147175 26395
12825 26475 17422 26475
140337 26475 147175 26475
12825 26555 17342 26555
140417 26555 147175 26555
12825 26635 17262 26635
140497 26635 147175 26635
12825 26715 17182 26715
140577 26715 147175 26715
12825 26795 17102 26795
140657 26795 147175 26795
12825 26875 17022 26875
140737 26875 147175 26875
12825 26955 16942 26955
140817 26955 147175 26955
12825 27035 16862 27035
140897 27035 147175 27035
12825 27115 16782 27115
27309 27115 27691 27115
140977 27115 147175 27115
12825 27195 16702 27195
27229 27195 27771 27195
141057 27195 147175 27195
12825 27275 16622 27275
27149 27275 27851 27275
141137 27275 147175 27275
12825 27355 16542 27355
27069 27355 27931 27355
141217 27355 142437 27355
142962 27355 147175 27355
12825 27435 16462 27435
26989 27435 28011 27435
141297 27435 142329 27435
143071 27435 147175 27435
12825 27515 16382 27515
26909 27515 28091 27515
141377 27515 142249 27515
143151 27515 147175 27515
12825 27595 16302 27595
26829 27595 28171 27595
141457 27595 142207 27595
143192 27595 147175 27595
12825 27675 16222 27675
26749 27675 28251 27675
141537 27675 142174 27675
143225 27675 147175 27675
12825 27755 16142 27755
26669 27755 28345 27755
141617 27755 142151 27755
143249 27755 147175 27755
12825 27835 16070 27835
26589 27835 36790 27835
38209 27835 73973 27835
76049 27835 83973 27835
131912 27835 132015 27835
141697 27835 142151 27835
143249 27835 143581 27835
143818 27835 147175 27835
12825 27915 15989 27915
26509 27915 36710 27915
38289 27915 73951 27915
76049 27915 83951 27915
86422 27915 121710 27915
123289 27915 132095 27915
141777 27915 142151 27915
143249 27915 143389 27915
144011 27915 147175 27915
12825 27995 15909 27995
26429 27995 36630 27995
38369 27995 73951 27995
76049 27995 83951 27995
86342 27995 121630 27995
123369 27995 132175 27995
141857 27995 142170 27995
143230 27995 143309 27995
144091 27995 147175 27995
12825 28075 15832 28075
26349 28075 36585 28075
38414 28075 73951 28075
76049 28075 83951 28075
86262 28075 121585 28075
123414 28075 132255 28075
141937 28075 142203 28075
143197 28075 143232 28075
144167 28075 147175 28075
12825 28155 15799 28155
26269 28155 36551 28155
38447 28155 73971 28155
76049 28155 83919 28155
86182 28155 121551 28155
123447 28155 132335 28155
144200 28155 147175 28155
12825 28235 15765 28235
26189 28235 36518 28235
38480 28235 74004 28235
76049 28235 83839 28235
86091 28235 121518 28235
123480 28235 132415 28235
144234 28235 147175 28235
12825 28315 15751 28315
26109 28315 36485 28315
38513 28315 74039 28315
76049 28315 83759 28315
86049 28315 121485 28315
123513 28315 132495 28315
144249 28315 147175 28315
12825 28395 15751 28395
26029 28395 36452 28395
38547 28395 74119 28395
74881 28395 74970 28395
76031 28395 83679 28395
84881 28395 84970 28395
86031 28395 121452 28395
123547 28395 132575 28395
144249 28395 147175 28395
12825 28475 15751 28475
25949 28475 36450 28475
38550 28475 74214 28475
74787 28475 75023 28475
75977 28475 83599 28475
84787 28475 85023 28475
85977 28475 121450 28475
123550 28475 132655 28475
144249 28475 147175 28475
12825 28555 15779 28555
25869 28555 36450 28555
38550 28555 83519 28555
84369 28555 121450 28555
123550 28555 132735 28555
144222 28555 147175 28555
12825 28635 15812 28635
25789 28635 36450 28635
38550 28635 83439 28635
84289 28635 121450 28635
123550 28635 132815 28635
144189 28635 147175 28635
12825 28715 15859 28715
25709 28715 36450 28715
38550 28715 83359 28715
84209 28715 121450 28715
123550 28715 132895 28715
144141 28715 147175 28715
12825 28795 15939 28795
25629 28795 36450 28795
38550 28795 83279 28795
84129 28795 121450 28795
123550 28795 132975 28795
144061 28795 147175 28795
12825 28875 16061 28875
25549 28875 36474 28875
38528 28875 83199 28875
84049 28875 121474 28875
123528 28875 133055 28875
143939 28875 147175 28875
12825 28955 16085 28955
25469 28955 36507 28955
38494 28955 83119 28955
83969 28955 121507 28955
123494 28955 133135 28955
143914 28955 147175 28955
12825 29035 15949 29035
25389 29035 36540 29035
38461 29035 83039 29035
83889 29035 121540 29035
123461 29035 133215 29035
144051 29035 147175 29035
12825 29115 15869 29115
25309 29115 36574 29115
38428 29115 82959 29115
83809 29115 121574 29115
123428 29115 133295 29115
144131 29115 147175 29115
12825 29195 15815 29195
25198 29195 36607 29195
38395 29195 82879 29195
83729 29195 121607 29195
123395 29195 133375 29195
144184 29195 147175 29195
12825 29275 15782 29275
17721 29275 36681 29275
38320 29275 82799 29275
83649 29275 121681 29275
123320 29275 133455 29275
144217 29275 147175 29275
12825 29355 15751 29355
16849 29355 16959 29355
17641 29355 24486 29355
25514 29355 36761 29355
38240 29355 82719 29355
83569 29355 121761 29355
123240 29355 133535 29355
144249 29355 147175 29355
12825 29435 15751 29435
16849 29435 17109 29435
17491 29435 24292 29435
25707 29435 36841 29435
38160 29435 82639 29435
83489 29435 121841 29435
123160 29435 133615 29435
144249 29435 147175 29435
12825 29515 15751 29515
16849 29515 17037 29515
17562 29515 24099 29515
25899 29515 36942 29515
38058 29515 82559 29515
83409 29515 121942 29515
123058 29515 133695 29515
144249 29515 147175 29515
12825 29595 15762 29595
16839 29595 16929 29595
17671 29595 23933 29595
26066 29595 37134 29595
37865 29595 82479 29595
83329 29595 122134 29595
122865 29595 133800 29595
144239 29595 147175 29595
12825 29675 15796 29675
16805 29675 16849 29675
17751 29675 23853 29675
26146 29675 82399 29675
83249 29675 133853 29675
136146 29675 142249 29675
143151 29675 143196 29675
144205 29675 147175 29675
12825 29755 15829 29755
16772 29755 16807 29755
17792 29755 23773 29755
26226 29755 82319 29755
83169 29755 133773 29755
136226 29755 142207 29755
143192 29755 143229 29755
144172 29755 147175 29755
12825 29835 15899 29835
16701 29835 16774 29835
17825 29835 23693 29835
26306 29835 82239 29835
83089 29835 133693 29835
136306 29835 142174 29835
143225 29835 143299 29835
144101 29835 147175 29835
12825 29915 15979 29915
16621 29915 16751 29915
17849 29915 23613 29915
26386 29915 82159 29915
83009 29915 133613 29915
136386 29915 142151 29915
143249 29915 143379 29915
144021 29915 147175 29915
12825 29995 16157 29995
16443 29995 16751 29995
17849 29995 23533 29995
26466 29995 82079 29995
82929 29995 133533 29995
136466 29995 142151 29995
143249 29995 143557 29995
143843 29995 147175 29995
12825 30075 15989 30075
16611 30075 16751 30075
17849 30075 23453 30075
26546 30075 81999 30075
82849 30075 133453 30075
136546 30075 142151 30075
143249 30075 143389 30075
144011 30075 147175 30075
12825 30155 15909 30155
16691 30155 16771 30155
17830 30155 23408 30155
26592 30155 81919 30155
82769 30155 133408 30155
136592 30155 142171 30155
143230 30155 143309 30155
144091 30155 147175 30155
12825 30235 15832 30235
16767 30235 16804 30235
17797 30235 23374 30235
26625 30235 81839 30235
82689 30235 133374 30235
136625 30235 142204 30235
143197 30235 143232 30235
144167 30235 147175 30235
12825 30315 15799 30315
16800 30315 16839 30315
17761 30315 23341 30315
26658 30315 81759 30315
82609 30315 133341 30315
136658 30315 142239 30315
143161 30315 143199 30315
144200 30315 147175 30315
12825 30395 15765 30395
16834 30395 16919 30395
17681 30395 23308 30395
26691 30395 81679 30395
82529 30395 133308 30395
136691 30395 142319 30395
143081 30395 143165 30395
144234 30395 147175 30395
12825 30475 15751 30475
16849 30475 17013 30475
17587 30475 23275 30475
26724 30475 81599 30475
82449 30475 133275 30475
136724 30475 142413 30475
142987 30475 143151 30475
144249 30475 147175 30475
12825 30555 15751 30555
16849 30555 17133 30555
17466 30555 23241 30555
26757 30555 81519 30555
82369 30555 133241 30555
136757 30555 142533 30555
142866 30555 143151 30555
144249 30555 147175 30555
12825 30635 15751 30635
16849 30635 16969 30635
17631 30635 20353 30635
20727 30635 23208 30635
26790 30635 81439 30635
82289 30635 133208 30635
136790 30635 142369 30635
143031 30635 143151 30635
144249 30635 147175 30635
12825 30715 15779 30715
16822 30715 16889 30715
17711 30715 20160 30715
20920 30715 23175 30715
26823 30715 81359 30715
82209 30715 133175 30715
136823 30715 142289 30715
143111 30715 143179 30715
144222 30715 147175 30715
12825 30795 15812 30795
16789 30795 16824 30795
17775 30795 20034 30795
21045 30795 23150 30795
26850 30795 26850 30795
26850 30795 81279 30795
82129 30795 133150 30795
136850 30795 142224 30795
143175 30795 143212 30795
144189 30795 147175 30795
12825 30875 15859 30875
16741 30875 16790 30875
17809 30875 19954 30875
21125 30875 23150 30875
26850 30875 26850 30875
26850 30875 81199 30875
82049 30875 133150 30875
136850 30875 142190 30875
143209 30875 143259 30875
144141 30875 147175 30875
12825 30955 15939 30955
16661 30955 16757 30955
17842 30955 19874 30955
21205 30955 23150 30955
26850 30955 26850 30955
26850 30955 81119 30955
81969 30955 133150 30955
136850 30955 142157 30955
143242 30955 143339 30955
144061 30955 147175 30955
12825 31035 16061 31035
16539 31035 16751 31035
17849 31035 19833 31035
21245 31035 23150 31035
26850 31035 26850 31035
26850 31035 81039 31035
81889 31035 133150 31035
136850 31035 142151 31035
143249 31035 143461 31035
143939 31035 147175 31035
12825 31115 16085 31115
16514 31115 16751 31115
17849 31115 19800 31115
21278 31115 23150 31115
26850 31115 26850 31115
26850 31115 80959 31115
81809 31115 133150 31115
136850 31115 142151 31115
143249 31115 143485 31115
143914 31115 147175 31115
12825 31195 15949 31195
16651 31195 16754 31195
17847 31195 19767 31195
21312 31195 23150 31195
26850 31195 26850 31195
26850 31195 80879 31195
81729 31195 133150 31195
136850 31195 142154 31195
143247 31195 143349 31195
144051 31195 147175 31195
12825 31275 15869 31275
16731 31275 16787 31275
17814 31275 19743 31275
21337 31275 23150 31275
26850 31275 26850 31275
26850 31275 80799 31275
81649 31275 133150 31275
136850 31275 142187 31275
143214 31275 143269 31275
144131 31275 147175 31275
12825 31355 15815 31355
16784 31355 16821 31355
17780 31355 19743 31355
21337 31355 23150 31355
26850 31355 26850 31355
26850 31355 80719 31355
81569 31355 133150 31355
136850 31355 142221 31355
143180 31355 143215 31355
144184 31355 147175 31355
12825 31435 15782 31435
16817 31435 16879 31435
17721 31435 19743 31435
21337 31435 23150 31435
26850 31435 26850 31435
26850 31435 80639 31435
81489 31435 133150 31435
136850 31435 142279 31435
143121 31435 143182 31435
144217 31435 147175 31435
12825 31515 15751 31515
16849 31515 16959 31515
17641 31515 19743 31515
21337 31515 23153 31515
26849 31515 26850 31515
26850 31515 80559 31515
81409 31515 133153 31515
136849 31515 142359 31515
143041 31515 143151 31515
144249 31515 147175 31515
12825 31595 15751 31595
16849 31595 17109 31595
17491 31595 19756 31595
21325 31595 21337 31595
21337 31595 23186 31595
26816 31595 26850 31595
26850 31595 39273 31595
50446 31595 80479 31595
81329 31595 133186 31595
136816 31595 142509 31595
142891 31595 143151 31595
144249 31595 147175 31595
12825 31675 15751 31675
16849 31675 17037 31675
17562 31675 19789 31675
21292 31675 21337 31675
21337 31675 23219 31675
26783 31675 26850 31675
26850 31675 39173 31675
50546 31675 80399 31675
81249 31675 133219 31675
136783 31675 142437 31675
142962 31675 143151 31675
144249 31675 147175 31675
12825 31755 15762 31755
16839 31755 16929 31755
17671 31755 19822 31755
21259 31755 21337 31755
21337 31755 23252 31755
26749 31755 26850 31755
26850 31755 39093 31755
50626 31755 80319 31755
81169 31755 133252 31755
136749 31755 142329 31755
143071 31755 143162 31755
144239 31755 147175 31755
12825 31835 15796 31835
16805 31835 16849 31835
17751 31835 19855 31835
21226 31835 21337 31835
21337 31835 23285 31835
26716 31835 26850 31835
26850 31835 39013 31835
50706 31835 51874 31835
62786 31835 65191 31835
81089 31835 90170 31835
103008 31835 103163 31835
115323 31835 133285 31835
136716 31835 142249 31835
143151 31835 143196 31835
144205 31835 147175 31835
12825 31915 15829 31915
16772 31915 16807 31915
17792 31915 19925 31915
21156 31915 21337 31915
21337 31915 23318 31915
26683 31915 26850 31915
26850 31915 38933 31915
50786 31915 51713 31915
62946 31915 65080 31915
81009 31915 90066 31915
115479 31915 133318 31915
136683 31915 142207 31915
143192 31915 143229 31915
144172 31915 147175 31915
12825 31995 15899 31995
16701 31995 16774 31995
17825 31995 20005 31995
21076 31995 21337 31995
21337 31995 23351 31995
26650 31995 26850 31995
26850 31995 38853 31995
50866 31995 51633 31995
63026 31995 65000 31995
80929 31995 90013 31995
115559 31995 133351 31995
136650 31995 142174 31995
143225 31995 143299 31995
144101 31995 147175 31995
12825 32075 15979 32075
16621 32075 16751 32075
17849 32075 20087 32075
20993 32075 21337 32075
21337 32075 23384 32075
26617 32075 26850 32075
26850 32075 38773 32075
50946 32075 51553 32075
63106 32075 64920 32075
80849 32075 89990 32075
115639 32075 133384 32075
136617 32075 142151 32075
143249 32075 143379 32075
144021 32075 147175 32075
12825 32155 16158 32155
16443 32155 16751 32155
17849 32155 20280 32155
20800 32155 21337 32155
21337 32155 23417 32155
26583 32155 26850 32155
26850 32155 37801 32155
38519 32155 38693 32155
51299 32155 51473 32155
63186 32155 63361 32155
64079 32155 64601 32155
80769 32155 81381 32155
81618 32155 83381 32155
83618 32155 88921 32155
89639 32155 89980 32155
115958 32155 117721 32155
117958 32155 118721 32155
118958 32155 119721 32155
119958 32155 121721 32155
121958 32155 133417 32155
136583 32155 142151 32155
143249 32155 143558 32155
143843 32155 147175 32155
12825 32235 16751 32235
17849 32235 21337 32235
21337 32235 23476 32235
26525 32235 26850 32235
26850 32235 37673 32235
64207 32235 64409 32235
80811 32235 81189 32235
81811 32235 83189 32235
83811 32235 88793 32235
89767 32235 89969 32235
116151 32235 117529 32235
118151 32235 118529 32235
119151 32235 119529 32235
120151 32235 121529 32235
122151 32235 133476 32235
136525 32235 142151 32235
143249 32235 147175 32235
12825 32315 16771 32315
17830 32315 21337 32315
21337 32315 23556 32315
26445 32315 26850 32315
26850 32315 37625 32315
64254 32315 64329 32315
80891 32315 81109 32315
81891 32315 82268 32315
82717 32315 83109 32315
83891 32315 88745 32315
89814 32315 89889 32315
116231 32315 116608 32315
117057 32315 117449 32315
118231 32315 118449 32315
119231 32315 119449 32315
120231 32315 120608 32315
121057 32315 121449 32315
122231 32315 133556 32315
136445 32315 142171 32315
143230 32315 147175 32315
12825 32395 16804 32395
17797 32395 21337 32395
21337 32395 23636 32395
26365 32395 26850 32395
26850 32395 37611 32395
80967 32395 81032 32395
81967 32395 82215 32395
82784 32395 83032 32395
83967 32395 88731 32395
116307 32395 116555 32395
117124 32395 117372 32395
118307 32395 118372 32395
119307 32395 119372 32395
120307 32395 120555 32395
121124 32395 121372 32395
122307 32395 133636 32395
136365 32395 142204 32395
143197 32395 147175 32395
12825 32475 16839 32475
17761 32475 21337 32475
21337 32475 23716 32475
26285 32475 26850 32475
26850 32475 37611 32475
40547 32475 40658 32475
43660 32475 43778 32475
44547 32475 44658 32475
45660 32475 45881 32475
66107 32475 66219 32475
69220 32475 69338 32475
70107 32475 70219 32475
71220 32475 75951 32475
78000 32475 78118 32475
78887 32475 78999 32475
82000 32475 82118 32475
82268 32475 82282 32475
82718 32475 82732 32475
82887 32475 82999 32475
84000 32475 88731 32475
116340 32475 116458 32475
116608 32475 116622 32475
117058 32475 117072 32475
117227 32475 117339 32475
120340 32475 120458 32475
120608 32475 120622 32475
121058 32475 121072 32475
121227 32475 121339 32475
122340 32475 133716 32475
136285 32475 142239 32475
143161 32475 147175 32475
12825 32555 16919 32555
17681 32555 21337 32555
21337 32555 23796 32555
26205 32555 26850 32555
26850 32555 37611 32555
39729 32555 39741 32555
40577 32555 40625 32555
43693 32555 43742 32555
44577 32555 44625 32555
45693 32555 45961 32555
65288 32555 65301 32555
66137 32555 66185 32555
69253 32555 69302 32555
70137 32555 70185 32555
71253 32555 75951 32555
78033 32555 78082 32555
78917 32555 78965 32555
82034 32555 82082 32555
82348 32555 82362 32555
82638 32555 82652 32555
82917 32555 82965 32555
84034 32555 88731 32555
116374 32555 116422 32555
116688 32555 116702 32555
116978 32555 116992 32555
117257 32555 117305 32555
120374 32555 120422 32555
120688 32555 120702 32555
120978 32555 120992 32555
121257 32555 121305 32555
122374 32555 133796 32555
136205 32555 142319 32555
143081 32555 147175 32555
12825 32635 17014 32635
17587 32635 21337 32635
21337 32635 23876 32635
26125 32635 26850 32635
26850 32635 37611 32635
39709 32635 39720 32635
40604 32635 40611 32635
43709 32635 43720 32635
44604 32635 44611 32635
45709 32635 46041 32635
52489 32635 52500 32635
53384 32635 53391 32635
56489 32635 56500 32635
57384 32635 57391 32635
58489 32635 58896 32635
65269 32635 65280 32635
66164 32635 66171 32635
69269 32635 69280 32635
70164 32635 70171 32635
71269 32635 75951 32635
78049 32635 78060 32635
78944 32635 78951 32635
82049 32635 82060 32635
82428 32635 82442 32635
82558 32635 82572 32635
82944 32635 82944 32635
82944 32635 82951 32635
84049 32635 88731 32635
91724 32635 91731 32635
94829 32635 94840 32635
95724 32635 95731 32635
96829 32635 101158 32635
104504 32635 104511 32635
107609 32635 107620 32635
108504 32635 108511 32635
109609 32635 113938 32635
116389 32635 116400 32635
116768 32635 116782 32635
116898 32635 116912 32635
117284 32635 117284 32635
117284 32635 117291 32635
120389 32635 120400 32635
120768 32635 120782 32635
120898 32635 120912 32635
121284 32635 121284 32635
121284 32635 121291 32635
122389 32635 133876 32635
136125 32635 142414 32635
142987 32635 147175 32635
12825 32715 21337 32715
21337 32715 23961 32715
26042 32715 26850 32715
26850 32715 37611 32715
39709 32715 39718 32715
40138 32715 40152 32715
40168 32715 40182 32715
40601 32715 40611 32715
43709 32715 43718 32715
44138 32715 44152 32715
44168 32715 44182 32715
44601 32715 44611 32715
45709 32715 46121 32715
52489 32715 52498 32715
52918 32715 52932 32715
52948 32715 52962 32715
53381 32715 53391 32715
56489 32715 56498 32715
56918 32715 56932 32715
56948 32715 56962 32715
57381 32715 57391 32715
58489 32715 58976 32715
65269 32715 65278 32715
65698 32715 65712 32715
65728 32715 65742 32715
66161 32715 66171 32715
69269 32715 69278 32715
69698 32715 69712 32715
69728 32715 69742 32715
70161 32715 70171 32715
71269 32715 75951 32715
78049 32715 78058 32715
78478 32715 78492 32715
78508 32715 78522 32715
78941 32715 78951 32715
82049 32715 82058 32715
82478 32715 82492 32715
82508 32715 82522 32715
82941 32715 82944 32715
82944 32715 82951 32715
84049 32715 88731 32715
91288 32715 91302 32715
91721 32715 91731 32715
94829 32715 94838 32715
95258 32715 95272 32715
95288 32715 95302 32715
95721 32715 95731 32715
96829 32715 101238 32715
104068 32715 104082 32715
104501 32715 104511 32715
107609 32715 107618 32715
108038 32715 108052 32715
108068 32715 108082 32715
108501 32715 108511 32715
109609 32715 114018 32715
116389 32715 116398 32715
116818 32715 116832 32715
116848 32715 116862 32715
117281 32715 117284 32715
117284 32715 117291 32715
120389 32715 120398 32715
120818 32715 120832 32715
120848 32715 120862 32715
121281 32715 121284 32715
121284 32715 121291 32715
122389 32715 133961 32715
136042 32715 147175 32715
12825 32795 20232 32795
20535 32795 20545 32795
20847 32795 21337 32795
21337 32795 24154 32795
25848 32795 26850 32795
26850 32795 37611 32795
39709 32795 39724 32795
40058 32795 40072 32795
40248 32795 40262 32795
40599 32795 40611 32795
43709 32795 43724 32795
44058 32795 44072 32795
44248 32795 44262 32795
44599 32795 44611 32795
45709 32795 46201 32795
52489 32795 52504 32795
52838 32795 52852 32795
53028 32795 53042 32795
53379 32795 53391 32795
56489 32795 56504 32795
56838 32795 56852 32795
57028 32795 57042 32795
57379 32795 57391 32795
58489 32795 59056 32795
65269 32795 65284 32795
65618 32795 65632 32795
65808 32795 65822 32795
66159 32795 66171 32795
69269 32795 69284 32795
69618 32795 69632 32795
69808 32795 69822 32795
70159 32795 70171 32795
71269 32795 75951 32795
78049 32795 78064 32795
78398 32795 78412 32795
78588 32795 78602 32795
78939 32795 78951 32795
82049 32795 82064 32795
82398 32795 82412 32795
82588 32795 82602 32795
82939 32795 82944 32795
82944 32795 82951 32795
84049 32795 88731 32795
91368 32795 91382 32795
91719 32795 91731 32795
94829 32795 94844 32795
95178 32795 95192 32795
95368 32795 95382 32795
95719 32795 95731 32795
96829 32795 101318 32795
104148 32795 104162 32795
104499 32795 104511 32795
107609 32795 107624 32795
107958 32795 107972 32795
108148 32795 108162 32795
108499 32795 108511 32795
109609 32795 114098 32795
116389 32795 116404 32795
116738 32795 116752 32795
116928 32795 116942 32795
117279 32795 117284 32795
117284 32795 117291 32795
120389 32795 120404 32795
120738 32795 120752 32795
120928 32795 120942 32795
121279 32795 121284 32795
121284 32795 121291 32795
122389 32795 134154 32795
135848 32795 147175 32795
12825 32875 20110 32875
20535 32875 20545 32875
20969 32875 21337 32875
21337 32875 24346 32875
25654 32875 26850 32875
26850 32875 37611 32875
39682 32875 39754 32875
39978 32875 39992 32875
40328 32875 40342 32875
40565 32875 40639 32875
43682 32875 43754 32875
43978 32875 43992 32875
44328 32875 44342 32875
44565 32875 44639 32875
45682 32875 46281 32875
52462 32875 52534 32875
52758 32875 52772 32875
53108 32875 53122 32875
53345 32875 53419 32875
56462 32875 56534 32875
56758 32875 56772 32875
57108 32875 57122 32875
57345 32875 57419 32875
58462 32875 59136 32875
65242 32875 65314 32875
65538 32875 65552 32875
65888 32875 65902 32875
66125 32875 66199 32875
69242 32875 69314 32875
69538 32875 69552 32875
69888 32875 69902 32875
70125 32875 70199 32875
71242 32875 75951 32875
78022 32875 78094 32875
78318 32875 78332 32875
78668 32875 78682 32875
78905 32875 78979 32875
82022 32875 82094 32875
82318 32875 82332 32875
82668 32875 82682 32875
82905 32875 82944 32875
82944 32875 82979 32875
84022 32875 84049 32875
84049 32875 88731 32875
91448 32875 91462 32875
91685 32875 91759 32875
94802 32875 94874 32875
95098 32875 95112 32875
95448 32875 95462 32875
95685 32875 95759 32875
96802 32875 101398 32875
104228 32875 104242 32875
104465 32875 104539 32875
107582 32875 107654 32875
107878 32875 107892 32875
108228 32875 108242 32875
108465 32875 108539 32875
109582 32875 114178 32875
116362 32875 116389 32875
116389 32875 116434 32875
116658 32875 116672 32875
117008 32875 117022 32875
117245 32875 117284 32875
117284 32875 117319 32875
120362 32875 120389 32875
120389 32875 120434 32875
120658 32875 120672 32875
121008 32875 121022 32875
121245 32875 121284 32875
121284 32875 121319 32875
122362 32875 122389 32875
122389 32875 134346 32875
135654 32875 147175 32875
12825 32955 20025 32955
20535 32955 20545 32955
21054 32955 21337 32955
21337 32955 24539 32955
25461 32955 26850 32955
26850 32955 37611 32955
39649 32955 39791 32955
39898 32955 39912 32955
40408 32955 40422 32955
40529 32955 40672 32955
41649 32955 41672 32955
42649 32955 42672 32955
43649 32955 43791 32955
43898 32955 43912 32955
44408 32955 44422 32955
44529 32955 44672 32955
45649 32955 46361 32955
52429 32955 52571 32955
52678 32955 52692 32955
53188 32955 53202 32955
53309 32955 53452 32955
54429 32955 54452 32955
55429 32955 55452 32955
56429 32955 56571 32955
56678 32955 56692 32955
57188 32955 57202 32955
57309 32955 57452 32955
58429 32955 59216 32955
65209 32955 65351 32955
65458 32955 65472 32955
65968 32955 65982 32955
66089 32955 66232 32955
67209 32955 67232 32955
68209 32955 68232 32955
69209 32955 69351 32955
69458 32955 69472 32955
69968 32955 69982 32955
70089 32955 70232 32955
71209 32955 75951 32955
77989 32955 78131 32955
78238 32955 78252 32955
78748 32955 78762 32955
78869 32955 79012 32955
79989 32955 80012 32955
80989 32955 81012 32955
81989 32955 82131 32955
82238 32955 82252 32955
82748 32955 82762 32955
82869 32955 82944 32955
82944 32955 83012 32955
83989 32955 84049 32955
84049 32955 88731 32955
91528 32955 91542 32955
91649 32955 91792 32955
92769 32955 92792 32955
93769 32955 93792 32955
94769 32955 94911 32955
95018 32955 95032 32955
95528 32955 95542 32955
95649 32955 95792 32955
96769 32955 101501 32955
104308 32955 104322 32955
104429 32955 104572 32955
105549 32955 105572 32955
106549 32955 106572 32955
107549 32955 107691 32955
107798 32955 107812 32955
108308 32955 108322 32955
108429 32955 108572 32955
109549 32955 114281 32955
116329 32955 116389 32955
116389 32955 116471 32955
116578 32955 116592 32955
117088 32955 117102 32955
117209 32955 117284 32955
117284 32955 117352 32955
118329 32955 118352 32955
119329 32955 119352 32955
120329 32955 120389 32955
120389 32955 120471 32955
120578 32955 120592 32955
121088 32955 121102 32955
121209 32955 121284 32955
121284 32955 121352 32955
122329 32955 122389 32955
122389 32955 134539 32955
135461 32955 147175 32955
12825 33035 19959 33035
20535 33035 20545 33035
21121 33035 21337 33035
21337 33035 26850 33035
26850 33035 37611 33035
38709 33035 38719 33035
39601 33035 39888 33035
40433 33035 40448 33035
40448 33035 40719 33035
41601 33035 41719 33035
42601 33035 42719 33035
43601 33035 43888 33035
44433 33035 44448 33035
44448 33035 44719 33035
45601 33035 46441 33035
52381 33035 52668 33035
53213 33035 53228 33035
53228 33035 53499 33035
54381 33035 54499 33035
55381 33035 55499 33035
56381 33035 56668 33035
57213 33035 57228 33035
57228 33035 57499 33035
58381 33035 59296 33035
65161 33035 65448 33035
65993 33035 66008 33035
66008 33035 66279 33035
67161 33035 67279 33035
68161 33035 68279 33035
69161 33035 69448 33035
69993 33035 70008 33035
70008 33035 70279 33035
71161 33035 75951 33035
77049 33035 77059 33035
77941 33035 78228 33035
78773 33035 78788 33035
78788 33035 79059 33035
79941 33035 80059 33035
80941 33035 81059 33035
81941 33035 82228 33035
82773 33035 82788 33035
82788 33035 82944 33035
82944 33035 83059 33035
83941 33035 84049 33035
84049 33035 88731 33035
90960 33035 90969 33035
91553 33035 91839 33035
92721 33035 92839 33035
93721 33035 93839 33035
94721 33035 95008 33035
95553 33035 95568 33035
95568 33035 95839 33035
96721 33035 101511 33035
104333 33035 104619 33035
105501 33035 105619 33035
106501 33035 106619 33035
107501 33035 107788 33035
108333 33035 108348 33035
108348 33035 108619 33035
109501 33035 114291 33035
115389 33035 115399 33035
116281 33035 116389 33035
116389 33035 116568 33035
117113 33035 117128 33035
117128 33035 117284 33035
117284 33035 117399 33035
118281 33035 118399 33035
119281 33035 119399 33035
120281 33035 120389 33035
120389 33035 120568 33035
121113 33035 121128 33035
121128 33035 121284 33035
121284 33035 121399 33035
122281 33035 122389 33035
122389 33035 147175 33035
12825 33115 19922 33115
20535 33115 20545 33115
21157 33115 21337 33115
21337 33115 26850 33115
26850 33115 37639 33115
38682 33115 38799 33115
39521 33115 40009 33115
40312 33115 40448 33115
40448 33115 40799 33115
41521 33115 41799 33115
42521 33115 42799 33115
43521 33115 44009 33115
44312 33115 44448 33115
44448 33115 44799 33115
45521 33115 46521 33115
52301 33115 52789 33115
53092 33115 53228 33115
53228 33115 53579 33115
54301 33115 54579 33115
55301 33115 55579 33115
56301 33115 56789 33115
57092 33115 57228 33115
57228 33115 57579 33115
58301 33115 59376 33115
65081 33115 65569 33115
65872 33115 66008 33115
66008 33115 66359 33115
67081 33115 67359 33115
68081 33115 68359 33115
69081 33115 69569 33115
69872 33115 70008 33115
70008 33115 70359 33115
71081 33115 75979 33115
77022 33115 77139 33115
77861 33115 78349 33115
78652 33115 78788 33115
78788 33115 79139 33115
79861 33115 80139 33115
80861 33115 81139 33115
81861 33115 82349 33115
82652 33115 82788 33115
82788 33115 82944 33115
82944 33115 83139 33115
83861 33115 84049 33115
84049 33115 88759 33115
90880 33115 91129 33115
91432 33115 91919 33115
92641 33115 92919 33115
93641 33115 93919 33115
94641 33115 95129 33115
95432 33115 95568 33115
95568 33115 95919 33115
96641 33115 101539 33115
103772 33115 103909 33115
104212 33115 104699 33115
105421 33115 105699 33115
106421 33115 106699 33115
107421 33115 107909 33115
108212 33115 108348 33115
108348 33115 108699 33115
109421 33115 114319 33115
115362 33115 115479 33115
116201 33115 116389 33115
116389 33115 116689 33115
116992 33115 117128 33115
117128 33115 117284 33115
117284 33115 117479 33115
118201 33115 118479 33115
119201 33115 119479 33115
120201 33115 120389 33115
120389 33115 120689 33115
120992 33115 121128 33115
121128 33115 121284 33115
121284 33115 121479 33115
122201 33115 122389 33115
122389 33115 147175 33115
12825 33195 19886 33195
20535 33195 20545 33195
21193 33195 21337 33195
21337 33195 26850 33195
26850 33195 37703 33195
38617 33195 38922 33195
39399 33195 40448 33195
40448 33195 40922 33195
41399 33195 41922 33195
42399 33195 42922 33195
43399 33195 44448 33195
44448 33195 44922 33195
45399 33195 46601 33195
52179 33195 53228 33195
53228 33195 53702 33195
54179 33195 54702 33195
55179 33195 55702 33195
56179 33195 57228 33195
57228 33195 57702 33195
58179 33195 59456 33195
64959 33195 66008 33195
66008 33195 66482 33195
66959 33195 67482 33195
67959 33195 68482 33195
68959 33195 70008 33195
70008 33195 70482 33195
70959 33195 76043 33195
76957 33195 77262 33195
77739 33195 78788 33195
78788 33195 79262 33195
79739 33195 80262 33195
80739 33195 81262 33195
81739 33195 82788 33195
82788 33195 82944 33195
82944 33195 83262 33195
83739 33195 84049 33195
84049 33195 88823 33195
89737 33195 89764 33195
90800 33195 92042 33195
92519 33195 93042 33195
93519 33195 94042 33195
94519 33195 95568 33195
95568 33195 96042 33195
96519 33195 101603 33195
103757 33195 104822 33195
105299 33195 105822 33195
106299 33195 106822 33195
107299 33195 108348 33195
108348 33195 108822 33195
109299 33195 114383 33195
115297 33195 115602 33195
116079 33195 116389 33195
116389 33195 117128 33195
117128 33195 117284 33195
117284 33195 117602 33195
118079 33195 118602 33195
119079 33195 119602 33195
120079 33195 120389 33195
120389 33195 121128 33195
121128 33195 121284 33195
121284 33195 121602 33195
122079 33195 122389 33195
122389 33195 147175 33195
12825 33275 19856 33275
20535 33275 20545 33275
21223 33275 21337 33275
21337 33275 26850 33275
26850 33275 40448 33275
40448 33275 44448 33275
44448 33275 46681 33275
51789 33275 53228 33275
53228 33275 57228 33275
57228 33275 59536 33275
64569 33275 66008 33275
66008 33275 70008 33275
70008 33275 78788 33275
78788 33275 82788 33275
82788 33275 82944 33275
82944 33275 84049 33275
84049 33275 89844 33275
90720 33275 95568 33275
95568 33275 102005 33275
103712 33275 108348 33275
108348 33275 116389 33275
116389 33275 117128 33275
117128 33275 117284 33275
117284 33275 120389 33275
120389 33275 121128 33275
121128 33275 121284 33275
121284 33275 122389 33275
122389 33275 147175 33275
12825 33355 19869 33355
20535 33355 20545 33355
21212 33355 21227 33355
21227 33355 21337 33355
21337 33355 26850 33355
26850 33355 40448 33355
40448 33355 44448 33355
44448 33355 46776 33355
51695 33355 53228 33355
53228 33355 57228 33355
57228 33355 59632 33355
64475 33355 66008 33355
66008 33355 70008 33355
70008 33355 78788 33355
78788 33355 82788 33355
82788 33355 82944 33355
82944 33355 84049 33355
84049 33355 89924 33355
90640 33355 95568 33355
95568 33355 102094 33355
103635 33355 108348 33355
108348 33355 116389 33355
116389 33355 117128 33355
117128 33355 117284 33355
117284 33355 120389 33355
120389 33355 121128 33355
121128 33355 121284 33355
121284 33355 122389 33355
122389 33355 147175 33355
12825 33435 19875 33435
20535 33435 20545 33435
21204 33435 21227 33435
21227 33435 21337 33435
21337 33435 26850 33435
26850 33435 40448 33435
40448 33435 44448 33435
44448 33435 53228 33435
53228 33435 57228 33435
57228 33435 66008 33435
66008 33435 70008 33435
70008 33435 78788 33435
78788 33435 82788 33435
82788 33435 82944 33435
82944 33435 84049 33435
84049 33435 90004 33435
90560 33435 95568 33435
95568 33435 108348 33435
108348 33435 116389 33435
116389 33435 117128 33435
117128 33435 117284 33435
117284 33435 120389 33435
120389 33435 121128 33435
121128 33435 121284 33435
121284 33435 122389 33435
122389 33435 147175 33435
12825 33515 19855 33515
20535 33515 20545 33515
21224 33515 21227 33515
21227 33515 21337 33515
21337 33515 26850 33515
26850 33515 40448 33515
40448 33515 44448 33515
44448 33515 53228 33515
53228 33515 57228 33515
57228 33515 66008 33515
66008 33515 70008 33515
70008 33515 78788 33515
78788 33515 82788 33515
82788 33515 82944 33515
82944 33515 84049 33515
84049 33515 90101 33515
90464 33515 95568 33515
95568 33515 108348 33515
108348 33515 116389 33515
116389 33515 117128 33515
117128 33515 117284 33515
117284 33515 120389 33515
120389 33515 121128 33515
121128 33515 121284 33515
121284 33515 122389 33515
122389 33515 147175 33515
12825 33595 19874 33595
20535 33595 20545 33595
21207 33595 21227 33595
21227 33595 21337 33595
21337 33595 26850 33595
26850 33595 40448 33595
40448 33595 44448 33595
44448 33595 53228 33595
53228 33595 57228 33595
57228 33595 66008 33595
66008 33595 70008 33595
70008 33595 78788 33595
78788 33595 82788 33595
82788 33595 82944 33595
82944 33595 84049 33595
84049 33595 95568 33595
95568 33595 108348 33595
108348 33595 116389 33595
116389 33595 117128 33595
117128 33595 117284 33595
117284 33595 120389 33595
120389 33595 121128 33595
121128 33595 121284 33595
121284 33595 122389 33595
122389 33595 147175 33595
12825 33675 19910 33675
20535 33675 20545 33675
21171 33675 21227 33675
21227 33675 21337 33675
21337 33675 26850 33675
26850 33675 40448 33675
40448 33675 44448 33675
44448 33675 53228 33675
53228 33675 57228 33675
57228 33675 66008 33675
66008 33675 70008 33675
70008 33675 78788 33675
78788 33675 82788 33675
82788 33675 82944 33675
82944 33675 84049 33675
84049 33675 95568 33675
95568 33675 108348 33675
108348 33675 116389 33675
116389 33675 117128 33675
117128 33675 117284 33675
117284 33675 120389 33675
120389 33675 121128 33675
121128 33675 121284 33675
121284 33675 122389 33675
122389 33675 147175 33675
12825 33755 16371 33755
17228 33755 19946 33755
20535 33755 20545 33755
21135 33755 21227 33755
21227 33755 21337 33755
21337 33755 26850 33755
26850 33755 40448 33755
40448 33755 44448 33755
44448 33755 53228 33755
53228 33755 57228 33755
57228 33755 66008 33755
66008 33755 70008 33755
70008 33755 78788 33755
78788 33755 82788 33755
82788 33755 82944 33755
82944 33755 84049 33755
84049 33755 95568 33755
95568 33755 108348 33755
108348 33755 116389 33755
116389 33755 117128 33755
117128 33755 117284 33755
117284 33755 120389 33755
120389 33755 121128 33755
121128 33755 121284 33755
121284 33755 122389 33755
122389 33755 142771 33755
143628 33755 147175 33755
12825 33835 16177 33835
17422 33835 19994 33835
20535 33835 20545 33835
21087 33835 21227 33835
21227 33835 21337 33835
21337 33835 26850 33835
26850 33835 40448 33835
40448 33835 44448 33835
44448 33835 53228 33835
53228 33835 57228 33835
57228 33835 66008 33835
66008 33835 70008 33835
70008 33835 78788 33835
78788 33835 82788 33835
82788 33835 82944 33835
82944 33835 84049 33835
84049 33835 95568 33835
95568 33835 108348 33835
108348 33835 116389 33835
116389 33835 117128 33835
117128 33835 117284 33835
117284 33835 120389 33835
120389 33835 121128 33835
121128 33835 121284 33835
121284 33835 122389 33835
122389 33835 142577 33835
143822 33835 147175 33835
12825 33915 16047 33915
17552 33915 20079 33915
20535 33915 20545 33915
21002 33915 21227 33915
21227 33915 21337 33915
21337 33915 26850 33915
26850 33915 40448 33915
40448 33915 44448 33915
44448 33915 53228 33915
53228 33915 57228 33915
57228 33915 66008 33915
66008 33915 70008 33915
70008 33915 78788 33915
78788 33915 82788 33915
82788 33915 82944 33915
82944 33915 84049 33915
84049 33915 95568 33915
95568 33915 108348 33915
108348 33915 116389 33915
116389 33915 117128 33915
117128 33915 117284 33915
117284 33915 120389 33915
120389 33915 121128 33915
121128 33915 121284 33915
121284 33915 122389 33915
122389 33915 142447 33915
143952 33915 147175 33915
12825 33995 15967 33995
17632 33995 20164 33995
20535 33995 20545 33995
20917 33995 21227 33995
21227 33995 21337 33995
21337 33995 26850 33995
26850 33995 40448 33995
40448 33995 44448 33995
44448 33995 53228 33995
53228 33995 57228 33995
57228 33995 66008 33995
66008 33995 70008 33995
70008 33995 78788 33995
78788 33995 82788 33995
82788 33995 82944 33995
82944 33995 84049 33995
84049 33995 95568 33995
95568 33995 108348 33995
108348 33995 116389 33995
116389 33995 117128 33995
117128 33995 117284 33995
117284 33995 120389 33995
120389 33995 121128 33995
121128 33995 121284 33995
121284 33995 122389 33995
122389 33995 142367 33995
144032 33995 147175 33995
12825 34075 15887 34075
17712 34075 20365 34075
20516 34075 20535 34075
20535 34075 20565 34075
20716 34075 21227 34075
21227 34075 21337 34075
21337 34075 26850 34075
26850 34075 40448 34075
40448 34075 44448 34075
44448 34075 53228 34075
53228 34075 57228 34075
57228 34075 66008 34075
66008 34075 70008 34075
70008 34075 78788 34075
78788 34075 82788 34075
82788 34075 82944 34075
82944 34075 84049 34075
84049 34075 95568 34075
95568 34075 108348 34075
108348 34075 116389 34075
116389 34075 117128 34075
117128 34075 117284 34075
117284 34075 120389 34075
120389 34075 121128 34075
121128 34075 121284 34075
121284 34075 122389 34075
122389 34075 142287 34075
144112 34075 147175 34075
12825 34155 15807 34155
17792 34155 20535 34155
20535 34155 21227 34155
21227 34155 21337 34155
21337 34155 26850 34155
26850 34155 40448 34155
40448 34155 44448 34155
44448 34155 53228 34155
53228 34155 57228 34155
57228 34155 66008 34155
66008 34155 70008 34155
70008 34155 78788 34155
78788 34155 82788 34155
82788 34155 82944 34155
82944 34155 84049 34155
84049 34155 95568 34155
95568 34155 108348 34155
108348 34155 116389 34155
116389 34155 117128 34155
117128 34155 117284 34155
117284 34155 120389 34155
120389 34155 121128 34155
121128 34155 121284 34155
121284 34155 122389 34155
122389 34155 142207 34155
144192 34155 147175 34155
12825 34235 15735 34235
17864 34235 20535 34235
20535 34235 21227 34235
21227 34235 21337 34235
21337 34235 26850 34235
26850 34235 40448 34235
40448 34235 44448 34235
44448 34235 53228 34235
53228 34235 57228 34235
57228 34235 66008 34235
66008 34235 70008 34235
70008 34235 78788 34235
78788 34235 82788 34235
82788 34235 82944 34235
82944 34235 84049 34235
84049 34235 95568 34235
95568 34235 108348 34235
108348 34235 116389 34235
116389 34235 117128 34235
117128 34235 117284 34235
117284 34235 120389 34235
120389 34235 121128 34235
121128 34235 121284 34235
121284 34235 122389 34235
122389 34235 142135 34235
144264 34235 147175 34235
12825 34315 15702 34315
17898 34315 20535 34315
20535 34315 21227 34315
21227 34315 21337 34315
21337 34315 26850 34315
26850 34315 40448 34315
40448 34315 44448 34315
44448 34315 53228 34315
53228 34315 57228 34315
57228 34315 66008 34315
66008 34315 70008 34315
70008 34315 78788 34315
78788 34315 82788 34315
82788 34315 82944 34315
82944 34315 84049 34315
84049 34315 95568 34315
95568 34315 108348 34315
108348 34315 116389 34315
116389 34315 117128 34315
117128 34315 117284 34315
117284 34315 120389 34315
120389 34315 121128 34315
121128 34315 121284 34315
121284 34315 122389 34315
122389 34315 142102 34315
144298 34315 147175 34315
12825 34395 15668 34395
17931 34395 20535 34395
20535 34395 21227 34395
21227 34395 21337 34395
21337 34395 26850 34395
26850 34395 40448 34395
40448 34395 44448 34395
44448 34395 53228 34395
53228 34395 57228 34395
57228 34395 66008 34395
66008 34395 70008 34395
70008 34395 78788 34395
78788 34395 82788 34395
82788 34395 82944 34395
82944 34395 84049 34395
84049 34395 95568 34395
95568 34395 108348 34395
108348 34395 116389 34395
116389 34395 117128 34395
117128 34395 117284 34395
117284 34395 120389 34395
120389 34395 121128 34395
121128 34395 121284 34395
121284 34395 122389 34395
122389 34395 142068 34395
144331 34395 147175 34395
12825 34475 15635 34475
17964 34475 20535 34475
20535 34475 21227 34475
21227 34475 21337 34475
21337 34475 26850 34475
26850 34475 40448 34475
40448 34475 44448 34475
44448 34475 53228 34475
53228 34475 57228 34475
57228 34475 66008 34475
66008 34475 70008 34475
70008 34475 78788 34475
78788 34475 82788 34475
82788 34475 82944 34475
82944 34475 84049 34475
84049 34475 95568 34475
95568 34475 108348 34475
108348 34475 116389 34475
116389 34475 117128 34475
117128 34475 117284 34475
117284 34475 120389 34475
120389 34475 121128 34475
121128 34475 121284 34475
121284 34475 122389 34475
122389 34475 142035 34475
144364 34475 147175 34475
12825 34555 15602 34555
17997 34555 20535 34555
20535 34555 21227 34555
21227 34555 21337 34555
21337 34555 26850 34555
26850 34555 40448 34555
40448 34555 44448 34555
44448 34555 53228 34555
53228 34555 57228 34555
57228 34555 66008 34555
66008 34555 70008 34555
70008 34555 78788 34555
78788 34555 82788 34555
82788 34555 82944 34555
82944 34555 84049 34555
84049 34555 95568 34555
95568 34555 108348 34555
108348 34555 116389 34555
116389 34555 117128 34555
117128 34555 117284 34555
117284 34555 120389 34555
120389 34555 121128 34555
121128 34555 121284 34555
121284 34555 122389 34555
122389 34555 142002 34555
144397 34555 147175 34555
12825 34635 15569 34635
18030 34635 20353 34635
20727 34635 21227 34635
21227 34635 21337 34635
21337 34635 26850 34635
26850 34635 40448 34635
40448 34635 44448 34635
44448 34635 53228 34635
53228 34635 57228 34635
57228 34635 66008 34635
66008 34635 70008 34635
70008 34635 78788 34635
78788 34635 82788 34635
82788 34635 82944 34635
82944 34635 84049 34635
84049 34635 95568 34635
95568 34635 108348 34635
108348 34635 116389 34635
116389 34635 117128 34635
117128 34635 117284 34635
117284 34635 120389 34635
120389 34635 121128 34635
121128 34635 121284 34635
121284 34635 122389 34635
122389 34635 141969 34635
144430 34635 147175 34635
12825 34715 15550 34715
18050 34715 20160 34715
20920 34715 21227 34715
21227 34715 21337 34715
21337 34715 26850 34715
26850 34715 40448 34715
40448 34715 44448 34715
44448 34715 53228 34715
53228 34715 57228 34715
57228 34715 66008 34715
66008 34715 70008 34715
70008 34715 78788 34715
78788 34715 82788 34715
82788 34715 82944 34715
82944 34715 84049 34715
84049 34715 95568 34715
95568 34715 108348 34715
108348 34715 116389 34715
116389 34715 117128 34715
117128 34715 117284 34715
117284 34715 120389 34715
120389 34715 121128 34715
121128 34715 121284 34715
121284 34715 122389 34715
122389 34715 141950 34715
144450 34715 147175 34715
12825 34795 15550 34795
18050 34795 20034 34795
21045 34795 21227 34795
21227 34795 21337 34795
21337 34795 26850 34795
26850 34795 40448 34795
40448 34795 44448 34795
44448 34795 53228 34795
53228 34795 57228 34795
57228 34795 66008 34795
66008 34795 70008 34795
70008 34795 78788 34795
78788 34795 82788 34795
82788 34795 82944 34795
82944 34795 84049 34795
84049 34795 95568 34795
95568 34795 108348 34795
108348 34795 116389 34795
116389 34795 117128 34795
117128 34795 117284 34795
117284 34795 120389 34795
120389 34795 121128 34795
121128 34795 121284 34795
121284 34795 122389 34795
122389 34795 141950 34795
144450 34795 147175 34795
12825 34875 15550 34875
18050 34875 19954 34875
21125 34875 21227 34875
21227 34875 21337 34875
21337 34875 26850 34875
26850 34875 40448 34875
40448 34875 44448 34875
44448 34875 53228 34875
53228 34875 57228 34875
57228 34875 66008 34875
66008 34875 70008 34875
70008 34875 78788 34875
78788 34875 82788 34875
82788 34875 82944 34875
82944 34875 84049 34875
84049 34875 95568 34875
95568 34875 108348 34875
108348 34875 116389 34875
116389 34875 117128 34875
117128 34875 117284 34875
117284 34875 120389 34875
120389 34875 121128 34875
121128 34875 121284 34875
121284 34875 122389 34875
122389 34875 141950 34875
144450 34875 147175 34875
12825 34955 15550 34955
18050 34955 19874 34955
21205 34955 21227 34955
21227 34955 21337 34955
21337 34955 26850 34955
26850 34955 40448 34955
40448 34955 44448 34955
44448 34955 53228 34955
53228 34955 57228 34955
57228 34955 66008 34955
66008 34955 70008 34955
70008 34955 78788 34955
78788 34955 82788 34955
82788 34955 82944 34955
82944 34955 84049 34955
84049 34955 95568 34955
95568 34955 108348 34955
108348 34955 116389 34955
116389 34955 117128 34955
117128 34955 117284 34955
117284 34955 120389 34955
120389 34955 121128 34955
121128 34955 121284 34955
121284 34955 122389 34955
122389 34955 141950 34955
144450 34955 147175 34955
12825 35035 15550 35035
18050 35035 19833 35035
21246 35035 21337 35035
21337 35035 26850 35035
26850 35035 40448 35035
40448 35035 44448 35035
44448 35035 53228 35035
53228 35035 57228 35035
57228 35035 66008 35035
66008 35035 70008 35035
70008 35035 78788 35035
78788 35035 82788 35035
82788 35035 82944 35035
82944 35035 84049 35035
84049 35035 95568 35035
95568 35035 108348 35035
108348 35035 116389 35035
116389 35035 117128 35035
117128 35035 117284 35035
117284 35035 120389 35035
120389 35035 121128 35035
121128 35035 121284 35035
121284 35035 122389 35035
122389 35035 141950 35035
144450 35035 147175 35035
12825 35115 15550 35115
18050 35115 19800 35115
21279 35115 21337 35115
21337 35115 26850 35115
26850 35115 40448 35115
40448 35115 44448 35115
44448 35115 53228 35115
53228 35115 57228 35115
57228 35115 66008 35115
66008 35115 70008 35115
70008 35115 78788 35115
78788 35115 82788 35115
82788 35115 82944 35115
82944 35115 84049 35115
84049 35115 95568 35115
95568 35115 108348 35115
108348 35115 116389 35115
116389 35115 117128 35115
117128 35115 117284 35115
117284 35115 120389 35115
120389 35115 121128 35115
121128 35115 121284 35115
121284 35115 122389 35115
122389 35115 141950 35115
144450 35115 147175 35115
12825 35195 15558 35195
18043 35195 19767 35195
21312 35195 21337 35195
21337 35195 26850 35195
26850 35195 40448 35195
40448 35195 44448 35195
44448 35195 53228 35195
53228 35195 57228 35195
57228 35195 66008 35195
66008 35195 70008 35195
70008 35195 78788 35195
78788 35195 82788 35195
82788 35195 82944 35195
82944 35195 84049 35195
84049 35195 95568 35195
95568 35195 108348 35195
108348 35195 116389 35195
116389 35195 117128 35195
117128 35195 117284 35195
117284 35195 120389 35195
120389 35195 121128 35195
121128 35195 121284 35195
121284 35195 122389 35195
122389 35195 141958 35195
144443 35195 147175 35195
12825 35275 15591 35275
18010 35275 19743 35275
21337 35275 26850 35275
26850 35275 40448 35275
40448 35275 44448 35275
44448 35275 53228 35275
53228 35275 57228 35275
57228 35275 66008 35275
66008 35275 70008 35275
70008 35275 78788 35275
78788 35275 82788 35275
82788 35275 82944 35275
82944 35275 84049 35275
84049 35275 95568 35275
95568 35275 108348 35275
108348 35275 116389 35275
116389 35275 117128 35275
117128 35275 117284 35275
117284 35275 120389 35275
120389 35275 121128 35275
121128 35275 121284 35275
121284 35275 122389 35275
122389 35275 141991 35275
144410 35275 147175 35275
12825 35355 15624 35355
17977 35355 19743 35355
21337 35355 26850 35355
26850 35355 40448 35355
40448 35355 44448 35355
44448 35355 53228 35355
53228 35355 57228 35355
57228 35355 66008 35355
66008 35355 70008 35355
70008 35355 78788 35355
78788 35355 82788 35355
82788 35355 82944 35355
82944 35355 84049 35355
84049 35355 95568 35355
95568 35355 108348 35355
108348 35355 116389 35355
116389 35355 117128 35355
117128 35355 117284 35355
117284 35355 120389 35355
120389 35355 121128 35355
121128 35355 121284 35355
121284 35355 122389 35355
122389 35355 142024 35355
144377 35355 147175 35355
12825 35435 15657 35435
17944 35435 19743 35435
21337 35435 26850 35435
26850 35435 40448 35435
40448 35435 44448 35435
44448 35435 53228 35435
53228 35435 57228 35435
57228 35435 66008 35435
66008 35435 70008 35435
70008 35435 78788 35435
78788 35435 82788 35435
82788 35435 82944 35435
82944 35435 84049 35435
84049 35435 95568 35435
95568 35435 108348 35435
108348 35435 116389 35435
116389 35435 117128 35435
117128 35435 117284 35435
117284 35435 120389 35435
120389 35435 121128 35435
121128 35435 121284 35435
121284 35435 122389 35435
122389 35435 142057 35435
144344 35435 147175 35435
12825 35515 15690 35515
17911 35515 19743 35515
21337 35515 26850 35515
26850 35515 40448 35515
40448 35515 44448 35515
44448 35515 53228 35515
53228 35515 57228 35515
57228 35515 66008 35515
66008 35515 70008 35515
70008 35515 78788 35515
78788 35515 82788 35515
82788 35515 82944 35515
82944 35515 84049 35515
84049 35515 95568 35515
95568 35515 108348 35515
108348 35515 116389 35515
116389 35515 117128 35515
117128 35515 117284 35515
117284 35515 120389 35515
120389 35515 121128 35515
121128 35515 121284 35515
121284 35515 122389 35515
122389 35515 142090 35515
144311 35515 147175 35515
12825 35595 15723 35595
17878 35595 19756 35595
21325 35595 26850 35595
26850 35595 40448 35595
40448 35595 44448 35595
44448 35595 53228 35595
53228 35595 57228 35595
57228 35595 66008 35595
66008 35595 70008 35595
70008 35595 78788 35595
78788 35595 82788 35595
82788 35595 82944 35595
82944 35595 84049 35595
84049 35595 95568 35595
95568 35595 108348 35595
108348 35595 116389 35595
116389 35595 117128 35595
117128 35595 117284 35595
117284 35595 120389 35595
120389 35595 121128 35595
121128 35595 121284 35595
121284 35595 122389 35595
122389 35595 142123 35595
144278 35595 147175 35595
12825 35675 15778 35675
17823 35675 19789 35675
21292 35675 26850 35675
26850 35675 40448 35675
40448 35675 44448 35675
44448 35675 53228 35675
53228 35675 57228 35675
57228 35675 66008 35675
66008 35675 70008 35675
70008 35675 78788 35675
78788 35675 82788 35675
82788 35675 82944 35675
82944 35675 84049 35675
84049 35675 95568 35675
95568 35675 108348 35675
108348 35675 116389 35675
116389 35675 117128 35675
117128 35675 117284 35675
117284 35675 120389 35675
120389 35675 121128 35675
121128 35675 121284 35675
121284 35675 122389 35675
122389 35675 142178 35675
144223 35675 147175 35675
12825 35755 15858 35755
17743 35755 19822 35755
21259 35755 26850 35755
26850 35755 40448 35755
40448 35755 44448 35755
44448 35755 53228 35755
53228 35755 57228 35755
57228 35755 66008 35755
66008 35755 70008 35755
70008 35755 78788 35755
78788 35755 82788 35755
82788 35755 82944 35755
82944 35755 84049 35755
84049 35755 95568 35755
95568 35755 108348 35755
108348 35755 116389 35755
116389 35755 117128 35755
117128 35755 117284 35755
117284 35755 120389 35755
120389 35755 121128 35755
121128 35755 121284 35755
121284 35755 122389 35755
122389 35755 142258 35755
144143 35755 147175 35755
12825 35835 15938 35835
17663 35835 19855 35835
21226 35835 26850 35835
26850 35835 40448 35835
40448 35835 44448 35835
44448 35835 53228 35835
53228 35835 57228 35835
57228 35835 66008 35835
66008 35835 70008 35835
70008 35835 78788 35835
78788 35835 82788 35835
82788 35835 82944 35835
82944 35835 84049 35835
84049 35835 95568 35835
95568 35835 108348 35835
108348 35835 116389 35835
116389 35835 117128 35835
117128 35835 117284 35835
117284 35835 120389 35835
120389 35835 121128 35835
121128 35835 121284 35835
121284 35835 122389 35835
122389 35835 142338 35835
144063 35835 147175 35835
12825 35915 16018 35915
17583 35915 19925 35915
21156 35915 26850 35915
26850 35915 40448 35915
40448 35915 44448 35915
44448 35915 53228 35915
53228 35915 57228 35915
57228 35915 66008 35915
66008 35915 70008 35915
70008 35915 78788 35915
78788 35915 82788 35915
82788 35915 82944 35915
82944 35915 84049 35915
84049 35915 95568 35915
95568 35915 108348 35915
108348 35915 116389 35915
116389 35915 117128 35915
117128 35915 117284 35915
117284 35915 120389 35915
120389 35915 121128 35915
121128 35915 121284 35915
121284 35915 122389 35915
122389 35915 142418 35915
143983 35915 147175 35915
$endFILLSEGMENTS
$endCZONE_OUTLINE
$EndBOARD
