# Supplementary material for: Fly Stampede 2.0: A Next Generation Optomotor Assay for Walking Behavior in Drosophila Melanogaster
Source: Front Mol Neurosci. 2016 Dec 27;9:148. doi: 10.3389/fnmol.2016.00148 (PMC5214522; doi:10.3389/fnmol.2016.00148)
Supplement: Supplementary file 1 [file Software.zip › Master Folder for Fly Stampede Software_43MB/Fly Stampede Design Files /panels_arena/BOM.txt]

Description                                    Vendor        PN             Price      Qty
-------------------------------------------------------------------------------------------
CAP TANT 10UF 25V 10% RADIAL                   Digikey      478-4170-ND      $0.81      2
CONN D-SUB PLUG R/A 9POS GOLD/FL               Digikey      A35113-ND        $2.00      2 
CONN HEADER 2.54MM 10POS GOLD                  Digikey      S9169-ND         $0.31      2
CONN HEADER 4POS .100 STR TIN                  Digikey      609-3242-ND      $0.32      2
CONN PWR JACK DC 2.1X5.5 8A T/H                Digikey      CP-063AH-ND      $1.55      2
CONN RCPT .100" 8POS SNGL TIN                  Digikey      SAM1222-08-ND    $1.26      7
SWITCH TOGGLE SPDT SEAL VERT R/A               Digikey      CKN1513-ND       $7.14      2
