# Supplementary material for: Fly Stampede 2.0: A Next Generation Optomotor Assay for Walking Behavior in Drosophila Melanogaster
Source: Front Mol Neurosci. 2016 Dec 27;9:148. doi: 10.3389/fnmol.2016.00148 (PMC5214522; doi:10.3389/fnmol.2016.00148)
Supplement: Supplementary file 1 [file Software.zip › Master Folder for Fly Stampede Software_43MB/Fly Stampede Design Files /panels_arena/draw_outline.py]

from brd_tools import SegmentDrawer

center = 8.0, 3.0
boardX = 13.5
boardY = 1.25

upperRight =  center[0] -  boardX/2.0, center[1] - boardY/2.0
lowerLeft =  upperRight[0] + 13.5, upperRight[1] + 1.25 
lineWidth = 0.015
drawer = SegmentDrawer('hallway_panels_arena.brd')
drawer.addRectangle(upperRight, lowerLeft, lineWidth)
drawer.write()
