# Supplementary material for: Fly Stampede 2.0: A Next Generation Optomotor Assay for Walking Behavior in Drosophila Melanogaster
Source: Front Mol Neurosci. 2016 Dec 27;9:148. doi: 10.3389/fnmol.2016.00148 (PMC5214522; doi:10.3389/fnmol.2016.00148)
Supplement: Supplementary file 1 [file Software.zip › Master Folder for Fly Stampede Software_43MB/Fly Stampede Design Files /panels_arena/gerber_v1p0/hallway_panels_arena-Component.gtl]

G04 (created by PCBNEW-RS274X (2011-07-19)-testing) date Thu 04 Aug 2011 02:22:38 PM PDT*
G01*
G70*
G90*
%MOIN*%
G04 Gerber Fmt 3.4, Leading zero omitted, Abs format*
%FSLAX34Y34*%
G04 APERTURE LIST*
%ADD10C,0.006000*%
%ADD11C,0.060000*%
%ADD12C,0.200000*%
%ADD13C,0.076000*%
%ADD14C,0.140000*%
%ADD15C,0.160000*%
%ADD16R,0.070000X0.070000*%
%ADD17C,0.070000*%
%ADD18R,0.060000X0.060000*%
%ADD19C,0.100000*%
%ADD20O,0.109500X0.109500*%
%ADD21C,0.109500*%
%ADD22C,0.320000*%
%ADD23C,0.035000*%
%ADD24C,0.040000*%
%ADD25C,0.080000*%
%ADD26C,0.009000*%
%ADD27C,0.010000*%
G04 APERTURE END LIST*
G54D10*
G54D11*
X17300Y-27840D03*
X17300Y-28920D03*
X17300Y-30000D03*
X17300Y-31080D03*
X17300Y-32160D03*
X16300Y-28380D03*
X16300Y-29460D03*
X16300Y-30540D03*
X16300Y-31620D03*
G54D12*
X16800Y-25070D03*
X16800Y-34930D03*
G54D11*
X142700Y-32160D03*
X142700Y-31080D03*
X142700Y-30000D03*
X142700Y-28920D03*
X142700Y-27840D03*
X143700Y-31620D03*
X143700Y-30540D03*
X143700Y-29460D03*
X143700Y-28380D03*
G54D12*
X143200Y-34930D03*
X143200Y-25070D03*
G54D13*
X37500Y-25070D03*
G54D14*
X37500Y-26250D03*
G54D15*
X37500Y-28610D03*
G54D14*
X35730Y-25860D03*
X39270Y-25860D03*
G54D13*
X122500Y-25070D03*
G54D14*
X122500Y-26250D03*
G54D15*
X122500Y-28610D03*
G54D14*
X120730Y-25860D03*
X124270Y-25860D03*
G54D16*
X129500Y-26500D03*
G54D17*
X129500Y-25500D03*
X130500Y-26500D03*
X130500Y-25500D03*
X131500Y-26500D03*
X131500Y-25500D03*
X132500Y-26500D03*
X132500Y-25500D03*
X133500Y-26500D03*
X133500Y-25500D03*
G54D16*
X26500Y-26500D03*
G54D17*
X26500Y-25500D03*
X27500Y-26500D03*
X27500Y-25500D03*
X28500Y-26500D03*
X28500Y-25500D03*
X29500Y-26500D03*
X29500Y-25500D03*
X30500Y-26500D03*
X30500Y-25500D03*
G54D18*
X38160Y-32700D03*
G54D11*
X39160Y-32700D03*
X40160Y-32700D03*
X41160Y-32700D03*
X42160Y-32700D03*
X43160Y-32700D03*
X44160Y-32700D03*
X45160Y-32700D03*
G54D18*
X63720Y-32700D03*
G54D11*
X64720Y-32700D03*
X65720Y-32700D03*
X66720Y-32700D03*
X67720Y-32700D03*
X68720Y-32700D03*
X69720Y-32700D03*
X70720Y-32700D03*
G54D18*
X114840Y-32700D03*
G54D11*
X115840Y-32700D03*
X116840Y-32700D03*
X117840Y-32700D03*
X118840Y-32700D03*
X119840Y-32700D03*
X120840Y-32700D03*
X121840Y-32700D03*
G54D18*
X89280Y-32700D03*
G54D11*
X90280Y-32700D03*
X91280Y-32700D03*
X92280Y-32700D03*
X93280Y-32700D03*
X94280Y-32700D03*
X95280Y-32700D03*
X96280Y-32700D03*
G54D18*
X76500Y-32700D03*
G54D11*
X77500Y-32700D03*
X78500Y-32700D03*
X79500Y-32700D03*
X80500Y-32700D03*
X81500Y-32700D03*
X82500Y-32700D03*
X83500Y-32700D03*
G54D18*
X50940Y-32700D03*
G54D11*
X51940Y-32700D03*
X52940Y-32700D03*
X53940Y-32700D03*
X54940Y-32700D03*
X55940Y-32700D03*
X56940Y-32700D03*
X57940Y-32700D03*
G54D18*
X102060Y-32700D03*
G54D11*
X103060Y-32700D03*
X104060Y-32700D03*
X105060Y-32700D03*
X106060Y-32700D03*
X107060Y-32700D03*
X108060Y-32700D03*
X109060Y-32700D03*
G54D19*
X99000Y-26000D03*
X101000Y-26000D03*
X59000Y-26000D03*
X61000Y-26000D03*
G54D20*
X20540Y-31410D03*
X20540Y-33410D03*
X20540Y-35410D03*
G54D21*
X21540Y-26410D03*
X19540Y-26410D03*
G54D18*
X85500Y-28000D03*
G54D11*
X84500Y-28000D03*
X85500Y-27000D03*
X84500Y-27000D03*
X85500Y-26000D03*
X84500Y-26000D03*
X85500Y-25000D03*
X84500Y-25000D03*
G54D18*
X75500Y-28000D03*
G54D11*
X74500Y-28000D03*
X75500Y-27000D03*
X74500Y-27000D03*
X75500Y-26000D03*
X74500Y-26000D03*
X75500Y-25000D03*
X74500Y-25000D03*
G54D22*
X25000Y-31144D03*
X135000Y-31144D03*
G54D23*
X128592Y-26208D03*
X96733Y-24853D03*
X93222Y-27075D03*
X27614Y-28503D03*
G54D24*
X120840Y-34450D02*
X120290Y-35000D01*
X120840Y-32700D02*
X120840Y-34450D01*
X116840Y-33650D02*
X115490Y-35000D01*
X116840Y-32700D02*
X116840Y-33650D01*
X108060Y-33810D02*
X106870Y-35000D01*
X108060Y-32700D02*
X108060Y-33810D01*
X104060Y-33580D02*
X102640Y-35000D01*
X104060Y-32700D02*
X104060Y-33580D01*
X95280Y-32970D02*
X93250Y-35000D01*
X95280Y-32700D02*
X95280Y-32970D01*
X91280Y-32830D02*
X89110Y-35000D01*
X91280Y-32700D02*
X91280Y-32830D01*
X82500Y-33250D02*
X80750Y-35000D01*
X82500Y-32700D02*
X82500Y-33250D01*
X78500Y-32920D02*
X76420Y-35000D01*
X78500Y-32700D02*
X78500Y-32920D01*
X69720Y-32700D02*
X67420Y-35000D01*
X67950Y-34850D02*
X67950Y-35000D01*
X67800Y-35000D02*
X67950Y-34850D01*
X67420Y-35000D02*
X67800Y-35000D01*
X65720Y-33160D02*
X63880Y-35000D01*
X65720Y-32700D02*
X65720Y-33160D01*
X56940Y-33140D02*
X55080Y-35000D01*
X56940Y-32700D02*
X56940Y-33140D01*
X52940Y-33070D02*
X51010Y-35000D01*
X52940Y-32700D02*
X52940Y-33070D01*
X40160Y-33070D02*
X38230Y-35000D01*
X40160Y-32700D02*
X40160Y-33070D01*
X44160Y-32710D02*
X41870Y-35000D01*
X44160Y-32700D02*
X44160Y-32710D01*
G54D25*
X23540Y-35000D02*
X38230Y-35000D01*
X21950Y-33410D02*
X23540Y-35000D01*
X20540Y-33410D02*
X21950Y-33410D01*
X38230Y-35000D02*
X41870Y-35000D01*
X41870Y-35000D02*
X51010Y-35000D01*
X51010Y-35000D02*
X55080Y-35000D01*
X55080Y-35000D02*
X63880Y-35000D01*
X63880Y-35000D02*
X67420Y-35000D01*
X67420Y-35000D02*
X67800Y-35000D01*
X67800Y-35000D02*
X67950Y-35000D01*
X67950Y-35000D02*
X76420Y-35000D01*
X76420Y-35000D02*
X80750Y-35000D01*
X80750Y-35000D02*
X89110Y-35000D01*
X89110Y-35000D02*
X93250Y-35000D01*
X93250Y-35000D02*
X102640Y-35000D01*
X102640Y-35000D02*
X106870Y-35000D01*
X106870Y-35000D02*
X115490Y-35000D01*
X115490Y-35000D02*
X120290Y-35000D01*
X120290Y-35000D02*
X120440Y-35000D01*
G54D26*
X50940Y-32700D02*
X51174Y-32700D01*
X38628Y-32232D02*
X38628Y-32700D01*
X39229Y-31631D02*
X38628Y-32232D01*
X50105Y-31631D02*
X39229Y-31631D01*
X51174Y-32700D02*
X50105Y-31631D01*
X38160Y-32700D02*
X38628Y-32700D01*
X113904Y-32232D02*
X114372Y-32700D01*
X103848Y-32232D02*
X113904Y-32232D01*
X103535Y-32545D02*
X103848Y-32232D01*
X103535Y-33144D02*
X103535Y-32545D01*
X103511Y-33168D02*
X103535Y-33144D01*
X102553Y-33168D02*
X103511Y-33168D01*
X102528Y-33143D02*
X102553Y-33168D01*
X102528Y-32700D02*
X102528Y-33143D01*
X102060Y-32700D02*
X102528Y-32700D01*
X114840Y-32700D02*
X114372Y-32700D01*
X51878Y-31996D02*
X51174Y-32700D01*
X62548Y-31996D02*
X51878Y-31996D01*
X63252Y-32700D02*
X62548Y-31996D01*
X63720Y-32700D02*
X63252Y-32700D01*
X75500Y-28000D02*
X75032Y-28000D01*
X25981Y-26019D02*
X26500Y-25500D01*
X25981Y-26999D02*
X25981Y-26019D01*
X26006Y-27024D02*
X25981Y-26999D01*
X26721Y-27024D02*
X26006Y-27024D01*
X29301Y-29604D02*
X26721Y-27024D01*
X73702Y-29604D02*
X29301Y-29604D01*
X75032Y-28274D02*
X73702Y-29604D01*
X75032Y-28000D02*
X75032Y-28274D01*
X128690Y-26208D02*
X128982Y-26500D01*
X128592Y-26208D02*
X128690Y-26208D01*
X129500Y-26500D02*
X128982Y-26500D01*
X27500Y-27500D02*
X26500Y-26500D01*
X75000Y-27500D02*
X27500Y-27500D01*
X75500Y-27000D02*
X75000Y-27500D01*
X75000Y-26500D02*
X75500Y-26000D01*
X62566Y-26500D02*
X75000Y-26500D01*
X61837Y-27229D02*
X62566Y-26500D01*
X29229Y-27229D02*
X61837Y-27229D01*
X28500Y-26500D02*
X29229Y-27229D01*
X130573Y-27427D02*
X131500Y-26500D01*
X92034Y-27427D02*
X130573Y-27427D01*
X90107Y-25500D02*
X92034Y-27427D01*
X76000Y-25500D02*
X90107Y-25500D01*
X75500Y-26000D02*
X76000Y-25500D01*
X26980Y-24980D02*
X27500Y-25500D01*
X19274Y-24980D02*
X26980Y-24980D01*
X16769Y-27485D02*
X19274Y-24980D01*
X16769Y-28991D02*
X16769Y-27485D01*
X16300Y-29460D02*
X16769Y-28991D01*
X102591Y-32231D02*
X103060Y-32700D01*
X90749Y-32231D02*
X102591Y-32231D01*
X90280Y-32700D02*
X90749Y-32231D01*
X51471Y-33169D02*
X51940Y-32700D01*
X47252Y-33169D02*
X51471Y-33169D01*
X46181Y-32098D02*
X47252Y-33169D01*
X39762Y-32098D02*
X46181Y-32098D01*
X39160Y-32700D02*
X39762Y-32098D01*
X103760Y-32000D02*
X103060Y-32700D01*
X115140Y-32000D02*
X103760Y-32000D01*
X115840Y-32700D02*
X115140Y-32000D01*
X64251Y-33169D02*
X64720Y-32700D01*
X59437Y-33169D02*
X64251Y-33169D01*
X58500Y-32232D02*
X59437Y-33169D01*
X52408Y-32232D02*
X58500Y-32232D01*
X51940Y-32700D02*
X52408Y-32232D01*
X65190Y-32230D02*
X64720Y-32700D01*
X77030Y-32230D02*
X65190Y-32230D01*
X77500Y-32700D02*
X77030Y-32230D01*
X82200Y-28000D02*
X84500Y-28000D01*
X77500Y-32700D02*
X82200Y-28000D01*
X86302Y-28722D02*
X90280Y-32700D01*
X85222Y-28722D02*
X86302Y-28722D01*
X84500Y-28000D02*
X85222Y-28722D01*
X97205Y-24381D02*
X96733Y-24853D01*
X130381Y-24381D02*
X97205Y-24381D01*
X131500Y-25500D02*
X130381Y-24381D01*
X15689Y-29929D02*
X16300Y-30540D01*
X15689Y-28230D02*
X15689Y-29929D01*
X19153Y-24766D02*
X15689Y-28230D01*
X27766Y-24766D02*
X19153Y-24766D01*
X28500Y-25500D02*
X27766Y-24766D01*
X93300Y-27153D02*
X93222Y-27075D01*
X129847Y-27153D02*
X93300Y-27153D01*
X130500Y-26500D02*
X129847Y-27153D01*
X27729Y-28920D02*
X17300Y-28920D01*
X29188Y-30379D02*
X27729Y-28920D01*
X79518Y-30379D02*
X29188Y-30379D01*
X82398Y-27499D02*
X79518Y-30379D01*
X85001Y-27499D02*
X82398Y-27499D01*
X85500Y-27000D02*
X85001Y-27499D01*
X87141Y-27641D02*
X85500Y-26000D01*
X131359Y-27641D02*
X87141Y-27641D01*
X132500Y-26500D02*
X131359Y-27641D01*
X29003Y-29892D02*
X27614Y-28503D01*
X79638Y-29892D02*
X29003Y-29892D01*
X83030Y-26500D02*
X79638Y-29892D01*
X85000Y-26500D02*
X83030Y-26500D01*
X85500Y-26000D02*
X85000Y-26500D01*
X131167Y-24167D02*
X132500Y-25500D01*
X86333Y-24167D02*
X131167Y-24167D01*
X85500Y-25000D02*
X86333Y-24167D01*
X29500Y-25500D02*
X29500Y-24550D01*
X29609Y-24441D02*
X29500Y-24550D01*
X84941Y-24441D02*
X29609Y-24441D01*
X85500Y-25000D02*
X84941Y-24441D01*
X15475Y-30795D02*
X16300Y-31620D01*
X15475Y-28071D02*
X15475Y-30795D01*
X18996Y-24550D02*
X15475Y-28071D01*
X29500Y-24550D02*
X18996Y-24550D01*
X30732Y-26732D02*
X30500Y-26500D01*
X37018Y-26732D02*
X30732Y-26732D01*
X37500Y-26250D02*
X37018Y-26732D01*
X30500Y-25500D02*
X30500Y-26500D01*
G54D10*
G36*
X74273Y-25500D02*
X74189Y-25535D01*
X74035Y-25689D01*
X73951Y-25891D01*
X73951Y-26109D01*
X73990Y-26205D01*
X62566Y-26205D01*
X62565Y-26205D01*
X62543Y-26209D01*
X62453Y-26227D01*
X62357Y-26291D01*
X62355Y-26293D01*
X61749Y-26899D01*
X61749Y-26150D01*
X61749Y-25852D01*
X61635Y-25577D01*
X61425Y-25366D01*
X61150Y-25251D01*
X60852Y-25251D01*
X60577Y-25365D01*
X60366Y-25575D01*
X60251Y-25850D01*
X60251Y-26148D01*
X60365Y-26423D01*
X60575Y-26634D01*
X60850Y-26749D01*
X61148Y-26749D01*
X61423Y-26635D01*
X61634Y-26425D01*
X61749Y-26150D01*
X61749Y-26899D01*
X61714Y-26934D01*
X59641Y-26934D01*
X59641Y-25894D01*
X59551Y-25657D01*
X59528Y-25622D01*
X59436Y-25571D01*
X59429Y-25578D01*
X59429Y-25564D01*
X59378Y-25472D01*
X59147Y-25368D01*
X58894Y-25359D01*
X58657Y-25449D01*
X58622Y-25472D01*
X58571Y-25564D01*
X59000Y-25993D01*
X59429Y-25564D01*
X59429Y-25578D01*
X59007Y-26000D01*
X59436Y-26429D01*
X59528Y-26378D01*
X59632Y-26147D01*
X59641Y-25894D01*
X59641Y-26934D01*
X59429Y-26934D01*
X59429Y-26436D01*
X59000Y-26007D01*
X58993Y-26014D01*
X58993Y-26000D01*
X58564Y-25571D01*
X58472Y-25622D01*
X58368Y-25853D01*
X58359Y-26106D01*
X58449Y-26343D01*
X58472Y-26378D01*
X58564Y-26429D01*
X58993Y-26000D01*
X58993Y-26014D01*
X58571Y-26436D01*
X58622Y-26528D01*
X58853Y-26632D01*
X59106Y-26641D01*
X59343Y-26551D01*
X59378Y-26528D01*
X59429Y-26436D01*
X59429Y-26934D01*
X38159Y-26934D01*
X38305Y-26789D01*
X38450Y-26440D01*
X38450Y-26363D01*
X38464Y-26397D01*
X38731Y-26665D01*
X39080Y-26810D01*
X39458Y-26810D01*
X39807Y-26666D01*
X40075Y-26399D01*
X40220Y-26050D01*
X40220Y-25672D01*
X40076Y-25323D01*
X39809Y-25055D01*
X39460Y-24910D01*
X39082Y-24910D01*
X38733Y-25054D01*
X38465Y-25321D01*
X38320Y-25670D01*
X38320Y-25746D01*
X38306Y-25713D01*
X38039Y-25445D01*
X38022Y-25438D01*
X38034Y-25427D01*
X38130Y-25196D01*
X38130Y-24945D01*
X38043Y-24736D01*
X74015Y-24736D01*
X73951Y-24891D01*
X73951Y-25109D01*
X74035Y-25311D01*
X74189Y-25465D01*
X74273Y-25500D01*
X74273Y-25500D01*
G37*
G54D27*
X74273Y-25500D02*
X74189Y-25535D01*
X74035Y-25689D01*
X73951Y-25891D01*
X73951Y-26109D01*
X73990Y-26205D01*
X62566Y-26205D01*
X62565Y-26205D01*
X62543Y-26209D01*
X62453Y-26227D01*
X62357Y-26291D01*
X62355Y-26293D01*
X61749Y-26899D01*
X61749Y-26150D01*
X61749Y-25852D01*
X61635Y-25577D01*
X61425Y-25366D01*
X61150Y-25251D01*
X60852Y-25251D01*
X60577Y-25365D01*
X60366Y-25575D01*
X60251Y-25850D01*
X60251Y-26148D01*
X60365Y-26423D01*
X60575Y-26634D01*
X60850Y-26749D01*
X61148Y-26749D01*
X61423Y-26635D01*
X61634Y-26425D01*
X61749Y-26150D01*
X61749Y-26899D01*
X61714Y-26934D01*
X59641Y-26934D01*
X59641Y-25894D01*
X59551Y-25657D01*
X59528Y-25622D01*
X59436Y-25571D01*
X59429Y-25578D01*
X59429Y-25564D01*
X59378Y-25472D01*
X59147Y-25368D01*
X58894Y-25359D01*
X58657Y-25449D01*
X58622Y-25472D01*
X58571Y-25564D01*
X59000Y-25993D01*
X59429Y-25564D01*
X59429Y-25578D01*
X59007Y-26000D01*
X59436Y-26429D01*
X59528Y-26378D01*
X59632Y-26147D01*
X59641Y-25894D01*
X59641Y-26934D01*
X59429Y-26934D01*
X59429Y-26436D01*
X59000Y-26007D01*
X58993Y-26014D01*
X58993Y-26000D01*
X58564Y-25571D01*
X58472Y-25622D01*
X58368Y-25853D01*
X58359Y-26106D01*
X58449Y-26343D01*
X58472Y-26378D01*
X58564Y-26429D01*
X58993Y-26000D01*
X58993Y-26014D01*
X58571Y-26436D01*
X58622Y-26528D01*
X58853Y-26632D01*
X59106Y-26641D01*
X59343Y-26551D01*
X59378Y-26528D01*
X59429Y-26436D01*
X59429Y-26934D01*
X38159Y-26934D01*
X38305Y-26789D01*
X38450Y-26440D01*
X38450Y-26363D01*
X38464Y-26397D01*
X38731Y-26665D01*
X39080Y-26810D01*
X39458Y-26810D01*
X39807Y-26666D01*
X40075Y-26399D01*
X40220Y-26050D01*
X40220Y-25672D01*
X40076Y-25323D01*
X39809Y-25055D01*
X39460Y-24910D01*
X39082Y-24910D01*
X38733Y-25054D01*
X38465Y-25321D01*
X38320Y-25670D01*
X38320Y-25746D01*
X38306Y-25713D01*
X38039Y-25445D01*
X38022Y-25438D01*
X38034Y-25427D01*
X38130Y-25196D01*
X38130Y-24945D01*
X38043Y-24736D01*
X74015Y-24736D01*
X73951Y-24891D01*
X73951Y-25109D01*
X74035Y-25311D01*
X74189Y-25465D01*
X74273Y-25500D01*
G54D10*
G36*
X122003Y-24676D02*
X121966Y-24713D01*
X121870Y-24944D01*
X121870Y-25195D01*
X121966Y-25427D01*
X121977Y-25438D01*
X121963Y-25444D01*
X121695Y-25711D01*
X121680Y-25747D01*
X121680Y-25672D01*
X121536Y-25323D01*
X121269Y-25055D01*
X120920Y-24910D01*
X120542Y-24910D01*
X120193Y-25054D01*
X119925Y-25321D01*
X119780Y-25670D01*
X119780Y-26048D01*
X119924Y-26397D01*
X120191Y-26665D01*
X120540Y-26810D01*
X120918Y-26810D01*
X121267Y-26666D01*
X121535Y-26399D01*
X121550Y-26362D01*
X121550Y-26438D01*
X121694Y-26787D01*
X121764Y-26858D01*
X101749Y-26858D01*
X101749Y-26150D01*
X101749Y-25852D01*
X101635Y-25577D01*
X101425Y-25366D01*
X101150Y-25251D01*
X100852Y-25251D01*
X100577Y-25365D01*
X100366Y-25575D01*
X100251Y-25850D01*
X100251Y-26148D01*
X100365Y-26423D01*
X100575Y-26634D01*
X100850Y-26749D01*
X101148Y-26749D01*
X101423Y-26635D01*
X101634Y-26425D01*
X101749Y-26150D01*
X101749Y-26858D01*
X99641Y-26858D01*
X99641Y-25894D01*
X99551Y-25657D01*
X99528Y-25622D01*
X99436Y-25571D01*
X99429Y-25578D01*
X99429Y-25564D01*
X99378Y-25472D01*
X99147Y-25368D01*
X98894Y-25359D01*
X98657Y-25449D01*
X98622Y-25472D01*
X98571Y-25564D01*
X99000Y-25993D01*
X99429Y-25564D01*
X99429Y-25578D01*
X99007Y-26000D01*
X99436Y-26429D01*
X99528Y-26378D01*
X99632Y-26147D01*
X99641Y-25894D01*
X99641Y-26858D01*
X99429Y-26858D01*
X99429Y-26436D01*
X99000Y-26007D01*
X98993Y-26014D01*
X98993Y-26000D01*
X98564Y-25571D01*
X98472Y-25622D01*
X98368Y-25853D01*
X98359Y-26106D01*
X98449Y-26343D01*
X98472Y-26378D01*
X98564Y-26429D01*
X98993Y-26000D01*
X98993Y-26014D01*
X98571Y-26436D01*
X98622Y-26528D01*
X98853Y-26632D01*
X99106Y-26641D01*
X99343Y-26551D01*
X99378Y-26528D01*
X99429Y-26436D01*
X99429Y-26858D01*
X93592Y-26858D01*
X93583Y-26835D01*
X93463Y-26715D01*
X93307Y-26650D01*
X93138Y-26650D01*
X92982Y-26714D01*
X92862Y-26834D01*
X92797Y-26990D01*
X92797Y-27132D01*
X92156Y-27132D01*
X90316Y-25291D01*
X90220Y-25227D01*
X90107Y-25204D01*
X90102Y-25205D01*
X86009Y-25205D01*
X86049Y-25109D01*
X86049Y-24891D01*
X86042Y-24875D01*
X86456Y-24462D01*
X96566Y-24462D01*
X96493Y-24492D01*
X96373Y-24612D01*
X96308Y-24768D01*
X96308Y-24937D01*
X96372Y-25093D01*
X96492Y-25213D01*
X96648Y-25278D01*
X96817Y-25278D01*
X96973Y-25214D01*
X97093Y-25094D01*
X97158Y-24938D01*
X97158Y-24845D01*
X97327Y-24676D01*
X122003Y-24676D01*
X122003Y-24676D01*
G37*
G54D27*
X122003Y-24676D02*
X121966Y-24713D01*
X121870Y-24944D01*
X121870Y-25195D01*
X121966Y-25427D01*
X121977Y-25438D01*
X121963Y-25444D01*
X121695Y-25711D01*
X121680Y-25747D01*
X121680Y-25672D01*
X121536Y-25323D01*
X121269Y-25055D01*
X120920Y-24910D01*
X120542Y-24910D01*
X120193Y-25054D01*
X119925Y-25321D01*
X119780Y-25670D01*
X119780Y-26048D01*
X119924Y-26397D01*
X120191Y-26665D01*
X120540Y-26810D01*
X120918Y-26810D01*
X121267Y-26666D01*
X121535Y-26399D01*
X121550Y-26362D01*
X121550Y-26438D01*
X121694Y-26787D01*
X121764Y-26858D01*
X101749Y-26858D01*
X101749Y-26150D01*
X101749Y-25852D01*
X101635Y-25577D01*
X101425Y-25366D01*
X101150Y-25251D01*
X100852Y-25251D01*
X100577Y-25365D01*
X100366Y-25575D01*
X100251Y-25850D01*
X100251Y-26148D01*
X100365Y-26423D01*
X100575Y-26634D01*
X100850Y-26749D01*
X101148Y-26749D01*
X101423Y-26635D01*
X101634Y-26425D01*
X101749Y-26150D01*
X101749Y-26858D01*
X99641Y-26858D01*
X99641Y-25894D01*
X99551Y-25657D01*
X99528Y-25622D01*
X99436Y-25571D01*
X99429Y-25578D01*
X99429Y-25564D01*
X99378Y-25472D01*
X99147Y-25368D01*
X98894Y-25359D01*
X98657Y-25449D01*
X98622Y-25472D01*
X98571Y-25564D01*
X99000Y-25993D01*
X99429Y-25564D01*
X99429Y-25578D01*
X99007Y-26000D01*
X99436Y-26429D01*
X99528Y-26378D01*
X99632Y-26147D01*
X99641Y-25894D01*
X99641Y-26858D01*
X99429Y-26858D01*
X99429Y-26436D01*
X99000Y-26007D01*
X98993Y-26014D01*
X98993Y-26000D01*
X98564Y-25571D01*
X98472Y-25622D01*
X98368Y-25853D01*
X98359Y-26106D01*
X98449Y-26343D01*
X98472Y-26378D01*
X98564Y-26429D01*
X98993Y-26000D01*
X98993Y-26014D01*
X98571Y-26436D01*
X98622Y-26528D01*
X98853Y-26632D01*
X99106Y-26641D01*
X99343Y-26551D01*
X99378Y-26528D01*
X99429Y-26436D01*
X99429Y-26858D01*
X93592Y-26858D01*
X93583Y-26835D01*
X93463Y-26715D01*
X93307Y-26650D01*
X93138Y-26650D01*
X92982Y-26714D01*
X92862Y-26834D01*
X92797Y-26990D01*
X92797Y-27132D01*
X92156Y-27132D01*
X90316Y-25291D01*
X90220Y-25227D01*
X90107Y-25204D01*
X90102Y-25205D01*
X86009Y-25205D01*
X86049Y-25109D01*
X86049Y-24891D01*
X86042Y-24875D01*
X86456Y-24462D01*
X96566Y-24462D01*
X96493Y-24492D01*
X96373Y-24612D01*
X96308Y-24768D01*
X96308Y-24937D01*
X96372Y-25093D01*
X96492Y-25213D01*
X96648Y-25278D01*
X96817Y-25278D01*
X96973Y-25214D01*
X97093Y-25094D01*
X97158Y-24938D01*
X97158Y-24845D01*
X97327Y-24676D01*
X122003Y-24676D01*
G54D10*
G36*
X147175Y-35925D02*
X143972Y-35925D01*
X144259Y-35639D01*
X144449Y-35180D01*
X144450Y-34683D01*
X144260Y-34223D01*
X144249Y-34211D01*
X144249Y-31729D01*
X144249Y-31511D01*
X144165Y-31309D01*
X144011Y-31155D01*
X143830Y-31080D01*
X144011Y-31005D01*
X144165Y-30851D01*
X144249Y-30649D01*
X144249Y-30431D01*
X144165Y-30229D01*
X144011Y-30075D01*
X143830Y-30000D01*
X144011Y-29925D01*
X144165Y-29771D01*
X144249Y-29569D01*
X144249Y-29351D01*
X144165Y-29149D01*
X144011Y-28995D01*
X143830Y-28920D01*
X144011Y-28845D01*
X144165Y-28691D01*
X144249Y-28489D01*
X144249Y-28271D01*
X144165Y-28069D01*
X144011Y-27915D01*
X143809Y-27831D01*
X143591Y-27831D01*
X143389Y-27915D01*
X143235Y-28069D01*
X143151Y-28271D01*
X143151Y-28489D01*
X143235Y-28691D01*
X143389Y-28845D01*
X143569Y-28920D01*
X143389Y-28995D01*
X143235Y-29149D01*
X143151Y-29351D01*
X143151Y-29569D01*
X143235Y-29771D01*
X143389Y-29925D01*
X143569Y-30000D01*
X143389Y-30075D01*
X143235Y-30229D01*
X143151Y-30431D01*
X143151Y-30649D01*
X143235Y-30851D01*
X143389Y-31005D01*
X143569Y-31080D01*
X143389Y-31155D01*
X143235Y-31309D01*
X143151Y-31511D01*
X143151Y-31729D01*
X143235Y-31931D01*
X143389Y-32085D01*
X143591Y-32169D01*
X143809Y-32169D01*
X144011Y-32085D01*
X144165Y-31931D01*
X144249Y-31729D01*
X144249Y-34211D01*
X143909Y-33871D01*
X143450Y-33681D01*
X143249Y-33680D01*
X143249Y-32269D01*
X143249Y-32051D01*
X143165Y-31849D01*
X143011Y-31695D01*
X142830Y-31620D01*
X143011Y-31545D01*
X143165Y-31391D01*
X143249Y-31189D01*
X143249Y-30971D01*
X143165Y-30769D01*
X143011Y-30615D01*
X142830Y-30540D01*
X143011Y-30465D01*
X143165Y-30311D01*
X143249Y-30109D01*
X143249Y-29891D01*
X143165Y-29689D01*
X143011Y-29535D01*
X142830Y-29460D01*
X143011Y-29385D01*
X143165Y-29231D01*
X143249Y-29029D01*
X143249Y-28811D01*
X143165Y-28609D01*
X143011Y-28455D01*
X142830Y-28380D01*
X143011Y-28305D01*
X143165Y-28151D01*
X143249Y-27949D01*
X143249Y-27731D01*
X143165Y-27529D01*
X143011Y-27375D01*
X142809Y-27291D01*
X142591Y-27291D01*
X142389Y-27375D01*
X142235Y-27529D01*
X142151Y-27731D01*
X142151Y-27949D01*
X142235Y-28151D01*
X142389Y-28305D01*
X142569Y-28380D01*
X142389Y-28455D01*
X142235Y-28609D01*
X142151Y-28811D01*
X142151Y-29029D01*
X142235Y-29231D01*
X142389Y-29385D01*
X142569Y-29460D01*
X142389Y-29535D01*
X142235Y-29689D01*
X142151Y-29891D01*
X142151Y-30109D01*
X142235Y-30311D01*
X142389Y-30465D01*
X142569Y-30540D01*
X142389Y-30615D01*
X142235Y-30769D01*
X142151Y-30971D01*
X142151Y-31189D01*
X142235Y-31391D01*
X142389Y-31545D01*
X142569Y-31620D01*
X142389Y-31695D01*
X142235Y-31849D01*
X142151Y-32051D01*
X142151Y-32269D01*
X142235Y-32471D01*
X142389Y-32625D01*
X142591Y-32709D01*
X142809Y-32709D01*
X143011Y-32625D01*
X143165Y-32471D01*
X143249Y-32269D01*
X143249Y-33680D01*
X142953Y-33680D01*
X142493Y-33870D01*
X142141Y-34221D01*
X141951Y-34680D01*
X141950Y-35177D01*
X142140Y-35637D01*
X142427Y-35925D01*
X136850Y-35925D01*
X136850Y-30778D01*
X136569Y-30098D01*
X136049Y-29577D01*
X135370Y-29295D01*
X134634Y-29294D01*
X133954Y-29575D01*
X133433Y-30095D01*
X133151Y-30774D01*
X133150Y-31510D01*
X133431Y-32190D01*
X133951Y-32711D01*
X134630Y-32993D01*
X135366Y-32994D01*
X136046Y-32713D01*
X136567Y-32193D01*
X136849Y-31514D01*
X136850Y-30778D01*
X136850Y-35925D01*
X122389Y-35925D01*
X122389Y-32809D01*
X122389Y-32591D01*
X122305Y-32389D01*
X122151Y-32235D01*
X121949Y-32151D01*
X121731Y-32151D01*
X121529Y-32235D01*
X121375Y-32389D01*
X121291Y-32591D01*
X121291Y-32809D01*
X121375Y-33011D01*
X121529Y-33165D01*
X121731Y-33249D01*
X121949Y-33249D01*
X122151Y-33165D01*
X122305Y-33011D01*
X122389Y-32809D01*
X122389Y-35925D01*
X121284Y-35925D01*
X121284Y-32625D01*
X121222Y-32461D01*
X121206Y-32440D01*
X121135Y-32412D01*
X121128Y-32419D01*
X121128Y-32405D01*
X121100Y-32334D01*
X120940Y-32262D01*
X120765Y-32256D01*
X120601Y-32318D01*
X120580Y-32334D01*
X120552Y-32405D01*
X120840Y-32693D01*
X121128Y-32405D01*
X121128Y-32419D01*
X120847Y-32700D01*
X121135Y-32988D01*
X121206Y-32960D01*
X121278Y-32800D01*
X121284Y-32625D01*
X121284Y-35925D01*
X121128Y-35925D01*
X121128Y-32995D01*
X120840Y-32707D01*
X120833Y-32714D01*
X120833Y-32700D01*
X120545Y-32412D01*
X120474Y-32440D01*
X120402Y-32600D01*
X120396Y-32775D01*
X120458Y-32939D01*
X120474Y-32960D01*
X120545Y-32988D01*
X120833Y-32700D01*
X120833Y-32714D01*
X120552Y-32995D01*
X120580Y-33066D01*
X120740Y-33138D01*
X120915Y-33144D01*
X121079Y-33082D01*
X121100Y-33066D01*
X121128Y-32995D01*
X121128Y-35925D01*
X120389Y-35925D01*
X120389Y-32809D01*
X120389Y-32591D01*
X120305Y-32389D01*
X120151Y-32235D01*
X119949Y-32151D01*
X119731Y-32151D01*
X119529Y-32235D01*
X119375Y-32389D01*
X119340Y-32473D01*
X119305Y-32389D01*
X119151Y-32235D01*
X118949Y-32151D01*
X118731Y-32151D01*
X118529Y-32235D01*
X118375Y-32389D01*
X118340Y-32473D01*
X118305Y-32389D01*
X118151Y-32235D01*
X117949Y-32151D01*
X117731Y-32151D01*
X117529Y-32235D01*
X117375Y-32389D01*
X117291Y-32591D01*
X117291Y-32809D01*
X117375Y-33011D01*
X117529Y-33165D01*
X117731Y-33249D01*
X117949Y-33249D01*
X118151Y-33165D01*
X118305Y-33011D01*
X118340Y-32926D01*
X118375Y-33011D01*
X118529Y-33165D01*
X118731Y-33249D01*
X118949Y-33249D01*
X119151Y-33165D01*
X119305Y-33011D01*
X119340Y-32926D01*
X119375Y-33011D01*
X119529Y-33165D01*
X119731Y-33249D01*
X119949Y-33249D01*
X120151Y-33165D01*
X120305Y-33011D01*
X120389Y-32809D01*
X120389Y-35925D01*
X117284Y-35925D01*
X117284Y-32625D01*
X117222Y-32461D01*
X117206Y-32440D01*
X117135Y-32412D01*
X117128Y-32419D01*
X117128Y-32405D01*
X117100Y-32334D01*
X116940Y-32262D01*
X116765Y-32256D01*
X116601Y-32318D01*
X116580Y-32334D01*
X116552Y-32405D01*
X116840Y-32693D01*
X117128Y-32405D01*
X117128Y-32419D01*
X116847Y-32700D01*
X117135Y-32988D01*
X117206Y-32960D01*
X117278Y-32800D01*
X117284Y-32625D01*
X117284Y-35925D01*
X117128Y-35925D01*
X117128Y-32995D01*
X116840Y-32707D01*
X116833Y-32714D01*
X116833Y-32700D01*
X116545Y-32412D01*
X116474Y-32440D01*
X116402Y-32600D01*
X116396Y-32775D01*
X116458Y-32939D01*
X116474Y-32960D01*
X116545Y-32988D01*
X116833Y-32700D01*
X116833Y-32714D01*
X116552Y-32995D01*
X116580Y-33066D01*
X116740Y-33138D01*
X116915Y-33144D01*
X117079Y-33082D01*
X117100Y-33066D01*
X117128Y-32995D01*
X117128Y-35925D01*
X108348Y-35925D01*
X108348Y-32995D01*
X108060Y-32707D01*
X107772Y-32995D01*
X107800Y-33066D01*
X107960Y-33138D01*
X108135Y-33144D01*
X108299Y-33082D01*
X108320Y-33066D01*
X108348Y-32995D01*
X108348Y-35925D01*
X95568Y-35925D01*
X95568Y-32995D01*
X95280Y-32707D01*
X94992Y-32995D01*
X95020Y-33066D01*
X95180Y-33138D01*
X95355Y-33144D01*
X95519Y-33082D01*
X95540Y-33066D01*
X95568Y-32995D01*
X95568Y-35925D01*
X91568Y-35925D01*
X91568Y-32995D01*
X91280Y-32707D01*
X90992Y-32995D01*
X91020Y-33066D01*
X91180Y-33138D01*
X91355Y-33144D01*
X91519Y-33082D01*
X91540Y-33066D01*
X91568Y-32995D01*
X91568Y-35925D01*
X84049Y-35925D01*
X84049Y-32809D01*
X84049Y-32591D01*
X83965Y-32389D01*
X83811Y-32235D01*
X83609Y-32151D01*
X83391Y-32151D01*
X83189Y-32235D01*
X83035Y-32389D01*
X82951Y-32591D01*
X82951Y-32809D01*
X83035Y-33011D01*
X83189Y-33165D01*
X83391Y-33249D01*
X83609Y-33249D01*
X83811Y-33165D01*
X83965Y-33011D01*
X84049Y-32809D01*
X84049Y-35925D01*
X82944Y-35925D01*
X82944Y-32625D01*
X82882Y-32461D01*
X82866Y-32440D01*
X82795Y-32412D01*
X82788Y-32419D01*
X82788Y-32405D01*
X82760Y-32334D01*
X82600Y-32262D01*
X82425Y-32256D01*
X82261Y-32318D01*
X82240Y-32334D01*
X82212Y-32405D01*
X82500Y-32693D01*
X82788Y-32405D01*
X82788Y-32419D01*
X82507Y-32700D01*
X82795Y-32988D01*
X82866Y-32960D01*
X82938Y-32800D01*
X82944Y-32625D01*
X82944Y-35925D01*
X82788Y-35925D01*
X82788Y-32995D01*
X82500Y-32707D01*
X82493Y-32714D01*
X82493Y-32700D01*
X82205Y-32412D01*
X82134Y-32440D01*
X82062Y-32600D01*
X82056Y-32775D01*
X82118Y-32939D01*
X82134Y-32960D01*
X82205Y-32988D01*
X82493Y-32700D01*
X82493Y-32714D01*
X82212Y-32995D01*
X82240Y-33066D01*
X82400Y-33138D01*
X82575Y-33144D01*
X82739Y-33082D01*
X82760Y-33066D01*
X82788Y-32995D01*
X82788Y-35925D01*
X82049Y-35925D01*
X82049Y-32809D01*
X82049Y-32591D01*
X81965Y-32389D01*
X81811Y-32235D01*
X81609Y-32151D01*
X81391Y-32151D01*
X81189Y-32235D01*
X81035Y-32389D01*
X81000Y-32473D01*
X80965Y-32389D01*
X80811Y-32235D01*
X80609Y-32151D01*
X80391Y-32151D01*
X80189Y-32235D01*
X80035Y-32389D01*
X80000Y-32473D01*
X79965Y-32389D01*
X79811Y-32235D01*
X79609Y-32151D01*
X79391Y-32151D01*
X79189Y-32235D01*
X79035Y-32389D01*
X78951Y-32591D01*
X78951Y-32809D01*
X79035Y-33011D01*
X79189Y-33165D01*
X79391Y-33249D01*
X79609Y-33249D01*
X79811Y-33165D01*
X79965Y-33011D01*
X80000Y-32926D01*
X80035Y-33011D01*
X80189Y-33165D01*
X80391Y-33249D01*
X80609Y-33249D01*
X80811Y-33165D01*
X80965Y-33011D01*
X81000Y-32926D01*
X81035Y-33011D01*
X81189Y-33165D01*
X81391Y-33249D01*
X81609Y-33249D01*
X81811Y-33165D01*
X81965Y-33011D01*
X82049Y-32809D01*
X82049Y-35925D01*
X78944Y-35925D01*
X78944Y-32625D01*
X78882Y-32461D01*
X78866Y-32440D01*
X78795Y-32412D01*
X78507Y-32700D01*
X78795Y-32988D01*
X78866Y-32960D01*
X78938Y-32800D01*
X78944Y-32625D01*
X78944Y-35925D01*
X78788Y-35925D01*
X78788Y-32995D01*
X78500Y-32707D01*
X78212Y-32995D01*
X78240Y-33066D01*
X78400Y-33138D01*
X78575Y-33144D01*
X78739Y-33082D01*
X78760Y-33066D01*
X78788Y-32995D01*
X78788Y-35925D01*
X70008Y-35925D01*
X70008Y-32995D01*
X69720Y-32707D01*
X69432Y-32995D01*
X69460Y-33066D01*
X69620Y-33138D01*
X69795Y-33144D01*
X69959Y-33082D01*
X69980Y-33066D01*
X70008Y-32995D01*
X70008Y-35925D01*
X66008Y-35925D01*
X66008Y-32995D01*
X65720Y-32707D01*
X65432Y-32995D01*
X65460Y-33066D01*
X65620Y-33138D01*
X65795Y-33144D01*
X65959Y-33082D01*
X65980Y-33066D01*
X66008Y-32995D01*
X66008Y-35925D01*
X57228Y-35925D01*
X57228Y-32995D01*
X56940Y-32707D01*
X56652Y-32995D01*
X56680Y-33066D01*
X56840Y-33138D01*
X57015Y-33144D01*
X57179Y-33082D01*
X57200Y-33066D01*
X57228Y-32995D01*
X57228Y-35925D01*
X53228Y-35925D01*
X53228Y-32995D01*
X52940Y-32707D01*
X52652Y-32995D01*
X52680Y-33066D01*
X52840Y-33138D01*
X53015Y-33144D01*
X53179Y-33082D01*
X53200Y-33066D01*
X53228Y-32995D01*
X53228Y-35925D01*
X44604Y-35925D01*
X44448Y-35925D01*
X44448Y-32995D01*
X44160Y-32707D01*
X44153Y-32714D01*
X43872Y-32995D01*
X43900Y-33066D01*
X44060Y-33138D01*
X44235Y-33144D01*
X44399Y-33082D01*
X44420Y-33066D01*
X44448Y-32995D01*
X44448Y-35925D01*
X40604Y-35925D01*
X40448Y-35925D01*
X40448Y-32995D01*
X40160Y-32707D01*
X39872Y-32995D01*
X39900Y-33066D01*
X40060Y-33138D01*
X40235Y-33144D01*
X40399Y-33082D01*
X40420Y-33066D01*
X40448Y-32995D01*
X40448Y-35925D01*
X26850Y-35925D01*
X26850Y-30778D01*
X26569Y-30098D01*
X26049Y-29577D01*
X25370Y-29295D01*
X24634Y-29294D01*
X23954Y-29575D01*
X23433Y-30095D01*
X23151Y-30774D01*
X23150Y-31510D01*
X23431Y-32190D01*
X23951Y-32711D01*
X24630Y-32993D01*
X25366Y-32994D01*
X26046Y-32713D01*
X26567Y-32193D01*
X26849Y-31514D01*
X26850Y-30778D01*
X26850Y-35925D01*
X21145Y-35925D01*
X21218Y-35853D01*
X21337Y-35566D01*
X21337Y-35255D01*
X21337Y-31566D01*
X21337Y-31255D01*
X21218Y-30968D01*
X20998Y-30747D01*
X20711Y-30628D01*
X20400Y-30628D01*
X20370Y-30628D01*
X20083Y-30747D01*
X19862Y-30967D01*
X19743Y-31254D01*
X19743Y-31565D01*
X19862Y-31852D01*
X20082Y-32073D01*
X20369Y-32192D01*
X20680Y-32192D01*
X20710Y-32192D01*
X20997Y-32073D01*
X21218Y-31853D01*
X21337Y-31566D01*
X21337Y-35255D01*
X21227Y-34989D01*
X21227Y-33524D01*
X21227Y-33296D01*
X21219Y-33252D01*
X21107Y-33004D01*
X20909Y-32818D01*
X20654Y-32722D01*
X20545Y-32750D01*
X20545Y-33405D01*
X21199Y-33405D01*
X21227Y-33296D01*
X21227Y-33524D01*
X21199Y-33415D01*
X20545Y-33415D01*
X20545Y-34070D01*
X20654Y-34098D01*
X20909Y-34002D01*
X21107Y-33816D01*
X21219Y-33568D01*
X21227Y-33524D01*
X21227Y-34989D01*
X21218Y-34968D01*
X20998Y-34747D01*
X20711Y-34628D01*
X20535Y-34628D01*
X20535Y-34070D01*
X20535Y-33415D01*
X20535Y-33405D01*
X20535Y-32750D01*
X20426Y-32722D01*
X20171Y-32818D01*
X19973Y-33004D01*
X19861Y-33252D01*
X19853Y-33296D01*
X19881Y-33405D01*
X20535Y-33405D01*
X20535Y-33415D01*
X19881Y-33415D01*
X19853Y-33524D01*
X19861Y-33568D01*
X19973Y-33816D01*
X20171Y-34002D01*
X20426Y-34098D01*
X20535Y-34070D01*
X20535Y-34628D01*
X20400Y-34628D01*
X20370Y-34628D01*
X20083Y-34747D01*
X19862Y-34967D01*
X19743Y-35254D01*
X19743Y-35565D01*
X19862Y-35852D01*
X19934Y-35925D01*
X17572Y-35925D01*
X17859Y-35639D01*
X18049Y-35180D01*
X18050Y-34683D01*
X17860Y-34223D01*
X17509Y-33871D01*
X17050Y-33681D01*
X16553Y-33680D01*
X16093Y-33870D01*
X15741Y-34221D01*
X15551Y-34680D01*
X15550Y-35177D01*
X15740Y-35637D01*
X16027Y-35925D01*
X12825Y-35925D01*
X12825Y-24075D01*
X16027Y-24075D01*
X15741Y-24361D01*
X15551Y-24820D01*
X15550Y-25317D01*
X15740Y-25777D01*
X16091Y-26129D01*
X16550Y-26319D01*
X16808Y-26319D01*
X15266Y-27862D01*
X15202Y-27958D01*
X15179Y-28071D01*
X15180Y-28075D01*
X15180Y-30790D01*
X15179Y-30795D01*
X15202Y-30908D01*
X15266Y-31004D01*
X15757Y-31495D01*
X15751Y-31511D01*
X15751Y-31729D01*
X15835Y-31931D01*
X15989Y-32085D01*
X16191Y-32169D01*
X16409Y-32169D01*
X16611Y-32085D01*
X16765Y-31931D01*
X16849Y-31729D01*
X16849Y-31511D01*
X16765Y-31309D01*
X16611Y-31155D01*
X16430Y-31080D01*
X16611Y-31005D01*
X16765Y-30851D01*
X16849Y-30649D01*
X16849Y-30431D01*
X16765Y-30229D01*
X16611Y-30075D01*
X16430Y-30000D01*
X16611Y-29925D01*
X16765Y-29771D01*
X16849Y-29569D01*
X16849Y-29351D01*
X16842Y-29334D01*
X16890Y-29286D01*
X16989Y-29385D01*
X17169Y-29460D01*
X16989Y-29535D01*
X16835Y-29689D01*
X16751Y-29891D01*
X16751Y-30109D01*
X16835Y-30311D01*
X16989Y-30465D01*
X17169Y-30540D01*
X16989Y-30615D01*
X16835Y-30769D01*
X16751Y-30971D01*
X16751Y-31189D01*
X16835Y-31391D01*
X16989Y-31545D01*
X17169Y-31620D01*
X16989Y-31695D01*
X16835Y-31849D01*
X16751Y-32051D01*
X16751Y-32269D01*
X16835Y-32471D01*
X16989Y-32625D01*
X17191Y-32709D01*
X17409Y-32709D01*
X17611Y-32625D01*
X17765Y-32471D01*
X17849Y-32269D01*
X17849Y-32051D01*
X17765Y-31849D01*
X17611Y-31695D01*
X17430Y-31620D01*
X17611Y-31545D01*
X17765Y-31391D01*
X17849Y-31189D01*
X17849Y-30971D01*
X17765Y-30769D01*
X17611Y-30615D01*
X17430Y-30540D01*
X17611Y-30465D01*
X17765Y-30311D01*
X17849Y-30109D01*
X17849Y-29891D01*
X17765Y-29689D01*
X17611Y-29535D01*
X17430Y-29460D01*
X17611Y-29385D01*
X17765Y-29231D01*
X17771Y-29215D01*
X27606Y-29215D01*
X28977Y-30585D01*
X28979Y-30588D01*
X29075Y-30652D01*
X29188Y-30674D01*
X79108Y-30674D01*
X77624Y-32157D01*
X77609Y-32151D01*
X77391Y-32151D01*
X77375Y-32157D01*
X77239Y-32021D01*
X77143Y-31957D01*
X77030Y-31934D01*
X77025Y-31935D01*
X65190Y-31935D01*
X65077Y-31957D01*
X64981Y-32021D01*
X64979Y-32023D01*
X64845Y-32157D01*
X64829Y-32151D01*
X64611Y-32151D01*
X64409Y-32235D01*
X64269Y-32375D01*
X64269Y-32351D01*
X64231Y-32259D01*
X64161Y-32189D01*
X64070Y-32151D01*
X63971Y-32151D01*
X63371Y-32151D01*
X63279Y-32189D01*
X63218Y-32249D01*
X62757Y-31787D01*
X62661Y-31723D01*
X62548Y-31700D01*
X62543Y-31701D01*
X51878Y-31701D01*
X51764Y-31723D01*
X51726Y-31749D01*
X51669Y-31787D01*
X51667Y-31789D01*
X51300Y-32155D01*
X51290Y-32151D01*
X51191Y-32151D01*
X51042Y-32151D01*
X50314Y-31422D01*
X50218Y-31358D01*
X50105Y-31335D01*
X50100Y-31336D01*
X39229Y-31336D01*
X39228Y-31336D01*
X39206Y-31340D01*
X39116Y-31358D01*
X39020Y-31422D01*
X39018Y-31424D01*
X38419Y-32023D01*
X38355Y-32119D01*
X38348Y-32151D01*
X37811Y-32151D01*
X37719Y-32189D01*
X37649Y-32259D01*
X37611Y-32350D01*
X37611Y-32449D01*
X37611Y-33049D01*
X37649Y-33141D01*
X37719Y-33211D01*
X37810Y-33249D01*
X37909Y-33249D01*
X38509Y-33249D01*
X38601Y-33211D01*
X38671Y-33141D01*
X38709Y-33050D01*
X38709Y-33025D01*
X38849Y-33165D01*
X39051Y-33249D01*
X39269Y-33249D01*
X39471Y-33165D01*
X39625Y-33011D01*
X39709Y-32809D01*
X39709Y-32591D01*
X39702Y-32575D01*
X39758Y-32518D01*
X39722Y-32600D01*
X39716Y-32775D01*
X39778Y-32939D01*
X39794Y-32960D01*
X39865Y-32988D01*
X40118Y-32735D01*
X40153Y-32700D01*
X40160Y-32693D01*
X40167Y-32700D01*
X40202Y-32735D01*
X40455Y-32988D01*
X40526Y-32960D01*
X40598Y-32800D01*
X40604Y-32625D01*
X40542Y-32461D01*
X40526Y-32440D01*
X40505Y-32432D01*
X40522Y-32416D01*
X40499Y-32393D01*
X40693Y-32393D01*
X40611Y-32591D01*
X40611Y-32809D01*
X40695Y-33011D01*
X40849Y-33165D01*
X41051Y-33249D01*
X41269Y-33249D01*
X41471Y-33165D01*
X41625Y-33011D01*
X41660Y-32926D01*
X41695Y-33011D01*
X41849Y-33165D01*
X42051Y-33249D01*
X42269Y-33249D01*
X42471Y-33165D01*
X42625Y-33011D01*
X42660Y-32926D01*
X42695Y-33011D01*
X42849Y-33165D01*
X43051Y-33249D01*
X43269Y-33249D01*
X43471Y-33165D01*
X43625Y-33011D01*
X43709Y-32809D01*
X43709Y-32591D01*
X43626Y-32393D01*
X43821Y-32393D01*
X43798Y-32416D01*
X43814Y-32432D01*
X43794Y-32440D01*
X43722Y-32600D01*
X43716Y-32775D01*
X43778Y-32939D01*
X43794Y-32960D01*
X43865Y-32988D01*
X44118Y-32735D01*
X44153Y-32700D01*
X44160Y-32693D01*
X44167Y-32700D01*
X44202Y-32735D01*
X44455Y-32988D01*
X44526Y-32960D01*
X44598Y-32800D01*
X44604Y-32625D01*
X44542Y-32461D01*
X44526Y-32440D01*
X44505Y-32432D01*
X44522Y-32416D01*
X44499Y-32393D01*
X44693Y-32393D01*
X44611Y-32591D01*
X44611Y-32809D01*
X44695Y-33011D01*
X44849Y-33165D01*
X45051Y-33249D01*
X45269Y-33249D01*
X45471Y-33165D01*
X45625Y-33011D01*
X45709Y-32809D01*
X45709Y-32591D01*
X45626Y-32393D01*
X46058Y-32393D01*
X47041Y-33375D01*
X47043Y-33378D01*
X47100Y-33416D01*
X47138Y-33442D01*
X47139Y-33442D01*
X47252Y-33464D01*
X51466Y-33464D01*
X51471Y-33465D01*
X51471Y-33464D01*
X51584Y-33442D01*
X51680Y-33378D01*
X51815Y-33242D01*
X51831Y-33249D01*
X52049Y-33249D01*
X52251Y-33165D01*
X52405Y-33011D01*
X52489Y-32809D01*
X52489Y-32591D01*
X52482Y-32574D01*
X52530Y-32527D01*
X52534Y-32527D01*
X52502Y-32600D01*
X52496Y-32775D01*
X52558Y-32939D01*
X52574Y-32960D01*
X52645Y-32988D01*
X52898Y-32735D01*
X52933Y-32700D01*
X52940Y-32693D01*
X52947Y-32700D01*
X52982Y-32735D01*
X53235Y-32988D01*
X53306Y-32960D01*
X53378Y-32800D01*
X53384Y-32625D01*
X53346Y-32527D01*
X53417Y-32527D01*
X53391Y-32591D01*
X53391Y-32809D01*
X53475Y-33011D01*
X53629Y-33165D01*
X53831Y-33249D01*
X54049Y-33249D01*
X54251Y-33165D01*
X54405Y-33011D01*
X54440Y-32926D01*
X54475Y-33011D01*
X54629Y-33165D01*
X54831Y-33249D01*
X55049Y-33249D01*
X55251Y-33165D01*
X55405Y-33011D01*
X55440Y-32926D01*
X55475Y-33011D01*
X55629Y-33165D01*
X55831Y-33249D01*
X56049Y-33249D01*
X56251Y-33165D01*
X56405Y-33011D01*
X56489Y-32809D01*
X56489Y-32591D01*
X56462Y-32527D01*
X56534Y-32527D01*
X56502Y-32600D01*
X56496Y-32775D01*
X56558Y-32939D01*
X56574Y-32960D01*
X56645Y-32988D01*
X56898Y-32735D01*
X56933Y-32700D01*
X56940Y-32693D01*
X56947Y-32700D01*
X56982Y-32735D01*
X57235Y-32988D01*
X57306Y-32960D01*
X57378Y-32800D01*
X57384Y-32625D01*
X57346Y-32527D01*
X57417Y-32527D01*
X57391Y-32591D01*
X57391Y-32809D01*
X57475Y-33011D01*
X57629Y-33165D01*
X57831Y-33249D01*
X58049Y-33249D01*
X58251Y-33165D01*
X58405Y-33011D01*
X58489Y-32809D01*
X58489Y-32639D01*
X59228Y-33378D01*
X59324Y-33442D01*
X59437Y-33464D01*
X64246Y-33464D01*
X64251Y-33465D01*
X64251Y-33464D01*
X64364Y-33442D01*
X64460Y-33378D01*
X64595Y-33242D01*
X64611Y-33249D01*
X64829Y-33249D01*
X65031Y-33165D01*
X65185Y-33011D01*
X65269Y-32809D01*
X65269Y-32591D01*
X65262Y-32574D01*
X65312Y-32525D01*
X65315Y-32525D01*
X65282Y-32600D01*
X65276Y-32775D01*
X65338Y-32939D01*
X65354Y-32960D01*
X65425Y-32988D01*
X65678Y-32735D01*
X65713Y-32700D01*
X65720Y-32693D01*
X65727Y-32700D01*
X65762Y-32735D01*
X66015Y-32988D01*
X66086Y-32960D01*
X66158Y-32800D01*
X66164Y-32625D01*
X66126Y-32525D01*
X66198Y-32525D01*
X66171Y-32591D01*
X66171Y-32809D01*
X66255Y-33011D01*
X66409Y-33165D01*
X66611Y-33249D01*
X66829Y-33249D01*
X67031Y-33165D01*
X67185Y-33011D01*
X67220Y-32926D01*
X67255Y-33011D01*
X67409Y-33165D01*
X67611Y-33249D01*
X67829Y-33249D01*
X68031Y-33165D01*
X68185Y-33011D01*
X68220Y-32926D01*
X68255Y-33011D01*
X68409Y-33165D01*
X68611Y-33249D01*
X68829Y-33249D01*
X69031Y-33165D01*
X69185Y-33011D01*
X69269Y-32809D01*
X69269Y-32591D01*
X69241Y-32525D01*
X69315Y-32525D01*
X69282Y-32600D01*
X69276Y-32775D01*
X69338Y-32939D01*
X69354Y-32960D01*
X69425Y-32988D01*
X69678Y-32735D01*
X69713Y-32700D01*
X69720Y-32693D01*
X69727Y-32700D01*
X69762Y-32735D01*
X70015Y-32988D01*
X70086Y-32960D01*
X70158Y-32800D01*
X70164Y-32625D01*
X70126Y-32525D01*
X70198Y-32525D01*
X70171Y-32591D01*
X70171Y-32809D01*
X70255Y-33011D01*
X70409Y-33165D01*
X70611Y-33249D01*
X70829Y-33249D01*
X71031Y-33165D01*
X71185Y-33011D01*
X71269Y-32809D01*
X71269Y-32591D01*
X71241Y-32525D01*
X75951Y-32525D01*
X75951Y-33049D01*
X75989Y-33141D01*
X76059Y-33211D01*
X76150Y-33249D01*
X76249Y-33249D01*
X76849Y-33249D01*
X76941Y-33211D01*
X77011Y-33141D01*
X77049Y-33050D01*
X77049Y-33025D01*
X77189Y-33165D01*
X77391Y-33249D01*
X77609Y-33249D01*
X77811Y-33165D01*
X77965Y-33011D01*
X78049Y-32809D01*
X78049Y-32591D01*
X78042Y-32575D01*
X78098Y-32519D01*
X78062Y-32600D01*
X78056Y-32775D01*
X78118Y-32939D01*
X78134Y-32960D01*
X78205Y-32988D01*
X78458Y-32735D01*
X78493Y-32700D01*
X78500Y-32693D01*
X78535Y-32658D01*
X78788Y-32405D01*
X78760Y-32334D01*
X78600Y-32262D01*
X78425Y-32256D01*
X78323Y-32294D01*
X82322Y-28295D01*
X84028Y-28295D01*
X84035Y-28311D01*
X84189Y-28465D01*
X84391Y-28549D01*
X84609Y-28549D01*
X84624Y-28542D01*
X85013Y-28931D01*
X85109Y-28995D01*
X85222Y-29018D01*
X85222Y-29017D01*
X85226Y-29017D01*
X86179Y-29017D01*
X89313Y-32151D01*
X88931Y-32151D01*
X88839Y-32189D01*
X88769Y-32259D01*
X88731Y-32350D01*
X88731Y-32449D01*
X88731Y-33049D01*
X88769Y-33141D01*
X88839Y-33211D01*
X88930Y-33249D01*
X89029Y-33249D01*
X89629Y-33249D01*
X89721Y-33211D01*
X89791Y-33141D01*
X89829Y-33050D01*
X89829Y-33025D01*
X89969Y-33165D01*
X90171Y-33249D01*
X90389Y-33249D01*
X90591Y-33165D01*
X90745Y-33011D01*
X90829Y-32809D01*
X90829Y-32591D01*
X90822Y-32574D01*
X90871Y-32526D01*
X90875Y-32526D01*
X90842Y-32600D01*
X90836Y-32775D01*
X90898Y-32939D01*
X90914Y-32960D01*
X90985Y-32988D01*
X91238Y-32735D01*
X91273Y-32700D01*
X91280Y-32693D01*
X91287Y-32700D01*
X91322Y-32735D01*
X91575Y-32988D01*
X91646Y-32960D01*
X91718Y-32800D01*
X91724Y-32625D01*
X91686Y-32526D01*
X91758Y-32526D01*
X91731Y-32591D01*
X91731Y-32809D01*
X91815Y-33011D01*
X91969Y-33165D01*
X92171Y-33249D01*
X92389Y-33249D01*
X92591Y-33165D01*
X92745Y-33011D01*
X92780Y-32926D01*
X92815Y-33011D01*
X92969Y-33165D01*
X93171Y-33249D01*
X93389Y-33249D01*
X93591Y-33165D01*
X93745Y-33011D01*
X93780Y-32926D01*
X93815Y-33011D01*
X93969Y-33165D01*
X94171Y-33249D01*
X94389Y-33249D01*
X94591Y-33165D01*
X94745Y-33011D01*
X94829Y-32809D01*
X94829Y-32591D01*
X94801Y-32526D01*
X94875Y-32526D01*
X94842Y-32600D01*
X94836Y-32775D01*
X94898Y-32939D01*
X94914Y-32960D01*
X94985Y-32988D01*
X95238Y-32735D01*
X95273Y-32700D01*
X95280Y-32693D01*
X95287Y-32700D01*
X95322Y-32735D01*
X95575Y-32988D01*
X95646Y-32960D01*
X95718Y-32800D01*
X95724Y-32625D01*
X95686Y-32526D01*
X95758Y-32526D01*
X95731Y-32591D01*
X95731Y-32809D01*
X95815Y-33011D01*
X95969Y-33165D01*
X96171Y-33249D01*
X96389Y-33249D01*
X96591Y-33165D01*
X96745Y-33011D01*
X96829Y-32809D01*
X96829Y-32591D01*
X96801Y-32526D01*
X101511Y-32526D01*
X101511Y-33049D01*
X101549Y-33141D01*
X101619Y-33211D01*
X101710Y-33249D01*
X101809Y-33249D01*
X102253Y-33249D01*
X102255Y-33256D01*
X102319Y-33352D01*
X102342Y-33374D01*
X102344Y-33377D01*
X102440Y-33441D01*
X102553Y-33463D01*
X103506Y-33463D01*
X103511Y-33464D01*
X103511Y-33463D01*
X103624Y-33441D01*
X103720Y-33377D01*
X103741Y-33354D01*
X103743Y-33353D01*
X103744Y-33353D01*
X103807Y-33258D01*
X103808Y-33257D01*
X103825Y-33167D01*
X103830Y-33145D01*
X103829Y-33144D01*
X103830Y-33144D01*
X103830Y-33079D01*
X103960Y-33138D01*
X104135Y-33144D01*
X104299Y-33082D01*
X104320Y-33066D01*
X104348Y-32995D01*
X104095Y-32742D01*
X104060Y-32707D01*
X104053Y-32700D01*
X104060Y-32693D01*
X104067Y-32700D01*
X104102Y-32735D01*
X104355Y-32988D01*
X104426Y-32960D01*
X104498Y-32800D01*
X104504Y-32625D01*
X104466Y-32527D01*
X104537Y-32527D01*
X104511Y-32591D01*
X104511Y-32809D01*
X104595Y-33011D01*
X104749Y-33165D01*
X104951Y-33249D01*
X105169Y-33249D01*
X105371Y-33165D01*
X105525Y-33011D01*
X105560Y-32926D01*
X105595Y-33011D01*
X105749Y-33165D01*
X105951Y-33249D01*
X106169Y-33249D01*
X106371Y-33165D01*
X106525Y-33011D01*
X106560Y-32926D01*
X106595Y-33011D01*
X106749Y-33165D01*
X106951Y-33249D01*
X107169Y-33249D01*
X107371Y-33165D01*
X107525Y-33011D01*
X107609Y-32809D01*
X107609Y-32591D01*
X107582Y-32527D01*
X107654Y-32527D01*
X107622Y-32600D01*
X107616Y-32775D01*
X107678Y-32939D01*
X107694Y-32960D01*
X107765Y-32988D01*
X108018Y-32735D01*
X108053Y-32700D01*
X108060Y-32693D01*
X108067Y-32700D01*
X108102Y-32735D01*
X108355Y-32988D01*
X108426Y-32960D01*
X108498Y-32800D01*
X108504Y-32625D01*
X108466Y-32527D01*
X108537Y-32527D01*
X108511Y-32591D01*
X108511Y-32809D01*
X108595Y-33011D01*
X108749Y-33165D01*
X108951Y-33249D01*
X109169Y-33249D01*
X109371Y-33165D01*
X109525Y-33011D01*
X109609Y-32809D01*
X109609Y-32591D01*
X109582Y-32527D01*
X113781Y-32527D01*
X114161Y-32906D01*
X114163Y-32909D01*
X114258Y-32972D01*
X114259Y-32973D01*
X114291Y-32979D01*
X114291Y-33049D01*
X114329Y-33141D01*
X114399Y-33211D01*
X114490Y-33249D01*
X114589Y-33249D01*
X115189Y-33249D01*
X115281Y-33211D01*
X115351Y-33141D01*
X115389Y-33050D01*
X115389Y-33025D01*
X115529Y-33165D01*
X115731Y-33249D01*
X115949Y-33249D01*
X116151Y-33165D01*
X116305Y-33011D01*
X116389Y-32809D01*
X116389Y-32591D01*
X116305Y-32389D01*
X116151Y-32235D01*
X115949Y-32151D01*
X115731Y-32151D01*
X115715Y-32157D01*
X115349Y-31791D01*
X115253Y-31727D01*
X115140Y-31704D01*
X115135Y-31705D01*
X103760Y-31705D01*
X103759Y-31705D01*
X103737Y-31709D01*
X103647Y-31727D01*
X103551Y-31791D01*
X103549Y-31793D01*
X103184Y-32157D01*
X103169Y-32151D01*
X102951Y-32151D01*
X102935Y-32157D01*
X102800Y-32022D01*
X102704Y-31958D01*
X102591Y-31935D01*
X102586Y-31936D01*
X90749Y-31936D01*
X90636Y-31958D01*
X90540Y-32022D01*
X90538Y-32024D01*
X90405Y-32157D01*
X90389Y-32151D01*
X90171Y-32151D01*
X90154Y-32157D01*
X86511Y-28513D01*
X86415Y-28449D01*
X86302Y-28426D01*
X86297Y-28427D01*
X86016Y-28427D01*
X86049Y-28350D01*
X86049Y-28251D01*
X86049Y-27651D01*
X86011Y-27559D01*
X85941Y-27489D01*
X85850Y-27451D01*
X85825Y-27451D01*
X85965Y-27311D01*
X86049Y-27109D01*
X86049Y-26966D01*
X86930Y-27847D01*
X86932Y-27850D01*
X87027Y-27913D01*
X87028Y-27914D01*
X87118Y-27931D01*
X87140Y-27936D01*
X87140Y-27935D01*
X87141Y-27936D01*
X121689Y-27936D01*
X121610Y-28015D01*
X121450Y-28400D01*
X121450Y-28818D01*
X121610Y-29204D01*
X121905Y-29500D01*
X122290Y-29660D01*
X122708Y-29660D01*
X123094Y-29500D01*
X123390Y-29205D01*
X123550Y-28820D01*
X123550Y-28402D01*
X123390Y-28016D01*
X123310Y-27936D01*
X131354Y-27936D01*
X131359Y-27937D01*
X131359Y-27936D01*
X131472Y-27914D01*
X131568Y-27850D01*
X132336Y-27080D01*
X132381Y-27099D01*
X132619Y-27099D01*
X132839Y-27008D01*
X133000Y-26847D01*
X133161Y-27008D01*
X133381Y-27099D01*
X133619Y-27099D01*
X133839Y-27008D01*
X134008Y-26839D01*
X134099Y-26619D01*
X134099Y-26381D01*
X134008Y-26161D01*
X133847Y-26000D01*
X134008Y-25839D01*
X134099Y-25619D01*
X134099Y-25381D01*
X134008Y-25161D01*
X133839Y-24992D01*
X133619Y-24901D01*
X133381Y-24901D01*
X133161Y-24992D01*
X133000Y-25153D01*
X132839Y-24992D01*
X132619Y-24901D01*
X132381Y-24901D01*
X132336Y-24919D01*
X131492Y-24075D01*
X142427Y-24075D01*
X142141Y-24361D01*
X141951Y-24820D01*
X141950Y-25317D01*
X142140Y-25777D01*
X142491Y-26129D01*
X142950Y-26319D01*
X143447Y-26320D01*
X143907Y-26130D01*
X144259Y-25779D01*
X144449Y-25320D01*
X144450Y-24823D01*
X144260Y-24363D01*
X143972Y-24075D01*
X147175Y-24075D01*
X147175Y-35925D01*
X147175Y-35925D01*
G37*
G54D27*
X147175Y-35925D02*
X143972Y-35925D01*
X144259Y-35639D01*
X144449Y-35180D01*
X144450Y-34683D01*
X144260Y-34223D01*
X144249Y-34211D01*
X144249Y-31729D01*
X144249Y-31511D01*
X144165Y-31309D01*
X144011Y-31155D01*
X143830Y-31080D01*
X144011Y-31005D01*
X144165Y-30851D01*
X144249Y-30649D01*
X144249Y-30431D01*
X144165Y-30229D01*
X144011Y-30075D01*
X143830Y-30000D01*
X144011Y-29925D01*
X144165Y-29771D01*
X144249Y-29569D01*
X144249Y-29351D01*
X144165Y-29149D01*
X144011Y-28995D01*
X143830Y-28920D01*
X144011Y-28845D01*
X144165Y-28691D01*
X144249Y-28489D01*
X144249Y-28271D01*
X144165Y-28069D01*
X144011Y-27915D01*
X143809Y-27831D01*
X143591Y-27831D01*
X143389Y-27915D01*
X143235Y-28069D01*
X143151Y-28271D01*
X143151Y-28489D01*
X143235Y-28691D01*
X143389Y-28845D01*
X143569Y-28920D01*
X143389Y-28995D01*
X143235Y-29149D01*
X143151Y-29351D01*
X143151Y-29569D01*
X143235Y-29771D01*
X143389Y-29925D01*
X143569Y-30000D01*
X143389Y-30075D01*
X143235Y-30229D01*
X143151Y-30431D01*
X143151Y-30649D01*
X143235Y-30851D01*
X143389Y-31005D01*
X143569Y-31080D01*
X143389Y-31155D01*
X143235Y-31309D01*
X143151Y-31511D01*
X143151Y-31729D01*
X143235Y-31931D01*
X143389Y-32085D01*
X143591Y-32169D01*
X143809Y-32169D01*
X144011Y-32085D01*
X144165Y-31931D01*
X144249Y-31729D01*
X144249Y-34211D01*
X143909Y-33871D01*
X143450Y-33681D01*
X143249Y-33680D01*
X143249Y-32269D01*
X143249Y-32051D01*
X143165Y-31849D01*
X143011Y-31695D01*
X142830Y-31620D01*
X143011Y-31545D01*
X143165Y-31391D01*
X143249Y-31189D01*
X143249Y-30971D01*
X143165Y-30769D01*
X143011Y-30615D01*
X142830Y-30540D01*
X143011Y-30465D01*
X143165Y-30311D01*
X143249Y-30109D01*
X143249Y-29891D01*
X143165Y-29689D01*
X143011Y-29535D01*
X142830Y-29460D01*
X143011Y-29385D01*
X143165Y-29231D01*
X143249Y-29029D01*
X143249Y-28811D01*
X143165Y-28609D01*
X143011Y-28455D01*
X142830Y-28380D01*
X143011Y-28305D01*
X143165Y-28151D01*
X143249Y-27949D01*
X143249Y-27731D01*
X143165Y-27529D01*
X143011Y-27375D01*
X142809Y-27291D01*
X142591Y-27291D01*
X142389Y-27375D01*
X142235Y-27529D01*
X142151Y-27731D01*
X142151Y-27949D01*
X142235Y-28151D01*
X142389Y-28305D01*
X142569Y-28380D01*
X142389Y-28455D01*
X142235Y-28609D01*
X142151Y-28811D01*
X142151Y-29029D01*
X142235Y-29231D01*
X142389Y-29385D01*
X142569Y-29460D01*
X142389Y-29535D01*
X142235Y-29689D01*
X142151Y-29891D01*
X142151Y-30109D01*
X142235Y-30311D01*
X142389Y-30465D01*
X142569Y-30540D01*
X142389Y-30615D01*
X142235Y-30769D01*
X142151Y-30971D01*
X142151Y-31189D01*
X142235Y-31391D01*
X142389Y-31545D01*
X142569Y-31620D01*
X142389Y-31695D01*
X142235Y-31849D01*
X142151Y-32051D01*
X142151Y-32269D01*
X142235Y-32471D01*
X142389Y-32625D01*
X142591Y-32709D01*
X142809Y-32709D01*
X143011Y-32625D01*
X143165Y-32471D01*
X143249Y-32269D01*
X143249Y-33680D01*
X142953Y-33680D01*
X142493Y-33870D01*
X142141Y-34221D01*
X141951Y-34680D01*
X141950Y-35177D01*
X142140Y-35637D01*
X142427Y-35925D01*
X136850Y-35925D01*
X136850Y-30778D01*
X136569Y-30098D01*
X136049Y-29577D01*
X135370Y-29295D01*
X134634Y-29294D01*
X133954Y-29575D01*
X133433Y-30095D01*
X133151Y-30774D01*
X133150Y-31510D01*
X133431Y-32190D01*
X133951Y-32711D01*
X134630Y-32993D01*
X135366Y-32994D01*
X136046Y-32713D01*
X136567Y-32193D01*
X136849Y-31514D01*
X136850Y-30778D01*
X136850Y-35925D01*
X122389Y-35925D01*
X122389Y-32809D01*
X122389Y-32591D01*
X122305Y-32389D01*
X122151Y-32235D01*
X121949Y-32151D01*
X121731Y-32151D01*
X121529Y-32235D01*
X121375Y-32389D01*
X121291Y-32591D01*
X121291Y-32809D01*
X121375Y-33011D01*
X121529Y-33165D01*
X121731Y-33249D01*
X121949Y-33249D01*
X122151Y-33165D01*
X122305Y-33011D01*
X122389Y-32809D01*
X122389Y-35925D01*
X121284Y-35925D01*
X121284Y-32625D01*
X121222Y-32461D01*
X121206Y-32440D01*
X121135Y-32412D01*
X121128Y-32419D01*
X121128Y-32405D01*
X121100Y-32334D01*
X120940Y-32262D01*
X120765Y-32256D01*
X120601Y-32318D01*
X120580Y-32334D01*
X120552Y-32405D01*
X120840Y-32693D01*
X121128Y-32405D01*
X121128Y-32419D01*
X120847Y-32700D01*
X121135Y-32988D01*
X121206Y-32960D01*
X121278Y-32800D01*
X121284Y-32625D01*
X121284Y-35925D01*
X121128Y-35925D01*
X121128Y-32995D01*
X120840Y-32707D01*
X120833Y-32714D01*
X120833Y-32700D01*
X120545Y-32412D01*
X120474Y-32440D01*
X120402Y-32600D01*
X120396Y-32775D01*
X120458Y-32939D01*
X120474Y-32960D01*
X120545Y-32988D01*
X120833Y-32700D01*
X120833Y-32714D01*
X120552Y-32995D01*
X120580Y-33066D01*
X120740Y-33138D01*
X120915Y-33144D01*
X121079Y-33082D01*
X121100Y-33066D01*
X121128Y-32995D01*
X121128Y-35925D01*
X120389Y-35925D01*
X120389Y-32809D01*
X120389Y-32591D01*
X120305Y-32389D01*
X120151Y-32235D01*
X119949Y-32151D01*
X119731Y-32151D01*
X119529Y-32235D01*
X119375Y-32389D01*
X119340Y-32473D01*
X119305Y-32389D01*
X119151Y-32235D01*
X118949Y-32151D01*
X118731Y-32151D01*
X118529Y-32235D01*
X118375Y-32389D01*
X118340Y-32473D01*
X118305Y-32389D01*
X118151Y-32235D01*
X117949Y-32151D01*
X117731Y-32151D01*
X117529Y-32235D01*
X117375Y-32389D01*
X117291Y-32591D01*
X117291Y-32809D01*
X117375Y-33011D01*
X117529Y-33165D01*
X117731Y-33249D01*
X117949Y-33249D01*
X118151Y-33165D01*
X118305Y-33011D01*
X118340Y-32926D01*
X118375Y-33011D01*
X118529Y-33165D01*
X118731Y-33249D01*
X118949Y-33249D01*
X119151Y-33165D01*
X119305Y-33011D01*
X119340Y-32926D01*
X119375Y-33011D01*
X119529Y-33165D01*
X119731Y-33249D01*
X119949Y-33249D01*
X120151Y-33165D01*
X120305Y-33011D01*
X120389Y-32809D01*
X120389Y-35925D01*
X117284Y-35925D01*
X117284Y-32625D01*
X117222Y-32461D01*
X117206Y-32440D01*
X117135Y-32412D01*
X117128Y-32419D01*
X117128Y-32405D01*
X117100Y-32334D01*
X116940Y-32262D01*
X116765Y-32256D01*
X116601Y-32318D01*
X116580Y-32334D01*
X116552Y-32405D01*
X116840Y-32693D01*
X117128Y-32405D01*
X117128Y-32419D01*
X116847Y-32700D01*
X117135Y-32988D01*
X117206Y-32960D01*
X117278Y-32800D01*
X117284Y-32625D01*
X117284Y-35925D01*
X117128Y-35925D01*
X117128Y-32995D01*
X116840Y-32707D01*
X116833Y-32714D01*
X116833Y-32700D01*
X116545Y-32412D01*
X116474Y-32440D01*
X116402Y-32600D01*
X116396Y-32775D01*
X116458Y-32939D01*
X116474Y-32960D01*
X116545Y-32988D01*
X116833Y-32700D01*
X116833Y-32714D01*
X116552Y-32995D01*
X116580Y-33066D01*
X116740Y-33138D01*
X116915Y-33144D01*
X117079Y-33082D01*
X117100Y-33066D01*
X117128Y-32995D01*
X117128Y-35925D01*
X108348Y-35925D01*
X108348Y-32995D01*
X108060Y-32707D01*
X107772Y-32995D01*
X107800Y-33066D01*
X107960Y-33138D01*
X108135Y-33144D01*
X108299Y-33082D01*
X108320Y-33066D01*
X108348Y-32995D01*
X108348Y-35925D01*
X95568Y-35925D01*
X95568Y-32995D01*
X95280Y-32707D01*
X94992Y-32995D01*
X95020Y-33066D01*
X95180Y-33138D01*
X95355Y-33144D01*
X95519Y-33082D01*
X95540Y-33066D01*
X95568Y-32995D01*
X95568Y-35925D01*
X91568Y-35925D01*
X91568Y-32995D01*
X91280Y-32707D01*
X90992Y-32995D01*
X91020Y-33066D01*
X91180Y-33138D01*
X91355Y-33144D01*
X91519Y-33082D01*
X91540Y-33066D01*
X91568Y-32995D01*
X91568Y-35925D01*
X84049Y-35925D01*
X84049Y-32809D01*
X84049Y-32591D01*
X83965Y-32389D01*
X83811Y-32235D01*
X83609Y-32151D01*
X83391Y-32151D01*
X83189Y-32235D01*
X83035Y-32389D01*
X82951Y-32591D01*
X82951Y-32809D01*
X83035Y-33011D01*
X83189Y-33165D01*
X83391Y-33249D01*
X83609Y-33249D01*
X83811Y-33165D01*
X83965Y-33011D01*
X84049Y-32809D01*
X84049Y-35925D01*
X82944Y-35925D01*
X82944Y-32625D01*
X82882Y-32461D01*
X82866Y-32440D01*
X82795Y-32412D01*
X82788Y-32419D01*
X82788Y-32405D01*
X82760Y-32334D01*
X82600Y-32262D01*
X82425Y-32256D01*
X82261Y-32318D01*
X82240Y-32334D01*
X82212Y-32405D01*
X82500Y-32693D01*
X82788Y-32405D01*
X82788Y-32419D01*
X82507Y-32700D01*
X82795Y-32988D01*
X82866Y-32960D01*
X82938Y-32800D01*
X82944Y-32625D01*
X82944Y-35925D01*
X82788Y-35925D01*
X82788Y-32995D01*
X82500Y-32707D01*
X82493Y-32714D01*
X82493Y-32700D01*
X82205Y-32412D01*
X82134Y-32440D01*
X82062Y-32600D01*
X82056Y-32775D01*
X82118Y-32939D01*
X82134Y-32960D01*
X82205Y-32988D01*
X82493Y-32700D01*
X82493Y-32714D01*
X82212Y-32995D01*
X82240Y-33066D01*
X82400Y-33138D01*
X82575Y-33144D01*
X82739Y-33082D01*
X82760Y-33066D01*
X82788Y-32995D01*
X82788Y-35925D01*
X82049Y-35925D01*
X82049Y-32809D01*
X82049Y-32591D01*
X81965Y-32389D01*
X81811Y-32235D01*
X81609Y-32151D01*
X81391Y-32151D01*
X81189Y-32235D01*
X81035Y-32389D01*
X81000Y-32473D01*
X80965Y-32389D01*
X80811Y-32235D01*
X80609Y-32151D01*
X80391Y-32151D01*
X80189Y-32235D01*
X80035Y-32389D01*
X80000Y-32473D01*
X79965Y-32389D01*
X79811Y-32235D01*
X79609Y-32151D01*
X79391Y-32151D01*
X79189Y-32235D01*
X79035Y-32389D01*
X78951Y-32591D01*
X78951Y-32809D01*
X79035Y-33011D01*
X79189Y-33165D01*
X79391Y-33249D01*
X79609Y-33249D01*
X79811Y-33165D01*
X79965Y-33011D01*
X80000Y-32926D01*
X80035Y-33011D01*
X80189Y-33165D01*
X80391Y-33249D01*
X80609Y-33249D01*
X80811Y-33165D01*
X80965Y-33011D01*
X81000Y-32926D01*
X81035Y-33011D01*
X81189Y-33165D01*
X81391Y-33249D01*
X81609Y-33249D01*
X81811Y-33165D01*
X81965Y-33011D01*
X82049Y-32809D01*
X82049Y-35925D01*
X78944Y-35925D01*
X78944Y-32625D01*
X78882Y-32461D01*
X78866Y-32440D01*
X78795Y-32412D01*
X78507Y-32700D01*
X78795Y-32988D01*
X78866Y-32960D01*
X78938Y-32800D01*
X78944Y-32625D01*
X78944Y-35925D01*
X78788Y-35925D01*
X78788Y-32995D01*
X78500Y-32707D01*
X78212Y-32995D01*
X78240Y-33066D01*
X78400Y-33138D01*
X78575Y-33144D01*
X78739Y-33082D01*
X78760Y-33066D01*
X78788Y-32995D01*
X78788Y-35925D01*
X70008Y-35925D01*
X70008Y-32995D01*
X69720Y-32707D01*
X69432Y-32995D01*
X69460Y-33066D01*
X69620Y-33138D01*
X69795Y-33144D01*
X69959Y-33082D01*
X69980Y-33066D01*
X70008Y-32995D01*
X70008Y-35925D01*
X66008Y-35925D01*
X66008Y-32995D01*
X65720Y-32707D01*
X65432Y-32995D01*
X65460Y-33066D01*
X65620Y-33138D01*
X65795Y-33144D01*
X65959Y-33082D01*
X65980Y-33066D01*
X66008Y-32995D01*
X66008Y-35925D01*
X57228Y-35925D01*
X57228Y-32995D01*
X56940Y-32707D01*
X56652Y-32995D01*
X56680Y-33066D01*
X56840Y-33138D01*
X57015Y-33144D01*
X57179Y-33082D01*
X57200Y-33066D01*
X57228Y-32995D01*
X57228Y-35925D01*
X53228Y-35925D01*
X53228Y-32995D01*
X52940Y-32707D01*
X52652Y-32995D01*
X52680Y-33066D01*
X52840Y-33138D01*
X53015Y-33144D01*
X53179Y-33082D01*
X53200Y-33066D01*
X53228Y-32995D01*
X53228Y-35925D01*
X44604Y-35925D01*
X44448Y-35925D01*
X44448Y-32995D01*
X44160Y-32707D01*
X44153Y-32714D01*
X43872Y-32995D01*
X43900Y-33066D01*
X44060Y-33138D01*
X44235Y-33144D01*
X44399Y-33082D01*
X44420Y-33066D01*
X44448Y-32995D01*
X44448Y-35925D01*
X40604Y-35925D01*
X40448Y-35925D01*
X40448Y-32995D01*
X40160Y-32707D01*
X39872Y-32995D01*
X39900Y-33066D01*
X40060Y-33138D01*
X40235Y-33144D01*
X40399Y-33082D01*
X40420Y-33066D01*
X40448Y-32995D01*
X40448Y-35925D01*
X26850Y-35925D01*
X26850Y-30778D01*
X26569Y-30098D01*
X26049Y-29577D01*
X25370Y-29295D01*
X24634Y-29294D01*
X23954Y-29575D01*
X23433Y-30095D01*
X23151Y-30774D01*
X23150Y-31510D01*
X23431Y-32190D01*
X23951Y-32711D01*
X24630Y-32993D01*
X25366Y-32994D01*
X26046Y-32713D01*
X26567Y-32193D01*
X26849Y-31514D01*
X26850Y-30778D01*
X26850Y-35925D01*
X21145Y-35925D01*
X21218Y-35853D01*
X21337Y-35566D01*
X21337Y-35255D01*
X21337Y-31566D01*
X21337Y-31255D01*
X21218Y-30968D01*
X20998Y-30747D01*
X20711Y-30628D01*
X20400Y-30628D01*
X20370Y-30628D01*
X20083Y-30747D01*
X19862Y-30967D01*
X19743Y-31254D01*
X19743Y-31565D01*
X19862Y-31852D01*
X20082Y-32073D01*
X20369Y-32192D01*
X20680Y-32192D01*
X20710Y-32192D01*
X20997Y-32073D01*
X21218Y-31853D01*
X21337Y-31566D01*
X21337Y-35255D01*
X21227Y-34989D01*
X21227Y-33524D01*
X21227Y-33296D01*
X21219Y-33252D01*
X21107Y-33004D01*
X20909Y-32818D01*
X20654Y-32722D01*
X20545Y-32750D01*
X20545Y-33405D01*
X21199Y-33405D01*
X21227Y-33296D01*
X21227Y-33524D01*
X21199Y-33415D01*
X20545Y-33415D01*
X20545Y-34070D01*
X20654Y-34098D01*
X20909Y-34002D01*
X21107Y-33816D01*
X21219Y-33568D01*
X21227Y-33524D01*
X21227Y-34989D01*
X21218Y-34968D01*
X20998Y-34747D01*
X20711Y-34628D01*
X20535Y-34628D01*
X20535Y-34070D01*
X20535Y-33415D01*
X20535Y-33405D01*
X20535Y-32750D01*
X20426Y-32722D01*
X20171Y-32818D01*
X19973Y-33004D01*
X19861Y-33252D01*
X19853Y-33296D01*
X19881Y-33405D01*
X20535Y-33405D01*
X20535Y-33415D01*
X19881Y-33415D01*
X19853Y-33524D01*
X19861Y-33568D01*
X19973Y-33816D01*
X20171Y-34002D01*
X20426Y-34098D01*
X20535Y-34070D01*
X20535Y-34628D01*
X20400Y-34628D01*
X20370Y-34628D01*
X20083Y-34747D01*
X19862Y-34967D01*
X19743Y-35254D01*
X19743Y-35565D01*
X19862Y-35852D01*
X19934Y-35925D01*
X17572Y-35925D01*
X17859Y-35639D01*
X18049Y-35180D01*
X18050Y-34683D01*
X17860Y-34223D01*
X17509Y-33871D01*
X17050Y-33681D01*
X16553Y-33680D01*
X16093Y-33870D01*
X15741Y-34221D01*
X15551Y-34680D01*
X15550Y-35177D01*
X15740Y-35637D01*
X16027Y-35925D01*
X12825Y-35925D01*
X12825Y-24075D01*
X16027Y-24075D01*
X15741Y-24361D01*
X15551Y-24820D01*
X15550Y-25317D01*
X15740Y-25777D01*
X16091Y-26129D01*
X16550Y-26319D01*
X16808Y-26319D01*
X15266Y-27862D01*
X15202Y-27958D01*
X15179Y-28071D01*
X15180Y-28075D01*
X15180Y-30790D01*
X15179Y-30795D01*
X15202Y-30908D01*
X15266Y-31004D01*
X15757Y-31495D01*
X15751Y-31511D01*
X15751Y-31729D01*
X15835Y-31931D01*
X15989Y-32085D01*
X16191Y-32169D01*
X16409Y-32169D01*
X16611Y-32085D01*
X16765Y-31931D01*
X16849Y-31729D01*
X16849Y-31511D01*
X16765Y-31309D01*
X16611Y-31155D01*
X16430Y-31080D01*
X16611Y-31005D01*
X16765Y-30851D01*
X16849Y-30649D01*
X16849Y-30431D01*
X16765Y-30229D01*
X16611Y-30075D01*
X16430Y-30000D01*
X16611Y-29925D01*
X16765Y-29771D01*
X16849Y-29569D01*
X16849Y-29351D01*
X16842Y-29334D01*
X16890Y-29286D01*
X16989Y-29385D01*
X17169Y-29460D01*
X16989Y-29535D01*
X16835Y-29689D01*
X16751Y-29891D01*
X16751Y-30109D01*
X16835Y-30311D01*
X16989Y-30465D01*
X17169Y-30540D01*
X16989Y-30615D01*
X16835Y-30769D01*
X16751Y-30971D01*
X16751Y-31189D01*
X16835Y-31391D01*
X16989Y-31545D01*
X17169Y-31620D01*
X16989Y-31695D01*
X16835Y-31849D01*
X16751Y-32051D01*
X16751Y-32269D01*
X16835Y-32471D01*
X16989Y-32625D01*
X17191Y-32709D01*
X17409Y-32709D01*
X17611Y-32625D01*
X17765Y-32471D01*
X17849Y-32269D01*
X17849Y-32051D01*
X17765Y-31849D01*
X17611Y-31695D01*
X17430Y-31620D01*
X17611Y-31545D01*
X17765Y-31391D01*
X17849Y-31189D01*
X17849Y-30971D01*
X17765Y-30769D01*
X17611Y-30615D01*
X17430Y-30540D01*
X17611Y-30465D01*
X17765Y-30311D01*
X17849Y-30109D01*
X17849Y-29891D01*
X17765Y-29689D01*
X17611Y-29535D01*
X17430Y-29460D01*
X17611Y-29385D01*
X17765Y-29231D01*
X17771Y-29215D01*
X27606Y-29215D01*
X28977Y-30585D01*
X28979Y-30588D01*
X29075Y-30652D01*
X29188Y-30674D01*
X79108Y-30674D01*
X77624Y-32157D01*
X77609Y-32151D01*
X77391Y-32151D01*
X77375Y-32157D01*
X77239Y-32021D01*
X77143Y-31957D01*
X77030Y-31934D01*
X77025Y-31935D01*
X65190Y-31935D01*
X65077Y-31957D01*
X64981Y-32021D01*
X64979Y-32023D01*
X64845Y-32157D01*
X64829Y-32151D01*
X64611Y-32151D01*
X64409Y-32235D01*
X64269Y-32375D01*
X64269Y-32351D01*
X64231Y-32259D01*
X64161Y-32189D01*
X64070Y-32151D01*
X63971Y-32151D01*
X63371Y-32151D01*
X63279Y-32189D01*
X63218Y-32249D01*
X62757Y-31787D01*
X62661Y-31723D01*
X62548Y-31700D01*
X62543Y-31701D01*
X51878Y-31701D01*
X51764Y-31723D01*
X51726Y-31749D01*
X51669Y-31787D01*
X51667Y-31789D01*
X51300Y-32155D01*
X51290Y-32151D01*
X51191Y-32151D01*
X51042Y-32151D01*
X50314Y-31422D01*
X50218Y-31358D01*
X50105Y-31335D01*
X50100Y-31336D01*
X39229Y-31336D01*
X39228Y-31336D01*
X39206Y-31340D01*
X39116Y-31358D01*
X39020Y-31422D01*
X39018Y-31424D01*
X38419Y-32023D01*
X38355Y-32119D01*
X38348Y-32151D01*
X37811Y-32151D01*
X37719Y-32189D01*
X37649Y-32259D01*
X37611Y-32350D01*
X37611Y-32449D01*
X37611Y-33049D01*
X37649Y-33141D01*
X37719Y-33211D01*
X37810Y-33249D01*
X37909Y-33249D01*
X38509Y-33249D01*
X38601Y-33211D01*
X38671Y-33141D01*
X38709Y-33050D01*
X38709Y-33025D01*
X38849Y-33165D01*
X39051Y-33249D01*
X39269Y-33249D01*
X39471Y-33165D01*
X39625Y-33011D01*
X39709Y-32809D01*
X39709Y-32591D01*
X39702Y-32575D01*
X39758Y-32518D01*
X39722Y-32600D01*
X39716Y-32775D01*
X39778Y-32939D01*
X39794Y-32960D01*
X39865Y-32988D01*
X40118Y-32735D01*
X40153Y-32700D01*
X40160Y-32693D01*
X40167Y-32700D01*
X40202Y-32735D01*
X40455Y-32988D01*
X40526Y-32960D01*
X40598Y-32800D01*
X40604Y-32625D01*
X40542Y-32461D01*
X40526Y-32440D01*
X40505Y-32432D01*
X40522Y-32416D01*
X40499Y-32393D01*
X40693Y-32393D01*
X40611Y-32591D01*
X40611Y-32809D01*
X40695Y-33011D01*
X40849Y-33165D01*
X41051Y-33249D01*
X41269Y-33249D01*
X41471Y-33165D01*
X41625Y-33011D01*
X41660Y-32926D01*
X41695Y-33011D01*
X41849Y-33165D01*
X42051Y-33249D01*
X42269Y-33249D01*
X42471Y-33165D01*
X42625Y-33011D01*
X42660Y-32926D01*
X42695Y-33011D01*
X42849Y-33165D01*
X43051Y-33249D01*
X43269Y-33249D01*
X43471Y-33165D01*
X43625Y-33011D01*
X43709Y-32809D01*
X43709Y-32591D01*
X43626Y-32393D01*
X43821Y-32393D01*
X43798Y-32416D01*
X43814Y-32432D01*
X43794Y-32440D01*
X43722Y-32600D01*
X43716Y-32775D01*
X43778Y-32939D01*
X43794Y-32960D01*
X43865Y-32988D01*
X44118Y-32735D01*
X44153Y-32700D01*
X44160Y-32693D01*
X44167Y-32700D01*
X44202Y-32735D01*
X44455Y-32988D01*
X44526Y-32960D01*
X44598Y-32800D01*
X44604Y-32625D01*
X44542Y-32461D01*
X44526Y-32440D01*
X44505Y-32432D01*
X44522Y-32416D01*
X44499Y-32393D01*
X44693Y-32393D01*
X44611Y-32591D01*
X44611Y-32809D01*
X44695Y-33011D01*
X44849Y-33165D01*
X45051Y-33249D01*
X45269Y-33249D01*
X45471Y-33165D01*
X45625Y-33011D01*
X45709Y-32809D01*
X45709Y-32591D01*
X45626Y-32393D01*
X46058Y-32393D01*
X47041Y-33375D01*
X47043Y-33378D01*
X47100Y-33416D01*
X47138Y-33442D01*
X47139Y-33442D01*
X47252Y-33464D01*
X51466Y-33464D01*
X51471Y-33465D01*
X51471Y-33464D01*
X51584Y-33442D01*
X51680Y-33378D01*
X51815Y-33242D01*
X51831Y-33249D01*
X52049Y-33249D01*
X52251Y-33165D01*
X52405Y-33011D01*
X52489Y-32809D01*
X52489Y-32591D01*
X52482Y-32574D01*
X52530Y-32527D01*
X52534Y-32527D01*
X52502Y-32600D01*
X52496Y-32775D01*
X52558Y-32939D01*
X52574Y-32960D01*
X52645Y-32988D01*
X52898Y-32735D01*
X52933Y-32700D01*
X52940Y-32693D01*
X52947Y-32700D01*
X52982Y-32735D01*
X53235Y-32988D01*
X53306Y-32960D01*
X53378Y-32800D01*
X53384Y-32625D01*
X53346Y-32527D01*
X53417Y-32527D01*
X53391Y-32591D01*
X53391Y-32809D01*
X53475Y-33011D01*
X53629Y-33165D01*
X53831Y-33249D01*
X54049Y-33249D01*
X54251Y-33165D01*
X54405Y-33011D01*
X54440Y-32926D01*
X54475Y-33011D01*
X54629Y-33165D01*
X54831Y-33249D01*
X55049Y-33249D01*
X55251Y-33165D01*
X55405Y-33011D01*
X55440Y-32926D01*
X55475Y-33011D01*
X55629Y-33165D01*
X55831Y-33249D01*
X56049Y-33249D01*
X56251Y-33165D01*
X56405Y-33011D01*
X56489Y-32809D01*
X56489Y-32591D01*
X56462Y-32527D01*
X56534Y-32527D01*
X56502Y-32600D01*
X56496Y-32775D01*
X56558Y-32939D01*
X56574Y-32960D01*
X56645Y-32988D01*
X56898Y-32735D01*
X56933Y-32700D01*
X56940Y-32693D01*
X56947Y-32700D01*
X56982Y-32735D01*
X57235Y-32988D01*
X57306Y-32960D01*
X57378Y-32800D01*
X57384Y-32625D01*
X57346Y-32527D01*
X57417Y-32527D01*
X57391Y-32591D01*
X57391Y-32809D01*
X57475Y-33011D01*
X57629Y-33165D01*
X57831Y-33249D01*
X58049Y-33249D01*
X58251Y-33165D01*
X58405Y-33011D01*
X58489Y-32809D01*
X58489Y-32639D01*
X59228Y-33378D01*
X59324Y-33442D01*
X59437Y-33464D01*
X64246Y-33464D01*
X64251Y-33465D01*
X64251Y-33464D01*
X64364Y-33442D01*
X64460Y-33378D01*
X64595Y-33242D01*
X64611Y-33249D01*
X64829Y-33249D01*
X65031Y-33165D01*
X65185Y-33011D01*
X65269Y-32809D01*
X65269Y-32591D01*
X65262Y-32574D01*
X65312Y-32525D01*
X65315Y-32525D01*
X65282Y-32600D01*
X65276Y-32775D01*
X65338Y-32939D01*
X65354Y-32960D01*
X65425Y-32988D01*
X65678Y-32735D01*
X65713Y-32700D01*
X65720Y-32693D01*
X65727Y-32700D01*
X65762Y-32735D01*
X66015Y-32988D01*
X66086Y-32960D01*
X66158Y-32800D01*
X66164Y-32625D01*
X66126Y-32525D01*
X66198Y-32525D01*
X66171Y-32591D01*
X66171Y-32809D01*
X66255Y-33011D01*
X66409Y-33165D01*
X66611Y-33249D01*
X66829Y-33249D01*
X67031Y-33165D01*
X67185Y-33011D01*
X67220Y-32926D01*
X67255Y-33011D01*
X67409Y-33165D01*
X67611Y-33249D01*
X67829Y-33249D01*
X68031Y-33165D01*
X68185Y-33011D01*
X68220Y-32926D01*
X68255Y-33011D01*
X68409Y-33165D01*
X68611Y-33249D01*
X68829Y-33249D01*
X69031Y-33165D01*
X69185Y-33011D01*
X69269Y-32809D01*
X69269Y-32591D01*
X69241Y-32525D01*
X69315Y-32525D01*
X69282Y-32600D01*
X69276Y-32775D01*
X69338Y-32939D01*
X69354Y-32960D01*
X69425Y-32988D01*
X69678Y-32735D01*
X69713Y-32700D01*
X69720Y-32693D01*
X69727Y-32700D01*
X69762Y-32735D01*
X70015Y-32988D01*
X70086Y-32960D01*
X70158Y-32800D01*
X70164Y-32625D01*
X70126Y-32525D01*
X70198Y-32525D01*
X70171Y-32591D01*
X70171Y-32809D01*
X70255Y-33011D01*
X70409Y-33165D01*
X70611Y-33249D01*
X70829Y-33249D01*
X71031Y-33165D01*
X71185Y-33011D01*
X71269Y-32809D01*
X71269Y-32591D01*
X71241Y-32525D01*
X75951Y-32525D01*
X75951Y-33049D01*
X75989Y-33141D01*
X76059Y-33211D01*
X76150Y-33249D01*
X76249Y-33249D01*
X76849Y-33249D01*
X76941Y-33211D01*
X77011Y-33141D01*
X77049Y-33050D01*
X77049Y-33025D01*
X77189Y-33165D01*
X77391Y-33249D01*
X77609Y-33249D01*
X77811Y-33165D01*
X77965Y-33011D01*
X78049Y-32809D01*
X78049Y-32591D01*
X78042Y-32575D01*
X78098Y-32519D01*
X78062Y-32600D01*
X78056Y-32775D01*
X78118Y-32939D01*
X78134Y-32960D01*
X78205Y-32988D01*
X78458Y-32735D01*
X78493Y-32700D01*
X78500Y-32693D01*
X78535Y-32658D01*
X78788Y-32405D01*
X78760Y-32334D01*
X78600Y-32262D01*
X78425Y-32256D01*
X78323Y-32294D01*
X82322Y-28295D01*
X84028Y-28295D01*
X84035Y-28311D01*
X84189Y-28465D01*
X84391Y-28549D01*
X84609Y-28549D01*
X84624Y-28542D01*
X85013Y-28931D01*
X85109Y-28995D01*
X85222Y-29018D01*
X85222Y-29017D01*
X85226Y-29017D01*
X86179Y-29017D01*
X89313Y-32151D01*
X88931Y-32151D01*
X88839Y-32189D01*
X88769Y-32259D01*
X88731Y-32350D01*
X88731Y-32449D01*
X88731Y-33049D01*
X88769Y-33141D01*
X88839Y-33211D01*
X88930Y-33249D01*
X89029Y-33249D01*
X89629Y-33249D01*
X89721Y-33211D01*
X89791Y-33141D01*
X89829Y-33050D01*
X89829Y-33025D01*
X89969Y-33165D01*
X90171Y-33249D01*
X90389Y-33249D01*
X90591Y-33165D01*
X90745Y-33011D01*
X90829Y-32809D01*
X90829Y-32591D01*
X90822Y-32574D01*
X90871Y-32526D01*
X90875Y-32526D01*
X90842Y-32600D01*
X90836Y-32775D01*
X90898Y-32939D01*
X90914Y-32960D01*
X90985Y-32988D01*
X91238Y-32735D01*
X91273Y-32700D01*
X91280Y-32693D01*
X91287Y-32700D01*
X91322Y-32735D01*
X91575Y-32988D01*
X91646Y-32960D01*
X91718Y-32800D01*
X91724Y-32625D01*
X91686Y-32526D01*
X91758Y-32526D01*
X91731Y-32591D01*
X91731Y-32809D01*
X91815Y-33011D01*
X91969Y-33165D01*
X92171Y-33249D01*
X92389Y-33249D01*
X92591Y-33165D01*
X92745Y-33011D01*
X92780Y-32926D01*
X92815Y-33011D01*
X92969Y-33165D01*
X93171Y-33249D01*
X93389Y-33249D01*
X93591Y-33165D01*
X93745Y-33011D01*
X93780Y-32926D01*
X93815Y-33011D01*
X93969Y-33165D01*
X94171Y-33249D01*
X94389Y-33249D01*
X94591Y-33165D01*
X94745Y-33011D01*
X94829Y-32809D01*
X94829Y-32591D01*
X94801Y-32526D01*
X94875Y-32526D01*
X94842Y-32600D01*
X94836Y-32775D01*
X94898Y-32939D01*
X94914Y-32960D01*
X94985Y-32988D01*
X95238Y-32735D01*
X95273Y-32700D01*
X95280Y-32693D01*
X95287Y-32700D01*
X95322Y-32735D01*
X95575Y-32988D01*
X95646Y-32960D01*
X95718Y-32800D01*
X95724Y-32625D01*
X95686Y-32526D01*
X95758Y-32526D01*
X95731Y-32591D01*
X95731Y-32809D01*
X95815Y-33011D01*
X95969Y-33165D01*
X96171Y-33249D01*
X96389Y-33249D01*
X96591Y-33165D01*
X96745Y-33011D01*
X96829Y-32809D01*
X96829Y-32591D01*
X96801Y-32526D01*
X101511Y-32526D01*
X101511Y-33049D01*
X101549Y-33141D01*
X101619Y-33211D01*
X101710Y-33249D01*
X101809Y-33249D01*
X102253Y-33249D01*
X102255Y-33256D01*
X102319Y-33352D01*
X102342Y-33374D01*
X102344Y-33377D01*
X102440Y-33441D01*
X102553Y-33463D01*
X103506Y-33463D01*
X103511Y-33464D01*
X103511Y-33463D01*
X103624Y-33441D01*
X103720Y-33377D01*
X103741Y-33354D01*
X103743Y-33353D01*
X103744Y-33353D01*
X103807Y-33258D01*
X103808Y-33257D01*
X103825Y-33167D01*
X103830Y-33145D01*
X103829Y-33144D01*
X103830Y-33144D01*
X103830Y-33079D01*
X103960Y-33138D01*
X104135Y-33144D01*
X104299Y-33082D01*
X104320Y-33066D01*
X104348Y-32995D01*
X104095Y-32742D01*
X104060Y-32707D01*
X104053Y-32700D01*
X104060Y-32693D01*
X104067Y-32700D01*
X104102Y-32735D01*
X104355Y-32988D01*
X104426Y-32960D01*
X104498Y-32800D01*
X104504Y-32625D01*
X104466Y-32527D01*
X104537Y-32527D01*
X104511Y-32591D01*
X104511Y-32809D01*
X104595Y-33011D01*
X104749Y-33165D01*
X104951Y-33249D01*
X105169Y-33249D01*
X105371Y-33165D01*
X105525Y-33011D01*
X105560Y-32926D01*
X105595Y-33011D01*
X105749Y-33165D01*
X105951Y-33249D01*
X106169Y-33249D01*
X106371Y-33165D01*
X106525Y-33011D01*
X106560Y-32926D01*
X106595Y-33011D01*
X106749Y-33165D01*
X106951Y-33249D01*
X107169Y-33249D01*
X107371Y-33165D01*
X107525Y-33011D01*
X107609Y-32809D01*
X107609Y-32591D01*
X107582Y-32527D01*
X107654Y-32527D01*
X107622Y-32600D01*
X107616Y-32775D01*
X107678Y-32939D01*
X107694Y-32960D01*
X107765Y-32988D01*
X108018Y-32735D01*
X108053Y-32700D01*
X108060Y-32693D01*
X108067Y-32700D01*
X108102Y-32735D01*
X108355Y-32988D01*
X108426Y-32960D01*
X108498Y-32800D01*
X108504Y-32625D01*
X108466Y-32527D01*
X108537Y-32527D01*
X108511Y-32591D01*
X108511Y-32809D01*
X108595Y-33011D01*
X108749Y-33165D01*
X108951Y-33249D01*
X109169Y-33249D01*
X109371Y-33165D01*
X109525Y-33011D01*
X109609Y-32809D01*
X109609Y-32591D01*
X109582Y-32527D01*
X113781Y-32527D01*
X114161Y-32906D01*
X114163Y-32909D01*
X114258Y-32972D01*
X114259Y-32973D01*
X114291Y-32979D01*
X114291Y-33049D01*
X114329Y-33141D01*
X114399Y-33211D01*
X114490Y-33249D01*
X114589Y-33249D01*
X115189Y-33249D01*
X115281Y-33211D01*
X115351Y-33141D01*
X115389Y-33050D01*
X115389Y-33025D01*
X115529Y-33165D01*
X115731Y-33249D01*
X115949Y-33249D01*
X116151Y-33165D01*
X116305Y-33011D01*
X116389Y-32809D01*
X116389Y-32591D01*
X116305Y-32389D01*
X116151Y-32235D01*
X115949Y-32151D01*
X115731Y-32151D01*
X115715Y-32157D01*
X115349Y-31791D01*
X115253Y-31727D01*
X115140Y-31704D01*
X115135Y-31705D01*
X103760Y-31705D01*
X103759Y-31705D01*
X103737Y-31709D01*
X103647Y-31727D01*
X103551Y-31791D01*
X103549Y-31793D01*
X103184Y-32157D01*
X103169Y-32151D01*
X102951Y-32151D01*
X102935Y-32157D01*
X102800Y-32022D01*
X102704Y-31958D01*
X102591Y-31935D01*
X102586Y-31936D01*
X90749Y-31936D01*
X90636Y-31958D01*
X90540Y-32022D01*
X90538Y-32024D01*
X90405Y-32157D01*
X90389Y-32151D01*
X90171Y-32151D01*
X90154Y-32157D01*
X86511Y-28513D01*
X86415Y-28449D01*
X86302Y-28426D01*
X86297Y-28427D01*
X86016Y-28427D01*
X86049Y-28350D01*
X86049Y-28251D01*
X86049Y-27651D01*
X86011Y-27559D01*
X85941Y-27489D01*
X85850Y-27451D01*
X85825Y-27451D01*
X85965Y-27311D01*
X86049Y-27109D01*
X86049Y-26966D01*
X86930Y-27847D01*
X86932Y-27850D01*
X87027Y-27913D01*
X87028Y-27914D01*
X87118Y-27931D01*
X87140Y-27936D01*
X87140Y-27935D01*
X87141Y-27936D01*
X121689Y-27936D01*
X121610Y-28015D01*
X121450Y-28400D01*
X121450Y-28818D01*
X121610Y-29204D01*
X121905Y-29500D01*
X122290Y-29660D01*
X122708Y-29660D01*
X123094Y-29500D01*
X123390Y-29205D01*
X123550Y-28820D01*
X123550Y-28402D01*
X123390Y-28016D01*
X123310Y-27936D01*
X131354Y-27936D01*
X131359Y-27937D01*
X131359Y-27936D01*
X131472Y-27914D01*
X131568Y-27850D01*
X132336Y-27080D01*
X132381Y-27099D01*
X132619Y-27099D01*
X132839Y-27008D01*
X133000Y-26847D01*
X133161Y-27008D01*
X133381Y-27099D01*
X133619Y-27099D01*
X133839Y-27008D01*
X134008Y-26839D01*
X134099Y-26619D01*
X134099Y-26381D01*
X134008Y-26161D01*
X133847Y-26000D01*
X134008Y-25839D01*
X134099Y-25619D01*
X134099Y-25381D01*
X134008Y-25161D01*
X133839Y-24992D01*
X133619Y-24901D01*
X133381Y-24901D01*
X133161Y-24992D01*
X133000Y-25153D01*
X132839Y-24992D01*
X132619Y-24901D01*
X132381Y-24901D01*
X132336Y-24919D01*
X131492Y-24075D01*
X142427Y-24075D01*
X142141Y-24361D01*
X141951Y-24820D01*
X141950Y-25317D01*
X142140Y-25777D01*
X142491Y-26129D01*
X142950Y-26319D01*
X143447Y-26320D01*
X143907Y-26130D01*
X144259Y-25779D01*
X144449Y-25320D01*
X144450Y-24823D01*
X144260Y-24363D01*
X143972Y-24075D01*
X147175Y-24075D01*
X147175Y-35925D01*
M02*
