# Supplementary material for: Fly Stampede 2.0: A Next Generation Optomotor Assay for Walking Behavior in Drosophila Melanogaster
Source: Front Mol Neurosci. 2016 Dec 27;9:148. doi: 10.3389/fnmol.2016.00148 (PMC5214522; doi:10.3389/fnmol.2016.00148)
Supplement: Supplementary file 1 [file Software.zip › Master Folder for Fly Stampede Software_43MB/Fly Stampede Design Files /panels_arena/gerber_v1p0/hallway_panels_arena-Copper.gbl]

G04 (created by PCBNEW-RS274X (2011-07-19)-testing) date Thu 04 Aug 2011 02:22:38 PM PDT*
G01*
G70*
G90*
%MOIN*%
G04 Gerber Fmt 3.4, Leading zero omitted, Abs format*
%FSLAX34Y34*%
G04 APERTURE LIST*
%ADD10C,0.006000*%
%ADD11C,0.060000*%
%ADD12C,0.200000*%
%ADD13C,0.076000*%
%ADD14C,0.140000*%
%ADD15C,0.160000*%
%ADD16R,0.070000X0.070000*%
%ADD17C,0.070000*%
%ADD18R,0.060000X0.060000*%
%ADD19C,0.100000*%
%ADD20O,0.109500X0.109500*%
%ADD21C,0.109500*%
%ADD22C,0.320000*%
%ADD23C,0.035000*%
%ADD24C,0.009000*%
%ADD25C,0.040000*%
%ADD26C,0.080000*%
%ADD27C,0.010000*%
G04 APERTURE END LIST*
G54D10*
G54D11*
X17300Y-27840D03*
X17300Y-28920D03*
X17300Y-30000D03*
X17300Y-31080D03*
X17300Y-32160D03*
X16300Y-28380D03*
X16300Y-29460D03*
X16300Y-30540D03*
X16300Y-31620D03*
G54D12*
X16800Y-25070D03*
X16800Y-34930D03*
G54D11*
X142700Y-32160D03*
X142700Y-31080D03*
X142700Y-30000D03*
X142700Y-28920D03*
X142700Y-27840D03*
X143700Y-31620D03*
X143700Y-30540D03*
X143700Y-29460D03*
X143700Y-28380D03*
G54D12*
X143200Y-34930D03*
X143200Y-25070D03*
G54D13*
X37500Y-25070D03*
G54D14*
X37500Y-26250D03*
G54D15*
X37500Y-28610D03*
G54D14*
X35730Y-25860D03*
X39270Y-25860D03*
G54D13*
X122500Y-25070D03*
G54D14*
X122500Y-26250D03*
G54D15*
X122500Y-28610D03*
G54D14*
X120730Y-25860D03*
X124270Y-25860D03*
G54D16*
X129500Y-26500D03*
G54D17*
X129500Y-25500D03*
X130500Y-26500D03*
X130500Y-25500D03*
X131500Y-26500D03*
X131500Y-25500D03*
X132500Y-26500D03*
X132500Y-25500D03*
X133500Y-26500D03*
X133500Y-25500D03*
G54D16*
X26500Y-26500D03*
G54D17*
X26500Y-25500D03*
X27500Y-26500D03*
X27500Y-25500D03*
X28500Y-26500D03*
X28500Y-25500D03*
X29500Y-26500D03*
X29500Y-25500D03*
X30500Y-26500D03*
X30500Y-25500D03*
G54D18*
X38160Y-32700D03*
G54D11*
X39160Y-32700D03*
X40160Y-32700D03*
X41160Y-32700D03*
X42160Y-32700D03*
X43160Y-32700D03*
X44160Y-32700D03*
X45160Y-32700D03*
G54D18*
X63720Y-32700D03*
G54D11*
X64720Y-32700D03*
X65720Y-32700D03*
X66720Y-32700D03*
X67720Y-32700D03*
X68720Y-32700D03*
X69720Y-32700D03*
X70720Y-32700D03*
G54D18*
X114840Y-32700D03*
G54D11*
X115840Y-32700D03*
X116840Y-32700D03*
X117840Y-32700D03*
X118840Y-32700D03*
X119840Y-32700D03*
X120840Y-32700D03*
X121840Y-32700D03*
G54D18*
X89280Y-32700D03*
G54D11*
X90280Y-32700D03*
X91280Y-32700D03*
X92280Y-32700D03*
X93280Y-32700D03*
X94280Y-32700D03*
X95280Y-32700D03*
X96280Y-32700D03*
G54D18*
X76500Y-32700D03*
G54D11*
X77500Y-32700D03*
X78500Y-32700D03*
X79500Y-32700D03*
X80500Y-32700D03*
X81500Y-32700D03*
X82500Y-32700D03*
X83500Y-32700D03*
G54D18*
X50940Y-32700D03*
G54D11*
X51940Y-32700D03*
X52940Y-32700D03*
X53940Y-32700D03*
X54940Y-32700D03*
X55940Y-32700D03*
X56940Y-32700D03*
X57940Y-32700D03*
G54D18*
X102060Y-32700D03*
G54D11*
X103060Y-32700D03*
X104060Y-32700D03*
X105060Y-32700D03*
X106060Y-32700D03*
X107060Y-32700D03*
X108060Y-32700D03*
X109060Y-32700D03*
G54D19*
X99000Y-26000D03*
X101000Y-26000D03*
X59000Y-26000D03*
X61000Y-26000D03*
G54D20*
X20540Y-31410D03*
X20540Y-33410D03*
X20540Y-35410D03*
G54D21*
X21540Y-26410D03*
X19540Y-26410D03*
G54D18*
X85500Y-28000D03*
G54D11*
X84500Y-28000D03*
X85500Y-27000D03*
X84500Y-27000D03*
X85500Y-26000D03*
X84500Y-26000D03*
X85500Y-25000D03*
X84500Y-25000D03*
G54D18*
X75500Y-28000D03*
G54D11*
X74500Y-28000D03*
X75500Y-27000D03*
X74500Y-27000D03*
X75500Y-26000D03*
X74500Y-26000D03*
X75500Y-25000D03*
X74500Y-25000D03*
G54D22*
X25000Y-31144D03*
X135000Y-31144D03*
G54D23*
X128592Y-26208D03*
X96733Y-24853D03*
X93222Y-27075D03*
X27614Y-28503D03*
G54D24*
X95280Y-29720D02*
X99000Y-26000D01*
X95280Y-32700D02*
X95280Y-29720D01*
X59000Y-30640D02*
X56940Y-32700D01*
X59000Y-26000D02*
X59000Y-30640D01*
X74500Y-25000D02*
X74500Y-26000D01*
X74500Y-26000D02*
X74500Y-27000D01*
X74500Y-27000D02*
X74500Y-28000D01*
X63720Y-32700D02*
X64188Y-32700D01*
X74500Y-28000D02*
X74500Y-30232D01*
X64188Y-32232D02*
X64188Y-32700D01*
X66188Y-30232D02*
X64188Y-32232D01*
X74500Y-30232D02*
X66188Y-30232D01*
X89748Y-33143D02*
X89748Y-32700D01*
X89773Y-33168D02*
X89748Y-33143D01*
X95600Y-33168D02*
X89773Y-33168D01*
X95805Y-32963D02*
X95600Y-33168D01*
X95805Y-32248D02*
X95805Y-32963D01*
X95830Y-32223D02*
X95805Y-32248D01*
X101115Y-32223D02*
X95830Y-32223D01*
X101592Y-32700D02*
X101115Y-32223D01*
X102060Y-32700D02*
X101592Y-32700D01*
X89280Y-32700D02*
X89748Y-32700D01*
X89280Y-32700D02*
X88812Y-32700D01*
X88232Y-32120D02*
X88812Y-32700D01*
X76500Y-32120D02*
X88232Y-32120D01*
X76388Y-32120D02*
X76500Y-32120D01*
X74500Y-30232D02*
X76388Y-32120D01*
X76500Y-32120D02*
X76500Y-32700D01*
X16300Y-27442D02*
X16300Y-28380D01*
X18242Y-25500D02*
X16300Y-27442D01*
X26500Y-25500D02*
X18242Y-25500D01*
X75500Y-28000D02*
X75968Y-28000D01*
X143700Y-31824D02*
X143700Y-31620D01*
X142709Y-32815D02*
X143700Y-31824D01*
X142673Y-32815D02*
X142709Y-32815D01*
X139216Y-29358D02*
X142673Y-32815D01*
X131256Y-29358D02*
X139216Y-29358D01*
X128735Y-26837D02*
X131256Y-29358D01*
X128735Y-26551D02*
X128735Y-26837D01*
X128289Y-26551D02*
X128735Y-26551D01*
X126246Y-24508D02*
X128289Y-26551D01*
X79460Y-24508D02*
X126246Y-24508D01*
X75968Y-28000D02*
X79460Y-24508D01*
X128935Y-26065D02*
X129500Y-25500D01*
X128935Y-26351D02*
X128935Y-26065D01*
X128735Y-26551D02*
X128935Y-26351D01*
X139684Y-29144D02*
X142700Y-32160D01*
X132144Y-29144D02*
X139684Y-29144D01*
X129500Y-26500D02*
X132144Y-29144D01*
X26500Y-26500D02*
X25982Y-26500D01*
X126678Y-24294D02*
X128592Y-26208D01*
X78206Y-24294D02*
X126678Y-24294D01*
X75500Y-27000D02*
X78206Y-24294D01*
X24642Y-27840D02*
X17300Y-27840D01*
X25982Y-26500D02*
X24642Y-27840D01*
X133549Y-28549D02*
X131500Y-26500D01*
X141249Y-28549D02*
X133549Y-28549D01*
X142700Y-30000D02*
X141249Y-28549D01*
X26677Y-28323D02*
X28500Y-26500D01*
X26677Y-28324D02*
X26677Y-28323D01*
X18976Y-28324D02*
X26677Y-28324D01*
X17300Y-30000D02*
X18976Y-28324D01*
X28706Y-24294D02*
X27500Y-25500D01*
X74794Y-24294D02*
X28706Y-24294D01*
X75500Y-25000D02*
X74794Y-24294D01*
X144426Y-29814D02*
X143700Y-30540D01*
X144426Y-28105D02*
X144426Y-29814D01*
X140867Y-24546D02*
X144426Y-28105D01*
X131454Y-24546D02*
X140867Y-24546D01*
X130500Y-25500D02*
X131454Y-24546D01*
X76421Y-24079D02*
X75500Y-25000D01*
X129079Y-24079D02*
X76421Y-24079D01*
X130500Y-25500D02*
X129079Y-24079D01*
X84500Y-25000D02*
X84500Y-26000D01*
X84500Y-26000D02*
X84500Y-27000D01*
X84500Y-27000D02*
X84500Y-28000D01*
X144201Y-28959D02*
X143700Y-29460D01*
X144201Y-28214D02*
X144201Y-28959D01*
X140747Y-24760D02*
X144201Y-28214D01*
X132240Y-24760D02*
X140747Y-24760D01*
X131500Y-25500D02*
X132240Y-24760D01*
X29492Y-24508D02*
X28500Y-25500D01*
X74705Y-24508D02*
X29492Y-24508D01*
X75031Y-24834D02*
X74705Y-24508D01*
X75031Y-28444D02*
X75031Y-24834D01*
X75055Y-28468D02*
X75031Y-28444D01*
X85007Y-28468D02*
X75055Y-28468D01*
X85032Y-28443D02*
X85007Y-28468D01*
X85032Y-28000D02*
X85032Y-28443D01*
X85500Y-28000D02*
X85032Y-28000D01*
X93586Y-28000D02*
X96733Y-24853D01*
X85500Y-28000D02*
X93586Y-28000D01*
X140444Y-28824D02*
X142700Y-31080D01*
X132824Y-28824D02*
X140444Y-28824D01*
X130500Y-26500D02*
X132824Y-28824D01*
X85575Y-27075D02*
X93222Y-27075D01*
X85500Y-27000D02*
X85575Y-27075D01*
X25915Y-28085D02*
X27500Y-26500D01*
X18135Y-28085D02*
X25915Y-28085D01*
X17300Y-28920D02*
X18135Y-28085D01*
X134292Y-28292D02*
X132500Y-26500D01*
X142072Y-28292D02*
X134292Y-28292D01*
X142700Y-28920D02*
X142072Y-28292D01*
X27614Y-28386D02*
X27614Y-28503D01*
X29500Y-26500D02*
X27614Y-28386D01*
X19794Y-28586D02*
X17300Y-31080D01*
X27531Y-28586D02*
X19794Y-28586D01*
X27614Y-28503D02*
X27531Y-28586D01*
X143700Y-28175D02*
X143700Y-28380D01*
X140506Y-24981D02*
X143700Y-28175D01*
X133019Y-24981D02*
X140506Y-24981D01*
X132500Y-25500D02*
X133019Y-24981D01*
G54D25*
X121390Y-33720D02*
X111910Y-33720D01*
X121840Y-33270D02*
X121390Y-33720D01*
X121840Y-32700D02*
X121840Y-33270D01*
X109060Y-32990D02*
X108280Y-33770D01*
X109060Y-32700D02*
X109060Y-32990D01*
X96280Y-33010D02*
X95520Y-33770D01*
X96280Y-32700D02*
X96280Y-33010D01*
X83500Y-32990D02*
X82720Y-33770D01*
X83500Y-32700D02*
X83500Y-32990D01*
G54D26*
X49120Y-33770D02*
X57020Y-33770D01*
X48170Y-32820D02*
X49120Y-33770D01*
X48170Y-32800D02*
X48170Y-32820D01*
X48180Y-32800D02*
X48170Y-32800D01*
X48030Y-32650D02*
X48180Y-32800D01*
X48170Y-32800D02*
X48025Y-32655D01*
G54D25*
X47980Y-32700D02*
X48025Y-32655D01*
X45160Y-32700D02*
X47980Y-32700D01*
X48025Y-32655D02*
X48030Y-32650D01*
G54D27*
X70720Y-33023D02*
X70720Y-32700D01*
X71467Y-33770D02*
X70720Y-33023D01*
G54D26*
X57020Y-33770D02*
X71467Y-33770D01*
X71467Y-33770D02*
X82720Y-33770D01*
X82720Y-33770D02*
X95520Y-33770D01*
X38980Y-27730D02*
X37500Y-26250D01*
X43100Y-27730D02*
X38980Y-27730D01*
X48025Y-32655D02*
X43100Y-27730D01*
X111860Y-33770D02*
X111910Y-33720D01*
X108280Y-33770D02*
X111860Y-33770D01*
X121190Y-27560D02*
X122215Y-26535D01*
X118070Y-27560D02*
X121190Y-27560D01*
X111910Y-33720D02*
X118070Y-27560D01*
X122215Y-26535D02*
X122500Y-26250D01*
G54D24*
X143169Y-28309D02*
X142700Y-27840D01*
X143169Y-30885D02*
X143169Y-28309D01*
X143414Y-31130D02*
X143169Y-30885D01*
X144147Y-31130D02*
X143414Y-31130D01*
X144172Y-31155D02*
X144147Y-31130D01*
X144172Y-31870D02*
X144172Y-31155D01*
X143003Y-33039D02*
X144172Y-31870D01*
X128719Y-33039D02*
X143003Y-33039D01*
X122215Y-26535D02*
X128719Y-33039D01*
X141360Y-26500D02*
X133500Y-26500D01*
X142700Y-27840D02*
X141360Y-26500D01*
X133500Y-26500D02*
X133500Y-25500D01*
G54D25*
X57940Y-32700D02*
X57940Y-32775D01*
X57940Y-32850D02*
X57020Y-33770D01*
X57940Y-32775D02*
X57940Y-32850D01*
G54D24*
X61000Y-29715D02*
X61000Y-26000D01*
X57940Y-32775D02*
X61000Y-29715D01*
G54D26*
X95520Y-33770D02*
X102560Y-33770D01*
X102560Y-33770D02*
X108280Y-33770D01*
G54D24*
X102560Y-27560D02*
X101000Y-26000D01*
X102560Y-33770D02*
X102560Y-27560D01*
X20450Y-29010D02*
X17300Y-32160D01*
X27990Y-29010D02*
X20450Y-29010D01*
X30500Y-26500D02*
X27990Y-29010D01*
G54D26*
X123050Y-29160D02*
X122500Y-28610D01*
X123050Y-33710D02*
X123050Y-29160D01*
X121740Y-35020D02*
X123050Y-33710D01*
X35450Y-35020D02*
X121740Y-35020D01*
X36990Y-29120D02*
X37500Y-28610D01*
X36990Y-33480D02*
X36990Y-29120D01*
X35450Y-35020D02*
X36990Y-33480D01*
X24080Y-35020D02*
X35450Y-35020D01*
X20540Y-31480D02*
X24080Y-35020D01*
X20540Y-31410D02*
X20540Y-31480D01*
G54D10*
G36*
X143569Y-31080D02*
X143389Y-31155D01*
X143235Y-31309D01*
X143151Y-31511D01*
X143151Y-31729D01*
X143217Y-31889D01*
X143192Y-31914D01*
X143165Y-31849D01*
X143011Y-31695D01*
X142830Y-31620D01*
X143011Y-31545D01*
X143165Y-31391D01*
X143249Y-31189D01*
X143249Y-30971D01*
X143165Y-30769D01*
X143011Y-30615D01*
X142830Y-30540D01*
X143011Y-30465D01*
X143165Y-30311D01*
X143249Y-30109D01*
X143249Y-29891D01*
X143165Y-29689D01*
X143011Y-29535D01*
X142830Y-29460D01*
X143011Y-29385D01*
X143165Y-29231D01*
X143249Y-29029D01*
X143249Y-28811D01*
X143165Y-28609D01*
X143011Y-28455D01*
X142988Y-28445D01*
X142988Y-28135D01*
X142700Y-27847D01*
X142693Y-27854D01*
X142693Y-27840D01*
X142405Y-27552D01*
X142334Y-27580D01*
X142262Y-27740D01*
X142256Y-27915D01*
X142318Y-28079D01*
X142334Y-28100D01*
X142405Y-28128D01*
X142693Y-27840D01*
X142693Y-27854D01*
X142412Y-28135D01*
X142440Y-28206D01*
X142600Y-28278D01*
X142775Y-28284D01*
X142939Y-28222D01*
X142960Y-28206D01*
X142988Y-28135D01*
X142988Y-28445D01*
X142809Y-28371D01*
X142591Y-28371D01*
X142575Y-28377D01*
X142281Y-28083D01*
X142185Y-28019D01*
X142072Y-27996D01*
X142067Y-27997D01*
X134414Y-27997D01*
X133992Y-27574D01*
X133992Y-26417D01*
X133923Y-26234D01*
X133907Y-26211D01*
X133830Y-26177D01*
X133823Y-26184D01*
X133823Y-26170D01*
X133823Y-25830D01*
X133500Y-25507D01*
X133177Y-25830D01*
X133211Y-25907D01*
X133388Y-25986D01*
X133583Y-25992D01*
X133766Y-25923D01*
X133789Y-25907D01*
X133823Y-25830D01*
X133823Y-26170D01*
X133789Y-26093D01*
X133612Y-26014D01*
X133417Y-26008D01*
X133234Y-26077D01*
X133211Y-26093D01*
X133177Y-26170D01*
X133500Y-26493D01*
X133823Y-26170D01*
X133823Y-26184D01*
X133507Y-26500D01*
X133830Y-26823D01*
X133907Y-26789D01*
X133986Y-26612D01*
X133992Y-26417D01*
X133992Y-27574D01*
X133404Y-26986D01*
X133583Y-26992D01*
X133766Y-26923D01*
X133789Y-26907D01*
X133823Y-26830D01*
X133535Y-26542D01*
X133500Y-26507D01*
X133493Y-26500D01*
X133458Y-26465D01*
X133170Y-26177D01*
X133093Y-26211D01*
X133059Y-26285D01*
X133008Y-26161D01*
X132847Y-26000D01*
X133008Y-25839D01*
X133058Y-25716D01*
X133077Y-25766D01*
X133093Y-25789D01*
X133170Y-25823D01*
X133458Y-25535D01*
X133493Y-25500D01*
X133500Y-25493D01*
X133507Y-25500D01*
X133542Y-25535D01*
X133830Y-25823D01*
X133907Y-25789D01*
X133986Y-25612D01*
X133992Y-25417D01*
X133938Y-25276D01*
X140383Y-25276D01*
X142536Y-27429D01*
X142461Y-27458D01*
X142440Y-27474D01*
X142412Y-27545D01*
X142665Y-27798D01*
X142700Y-27833D01*
X142707Y-27840D01*
X142742Y-27875D01*
X142995Y-28128D01*
X143066Y-28100D01*
X143110Y-28002D01*
X143217Y-28110D01*
X143151Y-28271D01*
X143151Y-28489D01*
X143235Y-28691D01*
X143389Y-28845D01*
X143569Y-28920D01*
X143389Y-28995D01*
X143235Y-29149D01*
X143151Y-29351D01*
X143151Y-29569D01*
X143235Y-29771D01*
X143389Y-29925D01*
X143569Y-30000D01*
X143389Y-30075D01*
X143235Y-30229D01*
X143151Y-30431D01*
X143151Y-30649D01*
X143235Y-30851D01*
X143389Y-31005D01*
X143569Y-31080D01*
X143569Y-31080D01*
G37*
G54D27*
X143569Y-31080D02*
X143389Y-31155D01*
X143235Y-31309D01*
X143151Y-31511D01*
X143151Y-31729D01*
X143217Y-31889D01*
X143192Y-31914D01*
X143165Y-31849D01*
X143011Y-31695D01*
X142830Y-31620D01*
X143011Y-31545D01*
X143165Y-31391D01*
X143249Y-31189D01*
X143249Y-30971D01*
X143165Y-30769D01*
X143011Y-30615D01*
X142830Y-30540D01*
X143011Y-30465D01*
X143165Y-30311D01*
X143249Y-30109D01*
X143249Y-29891D01*
X143165Y-29689D01*
X143011Y-29535D01*
X142830Y-29460D01*
X143011Y-29385D01*
X143165Y-29231D01*
X143249Y-29029D01*
X143249Y-28811D01*
X143165Y-28609D01*
X143011Y-28455D01*
X142988Y-28445D01*
X142988Y-28135D01*
X142700Y-27847D01*
X142693Y-27854D01*
X142693Y-27840D01*
X142405Y-27552D01*
X142334Y-27580D01*
X142262Y-27740D01*
X142256Y-27915D01*
X142318Y-28079D01*
X142334Y-28100D01*
X142405Y-28128D01*
X142693Y-27840D01*
X142693Y-27854D01*
X142412Y-28135D01*
X142440Y-28206D01*
X142600Y-28278D01*
X142775Y-28284D01*
X142939Y-28222D01*
X142960Y-28206D01*
X142988Y-28135D01*
X142988Y-28445D01*
X142809Y-28371D01*
X142591Y-28371D01*
X142575Y-28377D01*
X142281Y-28083D01*
X142185Y-28019D01*
X142072Y-27996D01*
X142067Y-27997D01*
X134414Y-27997D01*
X133992Y-27574D01*
X133992Y-26417D01*
X133923Y-26234D01*
X133907Y-26211D01*
X133830Y-26177D01*
X133823Y-26184D01*
X133823Y-26170D01*
X133823Y-25830D01*
X133500Y-25507D01*
X133177Y-25830D01*
X133211Y-25907D01*
X133388Y-25986D01*
X133583Y-25992D01*
X133766Y-25923D01*
X133789Y-25907D01*
X133823Y-25830D01*
X133823Y-26170D01*
X133789Y-26093D01*
X133612Y-26014D01*
X133417Y-26008D01*
X133234Y-26077D01*
X133211Y-26093D01*
X133177Y-26170D01*
X133500Y-26493D01*
X133823Y-26170D01*
X133823Y-26184D01*
X133507Y-26500D01*
X133830Y-26823D01*
X133907Y-26789D01*
X133986Y-26612D01*
X133992Y-26417D01*
X133992Y-27574D01*
X133404Y-26986D01*
X133583Y-26992D01*
X133766Y-26923D01*
X133789Y-26907D01*
X133823Y-26830D01*
X133535Y-26542D01*
X133500Y-26507D01*
X133493Y-26500D01*
X133458Y-26465D01*
X133170Y-26177D01*
X133093Y-26211D01*
X133059Y-26285D01*
X133008Y-26161D01*
X132847Y-26000D01*
X133008Y-25839D01*
X133058Y-25716D01*
X133077Y-25766D01*
X133093Y-25789D01*
X133170Y-25823D01*
X133458Y-25535D01*
X133493Y-25500D01*
X133500Y-25493D01*
X133507Y-25500D01*
X133542Y-25535D01*
X133830Y-25823D01*
X133907Y-25789D01*
X133986Y-25612D01*
X133992Y-25417D01*
X133938Y-25276D01*
X140383Y-25276D01*
X142536Y-27429D01*
X142461Y-27458D01*
X142440Y-27474D01*
X142412Y-27545D01*
X142665Y-27798D01*
X142700Y-27833D01*
X142707Y-27840D01*
X142742Y-27875D01*
X142995Y-28128D01*
X143066Y-28100D01*
X143110Y-28002D01*
X143217Y-28110D01*
X143151Y-28271D01*
X143151Y-28489D01*
X143235Y-28691D01*
X143389Y-28845D01*
X143569Y-28920D01*
X143389Y-28995D01*
X143235Y-29149D01*
X143151Y-29351D01*
X143151Y-29569D01*
X143235Y-29771D01*
X143389Y-29925D01*
X143569Y-30000D01*
X143389Y-30075D01*
X143235Y-30229D01*
X143151Y-30431D01*
X143151Y-30649D01*
X143235Y-30851D01*
X143389Y-31005D01*
X143569Y-31080D01*
G54D10*
G36*
X147175Y-35925D02*
X143972Y-35925D01*
X144259Y-35639D01*
X144449Y-35180D01*
X144450Y-34683D01*
X144260Y-34223D01*
X143909Y-33871D01*
X143450Y-33681D01*
X142953Y-33680D01*
X142493Y-33870D01*
X142141Y-34221D01*
X141951Y-34680D01*
X141950Y-35177D01*
X142140Y-35637D01*
X142427Y-35925D01*
X125220Y-35925D01*
X125220Y-26050D01*
X125220Y-25672D01*
X125076Y-25323D01*
X124809Y-25055D01*
X124460Y-24910D01*
X124082Y-24910D01*
X123733Y-25054D01*
X123465Y-25321D01*
X123320Y-25670D01*
X123320Y-26048D01*
X123464Y-26397D01*
X123731Y-26665D01*
X124080Y-26810D01*
X124458Y-26810D01*
X124807Y-26666D01*
X125075Y-26399D01*
X125220Y-26050D01*
X125220Y-35925D01*
X123700Y-35925D01*
X123700Y-33710D01*
X123700Y-29160D01*
X123699Y-29159D01*
X123700Y-29159D01*
X123691Y-29118D01*
X123651Y-28911D01*
X123550Y-28761D01*
X123550Y-28759D01*
X123550Y-28402D01*
X123390Y-28016D01*
X123338Y-27963D01*
X123338Y-26112D01*
X123221Y-25802D01*
X123190Y-25755D01*
X123078Y-25679D01*
X122507Y-26250D01*
X123078Y-26821D01*
X123190Y-26745D01*
X123327Y-26443D01*
X123338Y-26112D01*
X123338Y-27963D01*
X123095Y-27720D01*
X123071Y-27710D01*
X123071Y-26828D01*
X122500Y-26257D01*
X122493Y-26264D01*
X122493Y-26250D01*
X121922Y-25679D01*
X121810Y-25755D01*
X121680Y-26041D01*
X121680Y-25672D01*
X121536Y-25323D01*
X121269Y-25055D01*
X120920Y-24910D01*
X120542Y-24910D01*
X120193Y-25054D01*
X119925Y-25321D01*
X119780Y-25670D01*
X119780Y-26048D01*
X119924Y-26397D01*
X120191Y-26665D01*
X120540Y-26810D01*
X120918Y-26810D01*
X121267Y-26666D01*
X121535Y-26399D01*
X121672Y-26067D01*
X121662Y-26388D01*
X121779Y-26698D01*
X121810Y-26745D01*
X121922Y-26821D01*
X122493Y-26250D01*
X122493Y-26264D01*
X121929Y-26828D01*
X122005Y-26940D01*
X122307Y-27077D01*
X122638Y-27088D01*
X122948Y-26971D01*
X122995Y-26940D01*
X123071Y-26828D01*
X123071Y-27710D01*
X122710Y-27560D01*
X122292Y-27560D01*
X121906Y-27720D01*
X121610Y-28015D01*
X121450Y-28400D01*
X121450Y-28818D01*
X121610Y-29204D01*
X121905Y-29500D01*
X122290Y-29660D01*
X122400Y-29660D01*
X122400Y-33440D01*
X122284Y-33556D01*
X122284Y-32625D01*
X122222Y-32461D01*
X122206Y-32440D01*
X122135Y-32412D01*
X122128Y-32419D01*
X122128Y-32405D01*
X122100Y-32334D01*
X121940Y-32262D01*
X121765Y-32256D01*
X121601Y-32318D01*
X121580Y-32334D01*
X121552Y-32405D01*
X121840Y-32693D01*
X122128Y-32405D01*
X122128Y-32419D01*
X121847Y-32700D01*
X122135Y-32988D01*
X122206Y-32960D01*
X122278Y-32800D01*
X122284Y-32625D01*
X122284Y-33556D01*
X122128Y-33712D01*
X122128Y-32995D01*
X121840Y-32707D01*
X121833Y-32714D01*
X121833Y-32700D01*
X121545Y-32412D01*
X121474Y-32440D01*
X121402Y-32600D01*
X121396Y-32775D01*
X121458Y-32939D01*
X121474Y-32960D01*
X121545Y-32988D01*
X121833Y-32700D01*
X121833Y-32714D01*
X121552Y-32995D01*
X121580Y-33066D01*
X121740Y-33138D01*
X121915Y-33144D01*
X122079Y-33082D01*
X122100Y-33066D01*
X122128Y-32995D01*
X122128Y-33712D01*
X121470Y-34370D01*
X121389Y-34370D01*
X121389Y-32809D01*
X121389Y-32591D01*
X121305Y-32389D01*
X121151Y-32235D01*
X120949Y-32151D01*
X120731Y-32151D01*
X120529Y-32235D01*
X120375Y-32389D01*
X120340Y-32473D01*
X120305Y-32389D01*
X120151Y-32235D01*
X119949Y-32151D01*
X119731Y-32151D01*
X119529Y-32235D01*
X119375Y-32389D01*
X119340Y-32473D01*
X119305Y-32389D01*
X119151Y-32235D01*
X118949Y-32151D01*
X118731Y-32151D01*
X118529Y-32235D01*
X118375Y-32389D01*
X118340Y-32473D01*
X118305Y-32389D01*
X118151Y-32235D01*
X117949Y-32151D01*
X117731Y-32151D01*
X117529Y-32235D01*
X117375Y-32389D01*
X117340Y-32473D01*
X117305Y-32389D01*
X117151Y-32235D01*
X116949Y-32151D01*
X116731Y-32151D01*
X116529Y-32235D01*
X116375Y-32389D01*
X116340Y-32473D01*
X116305Y-32389D01*
X116151Y-32235D01*
X115949Y-32151D01*
X115731Y-32151D01*
X115529Y-32235D01*
X115389Y-32375D01*
X115389Y-32351D01*
X115351Y-32259D01*
X115281Y-32189D01*
X115190Y-32151D01*
X115091Y-32151D01*
X114491Y-32151D01*
X114399Y-32189D01*
X114329Y-32259D01*
X114291Y-32350D01*
X114291Y-32449D01*
X114291Y-33049D01*
X114329Y-33141D01*
X114399Y-33211D01*
X114490Y-33249D01*
X114589Y-33249D01*
X115189Y-33249D01*
X115281Y-33211D01*
X115351Y-33141D01*
X115389Y-33050D01*
X115389Y-33025D01*
X115529Y-33165D01*
X115731Y-33249D01*
X115949Y-33249D01*
X116151Y-33165D01*
X116305Y-33011D01*
X116340Y-32926D01*
X116375Y-33011D01*
X116529Y-33165D01*
X116731Y-33249D01*
X116949Y-33249D01*
X117151Y-33165D01*
X117305Y-33011D01*
X117340Y-32926D01*
X117375Y-33011D01*
X117529Y-33165D01*
X117731Y-33249D01*
X117949Y-33249D01*
X118151Y-33165D01*
X118305Y-33011D01*
X118340Y-32926D01*
X118375Y-33011D01*
X118529Y-33165D01*
X118731Y-33249D01*
X118949Y-33249D01*
X119151Y-33165D01*
X119305Y-33011D01*
X119340Y-32926D01*
X119375Y-33011D01*
X119529Y-33165D01*
X119731Y-33249D01*
X119949Y-33249D01*
X120151Y-33165D01*
X120305Y-33011D01*
X120340Y-32926D01*
X120375Y-33011D01*
X120529Y-33165D01*
X120731Y-33249D01*
X120949Y-33249D01*
X121151Y-33165D01*
X121305Y-33011D01*
X121389Y-32809D01*
X121389Y-34370D01*
X109504Y-34370D01*
X109504Y-32625D01*
X109442Y-32461D01*
X109426Y-32440D01*
X109355Y-32412D01*
X109348Y-32419D01*
X109348Y-32405D01*
X109320Y-32334D01*
X109160Y-32262D01*
X108985Y-32256D01*
X108821Y-32318D01*
X108800Y-32334D01*
X108772Y-32405D01*
X109060Y-32693D01*
X109348Y-32405D01*
X109348Y-32419D01*
X109067Y-32700D01*
X109355Y-32988D01*
X109426Y-32960D01*
X109498Y-32800D01*
X109504Y-32625D01*
X109504Y-34370D01*
X109348Y-34370D01*
X109348Y-32995D01*
X109060Y-32707D01*
X109053Y-32714D01*
X109053Y-32700D01*
X108765Y-32412D01*
X108694Y-32440D01*
X108622Y-32600D01*
X108616Y-32775D01*
X108678Y-32939D01*
X108694Y-32960D01*
X108765Y-32988D01*
X109053Y-32700D01*
X109053Y-32714D01*
X108772Y-32995D01*
X108800Y-33066D01*
X108960Y-33138D01*
X109135Y-33144D01*
X109299Y-33082D01*
X109320Y-33066D01*
X109348Y-32995D01*
X109348Y-34370D01*
X83788Y-34370D01*
X83788Y-32995D01*
X83500Y-32707D01*
X83212Y-32995D01*
X83240Y-33066D01*
X83400Y-33138D01*
X83575Y-33144D01*
X83739Y-33082D01*
X83760Y-33066D01*
X83788Y-32995D01*
X83788Y-34370D01*
X71164Y-34370D01*
X71164Y-32625D01*
X71102Y-32461D01*
X71086Y-32440D01*
X71015Y-32412D01*
X71008Y-32419D01*
X71008Y-32405D01*
X70980Y-32334D01*
X70820Y-32262D01*
X70645Y-32256D01*
X70481Y-32318D01*
X70460Y-32334D01*
X70432Y-32405D01*
X70720Y-32693D01*
X71008Y-32405D01*
X71008Y-32419D01*
X70727Y-32700D01*
X71015Y-32988D01*
X71086Y-32960D01*
X71158Y-32800D01*
X71164Y-32625D01*
X71164Y-34370D01*
X71008Y-34370D01*
X71008Y-32995D01*
X70720Y-32707D01*
X70713Y-32714D01*
X70713Y-32700D01*
X70425Y-32412D01*
X70354Y-32440D01*
X70282Y-32600D01*
X70276Y-32775D01*
X70338Y-32939D01*
X70354Y-32960D01*
X70425Y-32988D01*
X70713Y-32700D01*
X70713Y-32714D01*
X70432Y-32995D01*
X70460Y-33066D01*
X70620Y-33138D01*
X70795Y-33144D01*
X70959Y-33082D01*
X70980Y-33066D01*
X71008Y-32995D01*
X71008Y-34370D01*
X61641Y-34370D01*
X61641Y-25894D01*
X61551Y-25657D01*
X61528Y-25622D01*
X61436Y-25571D01*
X61429Y-25578D01*
X61429Y-25564D01*
X61378Y-25472D01*
X61147Y-25368D01*
X60894Y-25359D01*
X60657Y-25449D01*
X60622Y-25472D01*
X60571Y-25564D01*
X61000Y-25993D01*
X61429Y-25564D01*
X61429Y-25578D01*
X61007Y-26000D01*
X61436Y-26429D01*
X61528Y-26378D01*
X61632Y-26147D01*
X61641Y-25894D01*
X61641Y-34370D01*
X61429Y-34370D01*
X61429Y-26436D01*
X61000Y-26007D01*
X60993Y-26014D01*
X60993Y-26000D01*
X60564Y-25571D01*
X60472Y-25622D01*
X60368Y-25853D01*
X60359Y-26106D01*
X60449Y-26343D01*
X60472Y-26378D01*
X60564Y-26429D01*
X60993Y-26000D01*
X60993Y-26014D01*
X60571Y-26436D01*
X60622Y-26528D01*
X60853Y-26632D01*
X61106Y-26641D01*
X61343Y-26551D01*
X61378Y-26528D01*
X61429Y-26436D01*
X61429Y-34370D01*
X59749Y-34370D01*
X59749Y-26150D01*
X59749Y-25852D01*
X59635Y-25577D01*
X59425Y-25366D01*
X59150Y-25251D01*
X58852Y-25251D01*
X58577Y-25365D01*
X58366Y-25575D01*
X58251Y-25850D01*
X58251Y-26148D01*
X58365Y-26423D01*
X58575Y-26634D01*
X58705Y-26688D01*
X58705Y-30517D01*
X57064Y-32157D01*
X57049Y-32151D01*
X56831Y-32151D01*
X56629Y-32235D01*
X56475Y-32389D01*
X56440Y-32473D01*
X56405Y-32389D01*
X56251Y-32235D01*
X56049Y-32151D01*
X55831Y-32151D01*
X55629Y-32235D01*
X55475Y-32389D01*
X55440Y-32473D01*
X55405Y-32389D01*
X55251Y-32235D01*
X55049Y-32151D01*
X54831Y-32151D01*
X54629Y-32235D01*
X54475Y-32389D01*
X54440Y-32473D01*
X54405Y-32389D01*
X54251Y-32235D01*
X54049Y-32151D01*
X53831Y-32151D01*
X53629Y-32235D01*
X53475Y-32389D01*
X53440Y-32473D01*
X53405Y-32389D01*
X53251Y-32235D01*
X53049Y-32151D01*
X52831Y-32151D01*
X52629Y-32235D01*
X52475Y-32389D01*
X52440Y-32473D01*
X52405Y-32389D01*
X52251Y-32235D01*
X52049Y-32151D01*
X51831Y-32151D01*
X51629Y-32235D01*
X51489Y-32375D01*
X51489Y-32351D01*
X51451Y-32259D01*
X51381Y-32189D01*
X51290Y-32151D01*
X51191Y-32151D01*
X50591Y-32151D01*
X50499Y-32189D01*
X50429Y-32259D01*
X50391Y-32350D01*
X50391Y-32449D01*
X50391Y-33049D01*
X50429Y-33141D01*
X50499Y-33211D01*
X50590Y-33249D01*
X50689Y-33249D01*
X51289Y-33249D01*
X51381Y-33211D01*
X51451Y-33141D01*
X51489Y-33050D01*
X51489Y-33025D01*
X51629Y-33165D01*
X51831Y-33249D01*
X52049Y-33249D01*
X52251Y-33165D01*
X52405Y-33011D01*
X52440Y-32926D01*
X52475Y-33011D01*
X52629Y-33165D01*
X52831Y-33249D01*
X53049Y-33249D01*
X53251Y-33165D01*
X53405Y-33011D01*
X53440Y-32926D01*
X53475Y-33011D01*
X53629Y-33165D01*
X53831Y-33249D01*
X54049Y-33249D01*
X54251Y-33165D01*
X54405Y-33011D01*
X54440Y-32926D01*
X54475Y-33011D01*
X54629Y-33165D01*
X54831Y-33249D01*
X55049Y-33249D01*
X55251Y-33165D01*
X55405Y-33011D01*
X55440Y-32926D01*
X55475Y-33011D01*
X55629Y-33165D01*
X55831Y-33249D01*
X56049Y-33249D01*
X56251Y-33165D01*
X56405Y-33011D01*
X56440Y-32926D01*
X56475Y-33011D01*
X56629Y-33165D01*
X56831Y-33249D01*
X57049Y-33249D01*
X57251Y-33165D01*
X57405Y-33011D01*
X57489Y-32809D01*
X57489Y-32591D01*
X57482Y-32575D01*
X57538Y-32519D01*
X57502Y-32600D01*
X57496Y-32775D01*
X57558Y-32939D01*
X57574Y-32960D01*
X57645Y-32988D01*
X57898Y-32735D01*
X57933Y-32700D01*
X57940Y-32693D01*
X57975Y-32658D01*
X58228Y-32405D01*
X58200Y-32334D01*
X58040Y-32262D01*
X57865Y-32256D01*
X57763Y-32294D01*
X59206Y-30850D01*
X59208Y-30849D01*
X59209Y-30849D01*
X59273Y-30753D01*
X59295Y-30640D01*
X59295Y-26688D01*
X59423Y-26635D01*
X59634Y-26425D01*
X59749Y-26150D01*
X59749Y-34370D01*
X58384Y-34370D01*
X58384Y-32625D01*
X58322Y-32461D01*
X58306Y-32440D01*
X58235Y-32412D01*
X57947Y-32700D01*
X58235Y-32988D01*
X58306Y-32960D01*
X58378Y-32800D01*
X58384Y-32625D01*
X58384Y-34370D01*
X58228Y-34370D01*
X58228Y-32995D01*
X57940Y-32707D01*
X57652Y-32995D01*
X57680Y-33066D01*
X57840Y-33138D01*
X58015Y-33144D01*
X58179Y-33082D01*
X58200Y-33066D01*
X58228Y-32995D01*
X58228Y-34370D01*
X45604Y-34370D01*
X45604Y-32625D01*
X45542Y-32461D01*
X45526Y-32440D01*
X45455Y-32412D01*
X45448Y-32419D01*
X45448Y-32405D01*
X45420Y-32334D01*
X45260Y-32262D01*
X45085Y-32256D01*
X44921Y-32318D01*
X44900Y-32334D01*
X44872Y-32405D01*
X45160Y-32693D01*
X45448Y-32405D01*
X45448Y-32419D01*
X45167Y-32700D01*
X45455Y-32988D01*
X45526Y-32960D01*
X45598Y-32800D01*
X45604Y-32625D01*
X45604Y-34370D01*
X45448Y-34370D01*
X45448Y-32995D01*
X45160Y-32707D01*
X45153Y-32714D01*
X45153Y-32700D01*
X44865Y-32412D01*
X44794Y-32440D01*
X44722Y-32600D01*
X44716Y-32775D01*
X44778Y-32939D01*
X44794Y-32960D01*
X44865Y-32988D01*
X45153Y-32700D01*
X45153Y-32714D01*
X44872Y-32995D01*
X44900Y-33066D01*
X45060Y-33138D01*
X45235Y-33144D01*
X45399Y-33082D01*
X45420Y-33066D01*
X45448Y-32995D01*
X45448Y-34370D01*
X37019Y-34370D01*
X37446Y-33942D01*
X37449Y-33940D01*
X37450Y-33940D01*
X37590Y-33730D01*
X37591Y-33729D01*
X37630Y-33530D01*
X37640Y-33481D01*
X37639Y-33480D01*
X37640Y-33480D01*
X37640Y-33119D01*
X37649Y-33141D01*
X37719Y-33211D01*
X37810Y-33249D01*
X37909Y-33249D01*
X38509Y-33249D01*
X38601Y-33211D01*
X38671Y-33141D01*
X38709Y-33050D01*
X38709Y-33025D01*
X38849Y-33165D01*
X39051Y-33249D01*
X39269Y-33249D01*
X39471Y-33165D01*
X39625Y-33011D01*
X39660Y-32926D01*
X39695Y-33011D01*
X39849Y-33165D01*
X40051Y-33249D01*
X40269Y-33249D01*
X40471Y-33165D01*
X40625Y-33011D01*
X40660Y-32926D01*
X40695Y-33011D01*
X40849Y-33165D01*
X41051Y-33249D01*
X41269Y-33249D01*
X41471Y-33165D01*
X41625Y-33011D01*
X41660Y-32926D01*
X41695Y-33011D01*
X41849Y-33165D01*
X42051Y-33249D01*
X42269Y-33249D01*
X42471Y-33165D01*
X42625Y-33011D01*
X42660Y-32926D01*
X42695Y-33011D01*
X42849Y-33165D01*
X43051Y-33249D01*
X43269Y-33249D01*
X43471Y-33165D01*
X43625Y-33011D01*
X43660Y-32926D01*
X43695Y-33011D01*
X43849Y-33165D01*
X44051Y-33249D01*
X44269Y-33249D01*
X44471Y-33165D01*
X44625Y-33011D01*
X44709Y-32809D01*
X44709Y-32591D01*
X44625Y-32389D01*
X44471Y-32235D01*
X44269Y-32151D01*
X44051Y-32151D01*
X43849Y-32235D01*
X43695Y-32389D01*
X43660Y-32473D01*
X43625Y-32389D01*
X43471Y-32235D01*
X43269Y-32151D01*
X43051Y-32151D01*
X42849Y-32235D01*
X42695Y-32389D01*
X42660Y-32473D01*
X42625Y-32389D01*
X42471Y-32235D01*
X42269Y-32151D01*
X42051Y-32151D01*
X41849Y-32235D01*
X41695Y-32389D01*
X41660Y-32473D01*
X41625Y-32389D01*
X41471Y-32235D01*
X41269Y-32151D01*
X41051Y-32151D01*
X40849Y-32235D01*
X40695Y-32389D01*
X40660Y-32473D01*
X40625Y-32389D01*
X40471Y-32235D01*
X40269Y-32151D01*
X40220Y-32151D01*
X40220Y-26050D01*
X40220Y-25672D01*
X40076Y-25323D01*
X39809Y-25055D01*
X39460Y-24910D01*
X39082Y-24910D01*
X38733Y-25054D01*
X38465Y-25321D01*
X38320Y-25670D01*
X38320Y-26048D01*
X38464Y-26397D01*
X38731Y-26665D01*
X39080Y-26810D01*
X39458Y-26810D01*
X39807Y-26666D01*
X40075Y-26399D01*
X40220Y-26050D01*
X40220Y-32151D01*
X40051Y-32151D01*
X39849Y-32235D01*
X39695Y-32389D01*
X39660Y-32473D01*
X39625Y-32389D01*
X39471Y-32235D01*
X39269Y-32151D01*
X39051Y-32151D01*
X38849Y-32235D01*
X38709Y-32375D01*
X38709Y-32351D01*
X38671Y-32259D01*
X38601Y-32189D01*
X38510Y-32151D01*
X38411Y-32151D01*
X37811Y-32151D01*
X37719Y-32189D01*
X37649Y-32259D01*
X37640Y-32280D01*
X37640Y-29660D01*
X37708Y-29660D01*
X38094Y-29500D01*
X38390Y-29205D01*
X38550Y-28820D01*
X38550Y-28402D01*
X38390Y-28016D01*
X38338Y-27963D01*
X38338Y-26112D01*
X38221Y-25802D01*
X38190Y-25755D01*
X38078Y-25679D01*
X37507Y-26250D01*
X38078Y-26821D01*
X38190Y-26745D01*
X38327Y-26443D01*
X38338Y-26112D01*
X38338Y-27963D01*
X38095Y-27720D01*
X38071Y-27710D01*
X38071Y-26828D01*
X37500Y-26257D01*
X37493Y-26264D01*
X37493Y-26250D01*
X36922Y-25679D01*
X36810Y-25755D01*
X36680Y-26041D01*
X36680Y-25672D01*
X36536Y-25323D01*
X36269Y-25055D01*
X35920Y-24910D01*
X35542Y-24910D01*
X35193Y-25054D01*
X34925Y-25321D01*
X34780Y-25670D01*
X34780Y-26048D01*
X34924Y-26397D01*
X35191Y-26665D01*
X35540Y-26810D01*
X35918Y-26810D01*
X36267Y-26666D01*
X36535Y-26399D01*
X36672Y-26067D01*
X36662Y-26388D01*
X36779Y-26698D01*
X36810Y-26745D01*
X36922Y-26821D01*
X37493Y-26250D01*
X37493Y-26264D01*
X36929Y-26828D01*
X37005Y-26940D01*
X37307Y-27077D01*
X37638Y-27088D01*
X37948Y-26971D01*
X37995Y-26940D01*
X38071Y-26828D01*
X38071Y-27710D01*
X37710Y-27560D01*
X37292Y-27560D01*
X36906Y-27720D01*
X36610Y-28015D01*
X36450Y-28400D01*
X36450Y-28779D01*
X36389Y-28871D01*
X36339Y-29120D01*
X36340Y-29124D01*
X36340Y-33210D01*
X35180Y-34370D01*
X30992Y-34370D01*
X30992Y-26417D01*
X30992Y-25417D01*
X30923Y-25234D01*
X30907Y-25211D01*
X30830Y-25177D01*
X30823Y-25184D01*
X30823Y-25170D01*
X30789Y-25093D01*
X30612Y-25014D01*
X30417Y-25008D01*
X30234Y-25077D01*
X30211Y-25093D01*
X30177Y-25170D01*
X30500Y-25493D01*
X30823Y-25170D01*
X30823Y-25184D01*
X30507Y-25500D01*
X30830Y-25823D01*
X30907Y-25789D01*
X30986Y-25612D01*
X30992Y-25417D01*
X30992Y-26417D01*
X30923Y-26234D01*
X30907Y-26211D01*
X30830Y-26177D01*
X30823Y-26184D01*
X30823Y-26170D01*
X30823Y-25830D01*
X30500Y-25507D01*
X30177Y-25830D01*
X30211Y-25907D01*
X30388Y-25986D01*
X30583Y-25992D01*
X30766Y-25923D01*
X30789Y-25907D01*
X30823Y-25830D01*
X30823Y-26170D01*
X30789Y-26093D01*
X30612Y-26014D01*
X30417Y-26008D01*
X30234Y-26077D01*
X30211Y-26093D01*
X30177Y-26170D01*
X30500Y-26493D01*
X30823Y-26170D01*
X30823Y-26184D01*
X30507Y-26500D01*
X30830Y-26823D01*
X30907Y-26789D01*
X30986Y-26612D01*
X30992Y-26417D01*
X30992Y-34370D01*
X30823Y-34370D01*
X30823Y-26830D01*
X30500Y-26507D01*
X30177Y-26830D01*
X30211Y-26907D01*
X30388Y-26986D01*
X30583Y-26992D01*
X30766Y-26923D01*
X30789Y-26907D01*
X30823Y-26830D01*
X30823Y-34370D01*
X26850Y-34370D01*
X26850Y-30778D01*
X26569Y-30098D01*
X26049Y-29577D01*
X25370Y-29295D01*
X24634Y-29294D01*
X23954Y-29575D01*
X23433Y-30095D01*
X23151Y-30774D01*
X23150Y-31510D01*
X23431Y-32190D01*
X23951Y-32711D01*
X24630Y-32993D01*
X25366Y-32994D01*
X26046Y-32713D01*
X26567Y-32193D01*
X26849Y-31514D01*
X26850Y-30778D01*
X26850Y-34370D01*
X24349Y-34370D01*
X21337Y-31357D01*
X21337Y-31255D01*
X21218Y-30968D01*
X20998Y-30747D01*
X20711Y-30628D01*
X20400Y-30628D01*
X20370Y-30628D01*
X20083Y-30747D01*
X19862Y-30967D01*
X19743Y-31254D01*
X19743Y-31565D01*
X19862Y-31852D01*
X20082Y-32073D01*
X20305Y-32165D01*
X20808Y-32668D01*
X20711Y-32628D01*
X20400Y-32628D01*
X20370Y-32628D01*
X20083Y-32747D01*
X19862Y-32967D01*
X19743Y-33254D01*
X19743Y-33565D01*
X19862Y-33852D01*
X20082Y-34073D01*
X20369Y-34192D01*
X20680Y-34192D01*
X20710Y-34192D01*
X20997Y-34073D01*
X21218Y-33853D01*
X21337Y-33566D01*
X21337Y-33255D01*
X21295Y-33155D01*
X23617Y-35476D01*
X23620Y-35480D01*
X23831Y-35621D01*
X24080Y-35670D01*
X35445Y-35670D01*
X35450Y-35671D01*
X35450Y-35670D01*
X35454Y-35670D01*
X121735Y-35670D01*
X121740Y-35671D01*
X121740Y-35670D01*
X121989Y-35621D01*
X122200Y-35480D01*
X123506Y-34172D01*
X123509Y-34170D01*
X123510Y-34170D01*
X123651Y-33959D01*
X123700Y-33710D01*
X123700Y-35925D01*
X21145Y-35925D01*
X21218Y-35853D01*
X21337Y-35566D01*
X21337Y-35255D01*
X21218Y-34968D01*
X20998Y-34747D01*
X20711Y-34628D01*
X20400Y-34628D01*
X20370Y-34628D01*
X20083Y-34747D01*
X19862Y-34967D01*
X19743Y-35254D01*
X19743Y-35565D01*
X19862Y-35852D01*
X19934Y-35925D01*
X17572Y-35925D01*
X17859Y-35639D01*
X18049Y-35180D01*
X18050Y-34683D01*
X17860Y-34223D01*
X17744Y-34106D01*
X17744Y-32085D01*
X17682Y-31921D01*
X17666Y-31900D01*
X17595Y-31872D01*
X17588Y-31879D01*
X17588Y-31865D01*
X17560Y-31794D01*
X17400Y-31722D01*
X17225Y-31716D01*
X17061Y-31778D01*
X17040Y-31794D01*
X17012Y-31865D01*
X17300Y-32153D01*
X17588Y-31865D01*
X17588Y-31879D01*
X17307Y-32160D01*
X17595Y-32448D01*
X17666Y-32420D01*
X17738Y-32260D01*
X17744Y-32085D01*
X17744Y-34106D01*
X17588Y-33950D01*
X17588Y-32455D01*
X17300Y-32167D01*
X17293Y-32174D01*
X17293Y-32160D01*
X17005Y-31872D01*
X16934Y-31900D01*
X16862Y-32060D01*
X16856Y-32235D01*
X16918Y-32399D01*
X16934Y-32420D01*
X17005Y-32448D01*
X17293Y-32160D01*
X17293Y-32174D01*
X17012Y-32455D01*
X17040Y-32526D01*
X17200Y-32598D01*
X17375Y-32604D01*
X17539Y-32542D01*
X17560Y-32526D01*
X17588Y-32455D01*
X17588Y-33950D01*
X17509Y-33871D01*
X17050Y-33681D01*
X16553Y-33680D01*
X16093Y-33870D01*
X15741Y-34221D01*
X15551Y-34680D01*
X15550Y-35177D01*
X15740Y-35637D01*
X16027Y-35925D01*
X12825Y-35925D01*
X12825Y-24075D01*
X16027Y-24075D01*
X15741Y-24361D01*
X15551Y-24820D01*
X15550Y-25317D01*
X15740Y-25777D01*
X16091Y-26129D01*
X16550Y-26319D01*
X17004Y-26319D01*
X16091Y-27233D01*
X16027Y-27329D01*
X16004Y-27442D01*
X16005Y-27446D01*
X16005Y-27908D01*
X15989Y-27915D01*
X15835Y-28069D01*
X15751Y-28271D01*
X15751Y-28489D01*
X15835Y-28691D01*
X15989Y-28845D01*
X16169Y-28920D01*
X15989Y-28995D01*
X15835Y-29149D01*
X15751Y-29351D01*
X15751Y-29569D01*
X15835Y-29771D01*
X15989Y-29925D01*
X16169Y-30000D01*
X15989Y-30075D01*
X15835Y-30229D01*
X15751Y-30431D01*
X15751Y-30649D01*
X15835Y-30851D01*
X15989Y-31005D01*
X16169Y-31080D01*
X15989Y-31155D01*
X15835Y-31309D01*
X15751Y-31511D01*
X15751Y-31729D01*
X15835Y-31931D01*
X15989Y-32085D01*
X16191Y-32169D01*
X16409Y-32169D01*
X16611Y-32085D01*
X16765Y-31931D01*
X16849Y-31729D01*
X16849Y-31511D01*
X16765Y-31309D01*
X16611Y-31155D01*
X16430Y-31080D01*
X16611Y-31005D01*
X16765Y-30851D01*
X16849Y-30649D01*
X16849Y-30431D01*
X16765Y-30229D01*
X16611Y-30075D01*
X16430Y-30000D01*
X16611Y-29925D01*
X16765Y-29771D01*
X16849Y-29569D01*
X16849Y-29351D01*
X16765Y-29149D01*
X16611Y-28995D01*
X16430Y-28920D01*
X16611Y-28845D01*
X16765Y-28691D01*
X16849Y-28489D01*
X16849Y-28271D01*
X16765Y-28069D01*
X16611Y-27915D01*
X16595Y-27908D01*
X16595Y-27564D01*
X18364Y-25795D01*
X19028Y-25795D01*
X18865Y-25958D01*
X18743Y-26251D01*
X18743Y-26568D01*
X18864Y-26861D01*
X19088Y-27085D01*
X19381Y-27207D01*
X19698Y-27207D01*
X19991Y-27086D01*
X20215Y-26862D01*
X20337Y-26569D01*
X20337Y-26252D01*
X20216Y-25959D01*
X20052Y-25795D01*
X21028Y-25795D01*
X20865Y-25958D01*
X20743Y-26251D01*
X20743Y-26568D01*
X20864Y-26861D01*
X21088Y-27085D01*
X21381Y-27207D01*
X21698Y-27207D01*
X21991Y-27086D01*
X22215Y-26862D01*
X22337Y-26569D01*
X22337Y-26252D01*
X22216Y-25959D01*
X22052Y-25795D01*
X25973Y-25795D01*
X25992Y-25839D01*
X26067Y-25914D01*
X26009Y-25939D01*
X25939Y-26009D01*
X25901Y-26100D01*
X25901Y-26199D01*
X25901Y-26220D01*
X25869Y-26227D01*
X25773Y-26291D01*
X24519Y-27545D01*
X17771Y-27545D01*
X17765Y-27529D01*
X17611Y-27375D01*
X17409Y-27291D01*
X17191Y-27291D01*
X16989Y-27375D01*
X16835Y-27529D01*
X16751Y-27731D01*
X16751Y-27949D01*
X16835Y-28151D01*
X16989Y-28305D01*
X17169Y-28380D01*
X16989Y-28455D01*
X16835Y-28609D01*
X16751Y-28811D01*
X16751Y-29029D01*
X16835Y-29231D01*
X16989Y-29385D01*
X17169Y-29460D01*
X16989Y-29535D01*
X16835Y-29689D01*
X16751Y-29891D01*
X16751Y-30109D01*
X16835Y-30311D01*
X16989Y-30465D01*
X17169Y-30540D01*
X16989Y-30615D01*
X16835Y-30769D01*
X16751Y-30971D01*
X16751Y-31189D01*
X16835Y-31391D01*
X16989Y-31545D01*
X17191Y-31629D01*
X17409Y-31629D01*
X17611Y-31545D01*
X17765Y-31391D01*
X17849Y-31189D01*
X17849Y-30971D01*
X17842Y-30955D01*
X19917Y-28881D01*
X27416Y-28881D01*
X27529Y-28928D01*
X27698Y-28928D01*
X27854Y-28864D01*
X27974Y-28744D01*
X28039Y-28588D01*
X28039Y-28419D01*
X28027Y-28390D01*
X29336Y-27080D01*
X29381Y-27099D01*
X29619Y-27099D01*
X29839Y-27008D01*
X30008Y-26839D01*
X30058Y-26716D01*
X30077Y-26766D01*
X30093Y-26789D01*
X30170Y-26823D01*
X30493Y-26500D01*
X30170Y-26177D01*
X30093Y-26211D01*
X30059Y-26285D01*
X30008Y-26161D01*
X29847Y-26000D01*
X30008Y-25839D01*
X30058Y-25716D01*
X30077Y-25766D01*
X30093Y-25789D01*
X30170Y-25823D01*
X30493Y-25500D01*
X30170Y-25177D01*
X30093Y-25211D01*
X30059Y-25285D01*
X30008Y-25161D01*
X29839Y-24992D01*
X29619Y-24901D01*
X29516Y-24901D01*
X29614Y-24803D01*
X36928Y-24803D01*
X36870Y-24944D01*
X36870Y-25195D01*
X36966Y-25427D01*
X37063Y-25524D01*
X37052Y-25529D01*
X37005Y-25560D01*
X36929Y-25672D01*
X37500Y-26243D01*
X38071Y-25672D01*
X37995Y-25560D01*
X37930Y-25530D01*
X38034Y-25427D01*
X38130Y-25196D01*
X38130Y-24945D01*
X38071Y-24803D01*
X73987Y-24803D01*
X73951Y-24891D01*
X73951Y-25109D01*
X74035Y-25311D01*
X74189Y-25465D01*
X74205Y-25471D01*
X74205Y-25528D01*
X74189Y-25535D01*
X74035Y-25689D01*
X73951Y-25891D01*
X73951Y-26109D01*
X74035Y-26311D01*
X74189Y-26465D01*
X74205Y-26471D01*
X74205Y-26528D01*
X74189Y-26535D01*
X74035Y-26689D01*
X73951Y-26891D01*
X73951Y-27109D01*
X74035Y-27311D01*
X74189Y-27465D01*
X74205Y-27471D01*
X74205Y-27528D01*
X74189Y-27535D01*
X74035Y-27689D01*
X73951Y-27891D01*
X73951Y-28109D01*
X74035Y-28311D01*
X74189Y-28465D01*
X74205Y-28471D01*
X74205Y-29937D01*
X66188Y-29937D01*
X66075Y-29959D01*
X65979Y-30023D01*
X65977Y-30025D01*
X63979Y-32023D01*
X63915Y-32119D01*
X63908Y-32151D01*
X63371Y-32151D01*
X63279Y-32189D01*
X63209Y-32259D01*
X63171Y-32350D01*
X63171Y-32449D01*
X63171Y-33049D01*
X63209Y-33141D01*
X63279Y-33211D01*
X63370Y-33249D01*
X63469Y-33249D01*
X64069Y-33249D01*
X64161Y-33211D01*
X64231Y-33141D01*
X64269Y-33050D01*
X64269Y-33025D01*
X64409Y-33165D01*
X64611Y-33249D01*
X64829Y-33249D01*
X65031Y-33165D01*
X65185Y-33011D01*
X65220Y-32926D01*
X65255Y-33011D01*
X65409Y-33165D01*
X65611Y-33249D01*
X65829Y-33249D01*
X66031Y-33165D01*
X66185Y-33011D01*
X66220Y-32926D01*
X66255Y-33011D01*
X66409Y-33165D01*
X66611Y-33249D01*
X66829Y-33249D01*
X67031Y-33165D01*
X67185Y-33011D01*
X67220Y-32926D01*
X67255Y-33011D01*
X67409Y-33165D01*
X67611Y-33249D01*
X67829Y-33249D01*
X68031Y-33165D01*
X68185Y-33011D01*
X68220Y-32926D01*
X68255Y-33011D01*
X68409Y-33165D01*
X68611Y-33249D01*
X68829Y-33249D01*
X69031Y-33165D01*
X69185Y-33011D01*
X69220Y-32926D01*
X69255Y-33011D01*
X69409Y-33165D01*
X69611Y-33249D01*
X69829Y-33249D01*
X70031Y-33165D01*
X70185Y-33011D01*
X70269Y-32809D01*
X70269Y-32591D01*
X70185Y-32389D01*
X70031Y-32235D01*
X69829Y-32151D01*
X69611Y-32151D01*
X69409Y-32235D01*
X69255Y-32389D01*
X69220Y-32473D01*
X69185Y-32389D01*
X69031Y-32235D01*
X68829Y-32151D01*
X68611Y-32151D01*
X68409Y-32235D01*
X68255Y-32389D01*
X68220Y-32473D01*
X68185Y-32389D01*
X68031Y-32235D01*
X67829Y-32151D01*
X67611Y-32151D01*
X67409Y-32235D01*
X67255Y-32389D01*
X67220Y-32473D01*
X67185Y-32389D01*
X67031Y-32235D01*
X66829Y-32151D01*
X66611Y-32151D01*
X66409Y-32235D01*
X66255Y-32389D01*
X66220Y-32473D01*
X66185Y-32389D01*
X66031Y-32235D01*
X65829Y-32151D01*
X65611Y-32151D01*
X65409Y-32235D01*
X65255Y-32389D01*
X65220Y-32473D01*
X65185Y-32389D01*
X65031Y-32235D01*
X64829Y-32151D01*
X64686Y-32151D01*
X66310Y-30527D01*
X74377Y-30527D01*
X76049Y-32199D01*
X75989Y-32259D01*
X75951Y-32350D01*
X75951Y-32449D01*
X75951Y-33049D01*
X75989Y-33141D01*
X76059Y-33211D01*
X76150Y-33249D01*
X76249Y-33249D01*
X76849Y-33249D01*
X76941Y-33211D01*
X77011Y-33141D01*
X77049Y-33050D01*
X77049Y-33025D01*
X77189Y-33165D01*
X77391Y-33249D01*
X77609Y-33249D01*
X77811Y-33165D01*
X77965Y-33011D01*
X78000Y-32926D01*
X78035Y-33011D01*
X78189Y-33165D01*
X78391Y-33249D01*
X78609Y-33249D01*
X78811Y-33165D01*
X78965Y-33011D01*
X79000Y-32926D01*
X79035Y-33011D01*
X79189Y-33165D01*
X79391Y-33249D01*
X79609Y-33249D01*
X79811Y-33165D01*
X79965Y-33011D01*
X80000Y-32926D01*
X80035Y-33011D01*
X80189Y-33165D01*
X80391Y-33249D01*
X80609Y-33249D01*
X80811Y-33165D01*
X80965Y-33011D01*
X81000Y-32926D01*
X81035Y-33011D01*
X81189Y-33165D01*
X81391Y-33249D01*
X81609Y-33249D01*
X81811Y-33165D01*
X81965Y-33011D01*
X82000Y-32926D01*
X82035Y-33011D01*
X82189Y-33165D01*
X82391Y-33249D01*
X82609Y-33249D01*
X82811Y-33165D01*
X82965Y-33011D01*
X83049Y-32809D01*
X83049Y-32591D01*
X82975Y-32415D01*
X83139Y-32415D01*
X83138Y-32416D01*
X83154Y-32432D01*
X83134Y-32440D01*
X83062Y-32600D01*
X83056Y-32775D01*
X83118Y-32939D01*
X83134Y-32960D01*
X83205Y-32988D01*
X83458Y-32735D01*
X83493Y-32700D01*
X83500Y-32693D01*
X83507Y-32700D01*
X83542Y-32735D01*
X83795Y-32988D01*
X83866Y-32960D01*
X83938Y-32800D01*
X83944Y-32625D01*
X83882Y-32461D01*
X83866Y-32440D01*
X83845Y-32432D01*
X83862Y-32416D01*
X83861Y-32415D01*
X88109Y-32415D01*
X88601Y-32906D01*
X88603Y-32909D01*
X88699Y-32973D01*
X88731Y-32979D01*
X88731Y-33049D01*
X88769Y-33141D01*
X88839Y-33211D01*
X88930Y-33249D01*
X89029Y-33249D01*
X89473Y-33249D01*
X89475Y-33256D01*
X89539Y-33352D01*
X89562Y-33374D01*
X89564Y-33377D01*
X89660Y-33441D01*
X89773Y-33463D01*
X95595Y-33463D01*
X95600Y-33464D01*
X95600Y-33463D01*
X95713Y-33441D01*
X95809Y-33377D01*
X96011Y-33173D01*
X96013Y-33172D01*
X96014Y-33172D01*
X96069Y-33088D01*
X96180Y-33138D01*
X96355Y-33144D01*
X96519Y-33082D01*
X96540Y-33066D01*
X96568Y-32995D01*
X96315Y-32742D01*
X96280Y-32707D01*
X96273Y-32700D01*
X96280Y-32693D01*
X96287Y-32700D01*
X96322Y-32735D01*
X96575Y-32988D01*
X96646Y-32960D01*
X96718Y-32800D01*
X96724Y-32625D01*
X96683Y-32518D01*
X100992Y-32518D01*
X101381Y-32906D01*
X101383Y-32909D01*
X101440Y-32947D01*
X101478Y-32973D01*
X101479Y-32973D01*
X101511Y-32979D01*
X101511Y-33049D01*
X101549Y-33141D01*
X101619Y-33211D01*
X101710Y-33249D01*
X101809Y-33249D01*
X102409Y-33249D01*
X102501Y-33211D01*
X102571Y-33141D01*
X102609Y-33050D01*
X102609Y-33025D01*
X102749Y-33165D01*
X102951Y-33249D01*
X103169Y-33249D01*
X103371Y-33165D01*
X103525Y-33011D01*
X103560Y-32926D01*
X103595Y-33011D01*
X103749Y-33165D01*
X103951Y-33249D01*
X104169Y-33249D01*
X104371Y-33165D01*
X104525Y-33011D01*
X104560Y-32926D01*
X104595Y-33011D01*
X104749Y-33165D01*
X104951Y-33249D01*
X105169Y-33249D01*
X105371Y-33165D01*
X105525Y-33011D01*
X105560Y-32926D01*
X105595Y-33011D01*
X105749Y-33165D01*
X105951Y-33249D01*
X106169Y-33249D01*
X106371Y-33165D01*
X106525Y-33011D01*
X106560Y-32926D01*
X106595Y-33011D01*
X106749Y-33165D01*
X106951Y-33249D01*
X107169Y-33249D01*
X107371Y-33165D01*
X107525Y-33011D01*
X107560Y-32926D01*
X107595Y-33011D01*
X107749Y-33165D01*
X107951Y-33249D01*
X108169Y-33249D01*
X108371Y-33165D01*
X108525Y-33011D01*
X108609Y-32809D01*
X108609Y-32591D01*
X108525Y-32389D01*
X108371Y-32235D01*
X108169Y-32151D01*
X107951Y-32151D01*
X107749Y-32235D01*
X107595Y-32389D01*
X107560Y-32473D01*
X107525Y-32389D01*
X107371Y-32235D01*
X107169Y-32151D01*
X106951Y-32151D01*
X106749Y-32235D01*
X106595Y-32389D01*
X106560Y-32473D01*
X106525Y-32389D01*
X106371Y-32235D01*
X106169Y-32151D01*
X105951Y-32151D01*
X105749Y-32235D01*
X105595Y-32389D01*
X105560Y-32473D01*
X105525Y-32389D01*
X105371Y-32235D01*
X105169Y-32151D01*
X104951Y-32151D01*
X104749Y-32235D01*
X104595Y-32389D01*
X104560Y-32473D01*
X104525Y-32389D01*
X104371Y-32235D01*
X104169Y-32151D01*
X103951Y-32151D01*
X103749Y-32235D01*
X103595Y-32389D01*
X103560Y-32473D01*
X103525Y-32389D01*
X103371Y-32235D01*
X103169Y-32151D01*
X102951Y-32151D01*
X102749Y-32235D01*
X102609Y-32375D01*
X102609Y-32351D01*
X102571Y-32259D01*
X102501Y-32189D01*
X102410Y-32151D01*
X102311Y-32151D01*
X101711Y-32151D01*
X101641Y-32179D01*
X101641Y-25894D01*
X101551Y-25657D01*
X101528Y-25622D01*
X101436Y-25571D01*
X101429Y-25578D01*
X101429Y-25564D01*
X101378Y-25472D01*
X101147Y-25368D01*
X100894Y-25359D01*
X100657Y-25449D01*
X100622Y-25472D01*
X100571Y-25564D01*
X101000Y-25993D01*
X101429Y-25564D01*
X101429Y-25578D01*
X101007Y-26000D01*
X101436Y-26429D01*
X101528Y-26378D01*
X101632Y-26147D01*
X101641Y-25894D01*
X101641Y-32179D01*
X101619Y-32189D01*
X101558Y-32249D01*
X101429Y-32119D01*
X101429Y-26436D01*
X101000Y-26007D01*
X100993Y-26014D01*
X100993Y-26000D01*
X100564Y-25571D01*
X100472Y-25622D01*
X100368Y-25853D01*
X100359Y-26106D01*
X100449Y-26343D01*
X100472Y-26378D01*
X100564Y-26429D01*
X100993Y-26000D01*
X100993Y-26014D01*
X100571Y-26436D01*
X100622Y-26528D01*
X100853Y-26632D01*
X101106Y-26641D01*
X101343Y-26551D01*
X101378Y-26528D01*
X101429Y-26436D01*
X101429Y-32119D01*
X101324Y-32014D01*
X101228Y-31950D01*
X101115Y-31927D01*
X101110Y-31928D01*
X95830Y-31928D01*
X95717Y-31950D01*
X95621Y-32014D01*
X95619Y-32016D01*
X95596Y-32039D01*
X95575Y-32070D01*
X95575Y-29842D01*
X98721Y-26695D01*
X98850Y-26749D01*
X99148Y-26749D01*
X99423Y-26635D01*
X99634Y-26425D01*
X99749Y-26150D01*
X99749Y-25852D01*
X99635Y-25577D01*
X99425Y-25366D01*
X99150Y-25251D01*
X98852Y-25251D01*
X98577Y-25365D01*
X98366Y-25575D01*
X98251Y-25850D01*
X98251Y-26148D01*
X98304Y-26277D01*
X95071Y-29511D01*
X95007Y-29607D01*
X94984Y-29720D01*
X94985Y-29724D01*
X94985Y-32228D01*
X94969Y-32235D01*
X94815Y-32389D01*
X94780Y-32473D01*
X94745Y-32389D01*
X94591Y-32235D01*
X94389Y-32151D01*
X94171Y-32151D01*
X93969Y-32235D01*
X93815Y-32389D01*
X93780Y-32473D01*
X93745Y-32389D01*
X93591Y-32235D01*
X93389Y-32151D01*
X93171Y-32151D01*
X92969Y-32235D01*
X92815Y-32389D01*
X92780Y-32473D01*
X92745Y-32389D01*
X92591Y-32235D01*
X92389Y-32151D01*
X92171Y-32151D01*
X91969Y-32235D01*
X91815Y-32389D01*
X91780Y-32473D01*
X91745Y-32389D01*
X91591Y-32235D01*
X91389Y-32151D01*
X91171Y-32151D01*
X90969Y-32235D01*
X90815Y-32389D01*
X90780Y-32473D01*
X90745Y-32389D01*
X90591Y-32235D01*
X90389Y-32151D01*
X90171Y-32151D01*
X89969Y-32235D01*
X89829Y-32375D01*
X89829Y-32351D01*
X89791Y-32259D01*
X89721Y-32189D01*
X89630Y-32151D01*
X89531Y-32151D01*
X88931Y-32151D01*
X88839Y-32189D01*
X88778Y-32249D01*
X88441Y-31911D01*
X88345Y-31847D01*
X88232Y-31824D01*
X88227Y-31825D01*
X76511Y-31825D01*
X74795Y-30109D01*
X74795Y-28612D01*
X74822Y-28653D01*
X74844Y-28674D01*
X74846Y-28677D01*
X74941Y-28740D01*
X74942Y-28741D01*
X75032Y-28758D01*
X75054Y-28763D01*
X75054Y-28762D01*
X75055Y-28763D01*
X85002Y-28763D01*
X85007Y-28764D01*
X85007Y-28763D01*
X85120Y-28741D01*
X85216Y-28677D01*
X85238Y-28653D01*
X85240Y-28652D01*
X85241Y-28652D01*
X85305Y-28556D01*
X85306Y-28549D01*
X85849Y-28549D01*
X85941Y-28511D01*
X86011Y-28441D01*
X86049Y-28350D01*
X86049Y-28295D01*
X93581Y-28295D01*
X93586Y-28296D01*
X93586Y-28295D01*
X93699Y-28273D01*
X93795Y-28209D01*
X96725Y-25278D01*
X96817Y-25278D01*
X96973Y-25214D01*
X97093Y-25094D01*
X97158Y-24938D01*
X97158Y-24803D01*
X121928Y-24803D01*
X121870Y-24944D01*
X121870Y-25195D01*
X121966Y-25427D01*
X122063Y-25524D01*
X122052Y-25529D01*
X122005Y-25560D01*
X121929Y-25672D01*
X122500Y-26243D01*
X123071Y-25672D01*
X122995Y-25560D01*
X122930Y-25530D01*
X123034Y-25427D01*
X123130Y-25196D01*
X123130Y-24945D01*
X123071Y-24803D01*
X126123Y-24803D01*
X128078Y-26757D01*
X128080Y-26760D01*
X128176Y-26824D01*
X128289Y-26846D01*
X128440Y-26846D01*
X128441Y-26846D01*
X128462Y-26950D01*
X128526Y-27046D01*
X131045Y-29564D01*
X131047Y-29567D01*
X131143Y-29631D01*
X131256Y-29653D01*
X133875Y-29653D01*
X133433Y-30095D01*
X133151Y-30774D01*
X133150Y-31510D01*
X133431Y-32190D01*
X133951Y-32711D01*
X134630Y-32993D01*
X135366Y-32994D01*
X136046Y-32713D01*
X136567Y-32193D01*
X136849Y-31514D01*
X136850Y-30778D01*
X136569Y-30098D01*
X136124Y-29653D01*
X139093Y-29653D01*
X142462Y-33021D01*
X142464Y-33024D01*
X142559Y-33087D01*
X142560Y-33088D01*
X142650Y-33105D01*
X142672Y-33110D01*
X142672Y-33109D01*
X142673Y-33110D01*
X142704Y-33110D01*
X142709Y-33111D01*
X142709Y-33110D01*
X142822Y-33088D01*
X142918Y-33024D01*
X143772Y-32169D01*
X143809Y-32169D01*
X144011Y-32085D01*
X144165Y-31931D01*
X144249Y-31729D01*
X144249Y-31511D01*
X144165Y-31309D01*
X144011Y-31155D01*
X143830Y-31080D01*
X144011Y-31005D01*
X144165Y-30851D01*
X144249Y-30649D01*
X144249Y-30431D01*
X144242Y-30415D01*
X144632Y-30024D01*
X144634Y-30023D01*
X144635Y-30023D01*
X144698Y-29928D01*
X144699Y-29927D01*
X144716Y-29837D01*
X144721Y-29815D01*
X144720Y-29814D01*
X144721Y-29814D01*
X144721Y-28105D01*
X144699Y-27992D01*
X144635Y-27896D01*
X144632Y-27894D01*
X143057Y-26319D01*
X143447Y-26320D01*
X143907Y-26130D01*
X144259Y-25779D01*
X144449Y-25320D01*
X144450Y-24823D01*
X144260Y-24363D01*
X143972Y-24075D01*
X147175Y-24075D01*
X147175Y-35925D01*
X147175Y-35925D01*
G37*
G54D27*
X147175Y-35925D02*
X143972Y-35925D01*
X144259Y-35639D01*
X144449Y-35180D01*
X144450Y-34683D01*
X144260Y-34223D01*
X143909Y-33871D01*
X143450Y-33681D01*
X142953Y-33680D01*
X142493Y-33870D01*
X142141Y-34221D01*
X141951Y-34680D01*
X141950Y-35177D01*
X142140Y-35637D01*
X142427Y-35925D01*
X125220Y-35925D01*
X125220Y-26050D01*
X125220Y-25672D01*
X125076Y-25323D01*
X124809Y-25055D01*
X124460Y-24910D01*
X124082Y-24910D01*
X123733Y-25054D01*
X123465Y-25321D01*
X123320Y-25670D01*
X123320Y-26048D01*
X123464Y-26397D01*
X123731Y-26665D01*
X124080Y-26810D01*
X124458Y-26810D01*
X124807Y-26666D01*
X125075Y-26399D01*
X125220Y-26050D01*
X125220Y-35925D01*
X123700Y-35925D01*
X123700Y-33710D01*
X123700Y-29160D01*
X123699Y-29159D01*
X123700Y-29159D01*
X123691Y-29118D01*
X123651Y-28911D01*
X123550Y-28761D01*
X123550Y-28759D01*
X123550Y-28402D01*
X123390Y-28016D01*
X123338Y-27963D01*
X123338Y-26112D01*
X123221Y-25802D01*
X123190Y-25755D01*
X123078Y-25679D01*
X122507Y-26250D01*
X123078Y-26821D01*
X123190Y-26745D01*
X123327Y-26443D01*
X123338Y-26112D01*
X123338Y-27963D01*
X123095Y-27720D01*
X123071Y-27710D01*
X123071Y-26828D01*
X122500Y-26257D01*
X122493Y-26264D01*
X122493Y-26250D01*
X121922Y-25679D01*
X121810Y-25755D01*
X121680Y-26041D01*
X121680Y-25672D01*
X121536Y-25323D01*
X121269Y-25055D01*
X120920Y-24910D01*
X120542Y-24910D01*
X120193Y-25054D01*
X119925Y-25321D01*
X119780Y-25670D01*
X119780Y-26048D01*
X119924Y-26397D01*
X120191Y-26665D01*
X120540Y-26810D01*
X120918Y-26810D01*
X121267Y-26666D01*
X121535Y-26399D01*
X121672Y-26067D01*
X121662Y-26388D01*
X121779Y-26698D01*
X121810Y-26745D01*
X121922Y-26821D01*
X122493Y-26250D01*
X122493Y-26264D01*
X121929Y-26828D01*
X122005Y-26940D01*
X122307Y-27077D01*
X122638Y-27088D01*
X122948Y-26971D01*
X122995Y-26940D01*
X123071Y-26828D01*
X123071Y-27710D01*
X122710Y-27560D01*
X122292Y-27560D01*
X121906Y-27720D01*
X121610Y-28015D01*
X121450Y-28400D01*
X121450Y-28818D01*
X121610Y-29204D01*
X121905Y-29500D01*
X122290Y-29660D01*
X122400Y-29660D01*
X122400Y-33440D01*
X122284Y-33556D01*
X122284Y-32625D01*
X122222Y-32461D01*
X122206Y-32440D01*
X122135Y-32412D01*
X122128Y-32419D01*
X122128Y-32405D01*
X122100Y-32334D01*
X121940Y-32262D01*
X121765Y-32256D01*
X121601Y-32318D01*
X121580Y-32334D01*
X121552Y-32405D01*
X121840Y-32693D01*
X122128Y-32405D01*
X122128Y-32419D01*
X121847Y-32700D01*
X122135Y-32988D01*
X122206Y-32960D01*
X122278Y-32800D01*
X122284Y-32625D01*
X122284Y-33556D01*
X122128Y-33712D01*
X122128Y-32995D01*
X121840Y-32707D01*
X121833Y-32714D01*
X121833Y-32700D01*
X121545Y-32412D01*
X121474Y-32440D01*
X121402Y-32600D01*
X121396Y-32775D01*
X121458Y-32939D01*
X121474Y-32960D01*
X121545Y-32988D01*
X121833Y-32700D01*
X121833Y-32714D01*
X121552Y-32995D01*
X121580Y-33066D01*
X121740Y-33138D01*
X121915Y-33144D01*
X122079Y-33082D01*
X122100Y-33066D01*
X122128Y-32995D01*
X122128Y-33712D01*
X121470Y-34370D01*
X121389Y-34370D01*
X121389Y-32809D01*
X121389Y-32591D01*
X121305Y-32389D01*
X121151Y-32235D01*
X120949Y-32151D01*
X120731Y-32151D01*
X120529Y-32235D01*
X120375Y-32389D01*
X120340Y-32473D01*
X120305Y-32389D01*
X120151Y-32235D01*
X119949Y-32151D01*
X119731Y-32151D01*
X119529Y-32235D01*
X119375Y-32389D01*
X119340Y-32473D01*
X119305Y-32389D01*
X119151Y-32235D01*
X118949Y-32151D01*
X118731Y-32151D01*
X118529Y-32235D01*
X118375Y-32389D01*
X118340Y-32473D01*
X118305Y-32389D01*
X118151Y-32235D01*
X117949Y-32151D01*
X117731Y-32151D01*
X117529Y-32235D01*
X117375Y-32389D01*
X117340Y-32473D01*
X117305Y-32389D01*
X117151Y-32235D01*
X116949Y-32151D01*
X116731Y-32151D01*
X116529Y-32235D01*
X116375Y-32389D01*
X116340Y-32473D01*
X116305Y-32389D01*
X116151Y-32235D01*
X115949Y-32151D01*
X115731Y-32151D01*
X115529Y-32235D01*
X115389Y-32375D01*
X115389Y-32351D01*
X115351Y-32259D01*
X115281Y-32189D01*
X115190Y-32151D01*
X115091Y-32151D01*
X114491Y-32151D01*
X114399Y-32189D01*
X114329Y-32259D01*
X114291Y-32350D01*
X114291Y-32449D01*
X114291Y-33049D01*
X114329Y-33141D01*
X114399Y-33211D01*
X114490Y-33249D01*
X114589Y-33249D01*
X115189Y-33249D01*
X115281Y-33211D01*
X115351Y-33141D01*
X115389Y-33050D01*
X115389Y-33025D01*
X115529Y-33165D01*
X115731Y-33249D01*
X115949Y-33249D01*
X116151Y-33165D01*
X116305Y-33011D01*
X116340Y-32926D01*
X116375Y-33011D01*
X116529Y-33165D01*
X116731Y-33249D01*
X116949Y-33249D01*
X117151Y-33165D01*
X117305Y-33011D01*
X117340Y-32926D01*
X117375Y-33011D01*
X117529Y-33165D01*
X117731Y-33249D01*
X117949Y-33249D01*
X118151Y-33165D01*
X118305Y-33011D01*
X118340Y-32926D01*
X118375Y-33011D01*
X118529Y-33165D01*
X118731Y-33249D01*
X118949Y-33249D01*
X119151Y-33165D01*
X119305Y-33011D01*
X119340Y-32926D01*
X119375Y-33011D01*
X119529Y-33165D01*
X119731Y-33249D01*
X119949Y-33249D01*
X120151Y-33165D01*
X120305Y-33011D01*
X120340Y-32926D01*
X120375Y-33011D01*
X120529Y-33165D01*
X120731Y-33249D01*
X120949Y-33249D01*
X121151Y-33165D01*
X121305Y-33011D01*
X121389Y-32809D01*
X121389Y-34370D01*
X109504Y-34370D01*
X109504Y-32625D01*
X109442Y-32461D01*
X109426Y-32440D01*
X109355Y-32412D01*
X109348Y-32419D01*
X109348Y-32405D01*
X109320Y-32334D01*
X109160Y-32262D01*
X108985Y-32256D01*
X108821Y-32318D01*
X108800Y-32334D01*
X108772Y-32405D01*
X109060Y-32693D01*
X109348Y-32405D01*
X109348Y-32419D01*
X109067Y-32700D01*
X109355Y-32988D01*
X109426Y-32960D01*
X109498Y-32800D01*
X109504Y-32625D01*
X109504Y-34370D01*
X109348Y-34370D01*
X109348Y-32995D01*
X109060Y-32707D01*
X109053Y-32714D01*
X109053Y-32700D01*
X108765Y-32412D01*
X108694Y-32440D01*
X108622Y-32600D01*
X108616Y-32775D01*
X108678Y-32939D01*
X108694Y-32960D01*
X108765Y-32988D01*
X109053Y-32700D01*
X109053Y-32714D01*
X108772Y-32995D01*
X108800Y-33066D01*
X108960Y-33138D01*
X109135Y-33144D01*
X109299Y-33082D01*
X109320Y-33066D01*
X109348Y-32995D01*
X109348Y-34370D01*
X83788Y-34370D01*
X83788Y-32995D01*
X83500Y-32707D01*
X83212Y-32995D01*
X83240Y-33066D01*
X83400Y-33138D01*
X83575Y-33144D01*
X83739Y-33082D01*
X83760Y-33066D01*
X83788Y-32995D01*
X83788Y-34370D01*
X71164Y-34370D01*
X71164Y-32625D01*
X71102Y-32461D01*
X71086Y-32440D01*
X71015Y-32412D01*
X71008Y-32419D01*
X71008Y-32405D01*
X70980Y-32334D01*
X70820Y-32262D01*
X70645Y-32256D01*
X70481Y-32318D01*
X70460Y-32334D01*
X70432Y-32405D01*
X70720Y-32693D01*
X71008Y-32405D01*
X71008Y-32419D01*
X70727Y-32700D01*
X71015Y-32988D01*
X71086Y-32960D01*
X71158Y-32800D01*
X71164Y-32625D01*
X71164Y-34370D01*
X71008Y-34370D01*
X71008Y-32995D01*
X70720Y-32707D01*
X70713Y-32714D01*
X70713Y-32700D01*
X70425Y-32412D01*
X70354Y-32440D01*
X70282Y-32600D01*
X70276Y-32775D01*
X70338Y-32939D01*
X70354Y-32960D01*
X70425Y-32988D01*
X70713Y-32700D01*
X70713Y-32714D01*
X70432Y-32995D01*
X70460Y-33066D01*
X70620Y-33138D01*
X70795Y-33144D01*
X70959Y-33082D01*
X70980Y-33066D01*
X71008Y-32995D01*
X71008Y-34370D01*
X61641Y-34370D01*
X61641Y-25894D01*
X61551Y-25657D01*
X61528Y-25622D01*
X61436Y-25571D01*
X61429Y-25578D01*
X61429Y-25564D01*
X61378Y-25472D01*
X61147Y-25368D01*
X60894Y-25359D01*
X60657Y-25449D01*
X60622Y-25472D01*
X60571Y-25564D01*
X61000Y-25993D01*
X61429Y-25564D01*
X61429Y-25578D01*
X61007Y-26000D01*
X61436Y-26429D01*
X61528Y-26378D01*
X61632Y-26147D01*
X61641Y-25894D01*
X61641Y-34370D01*
X61429Y-34370D01*
X61429Y-26436D01*
X61000Y-26007D01*
X60993Y-26014D01*
X60993Y-26000D01*
X60564Y-25571D01*
X60472Y-25622D01*
X60368Y-25853D01*
X60359Y-26106D01*
X60449Y-26343D01*
X60472Y-26378D01*
X60564Y-26429D01*
X60993Y-26000D01*
X60993Y-26014D01*
X60571Y-26436D01*
X60622Y-26528D01*
X60853Y-26632D01*
X61106Y-26641D01*
X61343Y-26551D01*
X61378Y-26528D01*
X61429Y-26436D01*
X61429Y-34370D01*
X59749Y-34370D01*
X59749Y-26150D01*
X59749Y-25852D01*
X59635Y-25577D01*
X59425Y-25366D01*
X59150Y-25251D01*
X58852Y-25251D01*
X58577Y-25365D01*
X58366Y-25575D01*
X58251Y-25850D01*
X58251Y-26148D01*
X58365Y-26423D01*
X58575Y-26634D01*
X58705Y-26688D01*
X58705Y-30517D01*
X57064Y-32157D01*
X57049Y-32151D01*
X56831Y-32151D01*
X56629Y-32235D01*
X56475Y-32389D01*
X56440Y-32473D01*
X56405Y-32389D01*
X56251Y-32235D01*
X56049Y-32151D01*
X55831Y-32151D01*
X55629Y-32235D01*
X55475Y-32389D01*
X55440Y-32473D01*
X55405Y-32389D01*
X55251Y-32235D01*
X55049Y-32151D01*
X54831Y-32151D01*
X54629Y-32235D01*
X54475Y-32389D01*
X54440Y-32473D01*
X54405Y-32389D01*
X54251Y-32235D01*
X54049Y-32151D01*
X53831Y-32151D01*
X53629Y-32235D01*
X53475Y-32389D01*
X53440Y-32473D01*
X53405Y-32389D01*
X53251Y-32235D01*
X53049Y-32151D01*
X52831Y-32151D01*
X52629Y-32235D01*
X52475Y-32389D01*
X52440Y-32473D01*
X52405Y-32389D01*
X52251Y-32235D01*
X52049Y-32151D01*
X51831Y-32151D01*
X51629Y-32235D01*
X51489Y-32375D01*
X51489Y-32351D01*
X51451Y-32259D01*
X51381Y-32189D01*
X51290Y-32151D01*
X51191Y-32151D01*
X50591Y-32151D01*
X50499Y-32189D01*
X50429Y-32259D01*
X50391Y-32350D01*
X50391Y-32449D01*
X50391Y-33049D01*
X50429Y-33141D01*
X50499Y-33211D01*
X50590Y-33249D01*
X50689Y-33249D01*
X51289Y-33249D01*
X51381Y-33211D01*
X51451Y-33141D01*
X51489Y-33050D01*
X51489Y-33025D01*
X51629Y-33165D01*
X51831Y-33249D01*
X52049Y-33249D01*
X52251Y-33165D01*
X52405Y-33011D01*
X52440Y-32926D01*
X52475Y-33011D01*
X52629Y-33165D01*
X52831Y-33249D01*
X53049Y-33249D01*
X53251Y-33165D01*
X53405Y-33011D01*
X53440Y-32926D01*
X53475Y-33011D01*
X53629Y-33165D01*
X53831Y-33249D01*
X54049Y-33249D01*
X54251Y-33165D01*
X54405Y-33011D01*
X54440Y-32926D01*
X54475Y-33011D01*
X54629Y-33165D01*
X54831Y-33249D01*
X55049Y-33249D01*
X55251Y-33165D01*
X55405Y-33011D01*
X55440Y-32926D01*
X55475Y-33011D01*
X55629Y-33165D01*
X55831Y-33249D01*
X56049Y-33249D01*
X56251Y-33165D01*
X56405Y-33011D01*
X56440Y-32926D01*
X56475Y-33011D01*
X56629Y-33165D01*
X56831Y-33249D01*
X57049Y-33249D01*
X57251Y-33165D01*
X57405Y-33011D01*
X57489Y-32809D01*
X57489Y-32591D01*
X57482Y-32575D01*
X57538Y-32519D01*
X57502Y-32600D01*
X57496Y-32775D01*
X57558Y-32939D01*
X57574Y-32960D01*
X57645Y-32988D01*
X57898Y-32735D01*
X57933Y-32700D01*
X57940Y-32693D01*
X57975Y-32658D01*
X58228Y-32405D01*
X58200Y-32334D01*
X58040Y-32262D01*
X57865Y-32256D01*
X57763Y-32294D01*
X59206Y-30850D01*
X59208Y-30849D01*
X59209Y-30849D01*
X59273Y-30753D01*
X59295Y-30640D01*
X59295Y-26688D01*
X59423Y-26635D01*
X59634Y-26425D01*
X59749Y-26150D01*
X59749Y-34370D01*
X58384Y-34370D01*
X58384Y-32625D01*
X58322Y-32461D01*
X58306Y-32440D01*
X58235Y-32412D01*
X57947Y-32700D01*
X58235Y-32988D01*
X58306Y-32960D01*
X58378Y-32800D01*
X58384Y-32625D01*
X58384Y-34370D01*
X58228Y-34370D01*
X58228Y-32995D01*
X57940Y-32707D01*
X57652Y-32995D01*
X57680Y-33066D01*
X57840Y-33138D01*
X58015Y-33144D01*
X58179Y-33082D01*
X58200Y-33066D01*
X58228Y-32995D01*
X58228Y-34370D01*
X45604Y-34370D01*
X45604Y-32625D01*
X45542Y-32461D01*
X45526Y-32440D01*
X45455Y-32412D01*
X45448Y-32419D01*
X45448Y-32405D01*
X45420Y-32334D01*
X45260Y-32262D01*
X45085Y-32256D01*
X44921Y-32318D01*
X44900Y-32334D01*
X44872Y-32405D01*
X45160Y-32693D01*
X45448Y-32405D01*
X45448Y-32419D01*
X45167Y-32700D01*
X45455Y-32988D01*
X45526Y-32960D01*
X45598Y-32800D01*
X45604Y-32625D01*
X45604Y-34370D01*
X45448Y-34370D01*
X45448Y-32995D01*
X45160Y-32707D01*
X45153Y-32714D01*
X45153Y-32700D01*
X44865Y-32412D01*
X44794Y-32440D01*
X44722Y-32600D01*
X44716Y-32775D01*
X44778Y-32939D01*
X44794Y-32960D01*
X44865Y-32988D01*
X45153Y-32700D01*
X45153Y-32714D01*
X44872Y-32995D01*
X44900Y-33066D01*
X45060Y-33138D01*
X45235Y-33144D01*
X45399Y-33082D01*
X45420Y-33066D01*
X45448Y-32995D01*
X45448Y-34370D01*
X37019Y-34370D01*
X37446Y-33942D01*
X37449Y-33940D01*
X37450Y-33940D01*
X37590Y-33730D01*
X37591Y-33729D01*
X37630Y-33530D01*
X37640Y-33481D01*
X37639Y-33480D01*
X37640Y-33480D01*
X37640Y-33119D01*
X37649Y-33141D01*
X37719Y-33211D01*
X37810Y-33249D01*
X37909Y-33249D01*
X38509Y-33249D01*
X38601Y-33211D01*
X38671Y-33141D01*
X38709Y-33050D01*
X38709Y-33025D01*
X38849Y-33165D01*
X39051Y-33249D01*
X39269Y-33249D01*
X39471Y-33165D01*
X39625Y-33011D01*
X39660Y-32926D01*
X39695Y-33011D01*
X39849Y-33165D01*
X40051Y-33249D01*
X40269Y-33249D01*
X40471Y-33165D01*
X40625Y-33011D01*
X40660Y-32926D01*
X40695Y-33011D01*
X40849Y-33165D01*
X41051Y-33249D01*
X41269Y-33249D01*
X41471Y-33165D01*
X41625Y-33011D01*
X41660Y-32926D01*
X41695Y-33011D01*
X41849Y-33165D01*
X42051Y-33249D01*
X42269Y-33249D01*
X42471Y-33165D01*
X42625Y-33011D01*
X42660Y-32926D01*
X42695Y-33011D01*
X42849Y-33165D01*
X43051Y-33249D01*
X43269Y-33249D01*
X43471Y-33165D01*
X43625Y-33011D01*
X43660Y-32926D01*
X43695Y-33011D01*
X43849Y-33165D01*
X44051Y-33249D01*
X44269Y-33249D01*
X44471Y-33165D01*
X44625Y-33011D01*
X44709Y-32809D01*
X44709Y-32591D01*
X44625Y-32389D01*
X44471Y-32235D01*
X44269Y-32151D01*
X44051Y-32151D01*
X43849Y-32235D01*
X43695Y-32389D01*
X43660Y-32473D01*
X43625Y-32389D01*
X43471Y-32235D01*
X43269Y-32151D01*
X43051Y-32151D01*
X42849Y-32235D01*
X42695Y-32389D01*
X42660Y-32473D01*
X42625Y-32389D01*
X42471Y-32235D01*
X42269Y-32151D01*
X42051Y-32151D01*
X41849Y-32235D01*
X41695Y-32389D01*
X41660Y-32473D01*
X41625Y-32389D01*
X41471Y-32235D01*
X41269Y-32151D01*
X41051Y-32151D01*
X40849Y-32235D01*
X40695Y-32389D01*
X40660Y-32473D01*
X40625Y-32389D01*
X40471Y-32235D01*
X40269Y-32151D01*
X40220Y-32151D01*
X40220Y-26050D01*
X40220Y-25672D01*
X40076Y-25323D01*
X39809Y-25055D01*
X39460Y-24910D01*
X39082Y-24910D01*
X38733Y-25054D01*
X38465Y-25321D01*
X38320Y-25670D01*
X38320Y-26048D01*
X38464Y-26397D01*
X38731Y-26665D01*
X39080Y-26810D01*
X39458Y-26810D01*
X39807Y-26666D01*
X40075Y-26399D01*
X40220Y-26050D01*
X40220Y-32151D01*
X40051Y-32151D01*
X39849Y-32235D01*
X39695Y-32389D01*
X39660Y-32473D01*
X39625Y-32389D01*
X39471Y-32235D01*
X39269Y-32151D01*
X39051Y-32151D01*
X38849Y-32235D01*
X38709Y-32375D01*
X38709Y-32351D01*
X38671Y-32259D01*
X38601Y-32189D01*
X38510Y-32151D01*
X38411Y-32151D01*
X37811Y-32151D01*
X37719Y-32189D01*
X37649Y-32259D01*
X37640Y-32280D01*
X37640Y-29660D01*
X37708Y-29660D01*
X38094Y-29500D01*
X38390Y-29205D01*
X38550Y-28820D01*
X38550Y-28402D01*
X38390Y-28016D01*
X38338Y-27963D01*
X38338Y-26112D01*
X38221Y-25802D01*
X38190Y-25755D01*
X38078Y-25679D01*
X37507Y-26250D01*
X38078Y-26821D01*
X38190Y-26745D01*
X38327Y-26443D01*
X38338Y-26112D01*
X38338Y-27963D01*
X38095Y-27720D01*
X38071Y-27710D01*
X38071Y-26828D01*
X37500Y-26257D01*
X37493Y-26264D01*
X37493Y-26250D01*
X36922Y-25679D01*
X36810Y-25755D01*
X36680Y-26041D01*
X36680Y-25672D01*
X36536Y-25323D01*
X36269Y-25055D01*
X35920Y-24910D01*
X35542Y-24910D01*
X35193Y-25054D01*
X34925Y-25321D01*
X34780Y-25670D01*
X34780Y-26048D01*
X34924Y-26397D01*
X35191Y-26665D01*
X35540Y-26810D01*
X35918Y-26810D01*
X36267Y-26666D01*
X36535Y-26399D01*
X36672Y-26067D01*
X36662Y-26388D01*
X36779Y-26698D01*
X36810Y-26745D01*
X36922Y-26821D01*
X37493Y-26250D01*
X37493Y-26264D01*
X36929Y-26828D01*
X37005Y-26940D01*
X37307Y-27077D01*
X37638Y-27088D01*
X37948Y-26971D01*
X37995Y-26940D01*
X38071Y-26828D01*
X38071Y-27710D01*
X37710Y-27560D01*
X37292Y-27560D01*
X36906Y-27720D01*
X36610Y-28015D01*
X36450Y-28400D01*
X36450Y-28779D01*
X36389Y-28871D01*
X36339Y-29120D01*
X36340Y-29124D01*
X36340Y-33210D01*
X35180Y-34370D01*
X30992Y-34370D01*
X30992Y-26417D01*
X30992Y-25417D01*
X30923Y-25234D01*
X30907Y-25211D01*
X30830Y-25177D01*
X30823Y-25184D01*
X30823Y-25170D01*
X30789Y-25093D01*
X30612Y-25014D01*
X30417Y-25008D01*
X30234Y-25077D01*
X30211Y-25093D01*
X30177Y-25170D01*
X30500Y-25493D01*
X30823Y-25170D01*
X30823Y-25184D01*
X30507Y-25500D01*
X30830Y-25823D01*
X30907Y-25789D01*
X30986Y-25612D01*
X30992Y-25417D01*
X30992Y-26417D01*
X30923Y-26234D01*
X30907Y-26211D01*
X30830Y-26177D01*
X30823Y-26184D01*
X30823Y-26170D01*
X30823Y-25830D01*
X30500Y-25507D01*
X30177Y-25830D01*
X30211Y-25907D01*
X30388Y-25986D01*
X30583Y-25992D01*
X30766Y-25923D01*
X30789Y-25907D01*
X30823Y-25830D01*
X30823Y-26170D01*
X30789Y-26093D01*
X30612Y-26014D01*
X30417Y-26008D01*
X30234Y-26077D01*
X30211Y-26093D01*
X30177Y-26170D01*
X30500Y-26493D01*
X30823Y-26170D01*
X30823Y-26184D01*
X30507Y-26500D01*
X30830Y-26823D01*
X30907Y-26789D01*
X30986Y-26612D01*
X30992Y-26417D01*
X30992Y-34370D01*
X30823Y-34370D01*
X30823Y-26830D01*
X30500Y-26507D01*
X30177Y-26830D01*
X30211Y-26907D01*
X30388Y-26986D01*
X30583Y-26992D01*
X30766Y-26923D01*
X30789Y-26907D01*
X30823Y-26830D01*
X30823Y-34370D01*
X26850Y-34370D01*
X26850Y-30778D01*
X26569Y-30098D01*
X26049Y-29577D01*
X25370Y-29295D01*
X24634Y-29294D01*
X23954Y-29575D01*
X23433Y-30095D01*
X23151Y-30774D01*
X23150Y-31510D01*
X23431Y-32190D01*
X23951Y-32711D01*
X24630Y-32993D01*
X25366Y-32994D01*
X26046Y-32713D01*
X26567Y-32193D01*
X26849Y-31514D01*
X26850Y-30778D01*
X26850Y-34370D01*
X24349Y-34370D01*
X21337Y-31357D01*
X21337Y-31255D01*
X21218Y-30968D01*
X20998Y-30747D01*
X20711Y-30628D01*
X20400Y-30628D01*
X20370Y-30628D01*
X20083Y-30747D01*
X19862Y-30967D01*
X19743Y-31254D01*
X19743Y-31565D01*
X19862Y-31852D01*
X20082Y-32073D01*
X20305Y-32165D01*
X20808Y-32668D01*
X20711Y-32628D01*
X20400Y-32628D01*
X20370Y-32628D01*
X20083Y-32747D01*
X19862Y-32967D01*
X19743Y-33254D01*
X19743Y-33565D01*
X19862Y-33852D01*
X20082Y-34073D01*
X20369Y-34192D01*
X20680Y-34192D01*
X20710Y-34192D01*
X20997Y-34073D01*
X21218Y-33853D01*
X21337Y-33566D01*
X21337Y-33255D01*
X21295Y-33155D01*
X23617Y-35476D01*
X23620Y-35480D01*
X23831Y-35621D01*
X24080Y-35670D01*
X35445Y-35670D01*
X35450Y-35671D01*
X35450Y-35670D01*
X35454Y-35670D01*
X121735Y-35670D01*
X121740Y-35671D01*
X121740Y-35670D01*
X121989Y-35621D01*
X122200Y-35480D01*
X123506Y-34172D01*
X123509Y-34170D01*
X123510Y-34170D01*
X123651Y-33959D01*
X123700Y-33710D01*
X123700Y-35925D01*
X21145Y-35925D01*
X21218Y-35853D01*
X21337Y-35566D01*
X21337Y-35255D01*
X21218Y-34968D01*
X20998Y-34747D01*
X20711Y-34628D01*
X20400Y-34628D01*
X20370Y-34628D01*
X20083Y-34747D01*
X19862Y-34967D01*
X19743Y-35254D01*
X19743Y-35565D01*
X19862Y-35852D01*
X19934Y-35925D01*
X17572Y-35925D01*
X17859Y-35639D01*
X18049Y-35180D01*
X18050Y-34683D01*
X17860Y-34223D01*
X17744Y-34106D01*
X17744Y-32085D01*
X17682Y-31921D01*
X17666Y-31900D01*
X17595Y-31872D01*
X17588Y-31879D01*
X17588Y-31865D01*
X17560Y-31794D01*
X17400Y-31722D01*
X17225Y-31716D01*
X17061Y-31778D01*
X17040Y-31794D01*
X17012Y-31865D01*
X17300Y-32153D01*
X17588Y-31865D01*
X17588Y-31879D01*
X17307Y-32160D01*
X17595Y-32448D01*
X17666Y-32420D01*
X17738Y-32260D01*
X17744Y-32085D01*
X17744Y-34106D01*
X17588Y-33950D01*
X17588Y-32455D01*
X17300Y-32167D01*
X17293Y-32174D01*
X17293Y-32160D01*
X17005Y-31872D01*
X16934Y-31900D01*
X16862Y-32060D01*
X16856Y-32235D01*
X16918Y-32399D01*
X16934Y-32420D01*
X17005Y-32448D01*
X17293Y-32160D01*
X17293Y-32174D01*
X17012Y-32455D01*
X17040Y-32526D01*
X17200Y-32598D01*
X17375Y-32604D01*
X17539Y-32542D01*
X17560Y-32526D01*
X17588Y-32455D01*
X17588Y-33950D01*
X17509Y-33871D01*
X17050Y-33681D01*
X16553Y-33680D01*
X16093Y-33870D01*
X15741Y-34221D01*
X15551Y-34680D01*
X15550Y-35177D01*
X15740Y-35637D01*
X16027Y-35925D01*
X12825Y-35925D01*
X12825Y-24075D01*
X16027Y-24075D01*
X15741Y-24361D01*
X15551Y-24820D01*
X15550Y-25317D01*
X15740Y-25777D01*
X16091Y-26129D01*
X16550Y-26319D01*
X17004Y-26319D01*
X16091Y-27233D01*
X16027Y-27329D01*
X16004Y-27442D01*
X16005Y-27446D01*
X16005Y-27908D01*
X15989Y-27915D01*
X15835Y-28069D01*
X15751Y-28271D01*
X15751Y-28489D01*
X15835Y-28691D01*
X15989Y-28845D01*
X16169Y-28920D01*
X15989Y-28995D01*
X15835Y-29149D01*
X15751Y-29351D01*
X15751Y-29569D01*
X15835Y-29771D01*
X15989Y-29925D01*
X16169Y-30000D01*
X15989Y-30075D01*
X15835Y-30229D01*
X15751Y-30431D01*
X15751Y-30649D01*
X15835Y-30851D01*
X15989Y-31005D01*
X16169Y-31080D01*
X15989Y-31155D01*
X15835Y-31309D01*
X15751Y-31511D01*
X15751Y-31729D01*
X15835Y-31931D01*
X15989Y-32085D01*
X16191Y-32169D01*
X16409Y-32169D01*
X16611Y-32085D01*
X16765Y-31931D01*
X16849Y-31729D01*
X16849Y-31511D01*
X16765Y-31309D01*
X16611Y-31155D01*
X16430Y-31080D01*
X16611Y-31005D01*
X16765Y-30851D01*
X16849Y-30649D01*
X16849Y-30431D01*
X16765Y-30229D01*
X16611Y-30075D01*
X16430Y-30000D01*
X16611Y-29925D01*
X16765Y-29771D01*
X16849Y-29569D01*
X16849Y-29351D01*
X16765Y-29149D01*
X16611Y-28995D01*
X16430Y-28920D01*
X16611Y-28845D01*
X16765Y-28691D01*
X16849Y-28489D01*
X16849Y-28271D01*
X16765Y-28069D01*
X16611Y-27915D01*
X16595Y-27908D01*
X16595Y-27564D01*
X18364Y-25795D01*
X19028Y-25795D01*
X18865Y-25958D01*
X18743Y-26251D01*
X18743Y-26568D01*
X18864Y-26861D01*
X19088Y-27085D01*
X19381Y-27207D01*
X19698Y-27207D01*
X19991Y-27086D01*
X20215Y-26862D01*
X20337Y-26569D01*
X20337Y-26252D01*
X20216Y-25959D01*
X20052Y-25795D01*
X21028Y-25795D01*
X20865Y-25958D01*
X20743Y-26251D01*
X20743Y-26568D01*
X20864Y-26861D01*
X21088Y-27085D01*
X21381Y-27207D01*
X21698Y-27207D01*
X21991Y-27086D01*
X22215Y-26862D01*
X22337Y-26569D01*
X22337Y-26252D01*
X22216Y-25959D01*
X22052Y-25795D01*
X25973Y-25795D01*
X25992Y-25839D01*
X26067Y-25914D01*
X26009Y-25939D01*
X25939Y-26009D01*
X25901Y-26100D01*
X25901Y-26199D01*
X25901Y-26220D01*
X25869Y-26227D01*
X25773Y-26291D01*
X24519Y-27545D01*
X17771Y-27545D01*
X17765Y-27529D01*
X17611Y-27375D01*
X17409Y-27291D01*
X17191Y-27291D01*
X16989Y-27375D01*
X16835Y-27529D01*
X16751Y-27731D01*
X16751Y-27949D01*
X16835Y-28151D01*
X16989Y-28305D01*
X17169Y-28380D01*
X16989Y-28455D01*
X16835Y-28609D01*
X16751Y-28811D01*
X16751Y-29029D01*
X16835Y-29231D01*
X16989Y-29385D01*
X17169Y-29460D01*
X16989Y-29535D01*
X16835Y-29689D01*
X16751Y-29891D01*
X16751Y-30109D01*
X16835Y-30311D01*
X16989Y-30465D01*
X17169Y-30540D01*
X16989Y-30615D01*
X16835Y-30769D01*
X16751Y-30971D01*
X16751Y-31189D01*
X16835Y-31391D01*
X16989Y-31545D01*
X17191Y-31629D01*
X17409Y-31629D01*
X17611Y-31545D01*
X17765Y-31391D01*
X17849Y-31189D01*
X17849Y-30971D01*
X17842Y-30955D01*
X19917Y-28881D01*
X27416Y-28881D01*
X27529Y-28928D01*
X27698Y-28928D01*
X27854Y-28864D01*
X27974Y-28744D01*
X28039Y-28588D01*
X28039Y-28419D01*
X28027Y-28390D01*
X29336Y-27080D01*
X29381Y-27099D01*
X29619Y-27099D01*
X29839Y-27008D01*
X30008Y-26839D01*
X30058Y-26716D01*
X30077Y-26766D01*
X30093Y-26789D01*
X30170Y-26823D01*
X30493Y-26500D01*
X30170Y-26177D01*
X30093Y-26211D01*
X30059Y-26285D01*
X30008Y-26161D01*
X29847Y-26000D01*
X30008Y-25839D01*
X30058Y-25716D01*
X30077Y-25766D01*
X30093Y-25789D01*
X30170Y-25823D01*
X30493Y-25500D01*
X30170Y-25177D01*
X30093Y-25211D01*
X30059Y-25285D01*
X30008Y-25161D01*
X29839Y-24992D01*
X29619Y-24901D01*
X29516Y-24901D01*
X29614Y-24803D01*
X36928Y-24803D01*
X36870Y-24944D01*
X36870Y-25195D01*
X36966Y-25427D01*
X37063Y-25524D01*
X37052Y-25529D01*
X37005Y-25560D01*
X36929Y-25672D01*
X37500Y-26243D01*
X38071Y-25672D01*
X37995Y-25560D01*
X37930Y-25530D01*
X38034Y-25427D01*
X38130Y-25196D01*
X38130Y-24945D01*
X38071Y-24803D01*
X73987Y-24803D01*
X73951Y-24891D01*
X73951Y-25109D01*
X74035Y-25311D01*
X74189Y-25465D01*
X74205Y-25471D01*
X74205Y-25528D01*
X74189Y-25535D01*
X74035Y-25689D01*
X73951Y-25891D01*
X73951Y-26109D01*
X74035Y-26311D01*
X74189Y-26465D01*
X74205Y-26471D01*
X74205Y-26528D01*
X74189Y-26535D01*
X74035Y-26689D01*
X73951Y-26891D01*
X73951Y-27109D01*
X74035Y-27311D01*
X74189Y-27465D01*
X74205Y-27471D01*
X74205Y-27528D01*
X74189Y-27535D01*
X74035Y-27689D01*
X73951Y-27891D01*
X73951Y-28109D01*
X74035Y-28311D01*
X74189Y-28465D01*
X74205Y-28471D01*
X74205Y-29937D01*
X66188Y-29937D01*
X66075Y-29959D01*
X65979Y-30023D01*
X65977Y-30025D01*
X63979Y-32023D01*
X63915Y-32119D01*
X63908Y-32151D01*
X63371Y-32151D01*
X63279Y-32189D01*
X63209Y-32259D01*
X63171Y-32350D01*
X63171Y-32449D01*
X63171Y-33049D01*
X63209Y-33141D01*
X63279Y-33211D01*
X63370Y-33249D01*
X63469Y-33249D01*
X64069Y-33249D01*
X64161Y-33211D01*
X64231Y-33141D01*
X64269Y-33050D01*
X64269Y-33025D01*
X64409Y-33165D01*
X64611Y-33249D01*
X64829Y-33249D01*
X65031Y-33165D01*
X65185Y-33011D01*
X65220Y-32926D01*
X65255Y-33011D01*
X65409Y-33165D01*
X65611Y-33249D01*
X65829Y-33249D01*
X66031Y-33165D01*
X66185Y-33011D01*
X66220Y-32926D01*
X66255Y-33011D01*
X66409Y-33165D01*
X66611Y-33249D01*
X66829Y-33249D01*
X67031Y-33165D01*
X67185Y-33011D01*
X67220Y-32926D01*
X67255Y-33011D01*
X67409Y-33165D01*
X67611Y-33249D01*
X67829Y-33249D01*
X68031Y-33165D01*
X68185Y-33011D01*
X68220Y-32926D01*
X68255Y-33011D01*
X68409Y-33165D01*
X68611Y-33249D01*
X68829Y-33249D01*
X69031Y-33165D01*
X69185Y-33011D01*
X69220Y-32926D01*
X69255Y-33011D01*
X69409Y-33165D01*
X69611Y-33249D01*
X69829Y-33249D01*
X70031Y-33165D01*
X70185Y-33011D01*
X70269Y-32809D01*
X70269Y-32591D01*
X70185Y-32389D01*
X70031Y-32235D01*
X69829Y-32151D01*
X69611Y-32151D01*
X69409Y-32235D01*
X69255Y-32389D01*
X69220Y-32473D01*
X69185Y-32389D01*
X69031Y-32235D01*
X68829Y-32151D01*
X68611Y-32151D01*
X68409Y-32235D01*
X68255Y-32389D01*
X68220Y-32473D01*
X68185Y-32389D01*
X68031Y-32235D01*
X67829Y-32151D01*
X67611Y-32151D01*
X67409Y-32235D01*
X67255Y-32389D01*
X67220Y-32473D01*
X67185Y-32389D01*
X67031Y-32235D01*
X66829Y-32151D01*
X66611Y-32151D01*
X66409Y-32235D01*
X66255Y-32389D01*
X66220Y-32473D01*
X66185Y-32389D01*
X66031Y-32235D01*
X65829Y-32151D01*
X65611Y-32151D01*
X65409Y-32235D01*
X65255Y-32389D01*
X65220Y-32473D01*
X65185Y-32389D01*
X65031Y-32235D01*
X64829Y-32151D01*
X64686Y-32151D01*
X66310Y-30527D01*
X74377Y-30527D01*
X76049Y-32199D01*
X75989Y-32259D01*
X75951Y-32350D01*
X75951Y-32449D01*
X75951Y-33049D01*
X75989Y-33141D01*
X76059Y-33211D01*
X76150Y-33249D01*
X76249Y-33249D01*
X76849Y-33249D01*
X76941Y-33211D01*
X77011Y-33141D01*
X77049Y-33050D01*
X77049Y-33025D01*
X77189Y-33165D01*
X77391Y-33249D01*
X77609Y-33249D01*
X77811Y-33165D01*
X77965Y-33011D01*
X78000Y-32926D01*
X78035Y-33011D01*
X78189Y-33165D01*
X78391Y-33249D01*
X78609Y-33249D01*
X78811Y-33165D01*
X78965Y-33011D01*
X79000Y-32926D01*
X79035Y-33011D01*
X79189Y-33165D01*
X79391Y-33249D01*
X79609Y-33249D01*
X79811Y-33165D01*
X79965Y-33011D01*
X80000Y-32926D01*
X80035Y-33011D01*
X80189Y-33165D01*
X80391Y-33249D01*
X80609Y-33249D01*
X80811Y-33165D01*
X80965Y-33011D01*
X81000Y-32926D01*
X81035Y-33011D01*
X81189Y-33165D01*
X81391Y-33249D01*
X81609Y-33249D01*
X81811Y-33165D01*
X81965Y-33011D01*
X82000Y-32926D01*
X82035Y-33011D01*
X82189Y-33165D01*
X82391Y-33249D01*
X82609Y-33249D01*
X82811Y-33165D01*
X82965Y-33011D01*
X83049Y-32809D01*
X83049Y-32591D01*
X82975Y-32415D01*
X83139Y-32415D01*
X83138Y-32416D01*
X83154Y-32432D01*
X83134Y-32440D01*
X83062Y-32600D01*
X83056Y-32775D01*
X83118Y-32939D01*
X83134Y-32960D01*
X83205Y-32988D01*
X83458Y-32735D01*
X83493Y-32700D01*
X83500Y-32693D01*
X83507Y-32700D01*
X83542Y-32735D01*
X83795Y-32988D01*
X83866Y-32960D01*
X83938Y-32800D01*
X83944Y-32625D01*
X83882Y-32461D01*
X83866Y-32440D01*
X83845Y-32432D01*
X83862Y-32416D01*
X83861Y-32415D01*
X88109Y-32415D01*
X88601Y-32906D01*
X88603Y-32909D01*
X88699Y-32973D01*
X88731Y-32979D01*
X88731Y-33049D01*
X88769Y-33141D01*
X88839Y-33211D01*
X88930Y-33249D01*
X89029Y-33249D01*
X89473Y-33249D01*
X89475Y-33256D01*
X89539Y-33352D01*
X89562Y-33374D01*
X89564Y-33377D01*
X89660Y-33441D01*
X89773Y-33463D01*
X95595Y-33463D01*
X95600Y-33464D01*
X95600Y-33463D01*
X95713Y-33441D01*
X95809Y-33377D01*
X96011Y-33173D01*
X96013Y-33172D01*
X96014Y-33172D01*
X96069Y-33088D01*
X96180Y-33138D01*
X96355Y-33144D01*
X96519Y-33082D01*
X96540Y-33066D01*
X96568Y-32995D01*
X96315Y-32742D01*
X96280Y-32707D01*
X96273Y-32700D01*
X96280Y-32693D01*
X96287Y-32700D01*
X96322Y-32735D01*
X96575Y-32988D01*
X96646Y-32960D01*
X96718Y-32800D01*
X96724Y-32625D01*
X96683Y-32518D01*
X100992Y-32518D01*
X101381Y-32906D01*
X101383Y-32909D01*
X101440Y-32947D01*
X101478Y-32973D01*
X101479Y-32973D01*
X101511Y-32979D01*
X101511Y-33049D01*
X101549Y-33141D01*
X101619Y-33211D01*
X101710Y-33249D01*
X101809Y-33249D01*
X102409Y-33249D01*
X102501Y-33211D01*
X102571Y-33141D01*
X102609Y-33050D01*
X102609Y-33025D01*
X102749Y-33165D01*
X102951Y-33249D01*
X103169Y-33249D01*
X103371Y-33165D01*
X103525Y-33011D01*
X103560Y-32926D01*
X103595Y-33011D01*
X103749Y-33165D01*
X103951Y-33249D01*
X104169Y-33249D01*
X104371Y-33165D01*
X104525Y-33011D01*
X104560Y-32926D01*
X104595Y-33011D01*
X104749Y-33165D01*
X104951Y-33249D01*
X105169Y-33249D01*
X105371Y-33165D01*
X105525Y-33011D01*
X105560Y-32926D01*
X105595Y-33011D01*
X105749Y-33165D01*
X105951Y-33249D01*
X106169Y-33249D01*
X106371Y-33165D01*
X106525Y-33011D01*
X106560Y-32926D01*
X106595Y-33011D01*
X106749Y-33165D01*
X106951Y-33249D01*
X107169Y-33249D01*
X107371Y-33165D01*
X107525Y-33011D01*
X107560Y-32926D01*
X107595Y-33011D01*
X107749Y-33165D01*
X107951Y-33249D01*
X108169Y-33249D01*
X108371Y-33165D01*
X108525Y-33011D01*
X108609Y-32809D01*
X108609Y-32591D01*
X108525Y-32389D01*
X108371Y-32235D01*
X108169Y-32151D01*
X107951Y-32151D01*
X107749Y-32235D01*
X107595Y-32389D01*
X107560Y-32473D01*
X107525Y-32389D01*
X107371Y-32235D01*
X107169Y-32151D01*
X106951Y-32151D01*
X106749Y-32235D01*
X106595Y-32389D01*
X106560Y-32473D01*
X106525Y-32389D01*
X106371Y-32235D01*
X106169Y-32151D01*
X105951Y-32151D01*
X105749Y-32235D01*
X105595Y-32389D01*
X105560Y-32473D01*
X105525Y-32389D01*
X105371Y-32235D01*
X105169Y-32151D01*
X104951Y-32151D01*
X104749Y-32235D01*
X104595Y-32389D01*
X104560Y-32473D01*
X104525Y-32389D01*
X104371Y-32235D01*
X104169Y-32151D01*
X103951Y-32151D01*
X103749Y-32235D01*
X103595Y-32389D01*
X103560Y-32473D01*
X103525Y-32389D01*
X103371Y-32235D01*
X103169Y-32151D01*
X102951Y-32151D01*
X102749Y-32235D01*
X102609Y-32375D01*
X102609Y-32351D01*
X102571Y-32259D01*
X102501Y-32189D01*
X102410Y-32151D01*
X102311Y-32151D01*
X101711Y-32151D01*
X101641Y-32179D01*
X101641Y-25894D01*
X101551Y-25657D01*
X101528Y-25622D01*
X101436Y-25571D01*
X101429Y-25578D01*
X101429Y-25564D01*
X101378Y-25472D01*
X101147Y-25368D01*
X100894Y-25359D01*
X100657Y-25449D01*
X100622Y-25472D01*
X100571Y-25564D01*
X101000Y-25993D01*
X101429Y-25564D01*
X101429Y-25578D01*
X101007Y-26000D01*
X101436Y-26429D01*
X101528Y-26378D01*
X101632Y-26147D01*
X101641Y-25894D01*
X101641Y-32179D01*
X101619Y-32189D01*
X101558Y-32249D01*
X101429Y-32119D01*
X101429Y-26436D01*
X101000Y-26007D01*
X100993Y-26014D01*
X100993Y-26000D01*
X100564Y-25571D01*
X100472Y-25622D01*
X100368Y-25853D01*
X100359Y-26106D01*
X100449Y-26343D01*
X100472Y-26378D01*
X100564Y-26429D01*
X100993Y-26000D01*
X100993Y-26014D01*
X100571Y-26436D01*
X100622Y-26528D01*
X100853Y-26632D01*
X101106Y-26641D01*
X101343Y-26551D01*
X101378Y-26528D01*
X101429Y-26436D01*
X101429Y-32119D01*
X101324Y-32014D01*
X101228Y-31950D01*
X101115Y-31927D01*
X101110Y-31928D01*
X95830Y-31928D01*
X95717Y-31950D01*
X95621Y-32014D01*
X95619Y-32016D01*
X95596Y-32039D01*
X95575Y-32070D01*
X95575Y-29842D01*
X98721Y-26695D01*
X98850Y-26749D01*
X99148Y-26749D01*
X99423Y-26635D01*
X99634Y-26425D01*
X99749Y-26150D01*
X99749Y-25852D01*
X99635Y-25577D01*
X99425Y-25366D01*
X99150Y-25251D01*
X98852Y-25251D01*
X98577Y-25365D01*
X98366Y-25575D01*
X98251Y-25850D01*
X98251Y-26148D01*
X98304Y-26277D01*
X95071Y-29511D01*
X95007Y-29607D01*
X94984Y-29720D01*
X94985Y-29724D01*
X94985Y-32228D01*
X94969Y-32235D01*
X94815Y-32389D01*
X94780Y-32473D01*
X94745Y-32389D01*
X94591Y-32235D01*
X94389Y-32151D01*
X94171Y-32151D01*
X93969Y-32235D01*
X93815Y-32389D01*
X93780Y-32473D01*
X93745Y-32389D01*
X93591Y-32235D01*
X93389Y-32151D01*
X93171Y-32151D01*
X92969Y-32235D01*
X92815Y-32389D01*
X92780Y-32473D01*
X92745Y-32389D01*
X92591Y-32235D01*
X92389Y-32151D01*
X92171Y-32151D01*
X91969Y-32235D01*
X91815Y-32389D01*
X91780Y-32473D01*
X91745Y-32389D01*
X91591Y-32235D01*
X91389Y-32151D01*
X91171Y-32151D01*
X90969Y-32235D01*
X90815Y-32389D01*
X90780Y-32473D01*
X90745Y-32389D01*
X90591Y-32235D01*
X90389Y-32151D01*
X90171Y-32151D01*
X89969Y-32235D01*
X89829Y-32375D01*
X89829Y-32351D01*
X89791Y-32259D01*
X89721Y-32189D01*
X89630Y-32151D01*
X89531Y-32151D01*
X88931Y-32151D01*
X88839Y-32189D01*
X88778Y-32249D01*
X88441Y-31911D01*
X88345Y-31847D01*
X88232Y-31824D01*
X88227Y-31825D01*
X76511Y-31825D01*
X74795Y-30109D01*
X74795Y-28612D01*
X74822Y-28653D01*
X74844Y-28674D01*
X74846Y-28677D01*
X74941Y-28740D01*
X74942Y-28741D01*
X75032Y-28758D01*
X75054Y-28763D01*
X75054Y-28762D01*
X75055Y-28763D01*
X85002Y-28763D01*
X85007Y-28764D01*
X85007Y-28763D01*
X85120Y-28741D01*
X85216Y-28677D01*
X85238Y-28653D01*
X85240Y-28652D01*
X85241Y-28652D01*
X85305Y-28556D01*
X85306Y-28549D01*
X85849Y-28549D01*
X85941Y-28511D01*
X86011Y-28441D01*
X86049Y-28350D01*
X86049Y-28295D01*
X93581Y-28295D01*
X93586Y-28296D01*
X93586Y-28295D01*
X93699Y-28273D01*
X93795Y-28209D01*
X96725Y-25278D01*
X96817Y-25278D01*
X96973Y-25214D01*
X97093Y-25094D01*
X97158Y-24938D01*
X97158Y-24803D01*
X121928Y-24803D01*
X121870Y-24944D01*
X121870Y-25195D01*
X121966Y-25427D01*
X122063Y-25524D01*
X122052Y-25529D01*
X122005Y-25560D01*
X121929Y-25672D01*
X122500Y-26243D01*
X123071Y-25672D01*
X122995Y-25560D01*
X122930Y-25530D01*
X123034Y-25427D01*
X123130Y-25196D01*
X123130Y-24945D01*
X123071Y-24803D01*
X126123Y-24803D01*
X128078Y-26757D01*
X128080Y-26760D01*
X128176Y-26824D01*
X128289Y-26846D01*
X128440Y-26846D01*
X128441Y-26846D01*
X128462Y-26950D01*
X128526Y-27046D01*
X131045Y-29564D01*
X131047Y-29567D01*
X131143Y-29631D01*
X131256Y-29653D01*
X133875Y-29653D01*
X133433Y-30095D01*
X133151Y-30774D01*
X133150Y-31510D01*
X133431Y-32190D01*
X133951Y-32711D01*
X134630Y-32993D01*
X135366Y-32994D01*
X136046Y-32713D01*
X136567Y-32193D01*
X136849Y-31514D01*
X136850Y-30778D01*
X136569Y-30098D01*
X136124Y-29653D01*
X139093Y-29653D01*
X142462Y-33021D01*
X142464Y-33024D01*
X142559Y-33087D01*
X142560Y-33088D01*
X142650Y-33105D01*
X142672Y-33110D01*
X142672Y-33109D01*
X142673Y-33110D01*
X142704Y-33110D01*
X142709Y-33111D01*
X142709Y-33110D01*
X142822Y-33088D01*
X142918Y-33024D01*
X143772Y-32169D01*
X143809Y-32169D01*
X144011Y-32085D01*
X144165Y-31931D01*
X144249Y-31729D01*
X144249Y-31511D01*
X144165Y-31309D01*
X144011Y-31155D01*
X143830Y-31080D01*
X144011Y-31005D01*
X144165Y-30851D01*
X144249Y-30649D01*
X144249Y-30431D01*
X144242Y-30415D01*
X144632Y-30024D01*
X144634Y-30023D01*
X144635Y-30023D01*
X144698Y-29928D01*
X144699Y-29927D01*
X144716Y-29837D01*
X144721Y-29815D01*
X144720Y-29814D01*
X144721Y-29814D01*
X144721Y-28105D01*
X144699Y-27992D01*
X144635Y-27896D01*
X144632Y-27894D01*
X143057Y-26319D01*
X143447Y-26320D01*
X143907Y-26130D01*
X144259Y-25779D01*
X144449Y-25320D01*
X144450Y-24823D01*
X144260Y-24363D01*
X143972Y-24075D01*
X147175Y-24075D01*
X147175Y-35925D01*
M02*
