# Supplementary material for: Fly Stampede 2.0: A Next Generation Optomotor Assay for Walking Behavior in Drosophila Melanogaster
Source: Front Mol Neurosci. 2016 Dec 27;9:148. doi: 10.3389/fnmol.2016.00148 (PMC5214522; doi:10.3389/fnmol.2016.00148)
Supplement: Supplementary file 1 [file Software.zip › Master Folder for Fly Stampede Software_43MB/Fly Stampede Design Files /panels_arena/gerber_v1p0/hallway_panels_arena-Mask_Back.gbs]

G04 (created by PCBNEW-RS274X (2011-07-19)-testing) date Thu 04 Aug 2011 02:22:38 PM PDT*
G01*
G70*
G90*
%MOIN*%
G04 Gerber Fmt 3.4, Leading zero omitted, Abs format*
%FSLAX34Y34*%
G04 APERTURE LIST*
%ADD10C,0.006000*%
%ADD11C,0.080000*%
%ADD12C,0.096000*%
%ADD13C,0.160000*%
%ADD14C,0.180000*%
%ADD15R,0.090000X0.090000*%
%ADD16C,0.090000*%
%ADD17R,0.080000X0.080000*%
%ADD18C,0.120000*%
%ADD19O,0.129500X0.129500*%
%ADD20C,0.129500*%
%ADD21C,0.340000*%
G04 APERTURE END LIST*
G54D10*
G54D11*
X17300Y-27840D03*
X17300Y-28920D03*
X17300Y-30000D03*
X17300Y-31080D03*
X17300Y-32160D03*
X16300Y-28380D03*
X16300Y-29460D03*
X16300Y-30540D03*
X16300Y-31620D03*
X142700Y-32160D03*
X142700Y-31080D03*
X142700Y-30000D03*
X142700Y-28920D03*
X142700Y-27840D03*
X143700Y-31620D03*
X143700Y-30540D03*
X143700Y-29460D03*
X143700Y-28380D03*
G54D12*
X37500Y-25070D03*
G54D13*
X37500Y-26250D03*
G54D14*
X37500Y-28610D03*
G54D13*
X35730Y-25860D03*
X39270Y-25860D03*
G54D12*
X122500Y-25070D03*
G54D13*
X122500Y-26250D03*
G54D14*
X122500Y-28610D03*
G54D13*
X120730Y-25860D03*
X124270Y-25860D03*
G54D15*
X129500Y-26500D03*
G54D16*
X129500Y-25500D03*
X130500Y-26500D03*
X130500Y-25500D03*
X131500Y-26500D03*
X131500Y-25500D03*
X132500Y-26500D03*
X132500Y-25500D03*
X133500Y-26500D03*
X133500Y-25500D03*
G54D15*
X26500Y-26500D03*
G54D16*
X26500Y-25500D03*
X27500Y-26500D03*
X27500Y-25500D03*
X28500Y-26500D03*
X28500Y-25500D03*
X29500Y-26500D03*
X29500Y-25500D03*
X30500Y-26500D03*
X30500Y-25500D03*
G54D17*
X38160Y-32700D03*
G54D11*
X39160Y-32700D03*
X40160Y-32700D03*
X41160Y-32700D03*
X42160Y-32700D03*
X43160Y-32700D03*
X44160Y-32700D03*
X45160Y-32700D03*
G54D17*
X63720Y-32700D03*
G54D11*
X64720Y-32700D03*
X65720Y-32700D03*
X66720Y-32700D03*
X67720Y-32700D03*
X68720Y-32700D03*
X69720Y-32700D03*
X70720Y-32700D03*
G54D17*
X114840Y-32700D03*
G54D11*
X115840Y-32700D03*
X116840Y-32700D03*
X117840Y-32700D03*
X118840Y-32700D03*
X119840Y-32700D03*
X120840Y-32700D03*
X121840Y-32700D03*
G54D17*
X89280Y-32700D03*
G54D11*
X90280Y-32700D03*
X91280Y-32700D03*
X92280Y-32700D03*
X93280Y-32700D03*
X94280Y-32700D03*
X95280Y-32700D03*
X96280Y-32700D03*
G54D17*
X76500Y-32700D03*
G54D11*
X77500Y-32700D03*
X78500Y-32700D03*
X79500Y-32700D03*
X80500Y-32700D03*
X81500Y-32700D03*
X82500Y-32700D03*
X83500Y-32700D03*
G54D17*
X50940Y-32700D03*
G54D11*
X51940Y-32700D03*
X52940Y-32700D03*
X53940Y-32700D03*
X54940Y-32700D03*
X55940Y-32700D03*
X56940Y-32700D03*
X57940Y-32700D03*
G54D17*
X102060Y-32700D03*
G54D11*
X103060Y-32700D03*
X104060Y-32700D03*
X105060Y-32700D03*
X106060Y-32700D03*
X107060Y-32700D03*
X108060Y-32700D03*
X109060Y-32700D03*
G54D18*
X99000Y-26000D03*
X101000Y-26000D03*
X59000Y-26000D03*
X61000Y-26000D03*
G54D19*
X20540Y-31410D03*
X20540Y-33410D03*
X20540Y-35410D03*
G54D20*
X21540Y-26410D03*
X19540Y-26410D03*
G54D17*
X85500Y-28000D03*
G54D11*
X84500Y-28000D03*
X85500Y-27000D03*
X84500Y-27000D03*
X85500Y-26000D03*
X84500Y-26000D03*
X85500Y-25000D03*
X84500Y-25000D03*
G54D17*
X75500Y-28000D03*
G54D11*
X74500Y-28000D03*
X75500Y-27000D03*
X74500Y-27000D03*
X75500Y-26000D03*
X74500Y-26000D03*
X75500Y-25000D03*
X74500Y-25000D03*
G54D21*
X25000Y-31144D03*
X135000Y-31144D03*
M02*
