# Supplementary material for: Fly Stampede 2.0: A Next Generation Optomotor Assay for Walking Behavior in Drosophila Melanogaster
Source: Front Mol Neurosci. 2016 Dec 27;9:148. doi: 10.3389/fnmol.2016.00148 (PMC5214522; doi:10.3389/fnmol.2016.00148)
Supplement: Supplementary file 1 [file Software.zip › Master Folder for Fly Stampede Software_43MB/Fly Stampede Design Files /panels_arena/gerber_v1p0/hallway_panels_arena-SilkS_Back.gbo]

G04 (created by PCBNEW-RS274X (2011-07-19)-testing) date Thu 04 Aug 2011 02:22:38 PM PDT*
G01*
G70*
G90*
%MOIN*%
G04 Gerber Fmt 3.4, Leading zero omitted, Abs format*
%FSLAX34Y34*%
G04 APERTURE LIST*
%ADD10C,0.006000*%
G04 APERTURE END LIST*
G54D10*
M02*
