# Supplementary material for: Fly Stampede 2.0: A Next Generation Optomotor Assay for Walking Behavior in Drosophila Melanogaster
Source: Front Mol Neurosci. 2016 Dec 27;9:148. doi: 10.3389/fnmol.2016.00148 (PMC5214522; doi:10.3389/fnmol.2016.00148)
Supplement: Supplementary file 1 [file Software.zip › Master Folder for Fly Stampede Software_43MB/Fly Stampede Design Files /panels_arena/gerber_v1p0/hallway_panels_arena-SilkS_Front.gto]

G04 (created by PCBNEW-RS274X (2011-07-19)-testing) date Thu 04 Aug 2011 02:22:38 PM PDT*
G01*
G70*
G90*
%MOIN*%
G04 Gerber Fmt 3.4, Leading zero omitted, Abs format*
%FSLAX34Y34*%
G04 APERTURE LIST*
%ADD10C,0.006000*%
%ADD11C,0.012000*%
%ADD12C,0.008000*%
%ADD13C,0.032000*%
%ADD14C,0.015000*%
%ADD15C,0.005000*%
%ADD16C,0.010000*%
G04 APERTURE END LIST*
G54D10*
G54D11*
X18924Y-32785D02*
X18124Y-32785D01*
X18200Y-32528D02*
X18162Y-32499D01*
X18124Y-32442D01*
X18124Y-32299D01*
X18162Y-32242D01*
X18200Y-32213D01*
X18276Y-32185D01*
X18352Y-32185D01*
X18467Y-32213D01*
X18924Y-32556D01*
X18924Y-32185D01*
X18848Y-31585D02*
X18886Y-31614D01*
X18924Y-31700D01*
X18924Y-31757D01*
X18886Y-31842D01*
X18810Y-31900D01*
X18733Y-31928D01*
X18581Y-31957D01*
X18467Y-31957D01*
X18314Y-31928D01*
X18238Y-31900D01*
X18162Y-31842D01*
X18124Y-31757D01*
X18124Y-31700D01*
X18162Y-31614D01*
X18200Y-31585D01*
X141924Y-30385D02*
X141124Y-30385D01*
X141200Y-30128D02*
X141162Y-30099D01*
X141124Y-30042D01*
X141124Y-29899D01*
X141162Y-29842D01*
X141200Y-29813D01*
X141276Y-29785D01*
X141352Y-29785D01*
X141467Y-29813D01*
X141924Y-30156D01*
X141924Y-29785D01*
X141848Y-29185D02*
X141886Y-29214D01*
X141924Y-29300D01*
X141924Y-29357D01*
X141886Y-29442D01*
X141810Y-29500D01*
X141733Y-29528D01*
X141581Y-29557D01*
X141467Y-29557D01*
X141314Y-29528D01*
X141238Y-29500D01*
X141162Y-29442D01*
X141124Y-29357D01*
X141124Y-29300D01*
X141162Y-29214D01*
X141200Y-29185D01*
X83201Y-24743D02*
X83572Y-24743D01*
X83372Y-24971D01*
X83458Y-24971D01*
X83515Y-25000D01*
X83544Y-25029D01*
X83572Y-25086D01*
X83572Y-25229D01*
X83544Y-25286D01*
X83515Y-25314D01*
X83458Y-25343D01*
X83286Y-25343D01*
X83229Y-25314D01*
X83201Y-25286D01*
X83572Y-27343D02*
X83229Y-27343D01*
X83401Y-27343D02*
X83401Y-26743D01*
X83344Y-26829D01*
X83286Y-26886D01*
X83229Y-26914D01*
X83229Y-25800D02*
X83258Y-25771D01*
X83315Y-25743D01*
X83458Y-25743D01*
X83515Y-25771D01*
X83544Y-25800D01*
X83572Y-25857D01*
X83572Y-25914D01*
X83544Y-26000D01*
X83201Y-26343D01*
X83572Y-26343D01*
X83372Y-27743D02*
X83429Y-27743D01*
X83486Y-27771D01*
X83515Y-27800D01*
X83544Y-27857D01*
X83572Y-27971D01*
X83572Y-28114D01*
X83544Y-28229D01*
X83515Y-28286D01*
X83486Y-28314D01*
X83429Y-28343D01*
X83372Y-28343D01*
X83315Y-28314D01*
X83286Y-28286D01*
X83258Y-28229D01*
X83229Y-28114D01*
X83229Y-27971D01*
X83258Y-27857D01*
X83286Y-27800D01*
X83315Y-27771D01*
X83372Y-27743D01*
X84272Y-29586D02*
X84358Y-29624D01*
X84501Y-29624D01*
X84558Y-29586D01*
X84587Y-29548D01*
X84615Y-29471D01*
X84615Y-29395D01*
X84587Y-29319D01*
X84558Y-29281D01*
X84501Y-29243D01*
X84387Y-29205D01*
X84329Y-29167D01*
X84301Y-29129D01*
X84272Y-29052D01*
X84272Y-28976D01*
X84301Y-28900D01*
X84329Y-28862D01*
X84387Y-28824D01*
X84529Y-28824D01*
X84615Y-28862D01*
X84872Y-29624D02*
X84872Y-28824D01*
X85015Y-28824D01*
X85100Y-28862D01*
X85158Y-28938D01*
X85186Y-29014D01*
X85215Y-29167D01*
X85215Y-29281D01*
X85186Y-29433D01*
X85158Y-29510D01*
X85100Y-29586D01*
X85015Y-29624D01*
X84872Y-29624D01*
X85443Y-29395D02*
X85729Y-29395D01*
X85386Y-29624D02*
X85586Y-28824D01*
X85786Y-29624D01*
X73201Y-24743D02*
X73572Y-24743D01*
X73372Y-24971D01*
X73458Y-24971D01*
X73515Y-25000D01*
X73544Y-25029D01*
X73572Y-25086D01*
X73572Y-25229D01*
X73544Y-25286D01*
X73515Y-25314D01*
X73458Y-25343D01*
X73286Y-25343D01*
X73229Y-25314D01*
X73201Y-25286D01*
X73229Y-25800D02*
X73258Y-25771D01*
X73315Y-25743D01*
X73458Y-25743D01*
X73515Y-25771D01*
X73544Y-25800D01*
X73572Y-25857D01*
X73572Y-25914D01*
X73544Y-26000D01*
X73201Y-26343D01*
X73572Y-26343D01*
X74386Y-29536D02*
X74472Y-29574D01*
X74615Y-29574D01*
X74672Y-29536D01*
X74701Y-29498D01*
X74729Y-29421D01*
X74729Y-29345D01*
X74701Y-29269D01*
X74672Y-29231D01*
X74615Y-29193D01*
X74501Y-29155D01*
X74443Y-29117D01*
X74415Y-29079D01*
X74386Y-29002D01*
X74386Y-28926D01*
X74415Y-28850D01*
X74443Y-28812D01*
X74501Y-28774D01*
X74643Y-28774D01*
X74729Y-28812D01*
X75329Y-29498D02*
X75300Y-29536D01*
X75214Y-29574D01*
X75157Y-29574D01*
X75072Y-29536D01*
X75014Y-29460D01*
X74986Y-29383D01*
X74957Y-29231D01*
X74957Y-29117D01*
X74986Y-28964D01*
X75014Y-28888D01*
X75072Y-28812D01*
X75157Y-28774D01*
X75214Y-28774D01*
X75300Y-28812D01*
X75329Y-28850D01*
X75872Y-29574D02*
X75586Y-29574D01*
X75586Y-28774D01*
X73572Y-27343D02*
X73229Y-27343D01*
X73401Y-27343D02*
X73401Y-26743D01*
X73344Y-26829D01*
X73286Y-26886D01*
X73229Y-26914D01*
X73372Y-27743D02*
X73429Y-27743D01*
X73486Y-27771D01*
X73515Y-27800D01*
X73544Y-27857D01*
X73572Y-27971D01*
X73572Y-28114D01*
X73544Y-28229D01*
X73515Y-28286D01*
X73486Y-28314D01*
X73429Y-28343D01*
X73372Y-28343D01*
X73315Y-28314D01*
X73286Y-28286D01*
X73258Y-28229D01*
X73229Y-28114D01*
X73229Y-27971D01*
X73258Y-27857D01*
X73286Y-27800D01*
X73315Y-27771D01*
X73372Y-27743D01*
X78393Y-25574D02*
X78393Y-24774D01*
X78650Y-24850D02*
X78679Y-24812D01*
X78736Y-24774D01*
X78879Y-24774D01*
X78936Y-24812D01*
X78965Y-24850D01*
X78993Y-24926D01*
X78993Y-25002D01*
X78965Y-25117D01*
X78622Y-25574D01*
X78993Y-25574D01*
X79593Y-25498D02*
X79564Y-25536D01*
X79478Y-25574D01*
X79421Y-25574D01*
X79336Y-25536D01*
X79278Y-25460D01*
X79250Y-25383D01*
X79221Y-25231D01*
X79221Y-25117D01*
X79250Y-24964D01*
X79278Y-24888D01*
X79336Y-24812D01*
X79421Y-24774D01*
X79478Y-24774D01*
X79564Y-24812D01*
X79593Y-24850D01*
X80507Y-25155D02*
X80593Y-25193D01*
X80621Y-25231D01*
X80650Y-25307D01*
X80650Y-25421D01*
X80621Y-25498D01*
X80593Y-25536D01*
X80535Y-25574D01*
X80307Y-25574D01*
X80307Y-24774D01*
X80507Y-24774D01*
X80564Y-24812D01*
X80593Y-24850D01*
X80621Y-24926D01*
X80621Y-25002D01*
X80593Y-25079D01*
X80564Y-25117D01*
X80507Y-25155D01*
X80307Y-25155D01*
X81164Y-25040D02*
X81164Y-25574D01*
X80907Y-25040D02*
X80907Y-25460D01*
X80935Y-25536D01*
X80993Y-25574D01*
X81078Y-25574D01*
X81135Y-25536D01*
X81164Y-25498D01*
X81421Y-25536D02*
X81478Y-25574D01*
X81593Y-25574D01*
X81650Y-25536D01*
X81678Y-25460D01*
X81678Y-25421D01*
X81650Y-25345D01*
X81593Y-25307D01*
X81507Y-25307D01*
X81450Y-25269D01*
X81421Y-25193D01*
X81421Y-25155D01*
X81450Y-25079D01*
X81507Y-25040D01*
X81593Y-25040D01*
X81650Y-25079D01*
X78293Y-26776D02*
X78379Y-26814D01*
X78522Y-26814D01*
X78579Y-26776D01*
X78608Y-26738D01*
X78636Y-26661D01*
X78636Y-26585D01*
X78608Y-26509D01*
X78579Y-26471D01*
X78522Y-26433D01*
X78408Y-26395D01*
X78350Y-26357D01*
X78322Y-26319D01*
X78293Y-26242D01*
X78293Y-26166D01*
X78322Y-26090D01*
X78350Y-26052D01*
X78408Y-26014D01*
X78550Y-26014D01*
X78636Y-26052D01*
X79121Y-26776D02*
X79064Y-26814D01*
X78950Y-26814D01*
X78893Y-26776D01*
X78864Y-26700D01*
X78864Y-26395D01*
X78893Y-26319D01*
X78950Y-26280D01*
X79064Y-26280D01*
X79121Y-26319D01*
X79150Y-26395D01*
X79150Y-26471D01*
X78864Y-26547D01*
X79493Y-26814D02*
X79435Y-26776D01*
X79407Y-26700D01*
X79407Y-26014D01*
X79949Y-26776D02*
X79892Y-26814D01*
X79778Y-26814D01*
X79721Y-26776D01*
X79692Y-26700D01*
X79692Y-26395D01*
X79721Y-26319D01*
X79778Y-26280D01*
X79892Y-26280D01*
X79949Y-26319D01*
X79978Y-26395D01*
X79978Y-26471D01*
X79692Y-26547D01*
X80492Y-26776D02*
X80435Y-26814D01*
X80321Y-26814D01*
X80263Y-26776D01*
X80235Y-26738D01*
X80206Y-26661D01*
X80206Y-26433D01*
X80235Y-26357D01*
X80263Y-26319D01*
X80321Y-26280D01*
X80435Y-26280D01*
X80492Y-26319D01*
X80663Y-26280D02*
X80892Y-26280D01*
X80749Y-26014D02*
X80749Y-26700D01*
X80777Y-26776D01*
X80835Y-26814D01*
X80892Y-26814D01*
X81092Y-26814D02*
X81092Y-26280D01*
X81092Y-26014D02*
X81063Y-26052D01*
X81092Y-26090D01*
X81120Y-26052D01*
X81092Y-26014D01*
X81092Y-26090D01*
X81464Y-26814D02*
X81406Y-26776D01*
X81378Y-26738D01*
X81349Y-26661D01*
X81349Y-26433D01*
X81378Y-26357D01*
X81406Y-26319D01*
X81464Y-26280D01*
X81549Y-26280D01*
X81606Y-26319D01*
X81635Y-26357D01*
X81664Y-26433D01*
X81664Y-26661D01*
X81635Y-26738D01*
X81606Y-26776D01*
X81549Y-26814D01*
X81464Y-26814D01*
X81921Y-26280D02*
X81921Y-26814D01*
X81921Y-26357D02*
X81949Y-26319D01*
X82007Y-26280D01*
X82092Y-26280D01*
X82149Y-26319D01*
X82178Y-26395D01*
X82178Y-26814D01*
X28115Y-29574D02*
X28115Y-28774D01*
X28372Y-28850D02*
X28401Y-28812D01*
X28458Y-28774D01*
X28601Y-28774D01*
X28658Y-28812D01*
X28687Y-28850D01*
X28715Y-28926D01*
X28715Y-29002D01*
X28687Y-29117D01*
X28344Y-29574D01*
X28715Y-29574D01*
X29315Y-29498D02*
X29286Y-29536D01*
X29200Y-29574D01*
X29143Y-29574D01*
X29058Y-29536D01*
X29000Y-29460D01*
X28972Y-29383D01*
X28943Y-29231D01*
X28943Y-29117D01*
X28972Y-28964D01*
X29000Y-28888D01*
X29058Y-28812D01*
X29143Y-28774D01*
X29200Y-28774D01*
X29286Y-28812D01*
X29315Y-28850D01*
X131215Y-29474D02*
X131215Y-28674D01*
X131472Y-28750D02*
X131501Y-28712D01*
X131558Y-28674D01*
X131701Y-28674D01*
X131758Y-28712D01*
X131787Y-28750D01*
X131815Y-28826D01*
X131815Y-28902D01*
X131787Y-29017D01*
X131444Y-29474D01*
X131815Y-29474D01*
X132415Y-29398D02*
X132386Y-29436D01*
X132300Y-29474D01*
X132243Y-29474D01*
X132158Y-29436D01*
X132100Y-29360D01*
X132072Y-29283D01*
X132043Y-29131D01*
X132043Y-29017D01*
X132072Y-28864D01*
X132100Y-28788D01*
X132158Y-28712D01*
X132243Y-28674D01*
X132300Y-28674D01*
X132386Y-28712D01*
X132415Y-28750D01*
X118674Y-28085D02*
X118674Y-28371D01*
X119055Y-28400D01*
X119017Y-28371D01*
X118979Y-28314D01*
X118979Y-28171D01*
X119017Y-28114D01*
X119055Y-28085D01*
X119131Y-28057D01*
X119321Y-28057D01*
X119398Y-28085D01*
X119436Y-28114D01*
X119474Y-28171D01*
X119474Y-28314D01*
X119436Y-28371D01*
X119398Y-28400D01*
X118674Y-27886D02*
X119474Y-27686D01*
X118674Y-27486D01*
X119474Y-26829D02*
X118674Y-26829D01*
X118674Y-26601D01*
X118712Y-26543D01*
X118750Y-26515D01*
X118826Y-26486D01*
X118940Y-26486D01*
X119017Y-26515D01*
X119055Y-26543D01*
X119093Y-26601D01*
X119093Y-26829D01*
X118674Y-26286D02*
X119474Y-26143D01*
X118902Y-26029D01*
X119474Y-25915D01*
X118674Y-25772D01*
X119474Y-25200D02*
X119093Y-25400D01*
X119474Y-25543D02*
X118674Y-25543D01*
X118674Y-25315D01*
X118712Y-25257D01*
X118750Y-25229D01*
X118826Y-25200D01*
X118940Y-25200D01*
X119017Y-25229D01*
X119055Y-25257D01*
X119093Y-25315D01*
X119093Y-25543D01*
X33724Y-28435D02*
X33724Y-28721D01*
X34105Y-28750D01*
X34067Y-28721D01*
X34029Y-28664D01*
X34029Y-28521D01*
X34067Y-28464D01*
X34105Y-28435D01*
X34181Y-28407D01*
X34371Y-28407D01*
X34448Y-28435D01*
X34486Y-28464D01*
X34524Y-28521D01*
X34524Y-28664D01*
X34486Y-28721D01*
X34448Y-28750D01*
X33724Y-28236D02*
X34524Y-28036D01*
X33724Y-27836D01*
X34524Y-27179D02*
X33724Y-27179D01*
X33724Y-26951D01*
X33762Y-26893D01*
X33800Y-26865D01*
X33876Y-26836D01*
X33990Y-26836D01*
X34067Y-26865D01*
X34105Y-26893D01*
X34143Y-26951D01*
X34143Y-27179D01*
X33724Y-26636D02*
X34524Y-26493D01*
X33952Y-26379D01*
X34524Y-26265D01*
X33724Y-26122D01*
X34524Y-25550D02*
X34143Y-25750D01*
X34524Y-25893D02*
X33724Y-25893D01*
X33724Y-25665D01*
X33762Y-25607D01*
X33800Y-25579D01*
X33876Y-25550D01*
X33990Y-25550D01*
X34067Y-25579D01*
X34105Y-25607D01*
X34143Y-25665D01*
X34143Y-25893D01*
X46314Y-26874D02*
X46314Y-26074D01*
X46714Y-26074D02*
X46828Y-26074D01*
X46886Y-26112D01*
X46943Y-26188D01*
X46971Y-26340D01*
X46971Y-26607D01*
X46943Y-26760D01*
X46886Y-26836D01*
X46828Y-26874D01*
X46714Y-26874D01*
X46657Y-26836D01*
X46600Y-26760D01*
X46571Y-26607D01*
X46571Y-26340D01*
X46600Y-26188D01*
X46657Y-26112D01*
X46714Y-26074D01*
X48029Y-26874D02*
X47829Y-26493D01*
X47686Y-26874D02*
X47686Y-26074D01*
X47914Y-26074D01*
X47972Y-26112D01*
X48000Y-26150D01*
X48029Y-26226D01*
X48029Y-26340D01*
X48000Y-26417D01*
X47972Y-26455D01*
X47914Y-26493D01*
X47686Y-26493D01*
X48372Y-26874D02*
X48314Y-26836D01*
X48286Y-26798D01*
X48257Y-26721D01*
X48257Y-26493D01*
X48286Y-26417D01*
X48314Y-26379D01*
X48372Y-26340D01*
X48457Y-26340D01*
X48514Y-26379D01*
X48543Y-26417D01*
X48572Y-26493D01*
X48572Y-26721D01*
X48543Y-26798D01*
X48514Y-26836D01*
X48457Y-26874D01*
X48372Y-26874D01*
X49086Y-26874D02*
X49086Y-26074D01*
X49086Y-26836D02*
X49029Y-26874D01*
X48915Y-26874D01*
X48857Y-26836D01*
X48829Y-26798D01*
X48800Y-26721D01*
X48800Y-26493D01*
X48829Y-26417D01*
X48857Y-26379D01*
X48915Y-26340D01*
X49029Y-26340D01*
X49086Y-26379D01*
X49600Y-26836D02*
X49543Y-26874D01*
X49429Y-26874D01*
X49372Y-26836D01*
X49343Y-26760D01*
X49343Y-26455D01*
X49372Y-26379D01*
X49429Y-26340D01*
X49543Y-26340D01*
X49600Y-26379D01*
X49629Y-26455D01*
X49629Y-26531D01*
X49343Y-26607D01*
X49972Y-26874D02*
X49914Y-26836D01*
X49886Y-26798D01*
X49857Y-26721D01*
X49857Y-26493D01*
X49886Y-26417D01*
X49914Y-26379D01*
X49972Y-26340D01*
X50057Y-26340D01*
X50114Y-26379D01*
X50143Y-26417D01*
X50172Y-26493D01*
X50172Y-26721D01*
X50143Y-26798D01*
X50114Y-26836D01*
X50057Y-26874D01*
X49972Y-26874D01*
X50886Y-26874D02*
X50886Y-26074D01*
X51172Y-26340D02*
X51172Y-26874D01*
X51172Y-26417D02*
X51200Y-26379D01*
X51258Y-26340D01*
X51343Y-26340D01*
X51400Y-26379D01*
X51429Y-26455D01*
X51429Y-26874D01*
X51972Y-26836D02*
X51915Y-26874D01*
X51801Y-26874D01*
X51743Y-26836D01*
X51715Y-26798D01*
X51686Y-26721D01*
X51686Y-26493D01*
X51715Y-26417D01*
X51743Y-26379D01*
X51801Y-26340D01*
X51915Y-26340D01*
X51972Y-26379D01*
X52229Y-26798D02*
X52257Y-26836D01*
X52229Y-26874D01*
X52200Y-26836D01*
X52229Y-26798D01*
X52229Y-26874D01*
X42930Y-25524D02*
X42930Y-24724D01*
X42930Y-25105D02*
X43273Y-25105D01*
X43273Y-25524D02*
X43273Y-24724D01*
X43816Y-25524D02*
X43816Y-25105D01*
X43787Y-25029D01*
X43730Y-24990D01*
X43616Y-24990D01*
X43559Y-25029D01*
X43816Y-25486D02*
X43759Y-25524D01*
X43616Y-25524D01*
X43559Y-25486D01*
X43530Y-25410D01*
X43530Y-25333D01*
X43559Y-25257D01*
X43616Y-25219D01*
X43759Y-25219D01*
X43816Y-25181D01*
X44188Y-25524D02*
X44130Y-25486D01*
X44102Y-25410D01*
X44102Y-24724D01*
X44502Y-25524D02*
X44444Y-25486D01*
X44416Y-25410D01*
X44416Y-24724D01*
X44673Y-24990D02*
X44787Y-25524D01*
X44901Y-25143D01*
X45016Y-25524D01*
X45130Y-24990D01*
X45616Y-25524D02*
X45616Y-25105D01*
X45587Y-25029D01*
X45530Y-24990D01*
X45416Y-24990D01*
X45359Y-25029D01*
X45616Y-25486D02*
X45559Y-25524D01*
X45416Y-25524D01*
X45359Y-25486D01*
X45330Y-25410D01*
X45330Y-25333D01*
X45359Y-25257D01*
X45416Y-25219D01*
X45559Y-25219D01*
X45616Y-25181D01*
X45845Y-24990D02*
X45988Y-25524D01*
X46130Y-24990D02*
X45988Y-25524D01*
X45930Y-25714D01*
X45902Y-25752D01*
X45845Y-25790D01*
X46816Y-25524D02*
X46816Y-24724D01*
X47044Y-24724D01*
X47102Y-24762D01*
X47130Y-24800D01*
X47159Y-24876D01*
X47159Y-24990D01*
X47130Y-25067D01*
X47102Y-25105D01*
X47044Y-25143D01*
X46816Y-25143D01*
X47673Y-25524D02*
X47673Y-25105D01*
X47644Y-25029D01*
X47587Y-24990D01*
X47473Y-24990D01*
X47416Y-25029D01*
X47673Y-25486D02*
X47616Y-25524D01*
X47473Y-25524D01*
X47416Y-25486D01*
X47387Y-25410D01*
X47387Y-25333D01*
X47416Y-25257D01*
X47473Y-25219D01*
X47616Y-25219D01*
X47673Y-25181D01*
X47959Y-24990D02*
X47959Y-25524D01*
X47959Y-25067D02*
X47987Y-25029D01*
X48045Y-24990D01*
X48130Y-24990D01*
X48187Y-25029D01*
X48216Y-25105D01*
X48216Y-25524D01*
X48730Y-25486D02*
X48673Y-25524D01*
X48559Y-25524D01*
X48502Y-25486D01*
X48473Y-25410D01*
X48473Y-25105D01*
X48502Y-25029D01*
X48559Y-24990D01*
X48673Y-24990D01*
X48730Y-25029D01*
X48759Y-25105D01*
X48759Y-25181D01*
X48473Y-25257D01*
X49102Y-25524D02*
X49044Y-25486D01*
X49016Y-25410D01*
X49016Y-24724D01*
X49301Y-25486D02*
X49358Y-25524D01*
X49473Y-25524D01*
X49530Y-25486D01*
X49558Y-25410D01*
X49558Y-25371D01*
X49530Y-25295D01*
X49473Y-25257D01*
X49387Y-25257D01*
X49330Y-25219D01*
X49301Y-25143D01*
X49301Y-25105D01*
X49330Y-25029D01*
X49387Y-24990D01*
X49473Y-24990D01*
X49530Y-25029D01*
X50244Y-25295D02*
X50530Y-25295D01*
X50187Y-25524D02*
X50387Y-24724D01*
X50587Y-25524D01*
X50787Y-25524D02*
X50787Y-24990D01*
X50787Y-25143D02*
X50815Y-25067D01*
X50844Y-25029D01*
X50901Y-24990D01*
X50958Y-24990D01*
X51386Y-25486D02*
X51329Y-25524D01*
X51215Y-25524D01*
X51158Y-25486D01*
X51129Y-25410D01*
X51129Y-25105D01*
X51158Y-25029D01*
X51215Y-24990D01*
X51329Y-24990D01*
X51386Y-25029D01*
X51415Y-25105D01*
X51415Y-25181D01*
X51129Y-25257D01*
X51672Y-24990D02*
X51672Y-25524D01*
X51672Y-25067D02*
X51700Y-25029D01*
X51758Y-24990D01*
X51843Y-24990D01*
X51900Y-25029D01*
X51929Y-25105D01*
X51929Y-25524D01*
X52472Y-25524D02*
X52472Y-25105D01*
X52443Y-25029D01*
X52386Y-24990D01*
X52272Y-24990D01*
X52215Y-25029D01*
X52472Y-25486D02*
X52415Y-25524D01*
X52272Y-25524D01*
X52215Y-25486D01*
X52186Y-25410D01*
X52186Y-25333D01*
X52215Y-25257D01*
X52272Y-25219D01*
X52415Y-25219D01*
X52472Y-25181D01*
X53129Y-24724D02*
X53329Y-25524D01*
X53529Y-24724D01*
X54043Y-25524D02*
X53700Y-25524D01*
X53872Y-25524D02*
X53872Y-24724D01*
X53815Y-24838D01*
X53757Y-24914D01*
X53700Y-24952D01*
X54300Y-25448D02*
X54328Y-25486D01*
X54300Y-25524D01*
X54271Y-25486D01*
X54300Y-25448D01*
X54300Y-25524D01*
X54700Y-24724D02*
X54757Y-24724D01*
X54814Y-24762D01*
X54843Y-24800D01*
X54872Y-24876D01*
X54900Y-25029D01*
X54900Y-25219D01*
X54872Y-25371D01*
X54843Y-25448D01*
X54814Y-25486D01*
X54757Y-25524D01*
X54700Y-25524D01*
X54643Y-25486D01*
X54614Y-25448D01*
X54586Y-25371D01*
X54557Y-25219D01*
X54557Y-25029D01*
X54586Y-24876D01*
X54614Y-24800D01*
X54643Y-24762D01*
X54700Y-24724D01*
G54D12*
X12600Y-33800D02*
X12600Y-33900D01*
X12600Y-33900D02*
X13550Y-33900D01*
X13550Y-33800D02*
X13550Y-33900D01*
X12600Y-33800D02*
X13550Y-33800D01*
X12600Y-26100D02*
X12600Y-26200D01*
X12600Y-26200D02*
X13550Y-26200D01*
X13550Y-26100D02*
X13550Y-26200D01*
X12600Y-26100D02*
X13550Y-26100D01*
X13800Y-34730D02*
X13800Y-35130D01*
X13800Y-35130D02*
X14450Y-35130D01*
X14450Y-34730D02*
X14450Y-35130D01*
X13800Y-34730D02*
X14450Y-34730D01*
X13800Y-24870D02*
X13800Y-25270D01*
X13800Y-25270D02*
X14450Y-25270D01*
X14450Y-24870D02*
X14450Y-25270D01*
X13800Y-24870D02*
X14450Y-24870D01*
X13800Y-26350D02*
X13800Y-33650D01*
X13800Y-33650D02*
X14100Y-33650D01*
X14100Y-26350D02*
X14100Y-33650D01*
X13800Y-26350D02*
X14100Y-26350D01*
X12200Y-23900D02*
X12200Y-36100D01*
X12200Y-36100D02*
X12400Y-36100D01*
X12400Y-23900D02*
X12400Y-36100D01*
X12200Y-23900D02*
X12400Y-23900D01*
X14100Y-27680D02*
X14100Y-28000D01*
X14100Y-28000D02*
X16950Y-28000D01*
X16950Y-27680D02*
X16950Y-28000D01*
X14100Y-27680D02*
X16950Y-27680D01*
X14100Y-28220D02*
X14100Y-28540D01*
X14100Y-28540D02*
X15950Y-28540D01*
X15950Y-28220D02*
X15950Y-28540D01*
X14100Y-28220D02*
X15950Y-28220D01*
X14100Y-28760D02*
X14100Y-29080D01*
X14100Y-29080D02*
X16950Y-29080D01*
X16950Y-28760D02*
X16950Y-29080D01*
X14100Y-28760D02*
X16950Y-28760D01*
X14100Y-29300D02*
X14100Y-29620D01*
X14100Y-29620D02*
X15950Y-29620D01*
X15950Y-29300D02*
X15950Y-29620D01*
X14100Y-29300D02*
X15950Y-29300D01*
X14100Y-29840D02*
X14100Y-30160D01*
X14100Y-30160D02*
X16950Y-30160D01*
X16950Y-29840D02*
X16950Y-30160D01*
X14100Y-29840D02*
X16950Y-29840D01*
X14100Y-30380D02*
X14100Y-30700D01*
X14100Y-30700D02*
X15950Y-30700D01*
X15950Y-30380D02*
X15950Y-30700D01*
X14100Y-30380D02*
X15950Y-30380D01*
X14100Y-30920D02*
X14100Y-31240D01*
X14100Y-31240D02*
X16950Y-31240D01*
X16950Y-30920D02*
X16950Y-31240D01*
X14100Y-30920D02*
X16950Y-30920D01*
X14100Y-31460D02*
X14100Y-31780D01*
X14100Y-31780D02*
X15950Y-31780D01*
X15950Y-31460D02*
X15950Y-31780D01*
X14100Y-31460D02*
X15950Y-31460D01*
X14100Y-32000D02*
X14100Y-32320D01*
X14100Y-32320D02*
X16950Y-32320D01*
X16950Y-32000D02*
X16950Y-32320D01*
X14100Y-32000D02*
X16950Y-32000D01*
G54D10*
X09901Y-33250D02*
X09901Y-33150D01*
X12200Y-33300D02*
X10100Y-33300D01*
X12200Y-33300D02*
X12200Y-26700D01*
X12200Y-26700D02*
X10100Y-26700D01*
X13800Y-36100D02*
X13800Y-34100D01*
X13800Y-36100D02*
X12600Y-36100D01*
X13800Y-36100D02*
X13850Y-36100D01*
X12600Y-36100D02*
X12600Y-35100D01*
X12600Y-36100D02*
X12400Y-36100D01*
X12400Y-36100D02*
X12200Y-36100D01*
X12200Y-23900D02*
X12400Y-23900D01*
X12400Y-23900D02*
X12600Y-23900D01*
X12600Y-23900D02*
X13800Y-23900D01*
X13800Y-23900D02*
X13850Y-23900D01*
X12700Y-35100D02*
X12700Y-34100D01*
X12400Y-36100D02*
X12400Y-35100D01*
X12400Y-35100D02*
X12400Y-34100D01*
X12600Y-35100D02*
X12400Y-35100D01*
X12600Y-35100D02*
X12700Y-35100D01*
X12700Y-34100D02*
X12600Y-34100D01*
X12600Y-34100D02*
X12400Y-34100D01*
X13850Y-36100D02*
X13850Y-34100D01*
X13850Y-34100D02*
X13800Y-34100D01*
X12600Y-34100D02*
X12600Y-34050D01*
X12600Y-34050D02*
X12600Y-25950D01*
X13800Y-34100D02*
X13800Y-33750D01*
X13800Y-33750D02*
X13800Y-33650D01*
X13550Y-34050D02*
X12600Y-34050D01*
X13800Y-33650D02*
X14100Y-33650D01*
X13800Y-33650D02*
X13800Y-26350D01*
X14100Y-33650D02*
X14100Y-26350D01*
X13800Y-26350D02*
X14100Y-26350D01*
X13800Y-26350D02*
X13800Y-26250D01*
X13800Y-26250D02*
X13800Y-26200D01*
X13800Y-26200D02*
X13800Y-25900D01*
X13850Y-25900D02*
X13850Y-23900D01*
X12600Y-24900D02*
X12400Y-24900D01*
X12600Y-24900D02*
X12600Y-23900D01*
X12400Y-24900D02*
X12400Y-23900D01*
X12700Y-25900D02*
X12700Y-24900D01*
X12600Y-24900D02*
X12700Y-24900D01*
X12400Y-34100D02*
X12400Y-25900D01*
X12400Y-25900D02*
X12400Y-24900D01*
X12700Y-25900D02*
X12600Y-25900D01*
X12600Y-25900D02*
X12400Y-25900D01*
X13550Y-25950D02*
X12600Y-25950D01*
X12600Y-25950D02*
X12600Y-25900D01*
X18050Y-35850D02*
X17800Y-36100D01*
X17800Y-36100D02*
X13850Y-36100D01*
X18050Y-33950D02*
X18050Y-35850D01*
X18050Y-33950D02*
X17850Y-33750D01*
X17850Y-33750D02*
X13800Y-33750D01*
X17850Y-26250D02*
X13800Y-26250D01*
X17850Y-26250D02*
X18050Y-26050D01*
X18050Y-26050D02*
X18050Y-24100D01*
X18050Y-24100D02*
X17850Y-23900D01*
X17850Y-23900D02*
X13850Y-23900D01*
X11300Y-28000D02*
X11300Y-28900D01*
X11300Y-28900D02*
X10400Y-28900D01*
X10400Y-28900D02*
X10400Y-28750D01*
X10400Y-28750D02*
X11151Y-28750D01*
X11151Y-28750D02*
X11151Y-28150D01*
X11151Y-28150D02*
X10400Y-28150D01*
X10400Y-28150D02*
X10400Y-28000D01*
X10400Y-28000D02*
X11300Y-28000D01*
X11300Y-29550D02*
X11300Y-30450D01*
X11300Y-30450D02*
X10400Y-30450D01*
X10400Y-30450D02*
X10400Y-30300D01*
X10400Y-30300D02*
X11151Y-30300D01*
X11151Y-30300D02*
X11151Y-29700D01*
X11151Y-29700D02*
X10400Y-29700D01*
X10400Y-29700D02*
X10400Y-29550D01*
X10400Y-29550D02*
X11300Y-29550D01*
X11300Y-31100D02*
X11300Y-32000D01*
X11300Y-32000D02*
X10400Y-32000D01*
X10400Y-32000D02*
X10400Y-31850D01*
X10400Y-31850D02*
X11151Y-31850D01*
X11151Y-31850D02*
X11151Y-31250D01*
X11151Y-31250D02*
X10400Y-31250D01*
X10400Y-31250D02*
X10400Y-31100D01*
X10400Y-31100D02*
X11300Y-31100D01*
X13850Y-25900D02*
X13800Y-25900D01*
X13800Y-25900D02*
X13800Y-23900D01*
X12200Y-26700D02*
X12200Y-26300D01*
X12200Y-26300D02*
X12200Y-23900D01*
X11950Y-26551D02*
X10100Y-26551D01*
X12200Y-36100D02*
X12200Y-33700D01*
X12200Y-33700D02*
X12200Y-33300D01*
X11950Y-33449D02*
X10100Y-33449D01*
X12000Y-26850D02*
X09901Y-26850D01*
X09901Y-26850D02*
X09901Y-26750D01*
X12000Y-33150D02*
X09901Y-33150D01*
X09901Y-33150D02*
X09901Y-26850D01*
G54D13*
X17250Y-30000D02*
X16850Y-30000D01*
X17250Y-31080D02*
X16850Y-31080D01*
X17250Y-32160D02*
X16850Y-32160D01*
X16250Y-31620D02*
X15850Y-31620D01*
X16250Y-30540D02*
X15850Y-30540D01*
X16250Y-29460D02*
X15850Y-29460D01*
X17250Y-28920D02*
X16850Y-28920D01*
X16250Y-28380D02*
X15850Y-28380D01*
X17250Y-27840D02*
X16850Y-27840D01*
G54D10*
X17259Y-34930D02*
X17250Y-35019D01*
X17224Y-35104D01*
X17182Y-35184D01*
X17125Y-35253D01*
X17056Y-35310D01*
X16977Y-35353D01*
X16892Y-35379D01*
X16803Y-35388D01*
X16714Y-35380D01*
X16629Y-35355D01*
X16549Y-35314D01*
X16479Y-35257D01*
X16422Y-35189D01*
X16379Y-35110D01*
X16352Y-35025D01*
X16342Y-34936D01*
X16349Y-34848D01*
X16374Y-34762D01*
X16415Y-34682D01*
X16470Y-34612D01*
X16539Y-34554D01*
X16617Y-34510D01*
X16702Y-34482D01*
X16791Y-34472D01*
X16879Y-34478D01*
X16965Y-34503D01*
X17045Y-34543D01*
X17116Y-34598D01*
X17175Y-34666D01*
X17219Y-34744D01*
X17247Y-34829D01*
X17258Y-34918D01*
X17259Y-34930D01*
X17259Y-25070D02*
X17250Y-25159D01*
X17224Y-25244D01*
X17182Y-25324D01*
X17125Y-25393D01*
X17056Y-25450D01*
X16977Y-25493D01*
X16892Y-25519D01*
X16803Y-25528D01*
X16714Y-25520D01*
X16629Y-25495D01*
X16549Y-25454D01*
X16479Y-25397D01*
X16422Y-25329D01*
X16379Y-25250D01*
X16352Y-25165D01*
X16342Y-25076D01*
X16349Y-24988D01*
X16374Y-24902D01*
X16415Y-24822D01*
X16470Y-24752D01*
X16539Y-24694D01*
X16617Y-24650D01*
X16702Y-24622D01*
X16791Y-24612D01*
X16879Y-24618D01*
X16965Y-24643D01*
X17045Y-24683D01*
X17116Y-24738D01*
X17175Y-24806D01*
X17219Y-24884D01*
X17247Y-24969D01*
X17258Y-25058D01*
X17259Y-25070D01*
X09901Y-33250D02*
X09902Y-33267D01*
X09905Y-33284D01*
X09908Y-33301D01*
X09914Y-33318D01*
X09920Y-33334D01*
X09928Y-33349D01*
X09937Y-33364D01*
X09948Y-33377D01*
X09960Y-33390D01*
X09973Y-33402D01*
X09986Y-33413D01*
X10001Y-33422D01*
X10016Y-33430D01*
X10032Y-33436D01*
X10049Y-33442D01*
X10066Y-33445D01*
X10083Y-33448D01*
X10100Y-33449D01*
X10100Y-26551D02*
X10083Y-26552D01*
X10066Y-26555D01*
X10049Y-26558D01*
X10032Y-26564D01*
X10016Y-26570D01*
X10001Y-26578D01*
X09986Y-26587D01*
X09973Y-26598D01*
X09960Y-26610D01*
X09948Y-26623D01*
X09937Y-26636D01*
X09928Y-26651D01*
X09920Y-26666D01*
X09914Y-26682D01*
X09908Y-26699D01*
X09905Y-26716D01*
X09902Y-26733D01*
X09901Y-26750D01*
X13550Y-34050D02*
X13571Y-34049D01*
X13593Y-34046D01*
X13614Y-34041D01*
X13635Y-34034D01*
X13655Y-34026D01*
X13675Y-34016D01*
X13693Y-34004D01*
X13710Y-33991D01*
X13726Y-33976D01*
X13741Y-33960D01*
X13754Y-33943D01*
X13766Y-33924D01*
X13776Y-33905D01*
X13784Y-33885D01*
X13791Y-33864D01*
X13796Y-33843D01*
X13799Y-33821D01*
X13800Y-33800D01*
X13800Y-26200D02*
X13799Y-26179D01*
X13796Y-26157D01*
X13791Y-26136D01*
X13784Y-26115D01*
X13776Y-26095D01*
X13766Y-26076D01*
X13754Y-26057D01*
X13741Y-26040D01*
X13726Y-26024D01*
X13710Y-26009D01*
X13693Y-25996D01*
X13675Y-25984D01*
X13655Y-25974D01*
X13635Y-25966D01*
X13614Y-25959D01*
X13593Y-25954D01*
X13571Y-25951D01*
X13550Y-25950D01*
X11950Y-26550D02*
X11971Y-26549D01*
X11993Y-26546D01*
X12014Y-26541D01*
X12035Y-26534D01*
X12055Y-26526D01*
X12075Y-26516D01*
X12093Y-26504D01*
X12110Y-26491D01*
X12126Y-26476D01*
X12141Y-26460D01*
X12154Y-26443D01*
X12166Y-26424D01*
X12176Y-26405D01*
X12184Y-26385D01*
X12191Y-26364D01*
X12196Y-26343D01*
X12199Y-26321D01*
X12200Y-26300D01*
X12201Y-33700D02*
X12200Y-33679D01*
X12197Y-33657D01*
X12192Y-33636D01*
X12185Y-33615D01*
X12177Y-33594D01*
X12167Y-33575D01*
X12155Y-33557D01*
X12142Y-33539D01*
X12127Y-33523D01*
X12111Y-33508D01*
X12093Y-33495D01*
X12075Y-33483D01*
X12056Y-33473D01*
X12035Y-33465D01*
X12014Y-33458D01*
X11993Y-33453D01*
X11971Y-33450D01*
X11950Y-33449D01*
G54D12*
X147400Y-26200D02*
X147400Y-26100D01*
X147400Y-26100D02*
X146450Y-26100D01*
X146450Y-26200D02*
X146450Y-26100D01*
X147400Y-26200D02*
X146450Y-26200D01*
X147400Y-33900D02*
X147400Y-33800D01*
X147400Y-33800D02*
X146450Y-33800D01*
X146450Y-33900D02*
X146450Y-33800D01*
X147400Y-33900D02*
X146450Y-33900D01*
X146200Y-25270D02*
X146200Y-24870D01*
X146200Y-24870D02*
X145550Y-24870D01*
X145550Y-25270D02*
X145550Y-24870D01*
X146200Y-25270D02*
X145550Y-25270D01*
X146200Y-35130D02*
X146200Y-34730D01*
X146200Y-34730D02*
X145550Y-34730D01*
X145550Y-35130D02*
X145550Y-34730D01*
X146200Y-35130D02*
X145550Y-35130D01*
X146200Y-33650D02*
X146200Y-26350D01*
X146200Y-26350D02*
X145900Y-26350D01*
X145900Y-33650D02*
X145900Y-26350D01*
X146200Y-33650D02*
X145900Y-33650D01*
X147800Y-36100D02*
X147800Y-23900D01*
X147800Y-23900D02*
X147600Y-23900D01*
X147600Y-36100D02*
X147600Y-23900D01*
X147800Y-36100D02*
X147600Y-36100D01*
X145900Y-32320D02*
X145900Y-32000D01*
X145900Y-32000D02*
X143050Y-32000D01*
X143050Y-32320D02*
X143050Y-32000D01*
X145900Y-32320D02*
X143050Y-32320D01*
X145900Y-31780D02*
X145900Y-31460D01*
X145900Y-31460D02*
X144050Y-31460D01*
X144050Y-31780D02*
X144050Y-31460D01*
X145900Y-31780D02*
X144050Y-31780D01*
X145900Y-31240D02*
X145900Y-30920D01*
X145900Y-30920D02*
X143050Y-30920D01*
X143050Y-31240D02*
X143050Y-30920D01*
X145900Y-31240D02*
X143050Y-31240D01*
X145900Y-30700D02*
X145900Y-30380D01*
X145900Y-30380D02*
X144050Y-30380D01*
X144050Y-30700D02*
X144050Y-30380D01*
X145900Y-30700D02*
X144050Y-30700D01*
X145900Y-30160D02*
X145900Y-29840D01*
X145900Y-29840D02*
X143050Y-29840D01*
X143050Y-30160D02*
X143050Y-29840D01*
X145900Y-30160D02*
X143050Y-30160D01*
X145900Y-29620D02*
X145900Y-29300D01*
X145900Y-29300D02*
X144050Y-29300D01*
X144050Y-29620D02*
X144050Y-29300D01*
X145900Y-29620D02*
X144050Y-29620D01*
X145900Y-29080D02*
X145900Y-28760D01*
X145900Y-28760D02*
X143050Y-28760D01*
X143050Y-29080D02*
X143050Y-28760D01*
X145900Y-29080D02*
X143050Y-29080D01*
X145900Y-28540D02*
X145900Y-28220D01*
X145900Y-28220D02*
X144050Y-28220D01*
X144050Y-28540D02*
X144050Y-28220D01*
X145900Y-28540D02*
X144050Y-28540D01*
X145900Y-28000D02*
X145900Y-27680D01*
X145900Y-27680D02*
X143050Y-27680D01*
X143050Y-28000D02*
X143050Y-27680D01*
X145900Y-28000D02*
X143050Y-28000D01*
G54D10*
X150099Y-26750D02*
X150099Y-26850D01*
X147800Y-26700D02*
X149900Y-26700D01*
X147800Y-26700D02*
X147800Y-33300D01*
X147800Y-33300D02*
X149900Y-33300D01*
X146200Y-23900D02*
X146200Y-25900D01*
X146200Y-23900D02*
X147400Y-23900D01*
X146200Y-23900D02*
X146150Y-23900D01*
X147400Y-23900D02*
X147400Y-24900D01*
X147400Y-23900D02*
X147600Y-23900D01*
X147600Y-23900D02*
X147800Y-23900D01*
X147800Y-36100D02*
X147600Y-36100D01*
X147600Y-36100D02*
X147400Y-36100D01*
X147400Y-36100D02*
X146200Y-36100D01*
X146200Y-36100D02*
X146150Y-36100D01*
X147300Y-24900D02*
X147300Y-25900D01*
X147600Y-23900D02*
X147600Y-24900D01*
X147600Y-24900D02*
X147600Y-25900D01*
X147400Y-24900D02*
X147600Y-24900D01*
X147400Y-24900D02*
X147300Y-24900D01*
X147300Y-25900D02*
X147400Y-25900D01*
X147400Y-25900D02*
X147600Y-25900D01*
X146150Y-23900D02*
X146150Y-25900D01*
X146150Y-25900D02*
X146200Y-25900D01*
X147400Y-25900D02*
X147400Y-25950D01*
X147400Y-25950D02*
X147400Y-34050D01*
X146200Y-25900D02*
X146200Y-26250D01*
X146200Y-26250D02*
X146200Y-26350D01*
X146450Y-25950D02*
X147400Y-25950D01*
X146200Y-26350D02*
X145900Y-26350D01*
X146200Y-26350D02*
X146200Y-33650D01*
X145900Y-26350D02*
X145900Y-33650D01*
X146200Y-33650D02*
X145900Y-33650D01*
X146200Y-33650D02*
X146200Y-33750D01*
X146200Y-33750D02*
X146200Y-33800D01*
X146200Y-33800D02*
X146200Y-34100D01*
X146150Y-34100D02*
X146150Y-36100D01*
X147400Y-35100D02*
X147600Y-35100D01*
X147400Y-35100D02*
X147400Y-36100D01*
X147600Y-35100D02*
X147600Y-36100D01*
X147300Y-34100D02*
X147300Y-35100D01*
X147400Y-35100D02*
X147300Y-35100D01*
X147600Y-25900D02*
X147600Y-34100D01*
X147600Y-34100D02*
X147600Y-35100D01*
X147300Y-34100D02*
X147400Y-34100D01*
X147400Y-34100D02*
X147600Y-34100D01*
X146450Y-34050D02*
X147400Y-34050D01*
X147400Y-34050D02*
X147400Y-34100D01*
X141950Y-24150D02*
X142200Y-23900D01*
X142200Y-23900D02*
X146150Y-23900D01*
X141950Y-26050D02*
X141950Y-24150D01*
X141950Y-26050D02*
X142150Y-26250D01*
X142150Y-26250D02*
X146200Y-26250D01*
X142150Y-33750D02*
X146200Y-33750D01*
X142150Y-33750D02*
X141950Y-33950D01*
X141950Y-33950D02*
X141950Y-35900D01*
X141950Y-35900D02*
X142150Y-36100D01*
X142150Y-36100D02*
X146150Y-36100D01*
X148700Y-32000D02*
X148700Y-31100D01*
X148700Y-31100D02*
X149600Y-31100D01*
X149600Y-31100D02*
X149600Y-31250D01*
X149600Y-31250D02*
X148849Y-31250D01*
X148849Y-31250D02*
X148849Y-31850D01*
X148849Y-31850D02*
X149600Y-31850D01*
X149600Y-31850D02*
X149600Y-32000D01*
X149600Y-32000D02*
X148700Y-32000D01*
X148700Y-30450D02*
X148700Y-29550D01*
X148700Y-29550D02*
X149600Y-29550D01*
X149600Y-29550D02*
X149600Y-29700D01*
X149600Y-29700D02*
X148849Y-29700D01*
X148849Y-29700D02*
X148849Y-30300D01*
X148849Y-30300D02*
X149600Y-30300D01*
X149600Y-30300D02*
X149600Y-30450D01*
X149600Y-30450D02*
X148700Y-30450D01*
X148700Y-28900D02*
X148700Y-28000D01*
X148700Y-28000D02*
X149600Y-28000D01*
X149600Y-28000D02*
X149600Y-28150D01*
X149600Y-28150D02*
X148849Y-28150D01*
X148849Y-28150D02*
X148849Y-28750D01*
X148849Y-28750D02*
X149600Y-28750D01*
X149600Y-28750D02*
X149600Y-28900D01*
X149600Y-28900D02*
X148700Y-28900D01*
X146150Y-34100D02*
X146200Y-34100D01*
X146200Y-34100D02*
X146200Y-36100D01*
X147800Y-33300D02*
X147800Y-33700D01*
X147800Y-33700D02*
X147800Y-36100D01*
X148050Y-33449D02*
X149900Y-33449D01*
X147800Y-23900D02*
X147800Y-26300D01*
X147800Y-26300D02*
X147800Y-26700D01*
X148050Y-26551D02*
X149900Y-26551D01*
X148000Y-33150D02*
X150099Y-33150D01*
X150099Y-33150D02*
X150099Y-33250D01*
X148000Y-26850D02*
X150099Y-26850D01*
X150099Y-26850D02*
X150099Y-33150D01*
G54D13*
X142750Y-30000D02*
X143150Y-30000D01*
X142750Y-28920D02*
X143150Y-28920D01*
X142750Y-27840D02*
X143150Y-27840D01*
X143750Y-28380D02*
X144150Y-28380D01*
X143750Y-29460D02*
X144150Y-29460D01*
X143750Y-30540D02*
X144150Y-30540D01*
X142750Y-31080D02*
X143150Y-31080D01*
X143750Y-31620D02*
X144150Y-31620D01*
X142750Y-32160D02*
X143150Y-32160D01*
G54D10*
X143659Y-25070D02*
X143650Y-25159D01*
X143624Y-25244D01*
X143582Y-25324D01*
X143525Y-25393D01*
X143456Y-25450D01*
X143377Y-25493D01*
X143292Y-25519D01*
X143203Y-25528D01*
X143114Y-25520D01*
X143029Y-25495D01*
X142949Y-25454D01*
X142879Y-25397D01*
X142822Y-25329D01*
X142779Y-25250D01*
X142752Y-25165D01*
X142742Y-25076D01*
X142749Y-24988D01*
X142774Y-24902D01*
X142815Y-24822D01*
X142870Y-24752D01*
X142939Y-24694D01*
X143017Y-24650D01*
X143102Y-24622D01*
X143191Y-24612D01*
X143279Y-24618D01*
X143365Y-24643D01*
X143445Y-24683D01*
X143516Y-24738D01*
X143575Y-24806D01*
X143619Y-24884D01*
X143647Y-24969D01*
X143658Y-25058D01*
X143659Y-25070D01*
X143659Y-34930D02*
X143650Y-35019D01*
X143624Y-35104D01*
X143582Y-35184D01*
X143525Y-35253D01*
X143456Y-35310D01*
X143377Y-35353D01*
X143292Y-35379D01*
X143203Y-35388D01*
X143114Y-35380D01*
X143029Y-35355D01*
X142949Y-35314D01*
X142879Y-35257D01*
X142822Y-35189D01*
X142779Y-35110D01*
X142752Y-35025D01*
X142742Y-34936D01*
X142749Y-34848D01*
X142774Y-34762D01*
X142815Y-34682D01*
X142870Y-34612D01*
X142939Y-34554D01*
X143017Y-34510D01*
X143102Y-34482D01*
X143191Y-34472D01*
X143279Y-34478D01*
X143365Y-34503D01*
X143445Y-34543D01*
X143516Y-34598D01*
X143575Y-34666D01*
X143619Y-34744D01*
X143647Y-34829D01*
X143658Y-34918D01*
X143659Y-34930D01*
X150099Y-26750D02*
X150098Y-26733D01*
X150095Y-26716D01*
X150092Y-26699D01*
X150086Y-26682D01*
X150080Y-26666D01*
X150072Y-26651D01*
X150063Y-26636D01*
X150052Y-26623D01*
X150040Y-26610D01*
X150027Y-26598D01*
X150014Y-26587D01*
X149999Y-26578D01*
X149984Y-26570D01*
X149968Y-26564D01*
X149951Y-26558D01*
X149934Y-26555D01*
X149917Y-26552D01*
X149900Y-26551D01*
X149900Y-33449D02*
X149917Y-33448D01*
X149934Y-33445D01*
X149951Y-33442D01*
X149968Y-33436D01*
X149984Y-33430D01*
X149999Y-33422D01*
X150014Y-33413D01*
X150027Y-33402D01*
X150040Y-33390D01*
X150052Y-33377D01*
X150063Y-33364D01*
X150072Y-33349D01*
X150080Y-33334D01*
X150086Y-33318D01*
X150092Y-33301D01*
X150095Y-33284D01*
X150098Y-33267D01*
X150099Y-33250D01*
X146450Y-25950D02*
X146429Y-25951D01*
X146407Y-25954D01*
X146386Y-25959D01*
X146365Y-25966D01*
X146345Y-25974D01*
X146326Y-25984D01*
X146307Y-25996D01*
X146290Y-26009D01*
X146274Y-26024D01*
X146259Y-26040D01*
X146246Y-26057D01*
X146234Y-26076D01*
X146224Y-26095D01*
X146216Y-26115D01*
X146209Y-26136D01*
X146204Y-26157D01*
X146201Y-26179D01*
X146200Y-26200D01*
X146200Y-33800D02*
X146201Y-33821D01*
X146204Y-33843D01*
X146209Y-33864D01*
X146216Y-33885D01*
X146224Y-33905D01*
X146234Y-33924D01*
X146246Y-33943D01*
X146259Y-33960D01*
X146274Y-33976D01*
X146290Y-33991D01*
X146307Y-34004D01*
X146326Y-34016D01*
X146345Y-34026D01*
X146365Y-34034D01*
X146386Y-34041D01*
X146407Y-34046D01*
X146429Y-34049D01*
X146450Y-34050D01*
X148050Y-33450D02*
X148029Y-33451D01*
X148007Y-33454D01*
X147986Y-33459D01*
X147965Y-33466D01*
X147945Y-33474D01*
X147926Y-33484D01*
X147907Y-33496D01*
X147890Y-33509D01*
X147874Y-33524D01*
X147859Y-33540D01*
X147846Y-33557D01*
X147834Y-33576D01*
X147824Y-33595D01*
X147816Y-33615D01*
X147809Y-33636D01*
X147804Y-33657D01*
X147801Y-33679D01*
X147800Y-33700D01*
X147799Y-26300D02*
X147800Y-26321D01*
X147803Y-26343D01*
X147808Y-26364D01*
X147815Y-26385D01*
X147823Y-26406D01*
X147833Y-26425D01*
X147845Y-26443D01*
X147858Y-26461D01*
X147873Y-26477D01*
X147889Y-26492D01*
X147907Y-26505D01*
X147925Y-26517D01*
X147944Y-26527D01*
X147965Y-26535D01*
X147986Y-26542D01*
X148007Y-26547D01*
X148029Y-26550D01*
X148050Y-26551D01*
G54D14*
X34750Y-23890D02*
X40250Y-23890D01*
X40250Y-23890D02*
X40250Y-29640D01*
X40250Y-29640D02*
X34750Y-29640D01*
X34750Y-29640D02*
X34750Y-23890D01*
X119750Y-23890D02*
X125250Y-23890D01*
X125250Y-23890D02*
X125250Y-29640D01*
X125250Y-29640D02*
X119750Y-29640D01*
X119750Y-29640D02*
X119750Y-23890D01*
X127500Y-24200D02*
X127500Y-27800D01*
X127500Y-27800D02*
X135500Y-27800D01*
X135500Y-27800D02*
X135500Y-24200D01*
X135500Y-24200D02*
X127500Y-24200D01*
X129500Y-28000D02*
X129000Y-28600D01*
X129000Y-28600D02*
X130000Y-28600D01*
X130000Y-28600D02*
X129500Y-28000D01*
X24500Y-24200D02*
X24500Y-27800D01*
X24500Y-27800D02*
X32500Y-27800D01*
X32500Y-27800D02*
X32500Y-24200D01*
X32500Y-24200D02*
X24500Y-24200D01*
X26500Y-28000D02*
X26000Y-28600D01*
X26000Y-28600D02*
X27000Y-28600D01*
X27000Y-28600D02*
X26500Y-28000D01*
X35310Y-36100D02*
X48010Y-36100D01*
X48010Y-36100D02*
X48010Y-30350D01*
X48010Y-30350D02*
X35310Y-30350D01*
X35310Y-30350D02*
X35310Y-36100D01*
G54D12*
X43910Y-32200D02*
X44410Y-32200D01*
X44410Y-32200D02*
X44660Y-32450D01*
X44660Y-32950D02*
X44410Y-33200D01*
X42660Y-32450D02*
X42910Y-32200D01*
X42910Y-32200D02*
X43410Y-32200D01*
X43410Y-32200D02*
X43660Y-32450D01*
X43660Y-32950D02*
X43410Y-33200D01*
X43410Y-33200D02*
X42910Y-33200D01*
X42910Y-33200D02*
X42660Y-32950D01*
X43910Y-32200D02*
X43660Y-32450D01*
X43660Y-32950D02*
X43910Y-33200D01*
X44410Y-33200D02*
X43910Y-33200D01*
X40910Y-32200D02*
X41410Y-32200D01*
X41410Y-32200D02*
X41660Y-32450D01*
X41660Y-32950D02*
X41410Y-33200D01*
X41660Y-32450D02*
X41910Y-32200D01*
X41910Y-32200D02*
X42410Y-32200D01*
X42410Y-32200D02*
X42660Y-32450D01*
X42660Y-32950D02*
X42410Y-33200D01*
X42410Y-33200D02*
X41910Y-33200D01*
X41910Y-33200D02*
X41660Y-32950D01*
X39660Y-32450D02*
X39910Y-32200D01*
X39910Y-32200D02*
X40410Y-32200D01*
X40410Y-32200D02*
X40660Y-32450D01*
X40660Y-32950D02*
X40410Y-33200D01*
X40410Y-33200D02*
X39910Y-33200D01*
X39910Y-33200D02*
X39660Y-32950D01*
X40910Y-32200D02*
X40660Y-32450D01*
X40660Y-32950D02*
X40910Y-33200D01*
X41410Y-33200D02*
X40910Y-33200D01*
X37910Y-32200D02*
X38410Y-32200D01*
X38410Y-32200D02*
X38660Y-32450D01*
X38660Y-32950D02*
X38410Y-33200D01*
X38660Y-32450D02*
X38910Y-32200D01*
X38910Y-32200D02*
X39410Y-32200D01*
X39410Y-32200D02*
X39660Y-32450D01*
X39660Y-32950D02*
X39410Y-33200D01*
X39410Y-33200D02*
X38910Y-33200D01*
X38910Y-33200D02*
X38660Y-32950D01*
X37660Y-32450D02*
X37660Y-32950D01*
X37910Y-32200D02*
X37660Y-32450D01*
X37660Y-32950D02*
X37910Y-33200D01*
X38410Y-33200D02*
X37910Y-33200D01*
X44910Y-32200D02*
X45410Y-32200D01*
X45410Y-32200D02*
X45660Y-32450D01*
X45660Y-32450D02*
X45660Y-32950D01*
X45660Y-32950D02*
X45410Y-33200D01*
X44910Y-32200D02*
X44660Y-32450D01*
X44660Y-32950D02*
X44910Y-33200D01*
X45410Y-33200D02*
X44910Y-33200D01*
G54D14*
X60870Y-36100D02*
X73570Y-36100D01*
X73570Y-36100D02*
X73570Y-30350D01*
X73570Y-30350D02*
X60870Y-30350D01*
X60870Y-30350D02*
X60870Y-36100D01*
G54D12*
X69470Y-32200D02*
X69970Y-32200D01*
X69970Y-32200D02*
X70220Y-32450D01*
X70220Y-32950D02*
X69970Y-33200D01*
X68220Y-32450D02*
X68470Y-32200D01*
X68470Y-32200D02*
X68970Y-32200D01*
X68970Y-32200D02*
X69220Y-32450D01*
X69220Y-32950D02*
X68970Y-33200D01*
X68970Y-33200D02*
X68470Y-33200D01*
X68470Y-33200D02*
X68220Y-32950D01*
X69470Y-32200D02*
X69220Y-32450D01*
X69220Y-32950D02*
X69470Y-33200D01*
X69970Y-33200D02*
X69470Y-33200D01*
X66470Y-32200D02*
X66970Y-32200D01*
X66970Y-32200D02*
X67220Y-32450D01*
X67220Y-32950D02*
X66970Y-33200D01*
X67220Y-32450D02*
X67470Y-32200D01*
X67470Y-32200D02*
X67970Y-32200D01*
X67970Y-32200D02*
X68220Y-32450D01*
X68220Y-32950D02*
X67970Y-33200D01*
X67970Y-33200D02*
X67470Y-33200D01*
X67470Y-33200D02*
X67220Y-32950D01*
X65220Y-32450D02*
X65470Y-32200D01*
X65470Y-32200D02*
X65970Y-32200D01*
X65970Y-32200D02*
X66220Y-32450D01*
X66220Y-32950D02*
X65970Y-33200D01*
X65970Y-33200D02*
X65470Y-33200D01*
X65470Y-33200D02*
X65220Y-32950D01*
X66470Y-32200D02*
X66220Y-32450D01*
X66220Y-32950D02*
X66470Y-33200D01*
X66970Y-33200D02*
X66470Y-33200D01*
X63470Y-32200D02*
X63970Y-32200D01*
X63970Y-32200D02*
X64220Y-32450D01*
X64220Y-32950D02*
X63970Y-33200D01*
X64220Y-32450D02*
X64470Y-32200D01*
X64470Y-32200D02*
X64970Y-32200D01*
X64970Y-32200D02*
X65220Y-32450D01*
X65220Y-32950D02*
X64970Y-33200D01*
X64970Y-33200D02*
X64470Y-33200D01*
X64470Y-33200D02*
X64220Y-32950D01*
X63220Y-32450D02*
X63220Y-32950D01*
X63470Y-32200D02*
X63220Y-32450D01*
X63220Y-32950D02*
X63470Y-33200D01*
X63970Y-33200D02*
X63470Y-33200D01*
X70470Y-32200D02*
X70970Y-32200D01*
X70970Y-32200D02*
X71220Y-32450D01*
X71220Y-32450D02*
X71220Y-32950D01*
X71220Y-32950D02*
X70970Y-33200D01*
X70470Y-32200D02*
X70220Y-32450D01*
X70220Y-32950D02*
X70470Y-33200D01*
X70970Y-33200D02*
X70470Y-33200D01*
G54D14*
X111990Y-36100D02*
X124690Y-36100D01*
X124690Y-36100D02*
X124690Y-30350D01*
X124690Y-30350D02*
X111990Y-30350D01*
X111990Y-30350D02*
X111990Y-36100D01*
G54D12*
X120590Y-32200D02*
X121090Y-32200D01*
X121090Y-32200D02*
X121340Y-32450D01*
X121340Y-32950D02*
X121090Y-33200D01*
X119340Y-32450D02*
X119590Y-32200D01*
X119590Y-32200D02*
X120090Y-32200D01*
X120090Y-32200D02*
X120340Y-32450D01*
X120340Y-32950D02*
X120090Y-33200D01*
X120090Y-33200D02*
X119590Y-33200D01*
X119590Y-33200D02*
X119340Y-32950D01*
X120590Y-32200D02*
X120340Y-32450D01*
X120340Y-32950D02*
X120590Y-33200D01*
X121090Y-33200D02*
X120590Y-33200D01*
X117590Y-32200D02*
X118090Y-32200D01*
X118090Y-32200D02*
X118340Y-32450D01*
X118340Y-32950D02*
X118090Y-33200D01*
X118340Y-32450D02*
X118590Y-32200D01*
X118590Y-32200D02*
X119090Y-32200D01*
X119090Y-32200D02*
X119340Y-32450D01*
X119340Y-32950D02*
X119090Y-33200D01*
X119090Y-33200D02*
X118590Y-33200D01*
X118590Y-33200D02*
X118340Y-32950D01*
X116340Y-32450D02*
X116590Y-32200D01*
X116590Y-32200D02*
X117090Y-32200D01*
X117090Y-32200D02*
X117340Y-32450D01*
X117340Y-32950D02*
X117090Y-33200D01*
X117090Y-33200D02*
X116590Y-33200D01*
X116590Y-33200D02*
X116340Y-32950D01*
X117590Y-32200D02*
X117340Y-32450D01*
X117340Y-32950D02*
X117590Y-33200D01*
X118090Y-33200D02*
X117590Y-33200D01*
X114590Y-32200D02*
X115090Y-32200D01*
X115090Y-32200D02*
X115340Y-32450D01*
X115340Y-32950D02*
X115090Y-33200D01*
X115340Y-32450D02*
X115590Y-32200D01*
X115590Y-32200D02*
X116090Y-32200D01*
X116090Y-32200D02*
X116340Y-32450D01*
X116340Y-32950D02*
X116090Y-33200D01*
X116090Y-33200D02*
X115590Y-33200D01*
X115590Y-33200D02*
X115340Y-32950D01*
X114340Y-32450D02*
X114340Y-32950D01*
X114590Y-32200D02*
X114340Y-32450D01*
X114340Y-32950D02*
X114590Y-33200D01*
X115090Y-33200D02*
X114590Y-33200D01*
X121590Y-32200D02*
X122090Y-32200D01*
X122090Y-32200D02*
X122340Y-32450D01*
X122340Y-32450D02*
X122340Y-32950D01*
X122340Y-32950D02*
X122090Y-33200D01*
X121590Y-32200D02*
X121340Y-32450D01*
X121340Y-32950D02*
X121590Y-33200D01*
X122090Y-33200D02*
X121590Y-33200D01*
G54D14*
X86430Y-36100D02*
X99130Y-36100D01*
X99130Y-36100D02*
X99130Y-30350D01*
X99130Y-30350D02*
X86430Y-30350D01*
X86430Y-30350D02*
X86430Y-36100D01*
G54D12*
X95030Y-32200D02*
X95530Y-32200D01*
X95530Y-32200D02*
X95780Y-32450D01*
X95780Y-32950D02*
X95530Y-33200D01*
X93780Y-32450D02*
X94030Y-32200D01*
X94030Y-32200D02*
X94530Y-32200D01*
X94530Y-32200D02*
X94780Y-32450D01*
X94780Y-32950D02*
X94530Y-33200D01*
X94530Y-33200D02*
X94030Y-33200D01*
X94030Y-33200D02*
X93780Y-32950D01*
X95030Y-32200D02*
X94780Y-32450D01*
X94780Y-32950D02*
X95030Y-33200D01*
X95530Y-33200D02*
X95030Y-33200D01*
X92030Y-32200D02*
X92530Y-32200D01*
X92530Y-32200D02*
X92780Y-32450D01*
X92780Y-32950D02*
X92530Y-33200D01*
X92780Y-32450D02*
X93030Y-32200D01*
X93030Y-32200D02*
X93530Y-32200D01*
X93530Y-32200D02*
X93780Y-32450D01*
X93780Y-32950D02*
X93530Y-33200D01*
X93530Y-33200D02*
X93030Y-33200D01*
X93030Y-33200D02*
X92780Y-32950D01*
X90780Y-32450D02*
X91030Y-32200D01*
X91030Y-32200D02*
X91530Y-32200D01*
X91530Y-32200D02*
X91780Y-32450D01*
X91780Y-32950D02*
X91530Y-33200D01*
X91530Y-33200D02*
X91030Y-33200D01*
X91030Y-33200D02*
X90780Y-32950D01*
X92030Y-32200D02*
X91780Y-32450D01*
X91780Y-32950D02*
X92030Y-33200D01*
X92530Y-33200D02*
X92030Y-33200D01*
X89030Y-32200D02*
X89530Y-32200D01*
X89530Y-32200D02*
X89780Y-32450D01*
X89780Y-32950D02*
X89530Y-33200D01*
X89780Y-32450D02*
X90030Y-32200D01*
X90030Y-32200D02*
X90530Y-32200D01*
X90530Y-32200D02*
X90780Y-32450D01*
X90780Y-32950D02*
X90530Y-33200D01*
X90530Y-33200D02*
X90030Y-33200D01*
X90030Y-33200D02*
X89780Y-32950D01*
X88780Y-32450D02*
X88780Y-32950D01*
X89030Y-32200D02*
X88780Y-32450D01*
X88780Y-32950D02*
X89030Y-33200D01*
X89530Y-33200D02*
X89030Y-33200D01*
X96030Y-32200D02*
X96530Y-32200D01*
X96530Y-32200D02*
X96780Y-32450D01*
X96780Y-32450D02*
X96780Y-32950D01*
X96780Y-32950D02*
X96530Y-33200D01*
X96030Y-32200D02*
X95780Y-32450D01*
X95780Y-32950D02*
X96030Y-33200D01*
X96530Y-33200D02*
X96030Y-33200D01*
G54D14*
X73650Y-36100D02*
X86350Y-36100D01*
X86350Y-36100D02*
X86350Y-30350D01*
X86350Y-30350D02*
X73650Y-30350D01*
X73650Y-30350D02*
X73650Y-36100D01*
G54D12*
X82250Y-32200D02*
X82750Y-32200D01*
X82750Y-32200D02*
X83000Y-32450D01*
X83000Y-32950D02*
X82750Y-33200D01*
X81000Y-32450D02*
X81250Y-32200D01*
X81250Y-32200D02*
X81750Y-32200D01*
X81750Y-32200D02*
X82000Y-32450D01*
X82000Y-32950D02*
X81750Y-33200D01*
X81750Y-33200D02*
X81250Y-33200D01*
X81250Y-33200D02*
X81000Y-32950D01*
X82250Y-32200D02*
X82000Y-32450D01*
X82000Y-32950D02*
X82250Y-33200D01*
X82750Y-33200D02*
X82250Y-33200D01*
X79250Y-32200D02*
X79750Y-32200D01*
X79750Y-32200D02*
X80000Y-32450D01*
X80000Y-32950D02*
X79750Y-33200D01*
X80000Y-32450D02*
X80250Y-32200D01*
X80250Y-32200D02*
X80750Y-32200D01*
X80750Y-32200D02*
X81000Y-32450D01*
X81000Y-32950D02*
X80750Y-33200D01*
X80750Y-33200D02*
X80250Y-33200D01*
X80250Y-33200D02*
X80000Y-32950D01*
X78000Y-32450D02*
X78250Y-32200D01*
X78250Y-32200D02*
X78750Y-32200D01*
X78750Y-32200D02*
X79000Y-32450D01*
X79000Y-32950D02*
X78750Y-33200D01*
X78750Y-33200D02*
X78250Y-33200D01*
X78250Y-33200D02*
X78000Y-32950D01*
X79250Y-32200D02*
X79000Y-32450D01*
X79000Y-32950D02*
X79250Y-33200D01*
X79750Y-33200D02*
X79250Y-33200D01*
X76250Y-32200D02*
X76750Y-32200D01*
X76750Y-32200D02*
X77000Y-32450D01*
X77000Y-32950D02*
X76750Y-33200D01*
X77000Y-32450D02*
X77250Y-32200D01*
X77250Y-32200D02*
X77750Y-32200D01*
X77750Y-32200D02*
X78000Y-32450D01*
X78000Y-32950D02*
X77750Y-33200D01*
X77750Y-33200D02*
X77250Y-33200D01*
X77250Y-33200D02*
X77000Y-32950D01*
X76000Y-32450D02*
X76000Y-32950D01*
X76250Y-32200D02*
X76000Y-32450D01*
X76000Y-32950D02*
X76250Y-33200D01*
X76750Y-33200D02*
X76250Y-33200D01*
X83250Y-32200D02*
X83750Y-32200D01*
X83750Y-32200D02*
X84000Y-32450D01*
X84000Y-32450D02*
X84000Y-32950D01*
X84000Y-32950D02*
X83750Y-33200D01*
X83250Y-32200D02*
X83000Y-32450D01*
X83000Y-32950D02*
X83250Y-33200D01*
X83750Y-33200D02*
X83250Y-33200D01*
G54D14*
X48090Y-36100D02*
X60790Y-36100D01*
X60790Y-36100D02*
X60790Y-30350D01*
X60790Y-30350D02*
X48090Y-30350D01*
X48090Y-30350D02*
X48090Y-36100D01*
G54D12*
X56690Y-32200D02*
X57190Y-32200D01*
X57190Y-32200D02*
X57440Y-32450D01*
X57440Y-32950D02*
X57190Y-33200D01*
X55440Y-32450D02*
X55690Y-32200D01*
X55690Y-32200D02*
X56190Y-32200D01*
X56190Y-32200D02*
X56440Y-32450D01*
X56440Y-32950D02*
X56190Y-33200D01*
X56190Y-33200D02*
X55690Y-33200D01*
X55690Y-33200D02*
X55440Y-32950D01*
X56690Y-32200D02*
X56440Y-32450D01*
X56440Y-32950D02*
X56690Y-33200D01*
X57190Y-33200D02*
X56690Y-33200D01*
X53690Y-32200D02*
X54190Y-32200D01*
X54190Y-32200D02*
X54440Y-32450D01*
X54440Y-32950D02*
X54190Y-33200D01*
X54440Y-32450D02*
X54690Y-32200D01*
X54690Y-32200D02*
X55190Y-32200D01*
X55190Y-32200D02*
X55440Y-32450D01*
X55440Y-32950D02*
X55190Y-33200D01*
X55190Y-33200D02*
X54690Y-33200D01*
X54690Y-33200D02*
X54440Y-32950D01*
X52440Y-32450D02*
X52690Y-32200D01*
X52690Y-32200D02*
X53190Y-32200D01*
X53190Y-32200D02*
X53440Y-32450D01*
X53440Y-32950D02*
X53190Y-33200D01*
X53190Y-33200D02*
X52690Y-33200D01*
X52690Y-33200D02*
X52440Y-32950D01*
X53690Y-32200D02*
X53440Y-32450D01*
X53440Y-32950D02*
X53690Y-33200D01*
X54190Y-33200D02*
X53690Y-33200D01*
X50690Y-32200D02*
X51190Y-32200D01*
X51190Y-32200D02*
X51440Y-32450D01*
X51440Y-32950D02*
X51190Y-33200D01*
X51440Y-32450D02*
X51690Y-32200D01*
X51690Y-32200D02*
X52190Y-32200D01*
X52190Y-32200D02*
X52440Y-32450D01*
X52440Y-32950D02*
X52190Y-33200D01*
X52190Y-33200D02*
X51690Y-33200D01*
X51690Y-33200D02*
X51440Y-32950D01*
X50440Y-32450D02*
X50440Y-32950D01*
X50690Y-32200D02*
X50440Y-32450D01*
X50440Y-32950D02*
X50690Y-33200D01*
X51190Y-33200D02*
X50690Y-33200D01*
X57690Y-32200D02*
X58190Y-32200D01*
X58190Y-32200D02*
X58440Y-32450D01*
X58440Y-32450D02*
X58440Y-32950D01*
X58440Y-32950D02*
X58190Y-33200D01*
X57690Y-32200D02*
X57440Y-32450D01*
X57440Y-32950D02*
X57690Y-33200D01*
X58190Y-33200D02*
X57690Y-33200D01*
G54D14*
X99210Y-36100D02*
X111910Y-36100D01*
X111910Y-36100D02*
X111910Y-30350D01*
X111910Y-30350D02*
X99210Y-30350D01*
X99210Y-30350D02*
X99210Y-36100D01*
G54D12*
X107810Y-32200D02*
X108310Y-32200D01*
X108310Y-32200D02*
X108560Y-32450D01*
X108560Y-32950D02*
X108310Y-33200D01*
X106560Y-32450D02*
X106810Y-32200D01*
X106810Y-32200D02*
X107310Y-32200D01*
X107310Y-32200D02*
X107560Y-32450D01*
X107560Y-32950D02*
X107310Y-33200D01*
X107310Y-33200D02*
X106810Y-33200D01*
X106810Y-33200D02*
X106560Y-32950D01*
X107810Y-32200D02*
X107560Y-32450D01*
X107560Y-32950D02*
X107810Y-33200D01*
X108310Y-33200D02*
X107810Y-33200D01*
X104810Y-32200D02*
X105310Y-32200D01*
X105310Y-32200D02*
X105560Y-32450D01*
X105560Y-32950D02*
X105310Y-33200D01*
X105560Y-32450D02*
X105810Y-32200D01*
X105810Y-32200D02*
X106310Y-32200D01*
X106310Y-32200D02*
X106560Y-32450D01*
X106560Y-32950D02*
X106310Y-33200D01*
X106310Y-33200D02*
X105810Y-33200D01*
X105810Y-33200D02*
X105560Y-32950D01*
X103560Y-32450D02*
X103810Y-32200D01*
X103810Y-32200D02*
X104310Y-32200D01*
X104310Y-32200D02*
X104560Y-32450D01*
X104560Y-32950D02*
X104310Y-33200D01*
X104310Y-33200D02*
X103810Y-33200D01*
X103810Y-33200D02*
X103560Y-32950D01*
X104810Y-32200D02*
X104560Y-32450D01*
X104560Y-32950D02*
X104810Y-33200D01*
X105310Y-33200D02*
X104810Y-33200D01*
X101810Y-32200D02*
X102310Y-32200D01*
X102310Y-32200D02*
X102560Y-32450D01*
X102560Y-32950D02*
X102310Y-33200D01*
X102560Y-32450D02*
X102810Y-32200D01*
X102810Y-32200D02*
X103310Y-32200D01*
X103310Y-32200D02*
X103560Y-32450D01*
X103560Y-32950D02*
X103310Y-33200D01*
X103310Y-33200D02*
X102810Y-33200D01*
X102810Y-33200D02*
X102560Y-32950D01*
X101560Y-32450D02*
X101560Y-32950D01*
X101810Y-32200D02*
X101560Y-32450D01*
X101560Y-32950D02*
X101810Y-33200D01*
X102310Y-33200D02*
X101810Y-33200D01*
X108810Y-32200D02*
X109310Y-32200D01*
X109310Y-32200D02*
X109560Y-32450D01*
X109560Y-32450D02*
X109560Y-32950D01*
X109560Y-32950D02*
X109310Y-33200D01*
X108810Y-32200D02*
X108560Y-32450D01*
X108560Y-32950D02*
X108810Y-33200D01*
X109310Y-33200D02*
X108810Y-33200D01*
G54D14*
X102061Y-26000D02*
X102021Y-26400D01*
X101905Y-26785D01*
X101716Y-27140D01*
X101462Y-27452D01*
X101152Y-27708D01*
X100798Y-27899D01*
X100414Y-28018D01*
X100014Y-28060D01*
X99614Y-28024D01*
X99228Y-27910D01*
X98872Y-27724D01*
X98558Y-27472D01*
X98300Y-27164D01*
X98106Y-26811D01*
X97985Y-26428D01*
X97940Y-26028D01*
X97973Y-25628D01*
X98084Y-25242D01*
X98268Y-24884D01*
X98518Y-24569D01*
X98824Y-24308D01*
X99175Y-24112D01*
X99558Y-23988D01*
X99957Y-23940D01*
X100357Y-23971D01*
X100745Y-24079D01*
X101104Y-24260D01*
X101421Y-24508D01*
X101684Y-24812D01*
X101882Y-25162D01*
X102009Y-25544D01*
X102060Y-25943D01*
X102061Y-26000D01*
G54D12*
X100100Y-26450D02*
X100350Y-26450D01*
X100350Y-26450D02*
X100350Y-25550D01*
X100100Y-25550D02*
X100350Y-25550D01*
X100100Y-26450D02*
X100100Y-25550D01*
G54D10*
X99550Y-26000D02*
X99650Y-26000D01*
X99650Y-26000D02*
X99650Y-26450D01*
X99650Y-26450D02*
X99900Y-26450D01*
X99900Y-26450D02*
X99900Y-25550D01*
X99900Y-25550D02*
X99650Y-25550D01*
X99650Y-25550D02*
X99650Y-26000D01*
X100250Y-26000D02*
X100450Y-26000D01*
X97500Y-25850D02*
X97500Y-26150D01*
X97650Y-26000D02*
X97350Y-26000D01*
X100450Y-26000D02*
X100650Y-26000D01*
X99350Y-26000D02*
X99550Y-26000D01*
G54D14*
X62061Y-26000D02*
X62021Y-26400D01*
X61905Y-26785D01*
X61716Y-27140D01*
X61462Y-27452D01*
X61152Y-27708D01*
X60798Y-27899D01*
X60414Y-28018D01*
X60014Y-28060D01*
X59614Y-28024D01*
X59228Y-27910D01*
X58872Y-27724D01*
X58558Y-27472D01*
X58300Y-27164D01*
X58106Y-26811D01*
X57985Y-26428D01*
X57940Y-26028D01*
X57973Y-25628D01*
X58084Y-25242D01*
X58268Y-24884D01*
X58518Y-24569D01*
X58824Y-24308D01*
X59175Y-24112D01*
X59558Y-23988D01*
X59957Y-23940D01*
X60357Y-23971D01*
X60745Y-24079D01*
X61104Y-24260D01*
X61421Y-24508D01*
X61684Y-24812D01*
X61882Y-25162D01*
X62009Y-25544D01*
X62060Y-25943D01*
X62061Y-26000D01*
G54D12*
X60100Y-26450D02*
X60350Y-26450D01*
X60350Y-26450D02*
X60350Y-25550D01*
X60100Y-25550D02*
X60350Y-25550D01*
X60100Y-26450D02*
X60100Y-25550D01*
G54D10*
X59550Y-26000D02*
X59650Y-26000D01*
X59650Y-26000D02*
X59650Y-26450D01*
X59650Y-26450D02*
X59900Y-26450D01*
X59900Y-26450D02*
X59900Y-25550D01*
X59900Y-25550D02*
X59650Y-25550D01*
X59650Y-25550D02*
X59650Y-26000D01*
X60250Y-26000D02*
X60450Y-26000D01*
X57500Y-25850D02*
X57500Y-26150D01*
X57650Y-26000D02*
X57350Y-26000D01*
X60450Y-26000D02*
X60650Y-26000D01*
X59350Y-26000D02*
X59550Y-26000D01*
G54D12*
X20790Y-31610D02*
X20290Y-31610D01*
X20290Y-31610D02*
X20290Y-31910D01*
X20790Y-31910D02*
X20290Y-31910D01*
X20790Y-31610D02*
X20790Y-31910D01*
X20790Y-32910D02*
X20290Y-32910D01*
X20290Y-32910D02*
X20290Y-33910D01*
X20790Y-33910D02*
X20290Y-33910D01*
X20790Y-32910D02*
X20790Y-33910D01*
X20790Y-34910D02*
X20290Y-34910D01*
X20290Y-34910D02*
X20290Y-35910D01*
X20790Y-35910D02*
X20290Y-35910D01*
X20790Y-34910D02*
X20790Y-35910D01*
X20790Y-31910D02*
X20290Y-31910D01*
X20290Y-31910D02*
X20290Y-32910D01*
X20790Y-32910D02*
X20290Y-32910D01*
X20790Y-31910D02*
X20790Y-32910D01*
X20790Y-33910D02*
X20290Y-33910D01*
X20290Y-33910D02*
X20290Y-34910D01*
X20790Y-34910D02*
X20290Y-34910D01*
X20790Y-33910D02*
X20790Y-34910D01*
X20790Y-34910D02*
X20290Y-34910D01*
X20290Y-34910D02*
X20290Y-35560D01*
X20790Y-35560D02*
X20290Y-35560D01*
X20790Y-34910D02*
X20790Y-35560D01*
X19190Y-26410D02*
X18940Y-26410D01*
X18940Y-26410D02*
X18940Y-26860D01*
X19190Y-26860D02*
X18940Y-26860D01*
X19190Y-26410D02*
X19190Y-26860D01*
X19190Y-26860D02*
X18940Y-26860D01*
X18940Y-26860D02*
X18940Y-29410D01*
X19190Y-29410D02*
X18940Y-29410D01*
X19190Y-26860D02*
X19190Y-29410D01*
X20940Y-26410D02*
X20140Y-26410D01*
X20140Y-26410D02*
X20140Y-27910D01*
X20940Y-27910D02*
X20140Y-27910D01*
X20940Y-26410D02*
X20940Y-27910D01*
X21040Y-26410D02*
X20940Y-26410D01*
X20940Y-26410D02*
X20940Y-27910D01*
X21040Y-27910D02*
X20940Y-27910D01*
X21040Y-26410D02*
X21040Y-27910D01*
X20140Y-26410D02*
X20040Y-26410D01*
X20040Y-26410D02*
X20040Y-27910D01*
X20140Y-27910D02*
X20040Y-27910D01*
X20140Y-26410D02*
X20140Y-27910D01*
X22140Y-26410D02*
X21890Y-26410D01*
X21890Y-26410D02*
X21890Y-26860D01*
X22140Y-26860D02*
X21890Y-26860D01*
X22140Y-26410D02*
X22140Y-26860D01*
X22140Y-26860D02*
X21890Y-26860D01*
X21890Y-26860D02*
X21890Y-29410D01*
X22140Y-29410D02*
X21890Y-29410D01*
X22140Y-26860D02*
X22140Y-29410D01*
G54D10*
X22140Y-26410D02*
X22140Y-30610D01*
X22140Y-26410D02*
X21990Y-26410D01*
X21990Y-26410D02*
X21990Y-26310D01*
X19090Y-26310D02*
X19190Y-26310D01*
X19090Y-26310D02*
X19090Y-26410D01*
X19090Y-26410D02*
X18940Y-26410D01*
X21890Y-26310D02*
X21890Y-26060D01*
X21890Y-26310D02*
X21990Y-26310D01*
X19190Y-26060D02*
X19540Y-26060D01*
X19190Y-26060D02*
X19190Y-26310D01*
X19540Y-23610D02*
X20440Y-23610D01*
X21540Y-23610D02*
X21390Y-23460D01*
X21390Y-23460D02*
X20890Y-23460D01*
X19540Y-23610D02*
X19690Y-23460D01*
X20440Y-23610D02*
X20440Y-26060D01*
X20440Y-23610D02*
X20640Y-23610D01*
X20440Y-26060D02*
X20640Y-26060D01*
X20640Y-23610D02*
X20640Y-26060D01*
X20640Y-23610D02*
X21540Y-23610D01*
X20890Y-23460D02*
X21040Y-21410D01*
X20040Y-21410D02*
X20190Y-23460D01*
X20190Y-23460D02*
X19690Y-23460D01*
X20890Y-23460D02*
X20190Y-23460D01*
X18990Y-30660D02*
X19540Y-30660D01*
X19540Y-30610D02*
X19540Y-30660D01*
X21540Y-30610D02*
X21540Y-30660D01*
X18990Y-30660D02*
X18940Y-30610D01*
X18940Y-30610D02*
X18940Y-26410D01*
X22140Y-30610D02*
X22090Y-30660D01*
X22090Y-30660D02*
X21540Y-30660D01*
X21540Y-30610D02*
X19540Y-30610D01*
X19540Y-26060D02*
X19540Y-25860D01*
X19540Y-25860D02*
X19540Y-23610D01*
X19540Y-26060D02*
X19990Y-26060D01*
X19990Y-26060D02*
X20440Y-26060D01*
X19190Y-26310D02*
X20090Y-26310D01*
X19090Y-26410D02*
X20090Y-26410D01*
X20940Y-26410D02*
X20090Y-26410D01*
X20940Y-26410D02*
X21990Y-26410D01*
X20990Y-26310D02*
X20090Y-26310D01*
X20990Y-26310D02*
X21890Y-26310D01*
X21090Y-26060D02*
X20640Y-26060D01*
X21090Y-26060D02*
X21540Y-26060D01*
X21540Y-26060D02*
X21890Y-26060D01*
X21540Y-26060D02*
X21540Y-25860D01*
X21540Y-25860D02*
X21540Y-23610D01*
X21040Y-21410D02*
X21038Y-21367D01*
X21032Y-21324D01*
X21022Y-21281D01*
X21009Y-21239D01*
X20993Y-21199D01*
X20973Y-21161D01*
X20949Y-21124D01*
X20923Y-21089D01*
X20893Y-21057D01*
X20861Y-21027D01*
X20826Y-21001D01*
X20790Y-20977D01*
X20751Y-20957D01*
X20711Y-20941D01*
X20669Y-20928D01*
X20626Y-20918D01*
X20583Y-20912D01*
X20540Y-20910D01*
X20497Y-20912D01*
X20454Y-20918D01*
X20411Y-20928D01*
X20369Y-20941D01*
X20329Y-20957D01*
X20291Y-20977D01*
X20254Y-21001D01*
X20219Y-21027D01*
X20187Y-21057D01*
X20157Y-21089D01*
X20131Y-21124D01*
X20107Y-21161D01*
X20087Y-21199D01*
X20071Y-21239D01*
X20058Y-21281D01*
X20048Y-21324D01*
X20042Y-21367D01*
X20040Y-21410D01*
G54D11*
X84000Y-28500D02*
X84000Y-24500D01*
X84000Y-24500D02*
X86000Y-24500D01*
X86000Y-24500D02*
X86000Y-28500D01*
X86000Y-28500D02*
X84000Y-28500D01*
X74000Y-28500D02*
X74000Y-24500D01*
X74000Y-24500D02*
X76000Y-24500D01*
X76000Y-24500D02*
X76000Y-28500D01*
X76000Y-28500D02*
X74000Y-28500D01*
G54D14*
X27164Y-31144D02*
X27122Y-31564D01*
X27000Y-31968D01*
X26802Y-32341D01*
X26535Y-32668D01*
X26210Y-32938D01*
X25838Y-33138D01*
X25435Y-33263D01*
X25015Y-33307D01*
X24595Y-33269D01*
X24190Y-33150D01*
X23816Y-32954D01*
X23486Y-32690D01*
X23215Y-32366D01*
X23011Y-31996D01*
X22884Y-31593D01*
X22837Y-31174D01*
X22872Y-30754D01*
X22988Y-30348D01*
X23182Y-29972D01*
X23444Y-29641D01*
X23765Y-29368D01*
X24134Y-29161D01*
X24536Y-29031D01*
X24955Y-28981D01*
X25375Y-29013D01*
X25782Y-29127D01*
X26159Y-29317D01*
X26492Y-29577D01*
X26768Y-29897D01*
X26976Y-30264D01*
X27110Y-30665D01*
X27163Y-31084D01*
X27164Y-31144D01*
X137164Y-31144D02*
X137122Y-31564D01*
X137000Y-31968D01*
X136802Y-32341D01*
X136535Y-32668D01*
X136210Y-32938D01*
X135838Y-33138D01*
X135435Y-33263D01*
X135015Y-33307D01*
X134595Y-33269D01*
X134190Y-33150D01*
X133816Y-32954D01*
X133486Y-32690D01*
X133215Y-32366D01*
X133011Y-31996D01*
X132884Y-31593D01*
X132837Y-31174D01*
X132872Y-30754D01*
X132988Y-30348D01*
X133182Y-29972D01*
X133444Y-29641D01*
X133765Y-29368D01*
X134134Y-29161D01*
X134536Y-29031D01*
X134955Y-28981D01*
X135375Y-29013D01*
X135782Y-29127D01*
X136159Y-29317D01*
X136492Y-29577D01*
X136768Y-29897D01*
X136976Y-30264D01*
X137110Y-30665D01*
X137163Y-31084D01*
X137164Y-31144D01*
G54D11*
X18193Y-35050D02*
X18621Y-35050D01*
X18707Y-35078D01*
X18764Y-35135D01*
X18793Y-35221D01*
X18793Y-35278D01*
X18250Y-34793D02*
X18221Y-34764D01*
X18193Y-34707D01*
X18193Y-34564D01*
X18221Y-34507D01*
X18250Y-34478D01*
X18307Y-34450D01*
X18364Y-34450D01*
X18450Y-34478D01*
X18793Y-34821D01*
X18793Y-34450D01*
G54D15*
X17252Y-26857D02*
X17252Y-27143D01*
X17252Y-27000D02*
X16752Y-27000D01*
X16824Y-27048D01*
X16871Y-27095D01*
X16895Y-27143D01*
X16752Y-32730D02*
X16752Y-32968D01*
X16990Y-32992D01*
X16967Y-32968D01*
X16943Y-32920D01*
X16943Y-32801D01*
X16967Y-32754D01*
X16990Y-32730D01*
X17038Y-32706D01*
X17157Y-32706D01*
X17205Y-32730D01*
X17229Y-32754D01*
X17252Y-32801D01*
X17252Y-32920D01*
X17229Y-32968D01*
X17205Y-32992D01*
X16252Y-32944D02*
X16252Y-32849D01*
X16229Y-32801D01*
X16205Y-32777D01*
X16133Y-32730D01*
X16038Y-32706D01*
X15848Y-32706D01*
X15800Y-32730D01*
X15776Y-32754D01*
X15752Y-32801D01*
X15752Y-32897D01*
X15776Y-32944D01*
X15800Y-32968D01*
X15848Y-32992D01*
X15967Y-32992D01*
X16014Y-32968D01*
X16038Y-32944D01*
X16062Y-32897D01*
X16062Y-32801D01*
X16038Y-32754D01*
X16014Y-32730D01*
X15967Y-32706D01*
X15702Y-26905D02*
X15702Y-27000D01*
X15726Y-27048D01*
X15750Y-27071D01*
X15821Y-27119D01*
X15917Y-27143D01*
X16107Y-27143D01*
X16155Y-27119D01*
X16179Y-27095D01*
X16202Y-27048D01*
X16202Y-26952D01*
X16179Y-26905D01*
X16155Y-26881D01*
X16107Y-26857D01*
X15988Y-26857D01*
X15940Y-26881D01*
X15917Y-26905D01*
X15893Y-26952D01*
X15893Y-27048D01*
X15917Y-27095D01*
X15940Y-27119D01*
X15988Y-27143D01*
G54D11*
X141093Y-25350D02*
X141521Y-25350D01*
X141607Y-25378D01*
X141664Y-25435D01*
X141693Y-25521D01*
X141693Y-25578D01*
X141693Y-24750D02*
X141693Y-25093D01*
X141693Y-24921D02*
X141093Y-24921D01*
X141179Y-24978D01*
X141236Y-25036D01*
X141264Y-25093D01*
G54D15*
X143152Y-32857D02*
X143152Y-33143D01*
X143152Y-33000D02*
X142652Y-33000D01*
X142724Y-33048D01*
X142771Y-33095D01*
X142795Y-33143D01*
X142652Y-27032D02*
X142652Y-27270D01*
X142890Y-27294D01*
X142867Y-27270D01*
X142843Y-27222D01*
X142843Y-27103D01*
X142867Y-27056D01*
X142890Y-27032D01*
X142938Y-27008D01*
X143057Y-27008D01*
X143105Y-27032D01*
X143129Y-27056D01*
X143152Y-27103D01*
X143152Y-27222D01*
X143129Y-27270D01*
X143105Y-27294D01*
X144152Y-27246D02*
X144152Y-27151D01*
X144129Y-27103D01*
X144105Y-27079D01*
X144033Y-27032D01*
X143938Y-27008D01*
X143748Y-27008D01*
X143700Y-27032D01*
X143676Y-27056D01*
X143652Y-27103D01*
X143652Y-27199D01*
X143676Y-27246D01*
X143700Y-27270D01*
X143748Y-27294D01*
X143867Y-27294D01*
X143914Y-27270D01*
X143938Y-27246D01*
X143962Y-27199D01*
X143962Y-27103D01*
X143938Y-27056D01*
X143914Y-27032D01*
X143867Y-27008D01*
X143702Y-32905D02*
X143702Y-33000D01*
X143726Y-33048D01*
X143750Y-33071D01*
X143821Y-33119D01*
X143917Y-33143D01*
X144107Y-33143D01*
X144155Y-33119D01*
X144179Y-33095D01*
X144202Y-33048D01*
X144202Y-32952D01*
X144179Y-32905D01*
X144155Y-32881D01*
X144107Y-32857D01*
X143988Y-32857D01*
X143940Y-32881D01*
X143917Y-32905D01*
X143893Y-32952D01*
X143893Y-33048D01*
X143917Y-33095D01*
X143940Y-33119D01*
X143988Y-33143D01*
G54D11*
X41143Y-27042D02*
X40543Y-27042D01*
X40543Y-26814D01*
X40571Y-26756D01*
X40600Y-26728D01*
X40657Y-26699D01*
X40743Y-26699D01*
X40800Y-26728D01*
X40829Y-26756D01*
X40857Y-26814D01*
X40857Y-27042D01*
X40543Y-26185D02*
X40543Y-26299D01*
X40571Y-26356D01*
X40600Y-26385D01*
X40686Y-26442D01*
X40800Y-26471D01*
X41029Y-26471D01*
X41086Y-26442D01*
X41114Y-26414D01*
X41143Y-26356D01*
X41143Y-26242D01*
X41114Y-26185D01*
X41086Y-26156D01*
X41029Y-26128D01*
X40886Y-26128D01*
X40829Y-26156D01*
X40800Y-26185D01*
X40771Y-26242D01*
X40771Y-26356D01*
X40800Y-26414D01*
X40829Y-26442D01*
X40886Y-26471D01*
X126193Y-27192D02*
X125593Y-27192D01*
X125593Y-26964D01*
X125621Y-26906D01*
X125650Y-26878D01*
X125707Y-26849D01*
X125793Y-26849D01*
X125850Y-26878D01*
X125879Y-26906D01*
X125907Y-26964D01*
X125907Y-27192D01*
X125593Y-26649D02*
X125593Y-26278D01*
X125821Y-26478D01*
X125821Y-26392D01*
X125850Y-26335D01*
X125879Y-26306D01*
X125936Y-26278D01*
X126079Y-26278D01*
X126136Y-26306D01*
X126164Y-26335D01*
X126193Y-26392D01*
X126193Y-26564D01*
X126164Y-26621D01*
X126136Y-26649D01*
X135708Y-26243D02*
X135708Y-25643D01*
X135936Y-25643D01*
X135994Y-25671D01*
X136022Y-25700D01*
X136051Y-25757D01*
X136051Y-25843D01*
X136022Y-25900D01*
X135994Y-25929D01*
X135936Y-25957D01*
X135708Y-25957D01*
X136565Y-25843D02*
X136565Y-26243D01*
X136422Y-25614D02*
X136279Y-26043D01*
X136651Y-26043D01*
G54D16*
X129386Y-24500D02*
X129405Y-24481D01*
X129443Y-24462D01*
X129539Y-24462D01*
X129577Y-24481D01*
X129596Y-24500D01*
X129615Y-24538D01*
X129615Y-24576D01*
X129596Y-24633D01*
X129367Y-24862D01*
X129615Y-24862D01*
X133424Y-24862D02*
X133195Y-24862D01*
X133309Y-24862D02*
X133309Y-24462D01*
X133271Y-24519D01*
X133233Y-24557D01*
X133195Y-24576D01*
X133671Y-24462D02*
X133710Y-24462D01*
X133748Y-24481D01*
X133767Y-24500D01*
X133786Y-24538D01*
X133805Y-24614D01*
X133805Y-24710D01*
X133786Y-24786D01*
X133767Y-24824D01*
X133748Y-24843D01*
X133710Y-24862D01*
X133671Y-24862D01*
X133633Y-24843D01*
X133614Y-24824D01*
X133595Y-24786D01*
X133576Y-24710D01*
X133576Y-24614D01*
X133595Y-24538D01*
X133614Y-24500D01*
X133633Y-24481D01*
X133671Y-24462D01*
X133424Y-27562D02*
X133500Y-27562D01*
X133539Y-27543D01*
X133558Y-27524D01*
X133596Y-27467D01*
X133615Y-27390D01*
X133615Y-27238D01*
X133596Y-27200D01*
X133577Y-27181D01*
X133539Y-27162D01*
X133462Y-27162D01*
X133424Y-27181D01*
X133405Y-27200D01*
X133386Y-27238D01*
X133386Y-27333D01*
X133405Y-27371D01*
X133424Y-27390D01*
X133462Y-27410D01*
X133539Y-27410D01*
X133577Y-27390D01*
X133596Y-27371D01*
X133615Y-27333D01*
G54D11*
X23558Y-26393D02*
X23558Y-25793D01*
X23786Y-25793D01*
X23844Y-25821D01*
X23872Y-25850D01*
X23901Y-25907D01*
X23901Y-25993D01*
X23872Y-26050D01*
X23844Y-26079D01*
X23786Y-26107D01*
X23558Y-26107D01*
X24472Y-26393D02*
X24129Y-26393D01*
X24301Y-26393D02*
X24301Y-25793D01*
X24244Y-25879D01*
X24186Y-25936D01*
X24129Y-25964D01*
G54D16*
X26386Y-24500D02*
X26405Y-24481D01*
X26443Y-24462D01*
X26539Y-24462D01*
X26577Y-24481D01*
X26596Y-24500D01*
X26615Y-24538D01*
X26615Y-24576D01*
X26596Y-24633D01*
X26367Y-24862D01*
X26615Y-24862D01*
X30424Y-24862D02*
X30195Y-24862D01*
X30309Y-24862D02*
X30309Y-24462D01*
X30271Y-24519D01*
X30233Y-24557D01*
X30195Y-24576D01*
X30671Y-24462D02*
X30710Y-24462D01*
X30748Y-24481D01*
X30767Y-24500D01*
X30786Y-24538D01*
X30805Y-24614D01*
X30805Y-24710D01*
X30786Y-24786D01*
X30767Y-24824D01*
X30748Y-24843D01*
X30710Y-24862D01*
X30671Y-24862D01*
X30633Y-24843D01*
X30614Y-24824D01*
X30595Y-24786D01*
X30576Y-24710D01*
X30576Y-24614D01*
X30595Y-24538D01*
X30614Y-24500D01*
X30633Y-24481D01*
X30671Y-24462D01*
X30424Y-27562D02*
X30500Y-27562D01*
X30539Y-27543D01*
X30558Y-27524D01*
X30596Y-27467D01*
X30615Y-27390D01*
X30615Y-27238D01*
X30596Y-27200D01*
X30577Y-27181D01*
X30539Y-27162D01*
X30462Y-27162D01*
X30424Y-27181D01*
X30405Y-27200D01*
X30386Y-27238D01*
X30386Y-27333D01*
X30405Y-27371D01*
X30424Y-27390D01*
X30462Y-27410D01*
X30539Y-27410D01*
X30577Y-27390D01*
X30596Y-27371D01*
X30615Y-27333D01*
G54D11*
X41218Y-30143D02*
X41218Y-29543D01*
X41446Y-29543D01*
X41504Y-29571D01*
X41532Y-29600D01*
X41561Y-29657D01*
X41561Y-29743D01*
X41532Y-29800D01*
X41504Y-29829D01*
X41446Y-29857D01*
X41218Y-29857D01*
X41761Y-29543D02*
X42161Y-29543D01*
X41904Y-30143D01*
X66778Y-30113D02*
X66778Y-29513D01*
X67006Y-29513D01*
X67064Y-29541D01*
X67092Y-29570D01*
X67121Y-29627D01*
X67121Y-29713D01*
X67092Y-29770D01*
X67064Y-29799D01*
X67006Y-29827D01*
X66778Y-29827D01*
X67406Y-30113D02*
X67521Y-30113D01*
X67578Y-30084D01*
X67606Y-30056D01*
X67664Y-29970D01*
X67692Y-29856D01*
X67692Y-29627D01*
X67664Y-29570D01*
X67635Y-29541D01*
X67578Y-29513D01*
X67464Y-29513D01*
X67406Y-29541D01*
X67378Y-29570D01*
X67349Y-29627D01*
X67349Y-29770D01*
X67378Y-29827D01*
X67406Y-29856D01*
X67464Y-29884D01*
X67578Y-29884D01*
X67635Y-29856D01*
X67664Y-29827D01*
X67692Y-29770D01*
X117612Y-30123D02*
X117612Y-29523D01*
X117840Y-29523D01*
X117898Y-29551D01*
X117926Y-29580D01*
X117955Y-29637D01*
X117955Y-29723D01*
X117926Y-29780D01*
X117898Y-29809D01*
X117840Y-29837D01*
X117612Y-29837D01*
X118526Y-30123D02*
X118183Y-30123D01*
X118355Y-30123D02*
X118355Y-29523D01*
X118298Y-29609D01*
X118240Y-29666D01*
X118183Y-29694D01*
X118726Y-29523D02*
X119097Y-29523D01*
X118897Y-29751D01*
X118983Y-29751D01*
X119040Y-29780D01*
X119069Y-29809D01*
X119097Y-29866D01*
X119097Y-30009D01*
X119069Y-30066D01*
X119040Y-30094D01*
X118983Y-30123D01*
X118811Y-30123D01*
X118754Y-30094D01*
X118726Y-30066D01*
X92032Y-30153D02*
X92032Y-29553D01*
X92260Y-29553D01*
X92318Y-29581D01*
X92346Y-29610D01*
X92375Y-29667D01*
X92375Y-29753D01*
X92346Y-29810D01*
X92318Y-29839D01*
X92260Y-29867D01*
X92032Y-29867D01*
X92946Y-30153D02*
X92603Y-30153D01*
X92775Y-30153D02*
X92775Y-29553D01*
X92718Y-29639D01*
X92660Y-29696D01*
X92603Y-29724D01*
X93517Y-30153D02*
X93174Y-30153D01*
X93346Y-30153D02*
X93346Y-29553D01*
X93289Y-29639D01*
X93231Y-29696D01*
X93174Y-29724D01*
X79272Y-30123D02*
X79272Y-29523D01*
X79500Y-29523D01*
X79558Y-29551D01*
X79586Y-29580D01*
X79615Y-29637D01*
X79615Y-29723D01*
X79586Y-29780D01*
X79558Y-29809D01*
X79500Y-29837D01*
X79272Y-29837D01*
X80186Y-30123D02*
X79843Y-30123D01*
X80015Y-30123D02*
X80015Y-29523D01*
X79958Y-29609D01*
X79900Y-29666D01*
X79843Y-29694D01*
X80557Y-29523D02*
X80614Y-29523D01*
X80671Y-29551D01*
X80700Y-29580D01*
X80729Y-29637D01*
X80757Y-29751D01*
X80757Y-29894D01*
X80729Y-30009D01*
X80700Y-30066D01*
X80671Y-30094D01*
X80614Y-30123D01*
X80557Y-30123D01*
X80500Y-30094D01*
X80471Y-30066D01*
X80443Y-30009D01*
X80414Y-29894D01*
X80414Y-29751D01*
X80443Y-29637D01*
X80471Y-29580D01*
X80500Y-29551D01*
X80557Y-29523D01*
X53998Y-30113D02*
X53998Y-29513D01*
X54226Y-29513D01*
X54284Y-29541D01*
X54312Y-29570D01*
X54341Y-29627D01*
X54341Y-29713D01*
X54312Y-29770D01*
X54284Y-29799D01*
X54226Y-29827D01*
X53998Y-29827D01*
X54684Y-29770D02*
X54626Y-29741D01*
X54598Y-29713D01*
X54569Y-29656D01*
X54569Y-29627D01*
X54598Y-29570D01*
X54626Y-29541D01*
X54684Y-29513D01*
X54798Y-29513D01*
X54855Y-29541D01*
X54884Y-29570D01*
X54912Y-29627D01*
X54912Y-29656D01*
X54884Y-29713D01*
X54855Y-29741D01*
X54798Y-29770D01*
X54684Y-29770D01*
X54626Y-29799D01*
X54598Y-29827D01*
X54569Y-29884D01*
X54569Y-29999D01*
X54598Y-30056D01*
X54626Y-30084D01*
X54684Y-30113D01*
X54798Y-30113D01*
X54855Y-30084D01*
X54884Y-30056D01*
X54912Y-29999D01*
X54912Y-29884D01*
X54884Y-29827D01*
X54855Y-29799D01*
X54798Y-29770D01*
X104832Y-30133D02*
X104832Y-29533D01*
X105060Y-29533D01*
X105118Y-29561D01*
X105146Y-29590D01*
X105175Y-29647D01*
X105175Y-29733D01*
X105146Y-29790D01*
X105118Y-29819D01*
X105060Y-29847D01*
X104832Y-29847D01*
X105746Y-30133D02*
X105403Y-30133D01*
X105575Y-30133D02*
X105575Y-29533D01*
X105518Y-29619D01*
X105460Y-29676D01*
X105403Y-29704D01*
X105974Y-29590D02*
X106003Y-29561D01*
X106060Y-29533D01*
X106203Y-29533D01*
X106260Y-29561D01*
X106289Y-29590D01*
X106317Y-29647D01*
X106317Y-29704D01*
X106289Y-29790D01*
X105946Y-30133D01*
X106317Y-30133D01*
X102751Y-26186D02*
X102722Y-26214D01*
X102636Y-26243D01*
X102579Y-26243D01*
X102494Y-26214D01*
X102436Y-26157D01*
X102408Y-26100D01*
X102379Y-25986D01*
X102379Y-25900D01*
X102408Y-25786D01*
X102436Y-25729D01*
X102494Y-25671D01*
X102579Y-25643D01*
X102636Y-25643D01*
X102722Y-25671D01*
X102751Y-25700D01*
X102979Y-25700D02*
X103008Y-25671D01*
X103065Y-25643D01*
X103208Y-25643D01*
X103265Y-25671D01*
X103294Y-25700D01*
X103322Y-25757D01*
X103322Y-25814D01*
X103294Y-25900D01*
X102951Y-26243D01*
X103322Y-26243D01*
X99558Y-28893D02*
X99215Y-28893D01*
X99387Y-28893D02*
X99387Y-28293D01*
X99330Y-28379D01*
X99272Y-28436D01*
X99215Y-28464D01*
X99929Y-28293D02*
X99986Y-28293D01*
X100043Y-28321D01*
X100072Y-28350D01*
X100101Y-28407D01*
X100129Y-28521D01*
X100129Y-28664D01*
X100101Y-28779D01*
X100072Y-28836D01*
X100043Y-28864D01*
X99986Y-28893D01*
X99929Y-28893D01*
X99872Y-28864D01*
X99843Y-28836D01*
X99815Y-28779D01*
X99786Y-28664D01*
X99786Y-28521D01*
X99815Y-28407D01*
X99843Y-28350D01*
X99872Y-28321D01*
X99929Y-28293D01*
X100643Y-28493D02*
X100643Y-28893D01*
X100386Y-28493D02*
X100386Y-28807D01*
X100414Y-28864D01*
X100472Y-28893D01*
X100557Y-28893D01*
X100614Y-28864D01*
X100643Y-28836D01*
X101129Y-28579D02*
X100929Y-28579D01*
X100929Y-28893D02*
X100929Y-28293D01*
X101215Y-28293D01*
X62701Y-26186D02*
X62672Y-26214D01*
X62586Y-26243D01*
X62529Y-26243D01*
X62444Y-26214D01*
X62386Y-26157D01*
X62358Y-26100D01*
X62329Y-25986D01*
X62329Y-25900D01*
X62358Y-25786D01*
X62386Y-25729D01*
X62444Y-25671D01*
X62529Y-25643D01*
X62586Y-25643D01*
X62672Y-25671D01*
X62701Y-25700D01*
X63272Y-26243D02*
X62929Y-26243D01*
X63101Y-26243D02*
X63101Y-25643D01*
X63044Y-25729D01*
X62986Y-25786D01*
X62929Y-25814D01*
X59558Y-28943D02*
X59215Y-28943D01*
X59387Y-28943D02*
X59387Y-28343D01*
X59330Y-28429D01*
X59272Y-28486D01*
X59215Y-28514D01*
X59929Y-28343D02*
X59986Y-28343D01*
X60043Y-28371D01*
X60072Y-28400D01*
X60101Y-28457D01*
X60129Y-28571D01*
X60129Y-28714D01*
X60101Y-28829D01*
X60072Y-28886D01*
X60043Y-28914D01*
X59986Y-28943D01*
X59929Y-28943D01*
X59872Y-28914D01*
X59843Y-28886D01*
X59815Y-28829D01*
X59786Y-28714D01*
X59786Y-28571D01*
X59815Y-28457D01*
X59843Y-28400D01*
X59872Y-28371D01*
X59929Y-28343D01*
X60643Y-28543D02*
X60643Y-28943D01*
X60386Y-28543D02*
X60386Y-28857D01*
X60414Y-28914D01*
X60472Y-28943D01*
X60557Y-28943D01*
X60614Y-28914D01*
X60643Y-28886D01*
X61129Y-28629D02*
X60929Y-28629D01*
X60929Y-28943D02*
X60929Y-28343D01*
X61215Y-28343D01*
X22914Y-29150D02*
X22943Y-29064D01*
X22943Y-28921D01*
X22914Y-28864D01*
X22886Y-28835D01*
X22829Y-28807D01*
X22771Y-28807D01*
X22714Y-28835D01*
X22686Y-28864D01*
X22657Y-28921D01*
X22629Y-29035D01*
X22600Y-29093D01*
X22571Y-29121D01*
X22514Y-29150D01*
X22457Y-29150D01*
X22400Y-29121D01*
X22371Y-29093D01*
X22343Y-29035D01*
X22343Y-28893D01*
X22371Y-28807D01*
X22343Y-28607D02*
X22943Y-28464D01*
X22514Y-28350D01*
X22943Y-28236D01*
X22343Y-28093D01*
X22943Y-27550D02*
X22943Y-27893D01*
X22943Y-27721D02*
X22343Y-27721D01*
X22429Y-27778D01*
X22486Y-27836D01*
X22514Y-27893D01*
G54D16*
X88943Y-26942D02*
X88343Y-26942D01*
X88343Y-26714D01*
X88371Y-26656D01*
X88400Y-26628D01*
X88457Y-26599D01*
X88543Y-26599D01*
X88600Y-26628D01*
X88629Y-26656D01*
X88657Y-26714D01*
X88657Y-26942D01*
X88343Y-26056D02*
X88343Y-26342D01*
X88629Y-26371D01*
X88600Y-26342D01*
X88571Y-26285D01*
X88571Y-26142D01*
X88600Y-26085D01*
X88629Y-26056D01*
X88686Y-26028D01*
X88829Y-26028D01*
X88886Y-26056D01*
X88914Y-26085D01*
X88943Y-26142D01*
X88943Y-26285D01*
X88914Y-26342D01*
X88886Y-26371D01*
G54D11*
X76993Y-27042D02*
X76393Y-27042D01*
X76393Y-26814D01*
X76421Y-26756D01*
X76450Y-26728D01*
X76507Y-26699D01*
X76593Y-26699D01*
X76650Y-26728D01*
X76679Y-26756D01*
X76707Y-26814D01*
X76707Y-27042D01*
X76450Y-26471D02*
X76421Y-26442D01*
X76393Y-26385D01*
X76393Y-26242D01*
X76421Y-26185D01*
X76450Y-26156D01*
X76507Y-26128D01*
X76564Y-26128D01*
X76650Y-26156D01*
X76993Y-26499D01*
X76993Y-26128D01*
M02*
