# Supplementary material for: Fly Stampede 2.0: A Next Generation Optomotor Assay for Walking Behavior in Drosophila Melanogaster
Source: Front Mol Neurosci. 2016 Dec 27;9:148. doi: 10.3389/fnmol.2016.00148 (PMC5214522; doi:10.3389/fnmol.2016.00148)
Supplement: Supplementary file 1 [file Software.zip › Master Folder for Fly Stampede Software_43MB/Fly Stampede Design Files /panels_arena/hallway_panels_arena-drl.rpt]

Drill report for /home/wbd/work/iorodeo/products/hallway_arenas/panels_arena/hallway_panels_arena.brd
Created on Thu 04 Aug 2011 02:19:58 PM PDT
Selected Drill Unit: Imperial (")

Drill report for through holes :
T1  0.025"  0.64mm  (4 holes)
T2  0.039"  0.99mm  (20 holes)
T3  0.040"  1.02mm  (94 holes)
T4  0.063"  1.60mm  (2 holes)
T5  0.073"  1.85mm  (5 holes)
T6  0.106"  2.69mm  (6 holes)
T7  0.124"  3.15mm  (2 holes)
T8  0.130"  3.30mm  (4 holes)
T9  0.260"  6.60mm  (2 holes)

total holes count 139
