# Supplementary material for: Fly Stampede 2.0: A Next Generation Optomotor Assay for Walking Behavior in Drosophila Melanogaster
Source: Front Mol Neurosci. 2016 Dec 27;9:148. doi: 10.3389/fnmol.2016.00148 (PMC5214522; doi:10.3389/fnmol.2016.00148)
Supplement: Supplementary file 1 [file Software.zip › Master Folder for Fly Stampede Software_43MB/Fly Stampede Design Files /panels_arena/hallway_panels_arena.bak]

PCBNEW-LibModule-V1  Tue 26 Jul 2011 06:23:17 PM PDT
$INDEX
DB9_M09
HEADER_5x2_LARGE
JFRC_LPV-1
JFRC_Capacitor_Polarized
JFRC_1X08
DCJACK_2PIN_HIGHCURRENT
$EndINDEX
$MODULE DB9_M09
Po 0 0 0 15 4D1A7CB2 00000000 ~~
Li DB9_M09
Cd SUB-D
Kw SUB-D
Sc 00000000
AR /4D1299C1
Op 0 0 0
At VIRTUAL
T0 4850 -1750 600 600 0 120 N V 21 N"J1"
T1 -4900 -2000 600 600 0 120 N I 21 N"DB9"
DS 3800 4200 3900 4200 80 21
DS 3900 4200 3900 3250 80 21
DS 3800 3250 3900 3250 80 21
DS 3800 4200 3800 3250 80 21
DS -3900 4200 -3800 4200 80 21
DS -3800 4200 -3800 3250 80 21
DS -3900 3250 -3800 3250 80 21
DS -3900 4200 -3900 3250 80 21
DS 4730 3000 5130 3000 80 21
DS 5130 3000 5130 2350 80 21
DS 4730 2350 5130 2350 80 21
DS 4730 3000 4730 2350 80 21
DS -5130 3000 -4730 3000 80 21
DS -4730 3000 -4730 2350 80 21
DS -5130 2350 -4730 2350 80 21
DS -5130 3000 -5130 2350 80 21
DS -3650 3000 3650 3000 80 21
DS 3650 3000 3650 2700 80 21
DS -3650 2700 3650 2700 80 21
DS -3650 3000 -3650 2700 80 21
DS -6100 4600 6100 4600 80 21
DS 6100 4600 6100 4400 80 21
DS -6100 4400 6100 4400 80 21
DS -6100 4600 -6100 4400 80 21
DS -2320 2700 -2000 2700 80 21
DS -2000 2700 -2000 -150 80 21
DS -2320 -150 -2000 -150 80 21
DS -2320 2700 -2320 -150 80 21
DS -1780 2700 -1460 2700 80 21
DS -1460 2700 -1460 850 80 21
DS -1780 850 -1460 850 80 21
DS -1780 2700 -1780 850 80 21
DS -1240 2700 -920 2700 80 21
DS -920 2700 -920 -150 80 21
DS -1240 -150 -920 -150 80 21
DS -1240 2700 -1240 -150 80 21
DS -700 2700 -380 2700 80 21
DS -380 2700 -380 850 80 21
DS -700 850 -380 850 80 21
DS -700 2700 -700 850 80 21
DS -160 2700 160 2700 80 21
DS 160 2700 160 -150 80 21
DS -160 -150 160 -150 80 21
DS -160 2700 -160 -150 80 21
DS 380 2700 700 2700 80 21
DS 700 2700 700 850 80 21
DS 380 850 700 850 80 21
DS 380 2700 380 850 80 21
DS 920 2700 1240 2700 80 21
DS 1240 2700 1240 -150 80 21
DS 920 -150 1240 -150 80 21
DS 920 2700 920 -150 80 21
DS 1460 2700 1780 2700 80 21
DS 1780 2700 1780 850 80 21
DS 1460 850 1780 850 80 21
DS 1460 2700 1460 850 80 21
DS 2000 2700 2320 2700 80 21
DS 2320 2700 2320 -150 80 21
DS 2000 -150 2320 -150 80 21
DS 2000 2700 2000 -150 80 21
DS 3250 6899 3150 6899 60 21
DS 3300 4600 3300 6700 60 21
DS 3300 4600 -3300 4600 60 21
DS -3300 4600 -3300 6700 60 21
DS 6100 3000 4100 3000 60 21
DS 6100 3000 6100 4200 60 21
DS 6100 3000 6100 2950 60 21
DS 6100 4200 5100 4200 60 21
DS 6100 4200 6100 4400 60 21
DS 6100 4400 6100 4600 60 21
DS -6100 4600 -6100 4400 60 21
DS -6100 4400 -6100 4200 60 21
DS -6100 4200 -6100 3000 60 21
DS -6100 3000 -6100 2950 60 21
DS 5100 4100 4100 4100 60 21
DS 6100 4400 5100 4400 60 21
DS 5100 4400 4100 4400 60 21
DS 5100 4200 5100 4400 60 21
DS 5100 4200 5100 4100 60 21
DS 4100 4100 4100 4200 60 21
DS 4100 4200 4100 4400 60 21
DS 6100 2950 4100 2950 60 21
DS 4100 2950 4100 3000 60 21
DS 4100 4200 4050 4200 60 21
DS 4050 4200 -4050 4200 60 21
DS 4100 3000 3750 3000 60 21
DS 3750 3000 3650 3000 60 21
DS 4050 3250 4050 4200 60 21
DS 3650 3000 3650 2700 60 21
DS 3650 3000 -3650 3000 60 21
DS 3650 2700 -3650 2700 60 21
DS -3650 3000 -3650 2700 60 21
DS -3650 3000 -3750 3000 60 21
DS -3750 3000 -3800 3000 60 21
DS -3800 3000 -4100 3000 60 21
DS -4100 2950 -6100 2950 60 21
DS -5100 4200 -5100 4400 60 21
DS -5100 4200 -6100 4200 60 21
DS -5100 4400 -6100 4400 60 21
DS -4100 4100 -5100 4100 60 21
DS -5100 4200 -5100 4100 60 21
DS 4100 4400 -4100 4400 60 21
DS -4100 4400 -5100 4400 60 21
DS -4100 4100 -4100 4200 60 21
DS -4100 4200 -4100 4400 60 21
DS -4050 3250 -4050 4200 60 21
DS -4050 4200 -4100 4200 60 21
DS 5850 -1250 6100 -1000 60 21
DS 6100 -1000 6100 2950 60 21
DS 3950 -1250 5850 -1250 60 21
DS 3950 -1250 3750 -1050 60 21
DS 3750 -1050 3750 3000 60 21
DS -3750 -1050 -3750 3000 60 21
DS -3750 -1050 -3950 -1250 60 21
DS -3950 -1250 -5900 -1250 60 21
DS -5900 -1250 -6100 -1050 60 21
DS -6100 -1050 -6100 2950 60 21
DS -2000 5500 -1100 5500 60 21
DS -1100 5500 -1100 6400 60 21
DS -1100 6400 -1250 6400 60 21
DS -1250 6400 -1250 5649 60 21
DS -1250 5649 -1850 5649 60 21
DS -1850 5649 -1850 6400 60 21
DS -1850 6400 -2000 6400 60 21
DS -2000 6400 -2000 5500 60 21
DS -450 5500 450 5500 60 21
DS 450 5500 450 6400 60 21
DS 450 6400 300 6400 60 21
DS 300 6400 300 5649 60 21
DS 300 5649 -300 5649 60 21
DS -300 5649 -300 6400 60 21
DS -300 6400 -450 6400 60 21
DS -450 6400 -450 5500 60 21
DS 1100 5500 2000 5500 60 21
DS 2000 5500 2000 6400 60 21
DS 2000 6400 1850 6400 60 21
DS 1850 6400 1850 5649 60 21
DS 1850 5649 1250 5649 60 21
DS 1250 5649 1250 6400 60 21
DS 1250 6400 1100 6400 60 21
DS 1100 6400 1100 5500 60 21
DS -4100 2950 -4100 3000 60 21
DS -4100 3000 -6100 3000 60 21
DS -3300 4600 -3700 4600 60 21
DS -3700 4600 -6100 4600 60 21
DS -3449 4850 -3449 6700 60 21
DS 6100 4600 3700 4600 60 21
DS 3700 4600 3300 4600 60 21
DS 3449 4850 3449 6700 60 21
DS -3150 4800 -3150 6899 60 21
DS -3150 6899 -3250 6899 60 21
DS 3150 4800 3150 6899 60 21
DS 3150 6899 -3150 6899 60 21
DS 0 -450 0 -50 320 21
DS 1080 -450 1080 -50 320 21
DS 2160 -450 2160 -50 320 21
DS 1620 550 1620 950 320 21
DS 540 550 540 950 320 21
DS -540 550 -540 950 320 21
DS -1080 -450 -1080 -50 320 21
DS -1620 550 -1620 950 320 21
DS -2160 -450 -2160 -50 320 21
DC 4930 0 5255 325 60 21
DC -4930 0 -5255 325 60 21
DA 3250 6700 3449 6700 4500 60 21
DA -3250 6700 -3250 6899 4500 60 21
DA 3800 3250 3800 3000 4500 60 21
DA -3800 3250 -4050 3250 4500 60 21
DA -3700 4850 -3700 4600 4500 60 21
DA 3700 4850 3449 4850 4500 60 21
T2 -3000 -250 500 500 3600 50 N V 21 N"1"
T2 2849 -250 500 500 3600 50 N V 21 N"5"
T2 2849 750 500 500 3600 50 N V 21 N"9"
T2 -3000 800 500 500 3600 50 N V 21 N"6"
T2 -2500 3500 600 600 0 120 N I 21 N"M09"
$PAD
Sh "1" C 600 600 0 0 0
Dr 400 0 0
At STD N 00F0FFFF
Ne 1 "/SCL_1"
Po -2160 -500
$EndPAD
$PAD
Sh "2" C 600 600 0 0 0
Dr 400 0 0
At STD N 00F0FFFF
Ne 2 "/SDA_1"
Po -1080 -500
$EndPAD
$PAD
Sh "3" C 600 600 0 0 0
Dr 400 0 0
At STD N 00F0FFFF
Ne 3 "/SCL_2"
Po 0 -500
$EndPAD
$PAD
Sh "4" C 600 600 0 0 0
Dr 400 0 0
At STD N 00F0FFFF
Ne 4 "/SDA_2"
Po 1080 -500
$EndPAD
$PAD
Sh "5" C 600 600 0 0 0
Dr 400 0 0
At STD N 00F0FFFF
Ne 5 "GND"
Po 2160 -500
$EndPAD
$PAD
Sh "6" C 600 600 0 0 0
Dr 400 0 0
At STD N 00F0FFFF
Ne 6 "/SCL_0"
Po -1620 500
$EndPAD
$PAD
Sh "7" C 600 600 0 0 0
Dr 400 0 0
At STD N 00F0FFFF
Ne 7 "/SCL_3"
Po -540 500
$EndPAD
$PAD
Sh "8" C 600 600 0 0 0
Dr 400 0 0
At STD N 00F0FFFF
Ne 8 "/SDA_0"
Po 540 500
$EndPAD
$PAD
Sh "9" C 600 600 0 0 0
Dr 400 0 0
At STD N 00F0FFFF
Ne 9 "/SDA_3"
Po 1620 500
$EndPAD
$PAD
Sh "" C 2000 2000 0 0 0
Dr 1300 0 0
At STD N 0000FFFF
Ne 0 ""
Po -4930 0
$EndPAD
$PAD
Sh "" C 2000 2000 0 0 0
Dr 1300 0 0
At STD N 0000FFFF
Ne 0 ""
Po 4930 0
$EndPAD
$EndMODULE  DB9_M09
$MODULE HEADER_5x2_LARGE
Po 0 0 0 15 4D13987B 00000000 ~~
Li HEADER_5x2_LARGE
Sc 00000000
AR
Op 0 0 0
T0 0 -2300 400 400 0 100 N I 21 N"HEADER_5x2_LARGE"
T1 0 2400 600 600 0 120 N V 21 N"VAL**"
DS -4000 -1800 -4000 1800 150 21
DS -4000 1800 4000 1800 150 21
DS 4000 1800 4000 -1800 150 21
DS 4000 -1800 -4000 -1800 150 21
DS -2000 2000 -2500 2600 150 21
DS -2500 2600 -1500 2600 150 21
DS -1500 2600 -2000 2000 150 21
T2 -2000 -1300 400 400 0 100 N V 21 N"2"
T2 2000 -1300 400 400 0 100 N V 21 N"10"
T2 2000 1400 400 400 0 100 N V 21 N"9"
$PAD
Sh "1" R 700 700 0 0 0
Dr 390 0 0
At STD N 00F0FFFF
Ne 0 ""
Po -2000 500
$EndPAD
$PAD
Sh "2" C 700 700 0 0 0
Dr 390 0 0
At STD N 00F0FFFF
Ne 0 ""
Po -2000 -500
$EndPAD
$PAD
Sh "3" C 700 700 0 0 0
Dr 390 0 0
At STD N 00F0FFFF
Ne 0 ""
Po -1000 500
$EndPAD
$PAD
Sh "4" C 700 700 0 0 0
Dr 390 0 0
At STD N 00F0FFFF
Ne 0 ""
Po -1000 -500
$EndPAD
$PAD
Sh "5" C 700 700 0 0 0
Dr 390 0 0
At STD N 00F0FFFF
Ne 0 ""
Po 0 500
$EndPAD
$PAD
Sh "6" C 700 700 0 0 0
Dr 390 0 0
At STD N 00F0FFFF
Ne 0 ""
Po 0 -500
$EndPAD
$PAD
Sh "7" C 700 700 0 0 0
Dr 390 0 0
At STD N 00F0FFFF
Ne 0 ""
Po 1000 500
$EndPAD
$PAD
Sh "8" C 700 700 0 0 0
Dr 390 0 0
At STD N 00F0FFFF
Ne 0 ""
Po 1000 -500
$EndPAD
$PAD
Sh "9" C 700 700 0 0 0
Dr 390 0 0
At STD N 00F0FFFF
Ne 0 ""
Po 2000 500
$EndPAD
$PAD
Sh "10" C 700 700 0 0 0
Dr 390 0 0
At STD N 00F0FFFF
Ne 0 ""
Po 2000 -500
$EndPAD
$EndMODULE  HEADER_5x2_LARGE
$MODULE JFRC_LPV-1
Po 0 0 0 15 4D1A7DFE 00000000 ~~
Li JFRC_LPV-1
Cd TOGGLE SWITCH
Kw TOGGLE SWITCH
Sc 00000000
AR /4D13B1B5
Op 0 0 0
At VIRTUAL
T0 2250 -1980 600 600 900 120 N V 21 N"SW1"
T1 -1500 -6500 600 600 900 120 N I 21 N"SWITCH_INV"
DS -250 -5200 250 -5200 80 21
DS 250 -5200 250 -5500 80 21
DS -250 -5500 250 -5500 80 21
DS -250 -5200 -250 -5500 80 21
DS -250 -6500 250 -6500 80 21
DS 250 -6500 250 -7500 80 21
DS -250 -7500 250 -7500 80 21
DS -250 -6500 -250 -7500 80 21
DS -250 -8500 250 -8500 80 21
DS 250 -8500 250 -9500 80 21
DS -250 -9500 250 -9500 80 21
DS -250 -8500 -250 -9500 80 21
DS -250 -5500 250 -5500 80 21
DS 250 -5500 250 -6500 80 21
DS -250 -6500 250 -6500 80 21
DS -250 -5500 -250 -6500 80 21
DS -250 -7500 250 -7500 80 21
DS 250 -7500 250 -8500 80 21
DS -250 -8500 250 -8500 80 21
DS -250 -7500 -250 -8500 80 21
DS -250 -8500 250 -8500 80 21
DS 250 -8500 250 -9150 80 21
DS -250 -9150 250 -9150 80 21
DS -250 -8500 -250 -9150 80 21
DS 1350 0 1600 0 80 21
DS 1600 0 1600 -450 80 21
DS 1350 -450 1600 -450 80 21
DS 1350 0 1350 -450 80 21
DS 1350 -450 1600 -450 80 21
DS 1600 -450 1600 -3000 80 21
DS 1350 -3000 1600 -3000 80 21
DS 1350 -450 1350 -3000 80 21
DS -400 0 400 0 80 21
DS 400 0 400 -1500 80 21
DS -400 -1500 400 -1500 80 21
DS -400 0 -400 -1500 80 21
DS -500 0 -400 0 80 21
DS -400 0 -400 -1500 80 21
DS -500 -1500 -400 -1500 80 21
DS -500 0 -500 -1500 80 21
DS 400 0 500 0 80 21
DS 500 0 500 -1500 80 21
DS 400 -1500 500 -1500 80 21
DS 400 0 400 -1500 80 21
DS -1600 0 -1350 0 80 21
DS -1350 0 -1350 -450 80 21
DS -1600 -450 -1350 -450 80 21
DS -1600 0 -1600 -450 80 21
DS -1600 -450 -1350 -450 80 21
DS -1350 -450 -1350 -3000 80 21
DS -1600 -3000 -1350 -3000 80 21
DS -1600 -450 -1600 -3000 80 21
DS -1600 0 -1600 -4200 60 21
DS -1600 0 -1450 0 60 21
DS -1450 0 -1450 100 60 21
DS 1450 100 1350 100 60 21
DS 1450 100 1450 0 60 21
DS 1450 0 1600 0 60 21
DS -1350 100 -1350 350 60 21
DS -1350 100 -1450 100 60 21
DS 1350 350 1000 350 60 21
DS 1350 350 1350 100 60 21
DS 1000 2800 100 2800 60 21
DS -1000 2800 -850 2950 60 21
DS -850 2950 -350 2950 60 21
DS 1000 2800 850 2950 60 21
DS 100 2800 100 350 60 21
DS 100 2800 -100 2800 60 21
DS 100 350 -100 350 60 21
DS -100 2800 -100 350 60 21
DS -100 2800 -1000 2800 60 21
DS -350 2950 -500 5000 60 21
DS 500 5000 350 2950 60 21
DS 350 2950 850 2950 60 21
DS -350 2950 350 2950 60 21
DS 1550 -4250 1000 -4250 60 21
DS 1000 -4200 1000 -4250 60 21
DS -1000 -4200 -1000 -4250 60 21
DS 1550 -4250 1600 -4200 60 21
DS 1600 -4200 1600 0 60 21
DS -1600 -4200 -1550 -4250 60 21
DS -1550 -4250 -1000 -4250 60 21
DS -1000 -4200 1000 -4200 60 21
DS 1000 350 1000 550 60 21
DS 1000 550 1000 2800 60 21
DS 1000 350 550 350 60 21
DS 550 350 100 350 60 21
DS 1350 100 450 100 60 21
DS 1450 0 450 0 60 21
DS -400 0 450 0 60 21
DS -400 0 -1450 0 60 21
DS -450 100 450 100 60 21
DS -450 100 -1350 100 60 21
DS -550 350 -100 350 60 21
DS -550 350 -1000 350 60 21
DS -1000 350 -1350 350 60 21
DS -1000 350 -1000 550 60 21
DS -1000 550 -1000 2800 60 21
DA 0 5000 500 5000 5400 60 21
$PAD
Sh "1" O 1095 1095 0 0 0
Dr 730 0 0
At STD N 00F0FFFF
Ne 11 "N-000001"
Po 0 -5000
$EndPAD
$PAD
Sh "2" O 1095 1095 0 0 0
Dr 730 0 0
At STD N 00F0FFFF
Ne 10 "VCC"
Po 0 -7000
$EndPAD
$PAD
Sh "3" O 1095 1095 0 0 0
Dr 730 0 0
At STD N 00F0FFFF
Ne 0 ""
Po 0 -9000
$EndPAD
$PAD
Sh "" C 1095 1095 0 0 0
Dr 730 0 0
At STD N 00F0FFFF
Ne 0 ""
Po -1000 0
$EndPAD
$PAD
Sh "" C 1095 1095 0 0 0
Dr 730 0 0
At STD N 00F0FFFF
Ne 0 ""
Po 1000 0
$EndPAD
$EndMODULE  JFRC_LPV-1
$MODULE JFRC_Capacitor_Polarized
Po 0 0 0 15 4D1A80BA 00000000 ~~
Li JFRC_Capacitor_Polarized
Cd ELECTROLYTIC CAPACITOR
Kw ELECTROLYTIC CAPACITOR
Sc 00000000
AR
Op 0 0 0
At VIRTUAL
T0 -4600 -200 600 600 0 120 N V 21 N"CapacitorPolarized"
T1 0 3000 600 600 0 120 N I 21 N"VAL**"
DC 0 0 500 -2000 150 21
DS 100 450 350 450 80 21
DS 350 450 350 -450 80 21
DS 100 -450 350 -450 80 21
DS 100 450 100 -450 80 21
DS -450 0 -350 0 60 21
DS -350 0 -350 450 60 21
DS -350 450 -100 450 60 21
DS -100 450 -100 -450 60 21
DS -100 -450 -350 -450 60 21
DS -350 -450 -350 0 60 21
DS 250 0 450 0 60 21
DS -2500 -150 -2500 150 60 21
DS -2350 0 -2650 0 60 21
DS 450 0 650 0 60 21
DS -650 0 -450 0 60 21
$PAD
Sh "1" C 1000 1000 0 0 0
Dr 400 0 0
At STD N 00F0FFFF
Ne 0 ""
Po -1000 0
$EndPAD
$PAD
Sh "2" C 1000 1000 0 0 0
Dr 400 0 0
At STD N 00F0FFFF
Ne 0 ""
Po 1000 0
$EndPAD
$EndMODULE  JFRC_Capacitor_Polarized
$MODULE JFRC_1X08
Po 0 0 0 15 4D433D0A 00000000 ~~
Li JFRC_1X08
Sc 00000000
AR
Op 0 0 0
At VIRTUAL
T0 5000 -3000 600 600 0 120 N V 21 N"Panel"
T1 0 -3000 600 600 0 120 N V 21 N"VAL**"
DS -6350 3400 6350 3400 150 21
DS 6350 3400 6350 -2350 150 21
DS 6350 -2350 -6350 -2350 150 21
DS -6350 -2350 -6350 3400 150 21
DS 2250 -500 2750 -500 80 21
DS 2750 -500 3000 -250 80 21
DS 3000 250 2750 500 80 21
DS 1000 -250 1250 -500 80 21
DS 1250 -500 1750 -500 80 21
DS 1750 -500 2000 -250 80 21
DS 2000 250 1750 500 80 21
DS 1750 500 1250 500 80 21
DS 1250 500 1000 250 80 21
DS 2250 -500 2000 -250 80 21
DS 2000 250 2250 500 80 21
DS 2750 500 2250 500 80 21
DS -750 -500 -250 -500 80 21
DS -250 -500 0 -250 80 21
DS 0 250 -250 500 80 21
DS 0 -250 250 -500 80 21
DS 250 -500 750 -500 80 21
DS 750 -500 1000 -250 80 21
DS 1000 250 750 500 80 21
DS 750 500 250 500 80 21
DS 250 500 0 250 80 21
DS -2000 -250 -1750 -500 80 21
DS -1750 -500 -1250 -500 80 21
DS -1250 -500 -1000 -250 80 21
DS -1000 250 -1250 500 80 21
DS -1250 500 -1750 500 80 21
DS -1750 500 -2000 250 80 21
DS -750 -500 -1000 -250 80 21
DS -1000 250 -750 500 80 21
DS -250 500 -750 500 80 21
DS -3750 -500 -3250 -500 80 21
DS -3250 -500 -3000 -250 80 21
DS -3000 250 -3250 500 80 21
DS -3000 -250 -2750 -500 80 21
DS -2750 -500 -2250 -500 80 21
DS -2250 -500 -2000 -250 80 21
DS -2000 250 -2250 500 80 21
DS -2250 500 -2750 500 80 21
DS -2750 500 -3000 250 80 21
DS -4000 -250 -4000 250 80 21
DS -3750 -500 -4000 -250 80 21
DS -4000 250 -3750 500 80 21
DS -3250 500 -3750 500 80 21
DS 3250 -500 3750 -500 80 21
DS 3750 -500 4000 -250 80 21
DS 4000 -250 4000 250 80 21
DS 4000 250 3750 500 80 21
DS 3250 -500 3000 -250 80 21
DS 3000 250 3250 500 80 21
DS 3750 500 3250 500 80 21
$PAD
Sh "1" R 600 600 0 0 0
Dr 400 0 0
At STD N 00F0FFFF
Ne 0 ""
Po -3500 0
$EndPAD
$PAD
Sh "2" C 600 600 0 0 0
Dr 400 0 0
At STD N 00F0FFFF
Ne 0 ""
Po -2500 0
$EndPAD
$PAD
Sh "3" C 600 600 0 0 0
Dr 400 0 0
At STD N 00F0FFFF
Ne 0 ""
Po -1500 0
$EndPAD
$PAD
Sh "4" C 600 600 0 0 0
Dr 400 0 0
At STD N 00F0FFFF
Ne 0 ""
Po -500 0
$EndPAD
$PAD
Sh "5" C 600 600 0 0 0
Dr 400 0 0
At STD N 00F0FFFF
Ne 0 ""
Po 500 0
$EndPAD
$PAD
Sh "6" C 600 600 0 0 0
Dr 400 0 0
At STD N 00F0FFFF
Ne 0 ""
Po 1500 0
$EndPAD
$PAD
Sh "7" C 600 600 0 0 0
Dr 400 0 0
At STD N 00F0FFFF
Ne 0 ""
Po 2500 0
$EndPAD
$PAD
Sh "8" C 600 600 0 0 0
Dr 400 0 0
At STD N 00F0FFFF
Ne 0 ""
Po 3500 0
$EndPAD
$EndMODULE  JFRC_1X08
$MODULE DCJACK_2PIN_HIGHCURRENT
Po 0 0 0 15 4E2C7EA4 00000000 ~~
Li DCJACK_2PIN_HIGHCURRENT
Sc 00000000
AR 
Op 0 0 0
T0 -3500 3000 600 600 900 120 N V 21 N"DCJACK_2PIN_HIGHCURRENT"
T1 3500 2750 600 600 900 120 N V 21 N"VAL**"
DS -2750 0 2750 0 150 21
DS 2750 0 2750 5750 150 21
DS 2750 5750 -2750 5750 150 21
DS -2750 5750 -2750 0 150 21
$PAD
Sh "" C 760 760 0 0 0
Dr 630 0 0
At STD N 00E0FFFF
Ne 0 ""
Po 0 1180
$EndPAD
$PAD
Sh "2" C 1400 1400 0 0 0
Dr 1060 0 0
At STD N 00E0FFFF
Ne 0 ""
Po 0 2360
$EndPAD
$PAD
Sh "1" C 1600 1600 0 0 0
Dr 1240 0 0
At STD N 00E0FFFF
Ne 0 ""
Po 0 4720
$EndPAD
$PAD
Sh "" C 1400 1400 0 0 0
Dr 1060 0 0
At STD N 00E0FFFF
Ne 0 ""
Po -1770 1970
$EndPAD
$PAD
Sh "" C 1400 1400 0 0 0
Dr 1060 0 0
At STD N 00E0FFFF
Ne 0 ""
Po 1770 1970
$EndPAD
$EndMODULE  DCJACK_2PIN_HIGHCURRENT
$EndLIBRARY
