# Supplementary material for: Fly Stampede 2.0: A Next Generation Optomotor Assay for Walking Behavior in Drosophila Melanogaster
Source: Front Mol Neurosci. 2016 Dec 27;9:148. doi: 10.3389/fnmol.2016.00148 (PMC5214522; doi:10.3389/fnmol.2016.00148)
Supplement: Supplementary file 1 [file Software.zip › Master Folder for Fly Stampede Software_43MB/Fly Stampede Design Files /panels_arena/hallway_panels_arena.brd]

PCBNEW-BOARD Version 1 date Thu 04 Aug 2011 02:39:13 PM PDT

# Created by Pcbnew(2011-07-19)-testing

$GENERAL
encoding utf-8
LayerCount 2
Ly 1FFF8001
EnabledLayers 1FFF8001
Links 86
NoConn 0
Di 9720 20759 156179 42031
Ndraw 25
Ntrack 345
Nzone 0
BoardThickness 630
Nmodule 20
Nnets 14
$EndGENERAL

$SHEETDESCR
Sheet User 17000 8000
Title "Hallway Panels Arena"
Date "4 aug 2011"
Rev "1.0"
Comp "IO Rodeo Inc."
Comment1 ""
Comment2 ""
Comment3 ""
Comment4 ""
$EndSHEETDESCR

$SETUP
InternalUnit 0.000100 INCH
Layers 2
Layer[0] Copper signal
Layer[15] Component signal
TrackWidth 90
TrackClearence 120
ZoneClearence 200
TrackMinWidth 80
DrawSegmWidth 150
EdgeSegmWidth 150
ViaSize 350
ViaDrill 250
ViaMinSize 350
ViaMinDrill 200
MicroViaSize 200
MicroViaDrill 50
MicroViasAllowed 0
MicroViaMinSize 200
MicroViaMinDrill 50
TextPcbWidth 120
TextPcbSize 600 800
EdgeModWidth 150
TextModSize 600 600
TextModWidth 120
PadSize 600 600
PadDrill 320
Pad2MaskClearance 100
AuxiliaryAxisOrg 0 0
PcbPlotParams (pcbplotparams (layerselection 284196865) (usegerberextensions true) (excludeedgelayer true) (linewidth 60) (plotframeref false) (viasonmask false) (mode 1) (useauxorigin false) (hpglpennumber 1) (hpglpenspeed 20) (hpglpendiameter 15) (hpglpenoverlay 0) (pscolor true) (psnegative false) (psa4output false) (plotreference true) (plotvalue true) (plotothertext true) (plotinvisibletext false) (padsonsilk false) (subtractmaskfromsilk false) (outputformat 1) (mirror false) (drillshape 1) (scaleselection 1) (outputdirectory ""))
$EndSETUP

$EQUIPOT
Na 0 ""
St ~
$EndEQUIPOT
$EQUIPOT
Na 1 "/5V"
St ~
$EndEQUIPOT
$EQUIPOT
Na 2 "/SCL"
St ~
$EndEQUIPOT
$EQUIPOT
Na 3 "/SCL0"
St ~
$EndEQUIPOT
$EQUIPOT
Na 4 "/SCL1"
St ~
$EndEQUIPOT
$EQUIPOT
Na 5 "/SCL2"
St ~
$EndEQUIPOT
$EQUIPOT
Na 6 "/SCL3"
St ~
$EndEQUIPOT
$EQUIPOT
Na 7 "/SDA"
St ~
$EndEQUIPOT
$EQUIPOT
Na 8 "/SDA0"
St ~
$EndEQUIPOT
$EQUIPOT
Na 9 "/SDA1"
St ~
$EndEQUIPOT
$EQUIPOT
Na 10 "/SDA2"
St ~
$EndEQUIPOT
$EQUIPOT
Na 11 "/SDA3"
St ~
$EndEQUIPOT
$EQUIPOT
Na 12 "GND"
St ~
$EndEQUIPOT
$EQUIPOT
Na 13 "N-000002"
St ~
$EndEQUIPOT
$NCLASS
Name "Default"
Desc "This is the default net class."
Clearance 120
TrackWidth 90
ViaDia 350
ViaDrill 250
uViaDia 200
uViaDrill 50
AddNet ""
AddNet "/5V"
AddNet "/SCL"
AddNet "/SCL0"
AddNet "/SCL1"
AddNet "/SCL2"
AddNet "/SCL3"
AddNet "/SDA"
AddNet "/SDA0"
AddNet "/SDA1"
AddNet "/SDA2"
AddNet "/SDA3"
AddNet "GND"
AddNet "N-000002"
$EndNCLASS
$MODULE DB9_M09
Po 16800 30000 2700 15 4D1A7CB2 4E2F54C5 ~~
Li DB9_M09
Cd SUB-D
Kw SUB-D
Sc 4E2F54C5
AR /4E2F54C5
Op 0 0 0
At VIRTUAL 
T0 4850 -1750 600 600 2700 120 N V 21 N "J2"
T1 -4900 -2000 600 600 2700 120 N I 21 N "DB9"
DS 3800 4200 3900 4200 80 21
DS 3900 4200 3900 3250 80 21
DS 3800 3250 3900 3250 80 21
DS 3800 4200 3800 3250 80 21
DS -3900 4200 -3800 4200 80 21
DS -3800 4200 -3800 3250 80 21
DS -3900 3250 -3800 3250 80 21
DS -3900 4200 -3900 3250 80 21
DS 4730 3000 5130 3000 80 21
DS 5130 3000 5130 2350 80 21
DS 4730 2350 5130 2350 80 21
DS 4730 3000 4730 2350 80 21
DS -5130 3000 -4730 3000 80 21
DS -4730 3000 -4730 2350 80 21
DS -5130 2350 -4730 2350 80 21
DS -5130 3000 -5130 2350 80 21
DS -3650 3000 3650 3000 80 21
DS 3650 3000 3650 2700 80 21
DS -3650 2700 3650 2700 80 21
DS -3650 3000 -3650 2700 80 21
DS -6100 4600 6100 4600 80 21
DS 6100 4600 6100 4400 80 21
DS -6100 4400 6100 4400 80 21
DS -6100 4600 -6100 4400 80 21
DS -2320 2700 -2000 2700 80 21
DS -2000 2700 -2000 -150 80 21
DS -2320 -150 -2000 -150 80 21
DS -2320 2700 -2320 -150 80 21
DS -1780 2700 -1460 2700 80 21
DS -1460 2700 -1460 850 80 21
DS -1780 850 -1460 850 80 21
DS -1780 2700 -1780 850 80 21
DS -1240 2700 -920 2700 80 21
DS -920 2700 -920 -150 80 21
DS -1240 -150 -920 -150 80 21
DS -1240 2700 -1240 -150 80 21
DS -700 2700 -380 2700 80 21
DS -380 2700 -380 850 80 21
DS -700 850 -380 850 80 21
DS -700 2700 -700 850 80 21
DS -160 2700 160 2700 80 21
DS 160 2700 160 -150 80 21
DS -160 -150 160 -150 80 21
DS -160 2700 -160 -150 80 21
DS 380 2700 700 2700 80 21
DS 700 2700 700 850 80 21
DS 380 850 700 850 80 21
DS 380 2700 380 850 80 21
DS 920 2700 1240 2700 80 21
DS 1240 2700 1240 -150 80 21
DS 920 -150 1240 -150 80 21
DS 920 2700 920 -150 80 21
DS 1460 2700 1780 2700 80 21
DS 1780 2700 1780 850 80 21
DS 1460 850 1780 850 80 21
DS 1460 2700 1460 850 80 21
DS 2000 2700 2320 2700 80 21
DS 2320 2700 2320 -150 80 21
DS 2000 -150 2320 -150 80 21
DS 2000 2700 2000 -150 80 21
DS 3250 6899 3150 6899 60 21
DS 3300 4600 3300 6700 60 21
DS 3300 4600 -3300 4600 60 21
DS -3300 4600 -3300 6700 60 21
DS 6100 3000 4100 3000 60 21
DS 6100 3000 6100 4200 60 21
DS 6100 3000 6100 2950 60 21
DS 6100 4200 5100 4200 60 21
DS 6100 4200 6100 4400 60 21
DS 6100 4400 6100 4600 60 21
DS -6100 4600 -6100 4400 60 21
DS -6100 4400 -6100 4200 60 21
DS -6100 4200 -6100 3000 60 21
DS -6100 3000 -6100 2950 60 21
DS 5100 4100 4100 4100 60 21
DS 6100 4400 5100 4400 60 21
DS 5100 4400 4100 4400 60 21
DS 5100 4200 5100 4400 60 21
DS 5100 4200 5100 4100 60 21
DS 4100 4100 4100 4200 60 21
DS 4100 4200 4100 4400 60 21
DS 6100 2950 4100 2950 60 21
DS 4100 2950 4100 3000 60 21
DS 4100 4200 4050 4200 60 21
DS 4050 4200 -4050 4200 60 21
DS 4100 3000 3750 3000 60 21
DS 3750 3000 3650 3000 60 21
DS 4050 3250 4050 4200 60 21
DS 3650 3000 3650 2700 60 21
DS 3650 3000 -3650 3000 60 21
DS 3650 2700 -3650 2700 60 21
DS -3650 3000 -3650 2700 60 21
DS -3650 3000 -3750 3000 60 21
DS -3750 3000 -3800 3000 60 21
DS -3800 3000 -4100 3000 60 21
DS -4100 2950 -6100 2950 60 21
DS -5100 4200 -5100 4400 60 21
DS -5100 4200 -6100 4200 60 21
DS -5100 4400 -6100 4400 60 21
DS -4100 4100 -5100 4100 60 21
DS -5100 4200 -5100 4100 60 21
DS 4100 4400 -4100 4400 60 21
DS -4100 4400 -5100 4400 60 21
DS -4100 4100 -4100 4200 60 21
DS -4100 4200 -4100 4400 60 21
DS -4050 3250 -4050 4200 60 21
DS -4050 4200 -4100 4200 60 21
DS 5850 -1250 6100 -1000 60 21
DS 6100 -1000 6100 2950 60 21
DS 3950 -1250 5850 -1250 60 21
DS 3950 -1250 3750 -1050 60 21
DS 3750 -1050 3750 3000 60 21
DS -3750 -1050 -3750 3000 60 21
DS -3750 -1050 -3950 -1250 60 21
DS -3950 -1250 -5900 -1250 60 21
DS -5900 -1250 -6100 -1050 60 21
DS -6100 -1050 -6100 2950 60 21
DS -2000 5500 -1100 5500 60 21
DS -1100 5500 -1100 6400 60 21
DS -1100 6400 -1250 6400 60 21
DS -1250 6400 -1250 5649 60 21
DS -1250 5649 -1850 5649 60 21
DS -1850 5649 -1850 6400 60 21
DS -1850 6400 -2000 6400 60 21
DS -2000 6400 -2000 5500 60 21
DS -450 5500 450 5500 60 21
DS 450 5500 450 6400 60 21
DS 450 6400 300 6400 60 21
DS 300 6400 300 5649 60 21
DS 300 5649 -300 5649 60 21
DS -300 5649 -300 6400 60 21
DS -300 6400 -450 6400 60 21
DS -450 6400 -450 5500 60 21
DS 1100 5500 2000 5500 60 21
DS 2000 5500 2000 6400 60 21
DS 2000 6400 1850 6400 60 21
DS 1850 6400 1850 5649 60 21
DS 1850 5649 1250 5649 60 21
DS 1250 5649 1250 6400 60 21
DS 1250 6400 1100 6400 60 21
DS 1100 6400 1100 5500 60 21
DS -4100 2950 -4100 3000 60 21
DS -4100 3000 -6100 3000 60 21
DS -3300 4600 -3700 4600 60 21
DS -3700 4600 -6100 4600 60 21
DS -3449 4850 -3449 6700 60 21
DS 6100 4600 3700 4600 60 21
DS 3700 4600 3300 4600 60 21
DS 3449 4850 3449 6700 60 21
DS -3150 4800 -3150 6899 60 21
DS -3150 6899 -3250 6899 60 21
DS 3150 4800 3150 6899 60 21
DS 3150 6899 -3150 6899 60 21
DS 0 -450 0 -50 320 21
DS 1080 -450 1080 -50 320 21
DS 2160 -450 2160 -50 320 21
DS 1620 550 1620 950 320 21
DS 540 550 540 950 320 21
DS -540 550 -540 950 320 21
DS -1080 -450 -1080 -50 320 21
DS -1620 550 -1620 950 320 21
DS -2160 -450 -2160 -50 320 21
DC 4930 0 5255 325 60 21
DC -4930 0 -5255 325 60 21
DA 3250 6700 3449 6700 900 60 21
DA -3250 6700 -3250 6899 900 60 21
DA 3800 3250 3800 3000 900 60 21
DA -3800 3250 -4050 3250 900 60 21
DA -3700 4850 -3700 4600 900 60 21
DA 3700 4850 3449 4850 900 60 21
T2 -3000 -250 500 500 6300 50 N V 21 N "1"
T2 2849 -250 500 500 6300 50 N V 21 N "5"
T2 2849 750 500 500 6300 50 N V 21 N "9"
T2 -3000 800 500 500 6300 50 N V 21 N "6"
T2 -2500 3500 600 600 2700 120 N I 21 N "M09"
$PAD
Sh "1" C 600 600 0 0 2700
Dr 400 0 0
At STD N 00F0FFFF
Ne 4 "/SCL1"
Po -2160 -500
$EndPAD
$PAD
Sh "2" C 600 600 0 0 2700
Dr 400 0 0
At STD N 00F0FFFF
Ne 9 "/SDA1"
Po -1080 -500
$EndPAD
$PAD
Sh "3" C 600 600 0 0 2700
Dr 400 0 0
At STD N 00F0FFFF
Ne 5 "/SCL2"
Po 0 -500
$EndPAD
$PAD
Sh "4" C 600 600 0 0 2700
Dr 400 0 0
At STD N 00F0FFFF
Ne 10 "/SDA2"
Po 1080 -500
$EndPAD
$PAD
Sh "5" C 600 600 0 0 2700
Dr 400 0 0
At STD N 00F0FFFF
Ne 12 "GND"
Po 2160 -500
$EndPAD
$PAD
Sh "6" C 600 600 0 0 2700
Dr 400 0 0
At STD N 00F0FFFF
Ne 3 "/SCL0"
Po -1620 500
$EndPAD
$PAD
Sh "7" C 600 600 0 0 2700
Dr 400 0 0
At STD N 00F0FFFF
Ne 6 "/SCL3"
Po -540 500
$EndPAD
$PAD
Sh "8" C 600 600 0 0 2700
Dr 400 0 0
At STD N 00F0FFFF
Ne 8 "/SDA0"
Po 540 500
$EndPAD
$PAD
Sh "9" C 600 600 0 0 2700
Dr 400 0 0
At STD N 00F0FFFF
Ne 11 "/SDA3"
Po 1620 500
$EndPAD
$PAD
Sh "" C 2000 2000 0 0 2700
Dr 1300 0 0
At STD N 0000FFFF
Ne 0 ""
Po -4930 0
$EndPAD
$PAD
Sh "" C 2000 2000 0 0 2700
Dr 1300 0 0
At STD N 0000FFFF
Ne 0 ""
Po 4930 0
$EndPAD
$EndMODULE  DB9_M09
$MODULE DB9_M09
Po 143200 30000 900 15 4D1A7CB2 4E2F5712 ~~
Li DB9_M09
Cd SUB-D
Kw SUB-D
Sc 4E2F5712
AR /4E2F5712
Op 0 0 0
At VIRTUAL 
T0 4850 -1750 600 600 900 120 N V 21 N "J1"
T1 -4900 -2000 600 600 900 120 N I 21 N "DB9"
DS 3800 4200 3900 4200 80 21
DS 3900 4200 3900 3250 80 21
DS 3800 3250 3900 3250 80 21
DS 3800 4200 3800 3250 80 21
DS -3900 4200 -3800 4200 80 21
DS -3800 4200 -3800 3250 80 21
DS -3900 3250 -3800 3250 80 21
DS -3900 4200 -3900 3250 80 21
DS 4730 3000 5130 3000 80 21
DS 5130 3000 5130 2350 80 21
DS 4730 2350 5130 2350 80 21
DS 4730 3000 4730 2350 80 21
DS -5130 3000 -4730 3000 80 21
DS -4730 3000 -4730 2350 80 21
DS -5130 2350 -4730 2350 80 21
DS -5130 3000 -5130 2350 80 21
DS -3650 3000 3650 3000 80 21
DS 3650 3000 3650 2700 80 21
DS -3650 2700 3650 2700 80 21
DS -3650 3000 -3650 2700 80 21
DS -6100 4600 6100 4600 80 21
DS 6100 4600 6100 4400 80 21
DS -6100 4400 6100 4400 80 21
DS -6100 4600 -6100 4400 80 21
DS -2320 2700 -2000 2700 80 21
DS -2000 2700 -2000 -150 80 21
DS -2320 -150 -2000 -150 80 21
DS -2320 2700 -2320 -150 80 21
DS -1780 2700 -1460 2700 80 21
DS -1460 2700 -1460 850 80 21
DS -1780 850 -1460 850 80 21
DS -1780 2700 -1780 850 80 21
DS -1240 2700 -920 2700 80 21
DS -920 2700 -920 -150 80 21
DS -1240 -150 -920 -150 80 21
DS -1240 2700 -1240 -150 80 21
DS -700 2700 -380 2700 80 21
DS -380 2700 -380 850 80 21
DS -700 850 -380 850 80 21
DS -700 2700 -700 850 80 21
DS -160 2700 160 2700 80 21
DS 160 2700 160 -150 80 21
DS -160 -150 160 -150 80 21
DS -160 2700 -160 -150 80 21
DS 380 2700 700 2700 80 21
DS 700 2700 700 850 80 21
DS 380 850 700 850 80 21
DS 380 2700 380 850 80 21
DS 920 2700 1240 2700 80 21
DS 1240 2700 1240 -150 80 21
DS 920 -150 1240 -150 80 21
DS 920 2700 920 -150 80 21
DS 1460 2700 1780 2700 80 21
DS 1780 2700 1780 850 80 21
DS 1460 850 1780 850 80 21
DS 1460 2700 1460 850 80 21
DS 2000 2700 2320 2700 80 21
DS 2320 2700 2320 -150 80 21
DS 2000 -150 2320 -150 80 21
DS 2000 2700 2000 -150 80 21
DS 3250 6899 3150 6899 60 21
DS 3300 4600 3300 6700 60 21
DS 3300 4600 -3300 4600 60 21
DS -3300 4600 -3300 6700 60 21
DS 6100 3000 4100 3000 60 21
DS 6100 3000 6100 4200 60 21
DS 6100 3000 6100 2950 60 21
DS 6100 4200 5100 4200 60 21
DS 6100 4200 6100 4400 60 21
DS 6100 4400 6100 4600 60 21
DS -6100 4600 -6100 4400 60 21
DS -6100 4400 -6100 4200 60 21
DS -6100 4200 -6100 3000 60 21
DS -6100 3000 -6100 2950 60 21
DS 5100 4100 4100 4100 60 21
DS 6100 4400 5100 4400 60 21
DS 5100 4400 4100 4400 60 21
DS 5100 4200 5100 4400 60 21
DS 5100 4200 5100 4100 60 21
DS 4100 4100 4100 4200 60 21
DS 4100 4200 4100 4400 60 21
DS 6100 2950 4100 2950 60 21
DS 4100 2950 4100 3000 60 21
DS 4100 4200 4050 4200 60 21
DS 4050 4200 -4050 4200 60 21
DS 4100 3000 3750 3000 60 21
DS 3750 3000 3650 3000 60 21
DS 4050 3250 4050 4200 60 21
DS 3650 3000 3650 2700 60 21
DS 3650 3000 -3650 3000 60 21
DS 3650 2700 -3650 2700 60 21
DS -3650 3000 -3650 2700 60 21
DS -3650 3000 -3750 3000 60 21
DS -3750 3000 -3800 3000 60 21
DS -3800 3000 -4100 3000 60 21
DS -4100 2950 -6100 2950 60 21
DS -5100 4200 -5100 4400 60 21
DS -5100 4200 -6100 4200 60 21
DS -5100 4400 -6100 4400 60 21
DS -4100 4100 -5100 4100 60 21
DS -5100 4200 -5100 4100 60 21
DS 4100 4400 -4100 4400 60 21
DS -4100 4400 -5100 4400 60 21
DS -4100 4100 -4100 4200 60 21
DS -4100 4200 -4100 4400 60 21
DS -4050 3250 -4050 4200 60 21
DS -4050 4200 -4100 4200 60 21
DS 5850 -1250 6100 -1000 60 21
DS 6100 -1000 6100 2950 60 21
DS 3950 -1250 5850 -1250 60 21
DS 3950 -1250 3750 -1050 60 21
DS 3750 -1050 3750 3000 60 21
DS -3750 -1050 -3750 3000 60 21
DS -3750 -1050 -3950 -1250 60 21
DS -3950 -1250 -5900 -1250 60 21
DS -5900 -1250 -6100 -1050 60 21
DS -6100 -1050 -6100 2950 60 21
DS -2000 5500 -1100 5500 60 21
DS -1100 5500 -1100 6400 60 21
DS -1100 6400 -1250 6400 60 21
DS -1250 6400 -1250 5649 60 21
DS -1250 5649 -1850 5649 60 21
DS -1850 5649 -1850 6400 60 21
DS -1850 6400 -2000 6400 60 21
DS -2000 6400 -2000 5500 60 21
DS -450 5500 450 5500 60 21
DS 450 5500 450 6400 60 21
DS 450 6400 300 6400 60 21
DS 300 6400 300 5649 60 21
DS 300 5649 -300 5649 60 21
DS -300 5649 -300 6400 60 21
DS -300 6400 -450 6400 60 21
DS -450 6400 -450 5500 60 21
DS 1100 5500 2000 5500 60 21
DS 2000 5500 2000 6400 60 21
DS 2000 6400 1850 6400 60 21
DS 1850 6400 1850 5649 60 21
DS 1850 5649 1250 5649 60 21
DS 1250 5649 1250 6400 60 21
DS 1250 6400 1100 6400 60 21
DS 1100 6400 1100 5500 60 21
DS -4100 2950 -4100 3000 60 21
DS -4100 3000 -6100 3000 60 21
DS -3300 4600 -3700 4600 60 21
DS -3700 4600 -6100 4600 60 21
DS -3449 4850 -3449 6700 60 21
DS 6100 4600 3700 4600 60 21
DS 3700 4600 3300 4600 60 21
DS 3449 4850 3449 6700 60 21
DS -3150 4800 -3150 6899 60 21
DS -3150 6899 -3250 6899 60 21
DS 3150 4800 3150 6899 60 21
DS 3150 6899 -3150 6899 60 21
DS 0 -450 0 -50 320 21
DS 1080 -450 1080 -50 320 21
DS 2160 -450 2160 -50 320 21
DS 1620 550 1620 950 320 21
DS 540 550 540 950 320 21
DS -540 550 -540 950 320 21
DS -1080 -450 -1080 -50 320 21
DS -1620 550 -1620 950 320 21
DS -2160 -450 -2160 -50 320 21
DC 4930 0 5255 325 60 21
DC -4930 0 -5255 325 60 21
DA 3250 6700 3449 6700 900 60 21
DA -3250 6700 -3250 6899 900 60 21
DA 3800 3250 3800 3000 900 60 21
DA -3800 3250 -4050 3250 900 60 21
DA -3700 4850 -3700 4600 900 60 21
DA 3700 4850 3449 4850 900 60 21
T2 -3000 -250 500 500 4500 50 N V 21 N "1"
T2 2849 -250 500 500 4500 50 N V 21 N "5"
T2 2849 750 500 500 4500 50 N V 21 N "9"
T2 -3000 800 500 500 4500 50 N V 21 N "6"
T2 -2500 3500 600 600 900 120 N I 21 N "M09"
$PAD
Sh "1" C 600 600 0 0 900
Dr 400 0 0
At STD N 00F0FFFF
Ne 4 "/SCL1"
Po -2160 -500
$EndPAD
$PAD
Sh "2" C 600 600 0 0 900
Dr 400 0 0
At STD N 00F0FFFF
Ne 9 "/SDA1"
Po -1080 -500
$EndPAD
$PAD
Sh "3" C 600 600 0 0 900
Dr 400 0 0
At STD N 00F0FFFF
Ne 5 "/SCL2"
Po 0 -500
$EndPAD
$PAD
Sh "4" C 600 600 0 0 900
Dr 400 0 0
At STD N 00F0FFFF
Ne 10 "/SDA2"
Po 1080 -500
$EndPAD
$PAD
Sh "5" C 600 600 0 0 900
Dr 400 0 0
At STD N 00F0FFFF
Ne 12 "GND"
Po 2160 -500
$EndPAD
$PAD
Sh "6" C 600 600 0 0 900
Dr 400 0 0
At STD N 00F0FFFF
Ne 3 "/SCL0"
Po -1620 500
$EndPAD
$PAD
Sh "7" C 600 600 0 0 900
Dr 400 0 0
At STD N 00F0FFFF
Ne 6 "/SCL3"
Po -540 500
$EndPAD
$PAD
Sh "8" C 600 600 0 0 900
Dr 400 0 0
At STD N 00F0FFFF
Ne 8 "/SDA0"
Po 540 500
$EndPAD
$PAD
Sh "9" C 600 600 0 0 900
Dr 400 0 0
At STD N 00F0FFFF
Ne 11 "/SDA3"
Po 1620 500
$EndPAD
$PAD
Sh "" C 2000 2000 0 0 900
Dr 1300 0 0
At STD N 0000FFFF
Ne 0 ""
Po -4930 0
$EndPAD
$PAD
Sh "" C 2000 2000 0 0 900
Dr 1300 0 0
At STD N 0000FFFF
Ne 0 ""
Po 4930 0
$EndPAD
$EndMODULE  DB9_M09
$MODULE DCJACK_2PIN_HIGHCURRENT
Po 37500 23890 0 15 4E3B0AA2 4E2F5B53 ~~
Li DCJACK_2PIN_HIGHCURRENT
Sc 4E2F5B53
AR /4E2F5B53
Op 0 0 0
T0 3400 2710 600 600 900 120 N V 21 N "P6"
T1 3500 2750 600 600 900 120 N I 21 N "CONN_2"
DS -2750 0 2750 0 150 21
DS 2750 0 2750 5750 150 21
DS 2750 5750 -2750 5750 150 21
DS -2750 5750 -2750 0 150 21
$PAD
Sh "" C 760 760 0 0 0
Dr 630 0 0
At STD N 00E0FFFF
Ne 0 ""
Po 0 1180
$EndPAD
$PAD
Sh "2" C 1400 1400 0 0 0
Dr 1060 0 0
At STD N 00E0FFFF
Ne 12 "GND"
Po 0 2360
$EndPAD
$PAD
Sh "1" C 1600 1600 0 0 0
Dr 1240 0 0
At STD N 00E0FFFF
Ne 13 "N-000002"
Po 0 4720
$EndPAD
$PAD
Sh "" C 1400 1400 0 0 0
Dr 1060 0 0
At STD N 00E0FFFF
Ne 0 ""
Po -1770 1970
$EndPAD
$PAD
Sh "" C 1400 1400 0 0 0
Dr 1060 0 0
At STD N 00E0FFFF
Ne 0 ""
Po 1770 1970
$EndPAD
$EndMODULE  DCJACK_2PIN_HIGHCURRENT
$MODULE DCJACK_2PIN_HIGHCURRENT
Po 122500 23890 0 15 4E3B0AC5 4E2F5896 ~~
Li DCJACK_2PIN_HIGHCURRENT
Sc 4E2F5896
AR /4E2F5896
Op 0 0 0
T0 3450 2860 600 600 900 120 N V 21 N "P3"
T1 3500 2750 600 600 900 120 N I 21 N "CONN_2"
DS -2750 0 2750 0 150 21
DS 2750 0 2750 5750 150 21
DS 2750 5750 -2750 5750 150 21
DS -2750 5750 -2750 0 150 21
$PAD
Sh "" C 760 760 0 0 0
Dr 630 0 0
At STD N 00E0FFFF
Ne 0 ""
Po 0 1180
$EndPAD
$PAD
Sh "2" C 1400 1400 0 0 0
Dr 1060 0 0
At STD N 00E0FFFF
Ne 12 "GND"
Po 0 2360
$EndPAD
$PAD
Sh "1" C 1600 1600 0 0 0
Dr 1240 0 0
At STD N 00E0FFFF
Ne 13 "N-000002"
Po 0 4720
$EndPAD
$PAD
Sh "" C 1400 1400 0 0 0
Dr 1060 0 0
At STD N 00E0FFFF
Ne 0 ""
Po -1770 1970
$EndPAD
$PAD
Sh "" C 1400 1400 0 0 0
Dr 1060 0 0
At STD N 00E0FFFF
Ne 0 ""
Po 1770 1970
$EndPAD
$EndMODULE  DCJACK_2PIN_HIGHCURRENT
$MODULE HEADER_5x2_LARGE
Po 131500 26000 0 15 4E3B0A0B 4E2F57A6 ~~
Li HEADER_5x2_LARGE
Sc 4E2F57A6
AR /4E2F57A6
Op 0 0 0
T0 4650 0 600 600 0 120 N V 21 N "P4"
T1 -200 -3450 600 600 0 120 N I 21 N "CONN_5X2"
DS -4000 -1800 -4000 1800 150 21
DS -4000 1800 4000 1800 150 21
DS 4000 1800 4000 -1800 150 21
DS 4000 -1800 -4000 -1800 150 21
DS -2000 2000 -2500 2600 150 21
DS -2500 2600 -1500 2600 150 21
DS -1500 2600 -2000 2000 150 21
T2 -2000 -1300 400 400 0 100 N V 21 N "2"
T2 2000 -1300 400 400 0 100 N V 21 N "10"
T2 2000 1400 400 400 0 100 N V 21 N "9"
$PAD
Sh "1" R 700 700 0 0 0
Dr 390 0 0
At STD N 00F0FFFF
Ne 4 "/SCL1"
Po -2000 500
$EndPAD
$PAD
Sh "2" C 700 700 0 0 0
Dr 390 0 0
At STD N 00F0FFFF
Ne 3 "/SCL0"
Po -2000 -500
$EndPAD
$PAD
Sh "3" C 700 700 0 0 0
Dr 390 0 0
At STD N 00F0FFFF
Ne 9 "/SDA1"
Po -1000 500
$EndPAD
$PAD
Sh "4" C 700 700 0 0 0
Dr 390 0 0
At STD N 00F0FFFF
Ne 6 "/SCL3"
Po -1000 -500
$EndPAD
$PAD
Sh "5" C 700 700 0 0 0
Dr 390 0 0
At STD N 00F0FFFF
Ne 5 "/SCL2"
Po 0 500
$EndPAD
$PAD
Sh "6" C 700 700 0 0 0
Dr 390 0 0
At STD N 00F0FFFF
Ne 8 "/SDA0"
Po 0 -500
$EndPAD
$PAD
Sh "7" C 700 700 0 0 0
Dr 390 0 0
At STD N 00F0FFFF
Ne 10 "/SDA2"
Po 1000 500
$EndPAD
$PAD
Sh "8" C 700 700 0 0 0
Dr 390 0 0
At STD N 00F0FFFF
Ne 11 "/SDA3"
Po 1000 -500
$EndPAD
$PAD
Sh "9" C 700 700 0 0 0
Dr 390 0 0
At STD N 00F0FFFF
Ne 12 "GND"
Po 2000 500
$EndPAD
$PAD
Sh "10" C 700 700 0 0 0
Dr 390 0 0
At STD N 00F0FFFF
Ne 12 "GND"
Po 2000 -500
$EndPAD
$EndMODULE  HEADER_5x2_LARGE
$MODULE HEADER_5x2_LARGE
Po 28500 26000 0 15 4E3B0985 4E2F56DF ~~
Li HEADER_5x2_LARGE
Sc 4E2F56DF
AR /4E2F56DF
Op 0 0 0
T0 -4500 150 600 600 0 120 N V 21 N "P1"
T1 0 2400 600 600 0 120 N I 21 N "CONN_5X2"
DS -4000 -1800 -4000 1800 150 21
DS -4000 1800 4000 1800 150 21
DS 4000 1800 4000 -1800 150 21
DS 4000 -1800 -4000 -1800 150 21
DS -2000 2000 -2500 2600 150 21
DS -2500 2600 -1500 2600 150 21
DS -1500 2600 -2000 2000 150 21
T2 -2000 -1300 400 400 0 100 N V 21 N "2"
T2 2000 -1300 400 400 0 100 N V 21 N "10"
T2 2000 1400 400 400 0 100 N V 21 N "9"
$PAD
Sh "1" R 700 700 0 0 0
Dr 390 0 0
At STD N 00F0FFFF
Ne 4 "/SCL1"
Po -2000 500
$EndPAD
$PAD
Sh "2" C 700 700 0 0 0
Dr 390 0 0
At STD N 00F0FFFF
Ne 3 "/SCL0"
Po -2000 -500
$EndPAD
$PAD
Sh "3" C 700 700 0 0 0
Dr 390 0 0
At STD N 00F0FFFF
Ne 9 "/SDA1"
Po -1000 500
$EndPAD
$PAD
Sh "4" C 700 700 0 0 0
Dr 390 0 0
At STD N 00F0FFFF
Ne 6 "/SCL3"
Po -1000 -500
$EndPAD
$PAD
Sh "5" C 700 700 0 0 0
Dr 390 0 0
At STD N 00F0FFFF
Ne 5 "/SCL2"
Po 0 500
$EndPAD
$PAD
Sh "6" C 700 700 0 0 0
Dr 390 0 0
At STD N 00F0FFFF
Ne 8 "/SDA0"
Po 0 -500
$EndPAD
$PAD
Sh "7" C 700 700 0 0 0
Dr 390 0 0
At STD N 00F0FFFF
Ne 10 "/SDA2"
Po 1000 500
$EndPAD
$PAD
Sh "8" C 700 700 0 0 0
Dr 390 0 0
At STD N 00F0FFFF
Ne 11 "/SDA3"
Po 1000 -500
$EndPAD
$PAD
Sh "9" C 700 700 0 0 0
Dr 390 0 0
At STD N 00F0FFFF
Ne 12 "GND"
Po 2000 500
$EndPAD
$PAD
Sh "10" C 700 700 0 0 0
Dr 390 0 0
At STD N 00F0FFFF
Ne 12 "GND"
Po 2000 -500
$EndPAD
$EndMODULE  HEADER_5x2_LARGE
$MODULE JFRC_1X08
Po 41660 32700 0 15 4E2F9522 4E2F5998 ~~
Li JFRC_1X08
Sc 4E2F5998
AR /4E2F5998
Op 0 0 0
At VIRTUAL 
T0 0 -2800 600 600 0 120 N V 21 N "P7"
T1 70 1200 600 600 0 120 N I 21 N "CONN_8"
DS -6350 3400 6350 3400 150 21
DS 6350 3400 6350 -2350 150 21
DS 6350 -2350 -6350 -2350 150 21
DS -6350 -2350 -6350 3400 150 21
DS 2250 -500 2750 -500 80 21
DS 2750 -500 3000 -250 80 21
DS 3000 250 2750 500 80 21
DS 1000 -250 1250 -500 80 21
DS 1250 -500 1750 -500 80 21
DS 1750 -500 2000 -250 80 21
DS 2000 250 1750 500 80 21
DS 1750 500 1250 500 80 21
DS 1250 500 1000 250 80 21
DS 2250 -500 2000 -250 80 21
DS 2000 250 2250 500 80 21
DS 2750 500 2250 500 80 21
DS -750 -500 -250 -500 80 21
DS -250 -500 0 -250 80 21
DS 0 250 -250 500 80 21
DS 0 -250 250 -500 80 21
DS 250 -500 750 -500 80 21
DS 750 -500 1000 -250 80 21
DS 1000 250 750 500 80 21
DS 750 500 250 500 80 21
DS 250 500 0 250 80 21
DS -2000 -250 -1750 -500 80 21
DS -1750 -500 -1250 -500 80 21
DS -1250 -500 -1000 -250 80 21
DS -1000 250 -1250 500 80 21
DS -1250 500 -1750 500 80 21
DS -1750 500 -2000 250 80 21
DS -750 -500 -1000 -250 80 21
DS -1000 250 -750 500 80 21
DS -250 500 -750 500 80 21
DS -3750 -500 -3250 -500 80 21
DS -3250 -500 -3000 -250 80 21
DS -3000 250 -3250 500 80 21
DS -3000 -250 -2750 -500 80 21
DS -2750 -500 -2250 -500 80 21
DS -2250 -500 -2000 -250 80 21
DS -2000 250 -2250 500 80 21
DS -2250 500 -2750 500 80 21
DS -2750 500 -3000 250 80 21
DS -4000 -250 -4000 250 80 21
DS -3750 -500 -4000 -250 80 21
DS -4000 250 -3750 500 80 21
DS -3250 500 -3750 500 80 21
DS 3250 -500 3750 -500 80 21
DS 3750 -500 4000 -250 80 21
DS 4000 -250 4000 250 80 21
DS 4000 250 3750 500 80 21
DS 3250 -500 3000 -250 80 21
DS 3000 250 3250 500 80 21
DS 3750 500 3250 500 80 21
$PAD
Sh "1" R 600 600 0 0 0
Dr 400 0 0
At STD N 00F0FFFF
Ne 2 "/SCL"
Po -3500 0
$EndPAD
$PAD
Sh "2" C 600 600 0 0 0
Dr 400 0 0
At STD N 00F0FFFF
Ne 7 "/SDA"
Po -2500 0
$EndPAD
$PAD
Sh "3" C 600 600 0 0 0
Dr 400 0 0
At STD N 00F0FFFF
Ne 1 "/5V"
Po -1500 0
$EndPAD
$PAD
Sh "4" C 600 600 0 0 0
Dr 400 0 0
At STD N 00F0FFFF
Ne 0 ""
Po -500 0
$EndPAD
$PAD
Sh "5" C 600 600 0 0 0
Dr 400 0 0
At STD N 00F0FFFF
Ne 0 ""
Po 500 0
$EndPAD
$PAD
Sh "6" C 600 600 0 0 0
Dr 400 0 0
At STD N 00F0FFFF
Ne 0 ""
Po 1500 0
$EndPAD
$PAD
Sh "7" C 600 600 0 0 0
Dr 400 0 0
At STD N 00F0FFFF
Ne 1 "/5V"
Po 2500 0
$EndPAD
$PAD
Sh "8" C 600 600 0 0 0
Dr 400 0 0
At STD N 00F0FFFF
Ne 12 "GND"
Po 3500 0
$EndPAD
$EndMODULE  JFRC_1X08
$MODULE JFRC_1X08
Po 67220 32700 0 15 4E2F9530 4E2F5992 ~~
Li JFRC_1X08
Sc 4E2F5992
AR /4E2F5992
Op 0 0 0
At VIRTUAL 
T0 0 -2830 600 600 0 120 N V 21 N "P9"
T1 290 1050 600 600 0 120 N I 21 N "CONN_8"
DS -6350 3400 6350 3400 150 21
DS 6350 3400 6350 -2350 150 21
DS 6350 -2350 -6350 -2350 150 21
DS -6350 -2350 -6350 3400 150 21
DS 2250 -500 2750 -500 80 21
DS 2750 -500 3000 -250 80 21
DS 3000 250 2750 500 80 21
DS 1000 -250 1250 -500 80 21
DS 1250 -500 1750 -500 80 21
DS 1750 -500 2000 -250 80 21
DS 2000 250 1750 500 80 21
DS 1750 500 1250 500 80 21
DS 1250 500 1000 250 80 21
DS 2250 -500 2000 -250 80 21
DS 2000 250 2250 500 80 21
DS 2750 500 2250 500 80 21
DS -750 -500 -250 -500 80 21
DS -250 -500 0 -250 80 21
DS 0 250 -250 500 80 21
DS 0 -250 250 -500 80 21
DS 250 -500 750 -500 80 21
DS 750 -500 1000 -250 80 21
DS 1000 250 750 500 80 21
DS 750 500 250 500 80 21
DS 250 500 0 250 80 21
DS -2000 -250 -1750 -500 80 21
DS -1750 -500 -1250 -500 80 21
DS -1250 -500 -1000 -250 80 21
DS -1000 250 -1250 500 80 21
DS -1250 500 -1750 500 80 21
DS -1750 500 -2000 250 80 21
DS -750 -500 -1000 -250 80 21
DS -1000 250 -750 500 80 21
DS -250 500 -750 500 80 21
DS -3750 -500 -3250 -500 80 21
DS -3250 -500 -3000 -250 80 21
DS -3000 250 -3250 500 80 21
DS -3000 -250 -2750 -500 80 21
DS -2750 -500 -2250 -500 80 21
DS -2250 -500 -2000 -250 80 21
DS -2000 250 -2250 500 80 21
DS -2250 500 -2750 500 80 21
DS -2750 500 -3000 250 80 21
DS -4000 -250 -4000 250 80 21
DS -3750 -500 -4000 -250 80 21
DS -4000 250 -3750 500 80 21
DS -3250 500 -3750 500 80 21
DS 3250 -500 3750 -500 80 21
DS 3750 -500 4000 -250 80 21
DS 4000 -250 4000 250 80 21
DS 4000 250 3750 500 80 21
DS 3250 -500 3000 -250 80 21
DS 3000 250 3250 500 80 21
DS 3750 500 3250 500 80 21
$PAD
Sh "1" R 600 600 0 0 0
Dr 400 0 0
At STD N 00F0FFFF
Ne 2 "/SCL"
Po -3500 0
$EndPAD
$PAD
Sh "2" C 600 600 0 0 0
Dr 400 0 0
At STD N 00F0FFFF
Ne 7 "/SDA"
Po -2500 0
$EndPAD
$PAD
Sh "3" C 600 600 0 0 0
Dr 400 0 0
At STD N 00F0FFFF
Ne 1 "/5V"
Po -1500 0
$EndPAD
$PAD
Sh "4" C 600 600 0 0 0
Dr 400 0 0
At STD N 00F0FFFF
Ne 0 ""
Po -500 0
$EndPAD
$PAD
Sh "5" C 600 600 0 0 0
Dr 400 0 0
At STD N 00F0FFFF
Ne 0 ""
Po 500 0
$EndPAD
$PAD
Sh "6" C 600 600 0 0 0
Dr 400 0 0
At STD N 00F0FFFF
Ne 0 ""
Po 1500 0
$EndPAD
$PAD
Sh "7" C 600 600 0 0 0
Dr 400 0 0
At STD N 00F0FFFF
Ne 1 "/5V"
Po 2500 0
$EndPAD
$PAD
Sh "8" C 600 600 0 0 0
Dr 400 0 0
At STD N 00F0FFFF
Ne 12 "GND"
Po 3500 0
$EndPAD
$EndMODULE  JFRC_1X08
$MODULE JFRC_1X08
Po 118340 32700 0 15 4E2F8425 4E2F597F ~~
Li JFRC_1X08
Sc 4E2F597F
AR /4E2F597F
Op 0 0 0
At VIRTUAL 
T0 0 -2820 600 600 0 120 N V 21 N "P13"
T1 460 1020 600 600 0 120 N I 21 N "CONN_8"
DS -6350 3400 6350 3400 150 21
DS 6350 3400 6350 -2350 150 21
DS 6350 -2350 -6350 -2350 150 21
DS -6350 -2350 -6350 3400 150 21
DS 2250 -500 2750 -500 80 21
DS 2750 -500 3000 -250 80 21
DS 3000 250 2750 500 80 21
DS 1000 -250 1250 -500 80 21
DS 1250 -500 1750 -500 80 21
DS 1750 -500 2000 -250 80 21
DS 2000 250 1750 500 80 21
DS 1750 500 1250 500 80 21
DS 1250 500 1000 250 80 21
DS 2250 -500 2000 -250 80 21
DS 2000 250 2250 500 80 21
DS 2750 500 2250 500 80 21
DS -750 -500 -250 -500 80 21
DS -250 -500 0 -250 80 21
DS 0 250 -250 500 80 21
DS 0 -250 250 -500 80 21
DS 250 -500 750 -500 80 21
DS 750 -500 1000 -250 80 21
DS 1000 250 750 500 80 21
DS 750 500 250 500 80 21
DS 250 500 0 250 80 21
DS -2000 -250 -1750 -500 80 21
DS -1750 -500 -1250 -500 80 21
DS -1250 -500 -1000 -250 80 21
DS -1000 250 -1250 500 80 21
DS -1250 500 -1750 500 80 21
DS -1750 500 -2000 250 80 21
DS -750 -500 -1000 -250 80 21
DS -1000 250 -750 500 80 21
DS -250 500 -750 500 80 21
DS -3750 -500 -3250 -500 80 21
DS -3250 -500 -3000 -250 80 21
DS -3000 250 -3250 500 80 21
DS -3000 -250 -2750 -500 80 21
DS -2750 -500 -2250 -500 80 21
DS -2250 -500 -2000 -250 80 21
DS -2000 250 -2250 500 80 21
DS -2250 500 -2750 500 80 21
DS -2750 500 -3000 250 80 21
DS -4000 -250 -4000 250 80 21
DS -3750 -500 -4000 -250 80 21
DS -4000 250 -3750 500 80 21
DS -3250 500 -3750 500 80 21
DS 3250 -500 3750 -500 80 21
DS 3750 -500 4000 -250 80 21
DS 4000 -250 4000 250 80 21
DS 4000 250 3750 500 80 21
DS 3250 -500 3000 -250 80 21
DS 3000 250 3250 500 80 21
DS 3750 500 3250 500 80 21
$PAD
Sh "1" R 600 600 0 0 0
Dr 400 0 0
At STD N 00F0FFFF
Ne 2 "/SCL"
Po -3500 0
$EndPAD
$PAD
Sh "2" C 600 600 0 0 0
Dr 400 0 0
At STD N 00F0FFFF
Ne 7 "/SDA"
Po -2500 0
$EndPAD
$PAD
Sh "3" C 600 600 0 0 0
Dr 400 0 0
At STD N 00F0FFFF
Ne 1 "/5V"
Po -1500 0
$EndPAD
$PAD
Sh "4" C 600 600 0 0 0
Dr 400 0 0
At STD N 00F0FFFF
Ne 0 ""
Po -500 0
$EndPAD
$PAD
Sh "5" C 600 600 0 0 0
Dr 400 0 0
At STD N 00F0FFFF
Ne 0 ""
Po 500 0
$EndPAD
$PAD
Sh "6" C 600 600 0 0 0
Dr 400 0 0
At STD N 00F0FFFF
Ne 0 ""
Po 1500 0
$EndPAD
$PAD
Sh "7" C 600 600 0 0 0
Dr 400 0 0
At STD N 00F0FFFF
Ne 1 "/5V"
Po 2500 0
$EndPAD
$PAD
Sh "8" C 600 600 0 0 0
Dr 400 0 0
At STD N 00F0FFFF
Ne 12 "GND"
Po 3500 0
$EndPAD
$EndMODULE  JFRC_1X08
$MODULE JFRC_1X08
Po 92780 32700 0 15 4E2F8417 4E2F59A0 ~~
Li JFRC_1X08
Sc 4E2F59A0
AR /4E2F59A0
Op 0 0 0
At VIRTUAL 
T0 -20 -2790 600 600 0 120 N V 21 N "P11"
T1 450 980 600 600 0 120 N I 21 N "CONN_8"
DS -6350 3400 6350 3400 150 21
DS 6350 3400 6350 -2350 150 21
DS 6350 -2350 -6350 -2350 150 21
DS -6350 -2350 -6350 3400 150 21
DS 2250 -500 2750 -500 80 21
DS 2750 -500 3000 -250 80 21
DS 3000 250 2750 500 80 21
DS 1000 -250 1250 -500 80 21
DS 1250 -500 1750 -500 80 21
DS 1750 -500 2000 -250 80 21
DS 2000 250 1750 500 80 21
DS 1750 500 1250 500 80 21
DS 1250 500 1000 250 80 21
DS 2250 -500 2000 -250 80 21
DS 2000 250 2250 500 80 21
DS 2750 500 2250 500 80 21
DS -750 -500 -250 -500 80 21
DS -250 -500 0 -250 80 21
DS 0 250 -250 500 80 21
DS 0 -250 250 -500 80 21
DS 250 -500 750 -500 80 21
DS 750 -500 1000 -250 80 21
DS 1000 250 750 500 80 21
DS 750 500 250 500 80 21
DS 250 500 0 250 80 21
DS -2000 -250 -1750 -500 80 21
DS -1750 -500 -1250 -500 80 21
DS -1250 -500 -1000 -250 80 21
DS -1000 250 -1250 500 80 21
DS -1250 500 -1750 500 80 21
DS -1750 500 -2000 250 80 21
DS -750 -500 -1000 -250 80 21
DS -1000 250 -750 500 80 21
DS -250 500 -750 500 80 21
DS -3750 -500 -3250 -500 80 21
DS -3250 -500 -3000 -250 80 21
DS -3000 250 -3250 500 80 21
DS -3000 -250 -2750 -500 80 21
DS -2750 -500 -2250 -500 80 21
DS -2250 -500 -2000 -250 80 21
DS -2000 250 -2250 500 80 21
DS -2250 500 -2750 500 80 21
DS -2750 500 -3000 250 80 21
DS -4000 -250 -4000 250 80 21
DS -3750 -500 -4000 -250 80 21
DS -4000 250 -3750 500 80 21
DS -3250 500 -3750 500 80 21
DS 3250 -500 3750 -500 80 21
DS 3750 -500 4000 -250 80 21
DS 4000 -250 4000 250 80 21
DS 4000 250 3750 500 80 21
DS 3250 -500 3000 -250 80 21
DS 3000 250 3250 500 80 21
DS 3750 500 3250 500 80 21
$PAD
Sh "1" R 600 600 0 0 0
Dr 400 0 0
At STD N 00F0FFFF
Ne 2 "/SCL"
Po -3500 0
$EndPAD
$PAD
Sh "2" C 600 600 0 0 0
Dr 400 0 0
At STD N 00F0FFFF
Ne 7 "/SDA"
Po -2500 0
$EndPAD
$PAD
Sh "3" C 600 600 0 0 0
Dr 400 0 0
At STD N 00F0FFFF
Ne 1 "/5V"
Po -1500 0
$EndPAD
$PAD
Sh "4" C 600 600 0 0 0
Dr 400 0 0
At STD N 00F0FFFF
Ne 0 ""
Po -500 0
$EndPAD
$PAD
Sh "5" C 600 600 0 0 0
Dr 400 0 0
At STD N 00F0FFFF
Ne 0 ""
Po 500 0
$EndPAD
$PAD
Sh "6" C 600 600 0 0 0
Dr 400 0 0
At STD N 00F0FFFF
Ne 0 ""
Po 1500 0
$EndPAD
$PAD
Sh "7" C 600 600 0 0 0
Dr 400 0 0
At STD N 00F0FFFF
Ne 1 "/5V"
Po 2500 0
$EndPAD
$PAD
Sh "8" C 600 600 0 0 0
Dr 400 0 0
At STD N 00F0FFFF
Ne 12 "GND"
Po 3500 0
$EndPAD
$EndMODULE  JFRC_1X08
$MODULE JFRC_1X08
Po 80000 32700 0 15 4E2F9538 4E2F5996 ~~
Li JFRC_1X08
Sc 4E2F5996
AR /4E2F5996
Op 0 0 0
At VIRTUAL 
T0 0 -2820 600 600 0 120 N V 21 N "P10"
T1 320 980 600 600 0 120 N I 21 N "CONN_8"
DS -6350 3400 6350 3400 150 21
DS 6350 3400 6350 -2350 150 21
DS 6350 -2350 -6350 -2350 150 21
DS -6350 -2350 -6350 3400 150 21
DS 2250 -500 2750 -500 80 21
DS 2750 -500 3000 -250 80 21
DS 3000 250 2750 500 80 21
DS 1000 -250 1250 -500 80 21
DS 1250 -500 1750 -500 80 21
DS 1750 -500 2000 -250 80 21
DS 2000 250 1750 500 80 21
DS 1750 500 1250 500 80 21
DS 1250 500 1000 250 80 21
DS 2250 -500 2000 -250 80 21
DS 2000 250 2250 500 80 21
DS 2750 500 2250 500 80 21
DS -750 -500 -250 -500 80 21
DS -250 -500 0 -250 80 21
DS 0 250 -250 500 80 21
DS 0 -250 250 -500 80 21
DS 250 -500 750 -500 80 21
DS 750 -500 1000 -250 80 21
DS 1000 250 750 500 80 21
DS 750 500 250 500 80 21
DS 250 500 0 250 80 21
DS -2000 -250 -1750 -500 80 21
DS -1750 -500 -1250 -500 80 21
DS -1250 -500 -1000 -250 80 21
DS -1000 250 -1250 500 80 21
DS -1250 500 -1750 500 80 21
DS -1750 500 -2000 250 80 21
DS -750 -500 -1000 -250 80 21
DS -1000 250 -750 500 80 21
DS -250 500 -750 500 80 21
DS -3750 -500 -3250 -500 80 21
DS -3250 -500 -3000 -250 80 21
DS -3000 250 -3250 500 80 21
DS -3000 -250 -2750 -500 80 21
DS -2750 -500 -2250 -500 80 21
DS -2250 -500 -2000 -250 80 21
DS -2000 250 -2250 500 80 21
DS -2250 500 -2750 500 80 21
DS -2750 500 -3000 250 80 21
DS -4000 -250 -4000 250 80 21
DS -3750 -500 -4000 -250 80 21
DS -4000 250 -3750 500 80 21
DS -3250 500 -3750 500 80 21
DS 3250 -500 3750 -500 80 21
DS 3750 -500 4000 -250 80 21
DS 4000 -250 4000 250 80 21
DS 4000 250 3750 500 80 21
DS 3250 -500 3000 -250 80 21
DS 3000 250 3250 500 80 21
DS 3750 500 3250 500 80 21
$PAD
Sh "1" R 600 600 0 0 0
Dr 400 0 0
At STD N 00F0FFFF
Ne 2 "/SCL"
Po -3500 0
$EndPAD
$PAD
Sh "2" C 600 600 0 0 0
Dr 400 0 0
At STD N 00F0FFFF
Ne 7 "/SDA"
Po -2500 0
$EndPAD
$PAD
Sh "3" C 600 600 0 0 0
Dr 400 0 0
At STD N 00F0FFFF
Ne 1 "/5V"
Po -1500 0
$EndPAD
$PAD
Sh "4" C 600 600 0 0 0
Dr 400 0 0
At STD N 00F0FFFF
Ne 0 ""
Po -500 0
$EndPAD
$PAD
Sh "5" C 600 600 0 0 0
Dr 400 0 0
At STD N 00F0FFFF
Ne 0 ""
Po 500 0
$EndPAD
$PAD
Sh "6" C 600 600 0 0 0
Dr 400 0 0
At STD N 00F0FFFF
Ne 0 ""
Po 1500 0
$EndPAD
$PAD
Sh "7" C 600 600 0 0 0
Dr 400 0 0
At STD N 00F0FFFF
Ne 1 "/5V"
Po 2500 0
$EndPAD
$PAD
Sh "8" C 600 600 0 0 0
Dr 400 0 0
At STD N 00F0FFFF
Ne 12 "GND"
Po 3500 0
$EndPAD
$EndMODULE  JFRC_1X08
$MODULE JFRC_1X08
Po 54440 32700 0 15 4E2F952A 4E2F5990 ~~
Li JFRC_1X08
Sc 4E2F5990
AR /4E2F5990
Op 0 0 0
At VIRTUAL 
T0 0 -2830 600 600 0 120 N V 21 N "P8"
T1 330 1090 600 600 0 120 N I 21 N "CONN_8"
DS -6350 3400 6350 3400 150 21
DS 6350 3400 6350 -2350 150 21
DS 6350 -2350 -6350 -2350 150 21
DS -6350 -2350 -6350 3400 150 21
DS 2250 -500 2750 -500 80 21
DS 2750 -500 3000 -250 80 21
DS 3000 250 2750 500 80 21
DS 1000 -250 1250 -500 80 21
DS 1250 -500 1750 -500 80 21
DS 1750 -500 2000 -250 80 21
DS 2000 250 1750 500 80 21
DS 1750 500 1250 500 80 21
DS 1250 500 1000 250 80 21
DS 2250 -500 2000 -250 80 21
DS 2000 250 2250 500 80 21
DS 2750 500 2250 500 80 21
DS -750 -500 -250 -500 80 21
DS -250 -500 0 -250 80 21
DS 0 250 -250 500 80 21
DS 0 -250 250 -500 80 21
DS 250 -500 750 -500 80 21
DS 750 -500 1000 -250 80 21
DS 1000 250 750 500 80 21
DS 750 500 250 500 80 21
DS 250 500 0 250 80 21
DS -2000 -250 -1750 -500 80 21
DS -1750 -500 -1250 -500 80 21
DS -1250 -500 -1000 -250 80 21
DS -1000 250 -1250 500 80 21
DS -1250 500 -1750 500 80 21
DS -1750 500 -2000 250 80 21
DS -750 -500 -1000 -250 80 21
DS -1000 250 -750 500 80 21
DS -250 500 -750 500 80 21
DS -3750 -500 -3250 -500 80 21
DS -3250 -500 -3000 -250 80 21
DS -3000 250 -3250 500 80 21
DS -3000 -250 -2750 -500 80 21
DS -2750 -500 -2250 -500 80 21
DS -2250 -500 -2000 -250 80 21
DS -2000 250 -2250 500 80 21
DS -2250 500 -2750 500 80 21
DS -2750 500 -3000 250 80 21
DS -4000 -250 -4000 250 80 21
DS -3750 -500 -4000 -250 80 21
DS -4000 250 -3750 500 80 21
DS -3250 500 -3750 500 80 21
DS 3250 -500 3750 -500 80 21
DS 3750 -500 4000 -250 80 21
DS 4000 -250 4000 250 80 21
DS 4000 250 3750 500 80 21
DS 3250 -500 3000 -250 80 21
DS 3000 250 3250 500 80 21
DS 3750 500 3250 500 80 21
$PAD
Sh "1" R 600 600 0 0 0
Dr 400 0 0
At STD N 00F0FFFF
Ne 2 "/SCL"
Po -3500 0
$EndPAD
$PAD
Sh "2" C 600 600 0 0 0
Dr 400 0 0
At STD N 00F0FFFF
Ne 7 "/SDA"
Po -2500 0
$EndPAD
$PAD
Sh "3" C 600 600 0 0 0
Dr 400 0 0
At STD N 00F0FFFF
Ne 1 "/5V"
Po -1500 0
$EndPAD
$PAD
Sh "4" C 600 600 0 0 0
Dr 400 0 0
At STD N 00F0FFFF
Ne 0 ""
Po -500 0
$EndPAD
$PAD
Sh "5" C 600 600 0 0 0
Dr 400 0 0
At STD N 00F0FFFF
Ne 0 ""
Po 500 0
$EndPAD
$PAD
Sh "6" C 600 600 0 0 0
Dr 400 0 0
At STD N 00F0FFFF
Ne 0 ""
Po 1500 0
$EndPAD
$PAD
Sh "7" C 600 600 0 0 0
Dr 400 0 0
At STD N 00F0FFFF
Ne 1 "/5V"
Po 2500 0
$EndPAD
$PAD
Sh "8" C 600 600 0 0 0
Dr 400 0 0
At STD N 00F0FFFF
Ne 12 "GND"
Po 3500 0
$EndPAD
$EndMODULE  JFRC_1X08
$MODULE JFRC_1X08
Po 105560 32700 0 15 4E2F841E 4E2F58D5 ~~
Li JFRC_1X08
Sc 4E2F58D5
AR /4E2F58D5
Op 0 0 0
At VIRTUAL 
T0 0 -2810 600 600 0 120 N V 21 N "P12"
T1 470 980 600 600 0 120 N I 21 N "CONN_8"
DS -6350 3400 6350 3400 150 21
DS 6350 3400 6350 -2350 150 21
DS 6350 -2350 -6350 -2350 150 21
DS -6350 -2350 -6350 3400 150 21
DS 2250 -500 2750 -500 80 21
DS 2750 -500 3000 -250 80 21
DS 3000 250 2750 500 80 21
DS 1000 -250 1250 -500 80 21
DS 1250 -500 1750 -500 80 21
DS 1750 -500 2000 -250 80 21
DS 2000 250 1750 500 80 21
DS 1750 500 1250 500 80 21
DS 1250 500 1000 250 80 21
DS 2250 -500 2000 -250 80 21
DS 2000 250 2250 500 80 21
DS 2750 500 2250 500 80 21
DS -750 -500 -250 -500 80 21
DS -250 -500 0 -250 80 21
DS 0 250 -250 500 80 21
DS 0 -250 250 -500 80 21
DS 250 -500 750 -500 80 21
DS 750 -500 1000 -250 80 21
DS 1000 250 750 500 80 21
DS 750 500 250 500 80 21
DS 250 500 0 250 80 21
DS -2000 -250 -1750 -500 80 21
DS -1750 -500 -1250 -500 80 21
DS -1250 -500 -1000 -250 80 21
DS -1000 250 -1250 500 80 21
DS -1250 500 -1750 500 80 21
DS -1750 500 -2000 250 80 21
DS -750 -500 -1000 -250 80 21
DS -1000 250 -750 500 80 21
DS -250 500 -750 500 80 21
DS -3750 -500 -3250 -500 80 21
DS -3250 -500 -3000 -250 80 21
DS -3000 250 -3250 500 80 21
DS -3000 -250 -2750 -500 80 21
DS -2750 -500 -2250 -500 80 21
DS -2250 -500 -2000 -250 80 21
DS -2000 250 -2250 500 80 21
DS -2250 500 -2750 500 80 21
DS -2750 500 -3000 250 80 21
DS -4000 -250 -4000 250 80 21
DS -3750 -500 -4000 -250 80 21
DS -4000 250 -3750 500 80 21
DS -3250 500 -3750 500 80 21
DS 3250 -500 3750 -500 80 21
DS 3750 -500 4000 -250 80 21
DS 4000 -250 4000 250 80 21
DS 4000 250 3750 500 80 21
DS 3250 -500 3000 -250 80 21
DS 3000 250 3250 500 80 21
DS 3750 500 3250 500 80 21
$PAD
Sh "1" R 600 600 0 0 0
Dr 400 0 0
At STD N 00F0FFFF
Ne 2 "/SCL"
Po -3500 0
$EndPAD
$PAD
Sh "2" C 600 600 0 0 0
Dr 400 0 0
At STD N 00F0FFFF
Ne 7 "/SDA"
Po -2500 0
$EndPAD
$PAD
Sh "3" C 600 600 0 0 0
Dr 400 0 0
At STD N 00F0FFFF
Ne 1 "/5V"
Po -1500 0
$EndPAD
$PAD
Sh "4" C 600 600 0 0 0
Dr 400 0 0
At STD N 00F0FFFF
Ne 0 ""
Po -500 0
$EndPAD
$PAD
Sh "5" C 600 600 0 0 0
Dr 400 0 0
At STD N 00F0FFFF
Ne 0 ""
Po 500 0
$EndPAD
$PAD
Sh "6" C 600 600 0 0 0
Dr 400 0 0
At STD N 00F0FFFF
Ne 0 ""
Po 1500 0
$EndPAD
$PAD
Sh "7" C 600 600 0 0 0
Dr 400 0 0
At STD N 00F0FFFF
Ne 1 "/5V"
Po 2500 0
$EndPAD
$PAD
Sh "8" C 600 600 0 0 0
Dr 400 0 0
At STD N 00F0FFFF
Ne 12 "GND"
Po 3500 0
$EndPAD
$EndMODULE  JFRC_1X08
$MODULE JFRC_Capacitor_Polarized
Po 100000 26000 0 15 4E3B09E5 4E2F57E4 ~~
Li JFRC_Capacitor_Polarized
Cd ELECTROLYTIC CAPACITOR
Kw ELECTROLYTIC CAPACITOR
Sc 4E2F57E4
AR /4E2F57E4
Op 0 0 0
At VIRTUAL 
T0 2850 0 600 600 0 120 N V 21 N "C2"
T1 200 2650 600 600 0 120 N V 21 N "10uF"
DC 0 0 500 -2000 150 21
DS 100 450 350 450 80 21
DS 350 450 350 -450 80 21
DS 100 -450 350 -450 80 21
DS 100 450 100 -450 80 21
DS -450 0 -350 0 60 21
DS -350 0 -350 450 60 21
DS -350 450 -100 450 60 21
DS -100 450 -100 -450 60 21
DS -100 -450 -350 -450 60 21
DS -350 -450 -350 0 60 21
DS 250 0 450 0 60 21
DS -2500 -150 -2500 150 60 21
DS -2350 0 -2650 0 60 21
DS 450 0 650 0 60 21
DS -650 0 -450 0 60 21
$PAD
Sh "1" C 1000 1000 0 0 0
Dr 400 0 0
At STD N 00F0FFFF
Ne 1 "/5V"
Po -1000 0
$EndPAD
$PAD
Sh "2" C 1000 1000 0 0 0
Dr 400 0 0
At STD N 00F0FFFF
Ne 12 "GND"
Po 1000 0
$EndPAD
$EndMODULE  JFRC_Capacitor_Polarized
$MODULE JFRC_Capacitor_Polarized
Po 60000 26000 0 15 4E3B099B 4E2F5895 ~~
Li JFRC_Capacitor_Polarized
Cd ELECTROLYTIC CAPACITOR
Kw ELECTROLYTIC CAPACITOR
Sc 4E2F5895
AR /4E2F5895
Op 0 0 0
At VIRTUAL 
T0 2800 0 600 600 0 120 N V 21 N "C1"
T1 200 2700 600 600 0 120 N V 21 N "10uF"
DC 0 0 500 -2000 150 21
DS 100 450 350 450 80 21
DS 350 450 350 -450 80 21
DS 100 -450 350 -450 80 21
DS 100 450 100 -450 80 21
DS -450 0 -350 0 60 21
DS -350 0 -350 450 60 21
DS -350 450 -100 450 60 21
DS -100 450 -100 -450 60 21
DS -100 -450 -350 -450 60 21
DS -350 -450 -350 0 60 21
DS 250 0 450 0 60 21
DS -2500 -150 -2500 150 60 21
DS -2350 0 -2650 0 60 21
DS 450 0 650 0 60 21
DS -650 0 -450 0 60 21
$PAD
Sh "1" C 1000 1000 0 0 0
Dr 400 0 0
At STD N 00F0FFFF
Ne 1 "/5V"
Po -1000 0
$EndPAD
$PAD
Sh "2" C 1000 1000 0 0 0
Dr 400 0 0
At STD N 00F0FFFF
Ne 12 "GND"
Po 1000 0
$EndPAD
$EndMODULE  JFRC_Capacitor_Polarized
$MODULE JFRC_LPV-1
Po 20540 26410 1800 15 4E3B096C 4E2F5AAC ~~
Li JFRC_LPV-1
Cd TOGGLE SWITCH
Kw TOGGLE SWITCH
Sc 4E2F5AAC
AR /4E2F5AAC
Op 0 0 0
At VIRTUAL 
T0 -2160 -1940 600 600 2700 120 N V 21 N "SW1"
T1 -1500 -6500 600 600 2700 120 N I 21 N "SWITCH_INV"
DS -250 -5200 250 -5200 80 21
DS 250 -5200 250 -5500 80 21
DS -250 -5500 250 -5500 80 21
DS -250 -5200 -250 -5500 80 21
DS -250 -6500 250 -6500 80 21
DS 250 -6500 250 -7500 80 21
DS -250 -7500 250 -7500 80 21
DS -250 -6500 -250 -7500 80 21
DS -250 -8500 250 -8500 80 21
DS 250 -8500 250 -9500 80 21
DS -250 -9500 250 -9500 80 21
DS -250 -8500 -250 -9500 80 21
DS -250 -5500 250 -5500 80 21
DS 250 -5500 250 -6500 80 21
DS -250 -6500 250 -6500 80 21
DS -250 -5500 -250 -6500 80 21
DS -250 -7500 250 -7500 80 21
DS 250 -7500 250 -8500 80 21
DS -250 -8500 250 -8500 80 21
DS -250 -7500 -250 -8500 80 21
DS -250 -8500 250 -8500 80 21
DS 250 -8500 250 -9150 80 21
DS -250 -9150 250 -9150 80 21
DS -250 -8500 -250 -9150 80 21
DS 1350 0 1600 0 80 21
DS 1600 0 1600 -450 80 21
DS 1350 -450 1600 -450 80 21
DS 1350 0 1350 -450 80 21
DS 1350 -450 1600 -450 80 21
DS 1600 -450 1600 -3000 80 21
DS 1350 -3000 1600 -3000 80 21
DS 1350 -450 1350 -3000 80 21
DS -400 0 400 0 80 21
DS 400 0 400 -1500 80 21
DS -400 -1500 400 -1500 80 21
DS -400 0 -400 -1500 80 21
DS -500 0 -400 0 80 21
DS -400 0 -400 -1500 80 21
DS -500 -1500 -400 -1500 80 21
DS -500 0 -500 -1500 80 21
DS 400 0 500 0 80 21
DS 500 0 500 -1500 80 21
DS 400 -1500 500 -1500 80 21
DS 400 0 400 -1500 80 21
DS -1600 0 -1350 0 80 21
DS -1350 0 -1350 -450 80 21
DS -1600 -450 -1350 -450 80 21
DS -1600 0 -1600 -450 80 21
DS -1600 -450 -1350 -450 80 21
DS -1350 -450 -1350 -3000 80 21
DS -1600 -3000 -1350 -3000 80 21
DS -1600 -450 -1600 -3000 80 21
DS -1600 0 -1600 -4200 60 21
DS -1600 0 -1450 0 60 21
DS -1450 0 -1450 100 60 21
DS 1450 100 1350 100 60 21
DS 1450 100 1450 0 60 21
DS 1450 0 1600 0 60 21
DS -1350 100 -1350 350 60 21
DS -1350 100 -1450 100 60 21
DS 1350 350 1000 350 60 21
DS 1350 350 1350 100 60 21
DS 1000 2800 100 2800 60 21
DS -1000 2800 -850 2950 60 21
DS -850 2950 -350 2950 60 21
DS 1000 2800 850 2950 60 21
DS 100 2800 100 350 60 21
DS 100 2800 -100 2800 60 21
DS 100 350 -100 350 60 21
DS -100 2800 -100 350 60 21
DS -100 2800 -1000 2800 60 21
DS -350 2950 -500 5000 60 21
DS 500 5000 350 2950 60 21
DS 350 2950 850 2950 60 21
DS -350 2950 350 2950 60 21
DS 1550 -4250 1000 -4250 60 21
DS 1000 -4200 1000 -4250 60 21
DS -1000 -4200 -1000 -4250 60 21
DS 1550 -4250 1600 -4200 60 21
DS 1600 -4200 1600 0 60 21
DS -1600 -4200 -1550 -4250 60 21
DS -1550 -4250 -1000 -4250 60 21
DS -1000 -4200 1000 -4200 60 21
DS 1000 350 1000 550 60 21
DS 1000 550 1000 2800 60 21
DS 1000 350 550 350 60 21
DS 550 350 100 350 60 21
DS 1350 100 450 100 60 21
DS 1450 0 450 0 60 21
DS -400 0 450 0 60 21
DS -400 0 -1450 0 60 21
DS -450 100 450 100 60 21
DS -450 100 -1350 100 60 21
DS -550 350 -100 350 60 21
DS -550 350 -1000 350 60 21
DS -1000 350 -1350 350 60 21
DS -1000 350 -1000 550 60 21
DS -1000 550 -1000 2800 60 21
DA 0 5000 500 5000 1800 60 21
$PAD
Sh "1" O 1095 1095 0 0 1800
Dr 730 0 0
At STD N 00F0FFFF
Ne 13 "N-000002"
Po 0 -5000
$EndPAD
$PAD
Sh "2" O 1095 1095 0 0 1800
Dr 730 0 0
At STD N 00F0FFFF
Ne 1 "/5V"
Po 0 -7000
$EndPAD
$PAD
Sh "3" O 1095 1095 0 0 1800
Dr 730 0 0
At STD N 00F0FFFF
Ne 0 ""
Po 0 -9000
$EndPAD
$PAD
Sh "" C 1095 1095 0 0 1800
Dr 730 0 0
At STD N 00F0FFFF
Ne 0 ""
Po -1000 0
$EndPAD
$PAD
Sh "" C 1095 1095 0 0 1800
Dr 730 0 0
At STD N 00F0FFFF
Ne 0 ""
Po 1000 0
$EndPAD
$EndMODULE  JFRC_LPV-1
$MODULE pin_array_4x2
Po 85000 26500 900 15 4E3B0C2C 4E2F563F ~~
Li pin_array_4x2
Cd Double rangee de contacts 2 x 4 pins
Kw CONN
Sc 4E2F563F
AR /4E2F563F
Op 0 0 0
T0 0 3700 600 600 900 100 N V 21 N "P5"
T1 0 1500 400 400 900 80 N I 21 N "CONN_4X2"
DS -2000 -1000 2000 -1000 120 21
DS 2000 -1000 2000 1000 120 21
DS 2000 1000 -2000 1000 120 21
DS -2000 1000 -2000 -1000 120 21
$PAD
Sh "1" R 600 600 0 0 900
Dr 400 0 0
At STD N 00E0FFFF
Ne 8 "/SDA0"
Po -1500 500
$EndPAD
$PAD
Sh "2" C 600 600 0 0 900
Dr 400 0 0
At STD N 00E0FFFF
Ne 7 "/SDA"
Po -1500 -500
$EndPAD
$PAD
Sh "3" C 600 600 0 0 900
Dr 400 0 0
At STD N 00E0FFFF
Ne 9 "/SDA1"
Po -500 500
$EndPAD
$PAD
Sh "4" C 600 600 0 0 900
Dr 400 0 0
At STD N 00E0FFFF
Ne 7 "/SDA"
Po -500 -500
$EndPAD
$PAD
Sh "5" C 600 600 0 0 900
Dr 400 0 0
At STD N 00E0FFFF
Ne 10 "/SDA2"
Po 500 500
$EndPAD
$PAD
Sh "6" C 600 600 0 0 900
Dr 400 0 0
At STD N 00E0FFFF
Ne 7 "/SDA"
Po 500 -500
$EndPAD
$PAD
Sh "7" C 600 600 0 0 900
Dr 400 0 0
At STD N 00E0FFFF
Ne 11 "/SDA3"
Po 1500 500
$EndPAD
$PAD
Sh "8" C 600 600 0 0 900
Dr 400 0 0
At STD N 00E0FFFF
Ne 7 "/SDA"
Po 1500 -500
$EndPAD
$SHAPE3D
Na "pin_array/pins_array_4x2.wrl"
Sc 1.000000 1.000000 1.000000
Of 0.000000 0.000000 0.000000
Ro 0.000000 0.000000 0.000000
$EndSHAPE3D
$EndMODULE  pin_array_4x2
$MODULE pin_array_4x2
Po 75000 26500 900 15 4E3B0B3E 4E2F55C9 ~~
Li pin_array_4x2
Cd Double rangee de contacts 2 x 4 pins
Kw CONN
Sc 4E2F55C9
AR /4E2F55C9
Op 0 0 0
T0 -100 1750 600 600 900 120 N V 21 N "P2"
T1 0 1500 400 400 900 80 N I 21 N "CONN_4X2"
DS -2000 -1000 2000 -1000 120 21
DS 2000 -1000 2000 1000 120 21
DS 2000 1000 -2000 1000 120 21
DS -2000 1000 -2000 -1000 120 21
$PAD
Sh "1" R 600 600 0 0 900
Dr 400 0 0
At STD N 00E0FFFF
Ne 3 "/SCL0"
Po -1500 500
$EndPAD
$PAD
Sh "2" C 600 600 0 0 900
Dr 400 0 0
At STD N 00E0FFFF
Ne 2 "/SCL"
Po -1500 -500
$EndPAD
$PAD
Sh "3" C 600 600 0 0 900
Dr 400 0 0
At STD N 00E0FFFF
Ne 4 "/SCL1"
Po -500 500
$EndPAD
$PAD
Sh "4" C 600 600 0 0 900
Dr 400 0 0
At STD N 00E0FFFF
Ne 2 "/SCL"
Po -500 -500
$EndPAD
$PAD
Sh "5" C 600 600 0 0 900
Dr 400 0 0
At STD N 00E0FFFF
Ne 5 "/SCL2"
Po 500 500
$EndPAD
$PAD
Sh "6" C 600 600 0 0 900
Dr 400 0 0
At STD N 00E0FFFF
Ne 2 "/SCL"
Po 500 -500
$EndPAD
$PAD
Sh "7" C 600 600 0 0 900
Dr 400 0 0
At STD N 00E0FFFF
Ne 6 "/SCL3"
Po 1500 500
$EndPAD
$PAD
Sh "8" C 600 600 0 0 900
Dr 400 0 0
At STD N 00E0FFFF
Ne 2 "/SCL"
Po 1500 -500
$EndPAD
$SHAPE3D
Na "pin_array/pins_array_4x2.wrl"
Sc 1.000000 1.000000 1.000000
Of 0.000000 0.000000 0.000000
Ro 0.000000 0.000000 0.000000
$EndSHAPE3D
$EndMODULE  pin_array_4x2
$MODULE 1/4-20
Po 25000 31144 0 15 4E2F9560 4E2F71DE ~~
Li 1/4-20
Sc 4E2F71DE
AR 1/4-20
Op 0 0 0
T0 0 -2500 600 600 0 120 N I 21 N "1/4-20,1"
T1 500 2500 600 600 0 120 N I 21 N "VAL**"
DC 0 0 2150 250 150 21
$PAD
Sh "" C 3200 3200 0 0 0
Dr 2600 0 0
At STD N 00E0FFFF
Ne 0 ""
Po 0 0
$EndPAD
$EndMODULE  1/4-20
$MODULE 1/4-20
Po 135000 31144 0 15 4E2F9574 4E2F71E1 ~~
Li 1/4-20
Sc 4E2F71E1
AR 1/4-20
Op 0 0 0
T0 0 -2500 600 600 0 120 N I 21 N "1/4-20,2"
T1 500 2500 600 600 0 120 N I 21 N "VAL**"
DC 0 0 2150 250 150 21
$PAD
Sh "" C 3200 3200 0 0 0
Dr 2600 0 0
At STD N 00E0FFFF
Ne 0 ""
Po 0 0
$EndPAD
$EndMODULE  1/4-20
$COTATION
Ge 0 24 0
Va 12500
Te "1.2500 \""
Po 154090 30000 600 800 120 899 1
Sb 0 153450 36250 153450 23750 120
Sd 0 147500 23750 154730 23750 120
Sg 0 147500 36250 154730 36250 120
S1 0 153450 23750 153680 24193 120
S2 0 153450 23750 153220 24193 120
S3 0 153450 36250 153680 35807 120
S4 0 153450 36250 153220 35807 120
$endCOTATION
$COTATION
Ge 0 24 0
Va 135000
Te "13.5000 \""
Po 80000 41390 600 800 120 0 1
Sb 0 12500 40750 147500 40750 120
Sd 0 147500 36250 147500 42030 120
Sg 0 12500 36250 12500 42030 120
S1 0 147500 40750 147057 40980 120
S2 0 147500 40750 147057 40520 120
S3 0 12500 40750 12943 40980 120
S4 0 12500 40750 12943 40520 120
$endCOTATION
$TEXTPCB
Te "I2C"
Po 18600 32200 600 800 120 900
De 21 1 0 Normal C
$EndTEXTPCB
$TEXTPCB
Te "I2C"
Po 141600 29800 600 800 120 900
De 21 1 0 Normal C
$EndTEXTPCB
$TEXTPCB
Te "3"
Po 83400 25100 600 600 120 0
De 21 1 0 Normal C
$EndTEXTPCB
$TEXTPCB
Te "1"
Po 83400 27100 600 600 120 0
De 21 1 0 Normal C
$EndTEXTPCB
$TEXTPCB
Te "2"
Po 83400 26100 600 600 120 0
De 21 1 0 Normal C
$EndTEXTPCB
$TEXTPCB
Te "0"
Po 83400 28100 600 600 120 0
De 21 1 0 Normal C
$EndTEXTPCB
$TEXTPCB
Te "SDA"
Po 85000 29300 600 800 120 0
De 21 1 0 Normal C
$EndTEXTPCB
$TEXTPCB
Te "3"
Po 73400 25100 600 600 120 0
De 21 1 0 Normal C
$EndTEXTPCB
$TEXTPCB
Te "2"
Po 73400 26100 600 600 120 0
De 21 1 0 Normal C
$EndTEXTPCB
$TEXTPCB
Te "SCL"
Po 75100 29250 600 800 120 0
De 21 1 0 Normal C
$EndTEXTPCB
$TEXTPCB
Te "1"
Po 73400 27100 600 600 120 0
De 21 1 0 Normal C
$EndTEXTPCB
$TEXTPCB
Te "0"
Po 73400 28100 600 600 120 0
De 21 1 0 Normal C
$EndTEXTPCB
$TEXTPCB
Te "I2C Bus "
nl "Selection"
Po 80250 25250 600 800 120 0
De 21 1 0 Normal C
$EndTEXTPCB
$TEXTPCB
Te "I2C"
Po 28700 29250 600 800 120 0
De 21 1 0 Normal C
$EndTEXTPCB
$TEXTPCB
Te "I2C"
Po 131800 29150 600 800 120 0
De 21 1 0 Normal C
$EndTEXTPCB
$TEXTPCB
Te "5V PWR"
Po 119150 26800 600 800 120 900
De 21 1 0 Normal C
$EndTEXTPCB
$TEXTPCB
Te "5V PWR"
Po 34200 27150 600 800 120 900
De 21 1 0 Normal C
$EndTEXTPCB
$TEXTPCB
Te "IO Rodeo Inc. "
Po 49500 26550 600 800 120 0
De 21 1 0 Normal C
$EndTEXTPCB
$TEXTPCB
Te "Hallway Panels Arena V1.0"
Po 48900 25200 600 800 120 0
De 21 1 0 Normal C
$EndTEXTPCB
$DRAWSEGMENT
Po 0 12500 23750 12500 36250 150
De 28 0 900 0 0
$EndDRAWSEGMENT
$DRAWSEGMENT
Po 0 12500 36250 147500 36250 150
De 28 0 900 0 0
$EndDRAWSEGMENT
$DRAWSEGMENT
Po 0 147500 36250 147500 23750 150
De 28 0 900 0 0
$EndDRAWSEGMENT
$DRAWSEGMENT
Po 0 147500 23750 12500 23750 150
De 28 0 900 0 0
$EndDRAWSEGMENT
$TRACK
Po 0 120840 34450 120290 35000 400 -1
De 15 0 1 0 0
Po 0 120840 32700 120840 34450 400 -1
De 15 0 1 0 400000
Po 0 116840 33650 115490 35000 400 -1
De 15 0 1 0 0
Po 0 116840 32700 116840 33650 400 -1
De 15 0 1 0 400000
Po 0 108060 33810 106870 35000 400 -1
De 15 0 1 0 0
Po 0 108060 32700 108060 33810 400 -1
De 15 0 1 0 400000
Po 0 104060 33580 102640 35000 400 -1
De 15 0 1 0 0
Po 0 104060 32700 104060 33580 400 -1
De 15 0 1 0 400000
Po 0 95280 32970 93250 35000 400 -1
De 15 0 1 0 0
Po 0 95280 32700 95280 32970 400 -1
De 15 0 1 0 400000
Po 0 91280 32830 89110 35000 400 -1
De 15 0 1 0 0
Po 0 91280 32700 91280 32830 400 -1
De 15 0 1 0 400000
Po 0 82500 33250 80750 35000 400 -1
De 15 0 1 0 0
Po 0 82500 32700 82500 33250 400 -1
De 15 0 1 0 400000
Po 0 78500 32920 76420 35000 400 -1
De 15 0 1 0 0
Po 0 78500 32700 78500 32920 400 -1
De 15 0 1 0 400000
Po 0 69720 32700 67420 35000 400 -1
De 15 0 1 0 400000
Po 0 67950 34850 67950 35000 400 -1
De 15 0 1 0 0
Po 0 67800 35000 67950 34850 400 -1
De 15 0 1 0 0
Po 0 67420 35000 67800 35000 400 -1
De 15 0 1 0 0
Po 0 65720 33160 63880 35000 400 -1
De 15 0 1 0 0
Po 0 65720 32700 65720 33160 400 -1
De 15 0 1 0 400000
Po 0 56940 33140 55080 35000 400 -1
De 15 0 1 0 0
Po 0 56940 32700 56940 33140 400 -1
De 15 0 1 0 400000
Po 0 52940 33070 51010 35000 400 -1
De 15 0 1 0 0
Po 0 52940 32700 52940 33070 400 -1
De 15 0 1 0 400000
Po 0 40160 33070 38230 35000 400 -1
De 15 0 1 0 0
Po 0 40160 32700 40160 33070 400 -1
De 15 0 1 0 400000
Po 0 44160 32710 41870 35000 400 -1
De 15 0 1 0 0
Po 0 44160 32700 44160 32710 400 -1
De 15 0 1 0 400000
Po 0 23540 35000 38230 35000 800 -1
De 15 0 1 0 0
Po 0 21950 33410 23540 35000 800 -1
De 15 0 1 0 0
Po 0 20540 33410 21950 33410 800 -1
De 15 0 1 0 400000
Po 0 38230 35000 41870 35000 800 -1
De 15 0 1 0 0
Po 0 41870 35000 51010 35000 800 -1
De 15 0 1 0 0
Po 0 51010 35000 55080 35000 800 -1
De 15 0 1 0 0
Po 0 55080 35000 63880 35000 800 -1
De 15 0 1 0 0
Po 0 63880 35000 67420 35000 800 -1
De 15 0 1 0 0
Po 0 67420 35000 67800 35000 800 -1
De 15 0 1 0 0
Po 0 67800 35000 67950 35000 800 -1
De 15 0 1 0 0
Po 0 67950 35000 76420 35000 800 -1
De 15 0 1 0 0
Po 0 76420 35000 80750 35000 800 -1
De 15 0 1 0 0
Po 0 80750 35000 89110 35000 800 -1
De 15 0 1 0 0
Po 0 89110 35000 93250 35000 800 -1
De 15 0 1 0 0
Po 0 93250 35000 102640 35000 800 -1
De 15 0 1 0 0
Po 0 102640 35000 106870 35000 800 -1
De 15 0 1 0 0
Po 0 106870 35000 115490 35000 800 -1
De 15 0 1 0 0
Po 0 115490 35000 120290 35000 800 -1
De 15 0 1 0 0
Po 0 120290 35000 120440 35000 800 -1
De 15 0 1 0 0
Po 0 95280 29720 99000 26000 90 -1
De 0 0 1 0 800000
Po 0 95280 32700 95280 29720 90 -1
De 0 0 1 0 400000
Po 0 59000 30640 56940 32700 90 -1
De 0 0 1 0 800000
Po 0 59000 26000 59000 30640 90 -1
De 0 0 1 0 400000
Po 0 74500 25000 74500 26000 90 -1
De 0 0 2 0 C00000
Po 0 50940 32700 51174 32700 90 -1
De 15 0 2 0 400000
Po 0 38628 32232 38628 32700 90 -1
De 15 0 2 0 0
Po 0 39229 31631 38628 32232 90 -1
De 15 0 2 0 0
Po 0 50105 31631 39229 31631 90 -1
De 15 0 2 0 0
Po 0 51174 32700 50105 31631 90 -1
De 15 0 2 0 0
Po 0 38160 32700 38628 32700 90 -1
De 15 0 2 0 400000
Po 0 113904 32232 114372 32700 90 -1
De 15 0 2 0 0
Po 0 103848 32232 113904 32232 90 -1
De 15 0 2 0 0
Po 0 103535 32545 103848 32232 90 -1
De 15 0 2 0 0
Po 0 103535 33144 103535 32545 90 -1
De 15 0 2 0 0
Po 0 103511 33168 103535 33144 90 -1
De 15 0 2 0 0
Po 0 102553 33168 103511 33168 90 -1
De 15 0 2 0 0
Po 0 102528 33143 102553 33168 90 -1
De 15 0 2 0 0
Po 0 102528 32700 102528 33143 90 -1
De 15 0 2 0 0
Po 0 102060 32700 102528 32700 90 -1
De 15 0 2 0 400000
Po 0 114840 32700 114372 32700 90 -1
De 15 0 2 0 400000
Po 0 51878 31996 51174 32700 90 -1
De 15 0 2 0 0
Po 0 62548 31996 51878 31996 90 -1
De 15 0 2 0 0
Po 0 63252 32700 62548 31996 90 -1
De 15 0 2 0 0
Po 0 63720 32700 63252 32700 90 -1
De 15 0 2 0 400000
Po 0 74500 26000 74500 27000 90 -1
De 0 0 2 0 C00000
Po 0 74500 27000 74500 28000 90 -1
De 0 0 2 0 C00000
Po 0 63720 32700 64188 32700 90 -1
De 0 0 2 0 400000
Po 0 74500 28000 74500 30232 90 -1
De 0 0 2 0 400000
Po 0 64188 32232 64188 32700 90 -1
De 0 0 2 0 0
Po 0 66188 30232 64188 32232 90 -1
De 0 0 2 0 0
Po 0 74500 30232 66188 30232 90 -1
De 0 0 2 0 0
Po 0 89748 33143 89748 32700 90 -1
De 0 0 2 0 0
Po 0 89773 33168 89748 33143 90 -1
De 0 0 2 0 0
Po 0 95600 33168 89773 33168 90 -1
De 0 0 2 0 0
Po 0 95805 32963 95600 33168 90 -1
De 0 0 2 0 0
Po 0 95805 32248 95805 32963 90 -1
De 0 0 2 0 0
Po 0 95830 32223 95805 32248 90 -1
De 0 0 2 0 0
Po 0 101115 32223 95830 32223 90 -1
De 0 0 2 0 0
Po 0 101592 32700 101115 32223 90 -1
De 0 0 2 0 0
Po 0 102060 32700 101592 32700 90 -1
De 0 0 2 0 400000
Po 0 89280 32700 89748 32700 90 -1
De 0 0 2 0 400000
Po 0 89280 32700 88812 32700 90 -1
De 0 0 2 0 400000
Po 0 88232 32120 88812 32700 90 -1
De 0 0 2 0 0
Po 0 76500 32120 88232 32120 90 -1
De 0 0 2 0 0
Po 0 76388 32120 76500 32120 90 -1
De 0 0 2 0 0
Po 0 74500 30232 76388 32120 90 -1
De 0 0 2 0 0
Po 0 76500 32120 76500 32700 90 -1
De 0 0 2 0 800000
Po 0 16300 27442 16300 28380 90 -1
De 0 0 3 0 800000
Po 0 18242 25500 16300 27442 90 -1
De 0 0 3 0 0
Po 0 26500 25500 18242 25500 90 -1
De 0 0 3 0 400000
Po 0 75500 28000 75968 28000 90 -1
De 0 0 3 0 400000
Po 0 143700 31824 143700 31620 90 -1
De 0 0 3 0 800000
Po 0 142709 32815 143700 31824 90 -1
De 0 0 3 0 0
Po 0 142673 32815 142709 32815 90 -1
De 0 0 3 0 0
Po 0 139216 29358 142673 32815 90 -1
De 0 0 3 0 0
Po 0 131256 29358 139216 29358 90 -1
De 0 0 3 0 0
Po 0 128735 26837 131256 29358 90 -1
De 0 0 3 0 0
Po 0 128735 26551 128735 26837 90 -1
De 0 0 3 0 0
Po 0 128289 26551 128735 26551 90 -1
De 0 0 3 0 0
Po 0 126246 24508 128289 26551 90 -1
De 0 0 3 0 0
Po 0 79460 24508 126246 24508 90 -1
De 0 0 3 0 0
Po 0 75968 28000 79460 24508 90 -1
De 0 0 3 0 0
Po 0 128935 26065 129500 25500 90 -1
De 0 0 3 0 800000
Po 0 128935 26351 128935 26065 90 -1
De 0 0 3 0 0
Po 0 128735 26551 128935 26351 90 -1
De 0 0 3 0 0
Po 0 75500 28000 75032 28000 90 -1
De 15 0 3 0 400000
Po 0 25981 26019 26500 25500 90 -1
De 15 0 3 0 800000
Po 0 25981 26999 25981 26019 90 -1
De 15 0 3 0 0
Po 0 26006 27024 25981 26999 90 -1
De 15 0 3 0 0
Po 0 26721 27024 26006 27024 90 -1
De 15 0 3 0 0
Po 0 29301 29604 26721 27024 90 -1
De 15 0 3 0 0
Po 0 73702 29604 29301 29604 90 -1
De 15 0 3 0 0
Po 0 75032 28274 73702 29604 90 -1
De 15 0 3 0 0
Po 0 75032 28000 75032 28274 90 -1
De 15 0 3 0 0
Po 3 128592 26208 128592 26208 350 -1
De 15 1 4 0 0
Po 0 139684 29144 142700 32160 90 -1
De 0 0 4 0 800000
Po 0 132144 29144 139684 29144 90 -1
De 0 0 4 0 0
Po 0 129500 26500 132144 29144 90 -1
De 0 0 4 0 400000
Po 0 26500 26500 25982 26500 90 -1
De 0 0 4 0 400000
Po 0 126678 24294 128592 26208 90 -1
De 0 0 4 0 0
Po 0 78206 24294 126678 24294 90 -1
De 0 0 4 0 0
Po 0 75500 27000 78206 24294 90 -1
De 0 0 4 0 400000
Po 0 128690 26208 128982 26500 90 -1
De 15 0 4 0 0
Po 0 128592 26208 128690 26208 90 -1
De 15 0 4 0 0
Po 0 129500 26500 128982 26500 90 -1
De 15 0 4 0 400000
Po 0 24642 27840 17300 27840 90 -1
De 0 0 4 0 800000
Po 0 25982 26500 24642 27840 90 -1
De 0 0 4 0 0
Po 0 27500 27500 26500 26500 90 -1
De 15 0 4 0 800000
Po 0 75000 27500 27500 27500 90 -1
De 15 0 4 0 0
Po 0 75500 27000 75000 27500 90 -1
De 15 0 4 0 400000
Po 0 133549 28549 131500 26500 90 -1
De 0 0 5 0 800000
Po 0 141249 28549 133549 28549 90 -1
De 0 0 5 0 0
Po 0 142700 30000 141249 28549 90 -1
De 0 0 5 0 400000
Po 0 26677 28323 28500 26500 90 -1
De 0 0 5 0 800000
Po 0 26677 28324 26677 28323 90 -1
De 0 0 5 0 0
Po 0 18976 28324 26677 28324 90 -1
De 0 0 5 0 0
Po 0 17300 30000 18976 28324 90 -1
De 0 0 5 0 400000
Po 0 75000 26500 75500 26000 90 -1
De 15 0 5 0 800000
Po 0 62566 26500 75000 26500 90 -1
De 15 0 5 0 0
Po 0 61837 27229 62566 26500 90 -1
De 15 0 5 0 0
Po 0 29229 27229 61837 27229 90 -1
De 15 0 5 0 0
Po 0 28500 26500 29229 27229 90 -1
De 15 0 5 0 400000
Po 0 130573 27427 131500 26500 90 -1
De 15 0 5 0 800000
Po 0 92034 27427 130573 27427 90 -1
De 15 0 5 0 0
Po 0 90107 25500 92034 27427 90 -1
De 15 0 5 0 0
Po 0 76000 25500 90107 25500 90 -1
De 15 0 5 0 0
Po 0 75500 26000 76000 25500 90 -1
De 15 0 5 0 400000
Po 0 28706 24294 27500 25500 90 -1
De 0 0 6 0 800000
Po 0 74794 24294 28706 24294 90 -1
De 0 0 6 0 0
Po 0 75500 25000 74794 24294 90 -1
De 0 0 6 0 400000
Po 0 144426 29814 143700 30540 90 -1
De 0 0 6 0 800000
Po 0 144426 28105 144426 29814 90 -1
De 0 0 6 0 0
Po 0 140867 24546 144426 28105 90 -1
De 0 0 6 0 0
Po 0 131454 24546 140867 24546 90 -1
De 0 0 6 0 0
Po 0 130500 25500 131454 24546 90 -1
De 0 0 6 0 400000
Po 0 76421 24079 75500 25000 90 -1
De 0 0 6 0 800000
Po 0 129079 24079 76421 24079 90 -1
De 0 0 6 0 0
Po 0 130500 25500 129079 24079 90 -1
De 0 0 6 0 400000
Po 0 26980 24980 27500 25500 90 -1
De 15 0 6 0 800000
Po 0 19274 24980 26980 24980 90 -1
De 15 0 6 0 0
Po 0 16769 27485 19274 24980 90 -1
De 15 0 6 0 0
Po 0 16769 28991 16769 27485 90 -1
De 15 0 6 0 0
Po 0 16300 29460 16769 28991 90 -1
De 15 0 6 0 400000
Po 0 84500 25000 84500 26000 90 -1
De 0 0 7 0 C00000
Po 0 84500 26000 84500 27000 90 -1
De 0 0 7 0 C00000
Po 0 102591 32231 103060 32700 90 -1
De 15 0 7 0 800000
Po 0 90749 32231 102591 32231 90 -1
De 15 0 7 0 0
Po 0 90280 32700 90749 32231 90 -1
De 15 0 7 0 400000
Po 0 51471 33169 51940 32700 90 -1
De 15 0 7 0 800000
Po 0 47252 33169 51471 33169 90 -1
De 15 0 7 0 0
Po 0 46181 32098 47252 33169 90 -1
De 15 0 7 0 0
Po 0 39762 32098 46181 32098 90 -1
De 15 0 7 0 0
Po 0 39160 32700 39762 32098 90 -1
De 15 0 7 0 400000
Po 0 103760 32000 103060 32700 90 -1
De 15 0 7 0 800000
Po 0 115140 32000 103760 32000 90 -1
De 15 0 7 0 0
Po 0 115840 32700 115140 32000 90 -1
De 15 0 7 0 400000
Po 0 64251 33169 64720 32700 90 -1
De 15 0 7 0 800000
Po 0 59437 33169 64251 33169 90 -1
De 15 0 7 0 0
Po 0 58500 32232 59437 33169 90 -1
De 15 0 7 0 0
Po 0 52408 32232 58500 32232 90 -1
De 15 0 7 0 0
Po 0 51940 32700 52408 32232 90 -1
De 15 0 7 0 400000
Po 0 65190 32230 64720 32700 90 -1
De 15 0 7 0 800000
Po 0 77030 32230 65190 32230 90 -1
De 15 0 7 0 0
Po 0 77500 32700 77030 32230 90 -1
De 15 0 7 0 400000
Po 0 84500 27000 84500 28000 90 -1
De 0 0 7 0 C00000
Po 0 82200 28000 84500 28000 90 -1
De 15 0 7 0 800000
Po 0 77500 32700 82200 28000 90 -1
De 15 0 7 0 400000
Po 0 86302 28722 90280 32700 90 -1
De 15 0 7 0 800000
Po 0 85222 28722 86302 28722 90 -1
De 15 0 7 0 0
Po 0 84500 28000 85222 28722 90 -1
De 15 0 7 0 400000
Po 3 96733 24853 96733 24853 350 -1
De 15 1 8 0 0
Po 0 144201 28959 143700 29460 90 -1
De 0 0 8 0 800000
Po 0 144201 28214 144201 28959 90 -1
De 0 0 8 0 0
Po 0 140747 24760 144201 28214 90 -1
De 0 0 8 0 0
Po 0 132240 24760 140747 24760 90 -1
De 0 0 8 0 0
Po 0 131500 25500 132240 24760 90 -1
De 0 0 8 0 400000
Po 0 29492 24508 28500 25500 90 -1
De 0 0 8 0 800000
Po 0 74705 24508 29492 24508 90 -1
De 0 0 8 0 0
Po 0 75031 24834 74705 24508 90 -1
De 0 0 8 0 0
Po 0 75031 28444 75031 24834 90 -1
De 0 0 8 0 0
Po 0 75055 28468 75031 28444 90 -1
De 0 0 8 0 0
Po 0 85007 28468 75055 28468 90 -1
De 0 0 8 0 0
Po 0 85032 28443 85007 28468 90 -1
De 0 0 8 0 0
Po 0 85032 28000 85032 28443 90 -1
De 0 0 8 0 0
Po 0 85500 28000 85032 28000 90 -1
De 0 0 8 0 400000
Po 0 93586 28000 96733 24853 90 -1
De 0 0 8 0 0
Po 0 85500 28000 93586 28000 90 -1
De 0 0 8 0 400000
Po 0 97205 24381 96733 24853 90 -1
De 15 0 8 0 0
Po 0 130381 24381 97205 24381 90 -1
De 15 0 8 0 0
Po 0 131500 25500 130381 24381 90 -1
De 15 0 8 0 400000
Po 0 15689 29929 16300 30540 90 -1
De 15 0 8 0 800000
Po 0 15689 28230 15689 29929 90 -1
De 15 0 8 0 0
Po 0 19153 24766 15689 28230 90 -1
De 15 0 8 0 0
Po 0 27766 24766 19153 24766 90 -1
De 15 0 8 0 0
Po 0 28500 25500 27766 24766 90 -1
De 15 0 8 0 400000
Po 3 93222 27075 93222 27075 350 -1
De 15 1 9 0 0
Po 0 140444 28824 142700 31080 90 -1
De 0 0 9 0 800000
Po 0 132824 28824 140444 28824 90 -1
De 0 0 9 0 0
Po 0 130500 26500 132824 28824 90 -1
De 0 0 9 0 400000
Po 0 85575 27075 93222 27075 90 -1
De 0 0 9 0 0
Po 0 85500 27000 85575 27075 90 -1
De 0 0 9 0 400000
Po 0 93300 27153 93222 27075 90 -1
De 15 0 9 0 0
Po 0 129847 27153 93300 27153 90 -1
De 15 0 9 0 0
Po 0 130500 26500 129847 27153 90 -1
De 15 0 9 0 400000
Po 0 25915 28085 27500 26500 90 -1
De 0 0 9 0 800000
Po 0 18135 28085 25915 28085 90 -1
De 0 0 9 0 0
Po 0 17300 28920 18135 28085 90 -1
De 0 0 9 0 400000
Po 0 27729 28920 17300 28920 90 -1
De 15 0 9 0 800000
Po 0 29188 30379 27729 28920 90 -1
De 15 0 9 0 0
Po 0 79518 30379 29188 30379 90 -1
De 15 0 9 0 0
Po 0 82398 27499 79518 30379 90 -1
De 15 0 9 0 0
Po 0 85001 27499 82398 27499 90 -1
De 15 0 9 0 0
Po 0 85500 27000 85001 27499 90 -1
De 15 0 9 0 400000
Po 3 27614 28503 27614 28503 350 -1
De 15 1 10 0 0
Po 0 134292 28292 132500 26500 90 -1
De 0 0 10 0 800000
Po 0 142072 28292 134292 28292 90 -1
De 0 0 10 0 0
Po 0 142700 28920 142072 28292 90 -1
De 0 0 10 0 400000
Po 0 27614 28386 27614 28503 90 -1
De 0 0 10 0 0
Po 0 29500 26500 27614 28386 90 -1
De 0 0 10 0 400000
Po 0 19794 28586 17300 31080 90 -1
De 0 0 10 0 800000
Po 0 27531 28586 19794 28586 90 -1
De 0 0 10 0 0
Po 0 27614 28503 27531 28586 90 -1
De 0 0 10 0 0
Po 0 87141 27641 85500 26000 90 -1
De 15 0 10 0 800000
Po 0 131359 27641 87141 27641 90 -1
De 15 0 10 0 0
Po 0 132500 26500 131359 27641 90 -1
De 15 0 10 0 400000
Po 0 29003 29892 27614 28503 90 -1
De 15 0 10 0 0
Po 0 79638 29892 29003 29892 90 -1
De 15 0 10 0 0
Po 0 83030 26500 79638 29892 90 -1
De 15 0 10 0 0
Po 0 85000 26500 83030 26500 90 -1
De 15 0 10 0 0
Po 0 85500 26000 85000 26500 90 -1
De 15 0 10 0 400000
Po 0 131167 24167 132500 25500 90 -1
De 15 0 11 0 800000
Po 0 86333 24167 131167 24167 90 -1
De 15 0 11 0 0
Po 0 85500 25000 86333 24167 90 -1
De 15 0 11 0 400000
Po 0 143700 28175 143700 28380 90 -1
De 0 0 11 0 800000
Po 0 140506 24981 143700 28175 90 -1
De 0 0 11 0 0
Po 0 133019 24981 140506 24981 90 -1
De 0 0 11 0 0
Po 0 132500 25500 133019 24981 90 -1
De 0 0 11 0 400000
Po 0 29500 25500 29500 24550 90 -1
De 15 0 11 0 400000
Po 0 29609 24441 29500 24550 90 -1
De 15 0 11 0 0
Po 0 84941 24441 29609 24441 90 -1
De 15 0 11 0 0
Po 0 85500 25000 84941 24441 90 -1
De 15 0 11 0 400000
Po 0 15475 30795 16300 31620 90 -1
De 15 0 11 0 800000
Po 0 15475 28071 15475 30795 90 -1
De 15 0 11 0 0
Po 0 18996 24550 15475 28071 90 -1
De 15 0 11 0 0
Po 0 29500 24550 18996 24550 90 -1
De 15 0 11 0 0
Po 0 121390 33720 111910 33720 400 -1
De 0 0 12 0 0
Po 0 121840 33270 121390 33720 400 -1
De 0 0 12 0 0
Po 0 121840 32700 121840 33270 400 -1
De 0 0 12 0 400000
Po 0 109060 32990 108280 33770 400 -1
De 0 0 12 0 0
Po 0 109060 32700 109060 32990 400 -1
De 0 0 12 0 400000
Po 0 96280 33010 95520 33770 400 -1
De 0 0 12 0 0
Po 0 96280 32700 96280 33010 400 -1
De 0 0 12 0 400000
Po 0 83500 32990 82720 33770 400 -1
De 0 0 12 0 0
Po 0 83500 32700 83500 32990 400 -1
De 0 0 12 0 400000
Po 0 49120 33770 57020 33770 800 -1
De 0 0 12 0 0
Po 0 48170 32820 49120 33770 800 -1
De 0 0 12 0 0
Po 0 48170 32800 48170 32820 800 -1
De 0 0 12 0 0
Po 0 48180 32800 48170 32800 800 -1
De 0 0 12 0 0
Po 0 48030 32650 48180 32800 800 -1
De 0 0 12 0 0
Po 0 48170 32800 48025 32655 800 -1
De 0 0 12 0 0
Po 0 47980 32700 48025 32655 400 -1
De 0 0 12 0 0
Po 0 45160 32700 47980 32700 400 -1
De 0 0 12 0 400000
Po 0 48025 32655 48030 32650 400 -1
De 0 0 12 0 0
Po 0 70720 33023 70720 32700 100 -1
De 0 0 12 0 800000
Po 0 71467 33770 70720 33023 100 -1
De 0 0 12 0 0
Po 0 57020 33770 71467 33770 800 -1
De 0 0 12 0 0
Po 0 71467 33770 82720 33770 800 -1
De 0 0 12 0 0
Po 0 82720 33770 95520 33770 800 -1
De 0 0 12 0 0
Po 0 38980 27730 37500 26250 800 -1
De 0 0 12 0 800000
Po 0 43100 27730 38980 27730 800 -1
De 0 0 12 0 0
Po 0 48025 32655 43100 27730 800 -1
De 0 0 12 0 0
Po 0 111860 33770 111910 33720 800 -1
De 0 0 12 0 0
Po 0 108280 33770 111860 33770 800 -1
De 0 0 12 0 0
Po 0 121190 27560 122215 26535 800 -1
De 0 0 12 0 0
Po 0 118070 27560 121190 27560 800 -1
De 0 0 12 0 0
Po 0 111910 33720 118070 27560 800 -1
De 0 0 12 0 0
Po 0 122215 26535 122500 26250 800 -1
De 0 0 12 0 800000
Po 0 143169 28309 142700 27840 90 -1
De 0 0 12 0 800000
Po 0 143169 30885 143169 28309 90 -1
De 0 0 12 0 0
Po 0 143414 31130 143169 30885 90 -1
De 0 0 12 0 0
Po 0 144147 31130 143414 31130 90 -1
De 0 0 12 0 0
Po 0 144172 31155 144147 31130 90 -1
De 0 0 12 0 0
Po 0 144172 31870 144172 31155 90 -1
De 0 0 12 0 0
Po 0 143003 33039 144172 31870 90 -1
De 0 0 12 0 0
Po 0 128719 33039 143003 33039 90 -1
De 0 0 12 0 0
Po 0 122215 26535 128719 33039 90 -1
De 0 0 12 0 0
Po 0 30732 26732 30500 26500 90 -1
De 15 0 12 0 800000
Po 0 37018 26732 30732 26732 90 -1
De 15 0 12 0 0
Po 0 37500 26250 37018 26732 90 -1
De 15 0 12 0 400000
Po 0 30500 25500 30500 26500 90 -1
De 15 0 12 0 C00000
Po 0 141360 26500 133500 26500 90 -1
De 0 0 12 0 800000
Po 0 142700 27840 141360 26500 90 -1
De 0 0 12 0 400000
Po 0 133500 26500 133500 25500 90 -1
De 0 0 12 0 C00000
Po 0 57940 32700 57940 32775 400 -1
De 0 0 12 0 400000
Po 0 57940 32850 57020 33770 400 -1
De 0 0 12 0 0
Po 0 57940 32775 57940 32850 400 -1
De 0 0 12 0 0
Po 0 61000 29715 61000 26000 90 -1
De 0 0 12 0 800000
Po 0 57940 32775 61000 29715 90 -1
De 0 0 12 0 0
Po 0 95520 33770 102560 33770 800 -1
De 0 0 12 0 0
Po 0 102560 33770 108280 33770 800 -1
De 0 0 12 0 0
Po 0 102560 27560 101000 26000 90 -1
De 0 0 12 0 800000
Po 0 102560 33770 102560 27560 90 -1
De 0 0 12 0 0
Po 0 20450 29010 17300 32160 90 -1
De 0 0 12 0 800000
Po 0 27990 29010 20450 29010 90 -1
De 0 0 12 0 0
Po 0 30500 26500 27990 29010 90 -1
De 0 0 12 0 400000
Po 0 123050 29160 122500 28610 800 -1
De 0 0 13 0 800000
Po 0 123050 33710 123050 29160 800 -1
De 0 0 13 0 0
Po 0 121740 35020 123050 33710 800 -1
De 0 0 13 0 0
Po 0 35450 35020 121740 35020 800 -1
De 0 0 13 0 0
Po 0 36990 29120 37500 28610 800 -1
De 0 0 13 0 800000
Po 0 36990 33480 36990 29120 800 -1
De 0 0 13 0 0
Po 0 35450 35020 36990 33480 800 -1
De 0 0 13 0 0
Po 0 24080 35020 35450 35020 800 -1
De 0 0 13 0 0
Po 0 20540 31480 24080 35020 800 -1
De 0 0 13 0 0
Po 0 20540 31410 20540 31480 800 -1
De 0 0 13 0 400000
$EndTRACK
$ZONE
$EndZONE
$CZONE_OUTLINE
ZInfo 4E3B0829 1 "/5V"
ZLayer 15
ZAux 4 E
ZClearance 200 T
ZMinThickness 100
ZOptions 0 16 F 100 110
ZSmoothing 0 0
ZCorner 147300 36050 0
ZCorner 147300 23950 0
ZCorner 12700 23950 0
ZCorner 12700 36050 1
$POLYSCORNERS
74273 25500 0 0
74189 25535 0 0
74035 25689 0 0
73951 25891 0 0
73951 26109 0 0
73990 26205 0 0
62566 26205 0 0
62565 26205 0 0
62543 26209 0 0
62453 26227 0 0
62357 26291 0 0
62355 26293 0 0
61749 26899 0 0
61749 26150 0 0
61749 25852 0 0
61635 25577 0 0
61425 25366 0 0
61150 25251 0 0
60852 25251 0 0
60577 25365 0 0
60366 25575 0 0
60251 25850 0 0
60251 26148 0 0
60365 26423 0 0
60575 26634 0 0
60850 26749 0 0
61148 26749 0 0
61423 26635 0 0
61634 26425 0 0
61749 26150 0 0
61749 26899 0 0
61714 26934 0 0
59641 26934 0 0
59641 25894 0 0
59551 25657 0 0
59528 25622 0 0
59436 25571 0 0
59429 25578 0 0
59429 25564 0 0
59378 25472 0 0
59147 25368 0 0
58894 25359 0 0
58657 25449 0 0
58622 25472 0 0
58571 25564 0 0
59000 25993 0 0
59429 25564 0 0
59429 25578 0 0
59007 26000 0 0
59436 26429 0 0
59528 26378 0 0
59632 26147 0 0
59641 25894 0 0
59641 26934 0 0
59429 26934 0 0
59429 26436 0 0
59000 26007 0 0
58993 26014 0 0
58993 26000 0 0
58564 25571 0 0
58472 25622 0 0
58368 25853 0 0
58359 26106 0 0
58449 26343 0 0
58472 26378 0 0
58564 26429 0 0
58993 26000 0 0
58993 26014 0 0
58571 26436 0 0
58622 26528 0 0
58853 26632 0 0
59106 26641 0 0
59343 26551 0 0
59378 26528 0 0
59429 26436 0 0
59429 26934 0 0
38159 26934 0 0
38305 26789 0 0
38450 26440 0 0
38450 26363 0 0
38464 26397 0 0
38731 26665 0 0
39080 26810 0 0
39458 26810 0 0
39807 26666 0 0
40075 26399 0 0
40220 26050 0 0
40220 25672 0 0
40076 25323 0 0
39809 25055 0 0
39460 24910 0 0
39082 24910 0 0
38733 25054 0 0
38465 25321 0 0
38320 25670 0 0
38320 25746 0 0
38306 25713 0 0
38039 25445 0 0
38022 25438 0 0
38034 25427 0 0
38130 25196 0 0
38130 24945 0 0
38043 24736 0 0
74015 24736 0 0
73951 24891 0 0
73951 25109 0 0
74035 25311 0 0
74189 25465 0 0
74273 25500 1 0
122003 24676 0 0
121966 24713 0 0
121870 24944 0 0
121870 25195 0 0
121966 25427 0 0
121977 25438 0 0
121963 25444 0 0
121695 25711 0 0
121680 25747 0 0
121680 25672 0 0
121536 25323 0 0
121269 25055 0 0
120920 24910 0 0
120542 24910 0 0
120193 25054 0 0
119925 25321 0 0
119780 25670 0 0
119780 26048 0 0
119924 26397 0 0
120191 26665 0 0
120540 26810 0 0
120918 26810 0 0
121267 26666 0 0
121535 26399 0 0
121550 26362 0 0
121550 26438 0 0
121694 26787 0 0
121764 26858 0 0
101749 26858 0 0
101749 26150 0 0
101749 25852 0 0
101635 25577 0 0
101425 25366 0 0
101150 25251 0 0
100852 25251 0 0
100577 25365 0 0
100366 25575 0 0
100251 25850 0 0
100251 26148 0 0
100365 26423 0 0
100575 26634 0 0
100850 26749 0 0
101148 26749 0 0
101423 26635 0 0
101634 26425 0 0
101749 26150 0 0
101749 26858 0 0
99641 26858 0 0
99641 25894 0 0
99551 25657 0 0
99528 25622 0 0
99436 25571 0 0
99429 25578 0 0
99429 25564 0 0
99378 25472 0 0
99147 25368 0 0
98894 25359 0 0
98657 25449 0 0
98622 25472 0 0
98571 25564 0 0
99000 25993 0 0
99429 25564 0 0
99429 25578 0 0
99007 26000 0 0
99436 26429 0 0
99528 26378 0 0
99632 26147 0 0
99641 25894 0 0
99641 26858 0 0
99429 26858 0 0
99429 26436 0 0
99000 26007 0 0
98993 26014 0 0
98993 26000 0 0
98564 25571 0 0
98472 25622 0 0
98368 25853 0 0
98359 26106 0 0
98449 26343 0 0
98472 26378 0 0
98564 26429 0 0
98993 26000 0 0
98993 26014 0 0
98571 26436 0 0
98622 26528 0 0
98853 26632 0 0
99106 26641 0 0
99343 26551 0 0
99378 26528 0 0
99429 26436 0 0
99429 26858 0 0
93592 26858 0 0
93583 26835 0 0
93463 26715 0 0
93307 26650 0 0
93138 26650 0 0
92982 26714 0 0
92862 26834 0 0
92797 26990 0 0
92797 27132 0 0
92156 27132 0 0
90316 25291 0 0
90220 25227 0 0
90107 25204 0 0
90102 25205 0 0
86009 25205 0 0
86049 25109 0 0
86049 24891 0 0
86042 24875 0 0
86456 24462 0 0
96566 24462 0 0
96493 24492 0 0
96373 24612 0 0
96308 24768 0 0
96308 24937 0 0
96372 25093 0 0
96492 25213 0 0
96648 25278 0 0
96817 25278 0 0
96973 25214 0 0
97093 25094 0 0
97158 24938 0 0
97158 24845 0 0
97327 24676 0 0
122003 24676 1 0
147175 35925 0 0
143972 35925 0 0
144259 35639 0 0
144449 35180 0 0
144450 34683 0 0
144260 34223 0 0
144249 34211 0 0
144249 31729 0 0
144249 31511 0 0
144165 31309 0 0
144011 31155 0 0
143830 31080 0 0
144011 31005 0 0
144165 30851 0 0
144249 30649 0 0
144249 30431 0 0
144165 30229 0 0
144011 30075 0 0
143830 30000 0 0
144011 29925 0 0
144165 29771 0 0
144249 29569 0 0
144249 29351 0 0
144165 29149 0 0
144011 28995 0 0
143830 28920 0 0
144011 28845 0 0
144165 28691 0 0
144249 28489 0 0
144249 28271 0 0
144165 28069 0 0
144011 27915 0 0
143809 27831 0 0
143591 27831 0 0
143389 27915 0 0
143235 28069 0 0
143151 28271 0 0
143151 28489 0 0
143235 28691 0 0
143389 28845 0 0
143569 28920 0 0
143389 28995 0 0
143235 29149 0 0
143151 29351 0 0
143151 29569 0 0
143235 29771 0 0
143389 29925 0 0
143569 30000 0 0
143389 30075 0 0
143235 30229 0 0
143151 30431 0 0
143151 30649 0 0
143235 30851 0 0
143389 31005 0 0
143569 31080 0 0
143389 31155 0 0
143235 31309 0 0
143151 31511 0 0
143151 31729 0 0
143235 31931 0 0
143389 32085 0 0
143591 32169 0 0
143809 32169 0 0
144011 32085 0 0
144165 31931 0 0
144249 31729 0 0
144249 34211 0 0
143909 33871 0 0
143450 33681 0 0
143249 33680 0 0
143249 32269 0 0
143249 32051 0 0
143165 31849 0 0
143011 31695 0 0
142830 31620 0 0
143011 31545 0 0
143165 31391 0 0
143249 31189 0 0
143249 30971 0 0
143165 30769 0 0
143011 30615 0 0
142830 30540 0 0
143011 30465 0 0
143165 30311 0 0
143249 30109 0 0
143249 29891 0 0
143165 29689 0 0
143011 29535 0 0
142830 29460 0 0
143011 29385 0 0
143165 29231 0 0
143249 29029 0 0
143249 28811 0 0
143165 28609 0 0
143011 28455 0 0
142830 28380 0 0
143011 28305 0 0
143165 28151 0 0
143249 27949 0 0
143249 27731 0 0
143165 27529 0 0
143011 27375 0 0
142809 27291 0 0
142591 27291 0 0
142389 27375 0 0
142235 27529 0 0
142151 27731 0 0
142151 27949 0 0
142235 28151 0 0
142389 28305 0 0
142569 28380 0 0
142389 28455 0 0
142235 28609 0 0
142151 28811 0 0
142151 29029 0 0
142235 29231 0 0
142389 29385 0 0
142569 29460 0 0
142389 29535 0 0
142235 29689 0 0
142151 29891 0 0
142151 30109 0 0
142235 30311 0 0
142389 30465 0 0
142569 30540 0 0
142389 30615 0 0
142235 30769 0 0
142151 30971 0 0
142151 31189 0 0
142235 31391 0 0
142389 31545 0 0
142569 31620 0 0
142389 31695 0 0
142235 31849 0 0
142151 32051 0 0
142151 32269 0 0
142235 32471 0 0
142389 32625 0 0
142591 32709 0 0
142809 32709 0 0
143011 32625 0 0
143165 32471 0 0
143249 32269 0 0
143249 33680 0 0
142953 33680 0 0
142493 33870 0 0
142141 34221 0 0
141951 34680 0 0
141950 35177 0 0
142140 35637 0 0
142427 35925 0 0
136850 35925 0 0
136850 30778 0 0
136569 30098 0 0
136049 29577 0 0
135370 29295 0 0
134634 29294 0 0
133954 29575 0 0
133433 30095 0 0
133151 30774 0 0
133150 31510 0 0
133431 32190 0 0
133951 32711 0 0
134630 32993 0 0
135366 32994 0 0
136046 32713 0 0
136567 32193 0 0
136849 31514 0 0
136850 30778 0 0
136850 35925 0 0
122389 35925 0 0
122389 32809 0 0
122389 32591 0 0
122305 32389 0 0
122151 32235 0 0
121949 32151 0 0
121731 32151 0 0
121529 32235 0 0
121375 32389 0 0
121291 32591 0 0
121291 32809 0 0
121375 33011 0 0
121529 33165 0 0
121731 33249 0 0
121949 33249 0 0
122151 33165 0 0
122305 33011 0 0
122389 32809 0 0
122389 35925 0 0
121284 35925 0 0
121284 32625 0 0
121222 32461 0 0
121206 32440 0 0
121135 32412 0 0
121128 32419 0 0
121128 32405 0 0
121100 32334 0 0
120940 32262 0 0
120765 32256 0 0
120601 32318 0 0
120580 32334 0 0
120552 32405 0 0
120840 32693 0 0
121128 32405 0 0
121128 32419 0 0
120847 32700 0 0
121135 32988 0 0
121206 32960 0 0
121278 32800 0 0
121284 32625 0 0
121284 35925 0 0
121128 35925 0 0
121128 32995 0 0
120840 32707 0 0
120833 32714 0 0
120833 32700 0 0
120545 32412 0 0
120474 32440 0 0
120402 32600 0 0
120396 32775 0 0
120458 32939 0 0
120474 32960 0 0
120545 32988 0 0
120833 32700 0 0
120833 32714 0 0
120552 32995 0 0
120580 33066 0 0
120740 33138 0 0
120915 33144 0 0
121079 33082 0 0
121100 33066 0 0
121128 32995 0 0
121128 35925 0 0
120389 35925 0 0
120389 32809 0 0
120389 32591 0 0
120305 32389 0 0
120151 32235 0 0
119949 32151 0 0
119731 32151 0 0
119529 32235 0 0
119375 32389 0 0
119340 32473 0 0
119305 32389 0 0
119151 32235 0 0
118949 32151 0 0
118731 32151 0 0
118529 32235 0 0
118375 32389 0 0
118340 32473 0 0
118305 32389 0 0
118151 32235 0 0
117949 32151 0 0
117731 32151 0 0
117529 32235 0 0
117375 32389 0 0
117291 32591 0 0
117291 32809 0 0
117375 33011 0 0
117529 33165 0 0
117731 33249 0 0
117949 33249 0 0
118151 33165 0 0
118305 33011 0 0
118340 32926 0 0
118375 33011 0 0
118529 33165 0 0
118731 33249 0 0
118949 33249 0 0
119151 33165 0 0
119305 33011 0 0
119340 32926 0 0
119375 33011 0 0
119529 33165 0 0
119731 33249 0 0
119949 33249 0 0
120151 33165 0 0
120305 33011 0 0
120389 32809 0 0
120389 35925 0 0
117284 35925 0 0
117284 32625 0 0
117222 32461 0 0
117206 32440 0 0
117135 32412 0 0
117128 32419 0 0
117128 32405 0 0
117100 32334 0 0
116940 32262 0 0
116765 32256 0 0
116601 32318 0 0
116580 32334 0 0
116552 32405 0 0
116840 32693 0 0
117128 32405 0 0
117128 32419 0 0
116847 32700 0 0
117135 32988 0 0
117206 32960 0 0
117278 32800 0 0
117284 32625 0 0
117284 35925 0 0
117128 35925 0 0
117128 32995 0 0
116840 32707 0 0
116833 32714 0 0
116833 32700 0 0
116545 32412 0 0
116474 32440 0 0
116402 32600 0 0
116396 32775 0 0
116458 32939 0 0
116474 32960 0 0
116545 32988 0 0
116833 32700 0 0
116833 32714 0 0
116552 32995 0 0
116580 33066 0 0
116740 33138 0 0
116915 33144 0 0
117079 33082 0 0
117100 33066 0 0
117128 32995 0 0
117128 35925 0 0
108348 35925 0 0
108348 32995 0 0
108060 32707 0 0
107772 32995 0 0
107800 33066 0 0
107960 33138 0 0
108135 33144 0 0
108299 33082 0 0
108320 33066 0 0
108348 32995 0 0
108348 35925 0 0
95568 35925 0 0
95568 32995 0 0
95280 32707 0 0
94992 32995 0 0
95020 33066 0 0
95180 33138 0 0
95355 33144 0 0
95519 33082 0 0
95540 33066 0 0
95568 32995 0 0
95568 35925 0 0
91568 35925 0 0
91568 32995 0 0
91280 32707 0 0
90992 32995 0 0
91020 33066 0 0
91180 33138 0 0
91355 33144 0 0
91519 33082 0 0
91540 33066 0 0
91568 32995 0 0
91568 35925 0 0
84049 35925 0 0
84049 32809 0 0
84049 32591 0 0
83965 32389 0 0
83811 32235 0 0
83609 32151 0 0
83391 32151 0 0
83189 32235 0 0
83035 32389 0 0
82951 32591 0 0
82951 32809 0 0
83035 33011 0 0
83189 33165 0 0
83391 33249 0 0
83609 33249 0 0
83811 33165 0 0
83965 33011 0 0
84049 32809 0 0
84049 35925 0 0
82944 35925 0 0
82944 32625 0 0
82882 32461 0 0
82866 32440 0 0
82795 32412 0 0
82788 32419 0 0
82788 32405 0 0
82760 32334 0 0
82600 32262 0 0
82425 32256 0 0
82261 32318 0 0
82240 32334 0 0
82212 32405 0 0
82500 32693 0 0
82788 32405 0 0
82788 32419 0 0
82507 32700 0 0
82795 32988 0 0
82866 32960 0 0
82938 32800 0 0
82944 32625 0 0
82944 35925 0 0
82788 35925 0 0
82788 32995 0 0
82500 32707 0 0
82493 32714 0 0
82493 32700 0 0
82205 32412 0 0
82134 32440 0 0
82062 32600 0 0
82056 32775 0 0
82118 32939 0 0
82134 32960 0 0
82205 32988 0 0
82493 32700 0 0
82493 32714 0 0
82212 32995 0 0
82240 33066 0 0
82400 33138 0 0
82575 33144 0 0
82739 33082 0 0
82760 33066 0 0
82788 32995 0 0
82788 35925 0 0
82049 35925 0 0
82049 32809 0 0
82049 32591 0 0
81965 32389 0 0
81811 32235 0 0
81609 32151 0 0
81391 32151 0 0
81189 32235 0 0
81035 32389 0 0
81000 32473 0 0
80965 32389 0 0
80811 32235 0 0
80609 32151 0 0
80391 32151 0 0
80189 32235 0 0
80035 32389 0 0
80000 32473 0 0
79965 32389 0 0
79811 32235 0 0
79609 32151 0 0
79391 32151 0 0
79189 32235 0 0
79035 32389 0 0
78951 32591 0 0
78951 32809 0 0
79035 33011 0 0
79189 33165 0 0
79391 33249 0 0
79609 33249 0 0
79811 33165 0 0
79965 33011 0 0
80000 32926 0 0
80035 33011 0 0
80189 33165 0 0
80391 33249 0 0
80609 33249 0 0
80811 33165 0 0
80965 33011 0 0
81000 32926 0 0
81035 33011 0 0
81189 33165 0 0
81391 33249 0 0
81609 33249 0 0
81811 33165 0 0
81965 33011 0 0
82049 32809 0 0
82049 35925 0 0
78944 35925 0 0
78944 32625 0 0
78882 32461 0 0
78866 32440 0 0
78795 32412 0 0
78507 32700 0 0
78795 32988 0 0
78866 32960 0 0
78938 32800 0 0
78944 32625 0 0
78944 35925 0 0
78788 35925 0 0
78788 32995 0 0
78500 32707 0 0
78212 32995 0 0
78240 33066 0 0
78400 33138 0 0
78575 33144 0 0
78739 33082 0 0
78760 33066 0 0
78788 32995 0 0
78788 35925 0 0
70008 35925 0 0
70008 32995 0 0
69720 32707 0 0
69432 32995 0 0
69460 33066 0 0
69620 33138 0 0
69795 33144 0 0
69959 33082 0 0
69980 33066 0 0
70008 32995 0 0
70008 35925 0 0
66008 35925 0 0
66008 32995 0 0
65720 32707 0 0
65432 32995 0 0
65460 33066 0 0
65620 33138 0 0
65795 33144 0 0
65959 33082 0 0
65980 33066 0 0
66008 32995 0 0
66008 35925 0 0
57228 35925 0 0
57228 32995 0 0
56940 32707 0 0
56652 32995 0 0
56680 33066 0 0
56840 33138 0 0
57015 33144 0 0
57179 33082 0 0
57200 33066 0 0
57228 32995 0 0
57228 35925 0 0
53228 35925 0 0
53228 32995 0 0
52940 32707 0 0
52652 32995 0 0
52680 33066 0 0
52840 33138 0 0
53015 33144 0 0
53179 33082 0 0
53200 33066 0 0
53228 32995 0 0
53228 35925 0 0
44604 35925 0 0
44448 35925 0 0
44448 32995 0 0
44160 32707 0 0
44153 32714 0 0
43872 32995 0 0
43900 33066 0 0
44060 33138 0 0
44235 33144 0 0
44399 33082 0 0
44420 33066 0 0
44448 32995 0 0
44448 35925 0 0
40604 35925 0 0
40448 35925 0 0
40448 32995 0 0
40160 32707 0 0
39872 32995 0 0
39900 33066 0 0
40060 33138 0 0
40235 33144 0 0
40399 33082 0 0
40420 33066 0 0
40448 32995 0 0
40448 35925 0 0
26850 35925 0 0
26850 30778 0 0
26569 30098 0 0
26049 29577 0 0
25370 29295 0 0
24634 29294 0 0
23954 29575 0 0
23433 30095 0 0
23151 30774 0 0
23150 31510 0 0
23431 32190 0 0
23951 32711 0 0
24630 32993 0 0
25366 32994 0 0
26046 32713 0 0
26567 32193 0 0
26849 31514 0 0
26850 30778 0 0
26850 35925 0 0
21145 35925 0 0
21218 35853 0 0
21337 35566 0 0
21337 35255 0 0
21337 31566 0 0
21337 31255 0 0
21218 30968 0 0
20998 30747 0 0
20711 30628 0 0
20400 30628 0 0
20370 30628 0 0
20083 30747 0 0
19862 30967 0 0
19743 31254 0 0
19743 31565 0 0
19862 31852 0 0
20082 32073 0 0
20369 32192 0 0
20680 32192 0 0
20710 32192 0 0
20997 32073 0 0
21218 31853 0 0
21337 31566 0 0
21337 35255 0 0
21227 34989 0 0
21227 33524 0 0
21227 33296 0 0
21219 33252 0 0
21107 33004 0 0
20909 32818 0 0
20654 32722 0 0
20545 32750 0 0
20545 33405 0 0
21199 33405 0 0
21227 33296 0 0
21227 33524 0 0
21199 33415 0 0
20545 33415 0 0
20545 34070 0 0
20654 34098 0 0
20909 34002 0 0
21107 33816 0 0
21219 33568 0 0
21227 33524 0 0
21227 34989 0 0
21218 34968 0 0
20998 34747 0 0
20711 34628 0 0
20535 34628 0 0
20535 34070 0 0
20535 33415 0 0
20535 33405 0 0
20535 32750 0 0
20426 32722 0 0
20171 32818 0 0
19973 33004 0 0
19861 33252 0 0
19853 33296 0 0
19881 33405 0 0
20535 33405 0 0
20535 33415 0 0
19881 33415 0 0
19853 33524 0 0
19861 33568 0 0
19973 33816 0 0
20171 34002 0 0
20426 34098 0 0
20535 34070 0 0
20535 34628 0 0
20400 34628 0 0
20370 34628 0 0
20083 34747 0 0
19862 34967 0 0
19743 35254 0 0
19743 35565 0 0
19862 35852 0 0
19934 35925 0 0
17572 35925 0 0
17859 35639 0 0
18049 35180 0 0
18050 34683 0 0
17860 34223 0 0
17509 33871 0 0
17050 33681 0 0
16553 33680 0 0
16093 33870 0 0
15741 34221 0 0
15551 34680 0 0
15550 35177 0 0
15740 35637 0 0
16027 35925 0 0
12825 35925 0 0
12825 24075 0 0
16027 24075 0 0
15741 24361 0 0
15551 24820 0 0
15550 25317 0 0
15740 25777 0 0
16091 26129 0 0
16550 26319 0 0
16808 26319 0 0
15266 27862 0 0
15202 27958 0 0
15179 28071 0 0
15180 28075 0 0
15180 30790 0 0
15179 30795 0 0
15202 30908 0 0
15266 31004 0 0
15757 31495 0 0
15751 31511 0 0
15751 31729 0 0
15835 31931 0 0
15989 32085 0 0
16191 32169 0 0
16409 32169 0 0
16611 32085 0 0
16765 31931 0 0
16849 31729 0 0
16849 31511 0 0
16765 31309 0 0
16611 31155 0 0
16430 31080 0 0
16611 31005 0 0
16765 30851 0 0
16849 30649 0 0
16849 30431 0 0
16765 30229 0 0
16611 30075 0 0
16430 30000 0 0
16611 29925 0 0
16765 29771 0 0
16849 29569 0 0
16849 29351 0 0
16842 29334 0 0
16890 29286 0 0
16989 29385 0 0
17169 29460 0 0
16989 29535 0 0
16835 29689 0 0
16751 29891 0 0
16751 30109 0 0
16835 30311 0 0
16989 30465 0 0
17169 30540 0 0
16989 30615 0 0
16835 30769 0 0
16751 30971 0 0
16751 31189 0 0
16835 31391 0 0
16989 31545 0 0
17169 31620 0 0
16989 31695 0 0
16835 31849 0 0
16751 32051 0 0
16751 32269 0 0
16835 32471 0 0
16989 32625 0 0
17191 32709 0 0
17409 32709 0 0
17611 32625 0 0
17765 32471 0 0
17849 32269 0 0
17849 32051 0 0
17765 31849 0 0
17611 31695 0 0
17430 31620 0 0
17611 31545 0 0
17765 31391 0 0
17849 31189 0 0
17849 30971 0 0
17765 30769 0 0
17611 30615 0 0
17430 30540 0 0
17611 30465 0 0
17765 30311 0 0
17849 30109 0 0
17849 29891 0 0
17765 29689 0 0
17611 29535 0 0
17430 29460 0 0
17611 29385 0 0
17765 29231 0 0
17771 29215 0 0
27606 29215 0 0
28977 30585 0 0
28979 30588 0 0
29075 30652 0 0
29188 30674 0 0
79108 30674 0 0
77624 32157 0 0
77609 32151 0 0
77391 32151 0 0
77375 32157 0 0
77239 32021 0 0
77143 31957 0 0
77030 31934 0 0
77025 31935 0 0
65190 31935 0 0
65077 31957 0 0
64981 32021 0 0
64979 32023 0 0
64845 32157 0 0
64829 32151 0 0
64611 32151 0 0
64409 32235 0 0
64269 32375 0 0
64269 32351 0 0
64231 32259 0 0
64161 32189 0 0
64070 32151 0 0
63971 32151 0 0
63371 32151 0 0
63279 32189 0 0
63218 32249 0 0
62757 31787 0 0
62661 31723 0 0
62548 31700 0 0
62543 31701 0 0
51878 31701 0 0
51764 31723 0 0
51726 31749 0 0
51669 31787 0 0
51667 31789 0 0
51300 32155 0 0
51290 32151 0 0
51191 32151 0 0
51042 32151 0 0
50314 31422 0 0
50218 31358 0 0
50105 31335 0 0
50100 31336 0 0
39229 31336 0 0
39228 31336 0 0
39206 31340 0 0
39116 31358 0 0
39020 31422 0 0
39018 31424 0 0
38419 32023 0 0
38355 32119 0 0
38348 32151 0 0
37811 32151 0 0
37719 32189 0 0
37649 32259 0 0
37611 32350 0 0
37611 32449 0 0
37611 33049 0 0
37649 33141 0 0
37719 33211 0 0
37810 33249 0 0
37909 33249 0 0
38509 33249 0 0
38601 33211 0 0
38671 33141 0 0
38709 33050 0 0
38709 33025 0 0
38849 33165 0 0
39051 33249 0 0
39269 33249 0 0
39471 33165 0 0
39625 33011 0 0
39709 32809 0 0
39709 32591 0 0
39702 32575 0 0
39758 32518 0 0
39722 32600 0 0
39716 32775 0 0
39778 32939 0 0
39794 32960 0 0
39865 32988 0 0
40118 32735 0 0
40153 32700 0 0
40160 32693 0 0
40167 32700 0 0
40202 32735 0 0
40455 32988 0 0
40526 32960 0 0
40598 32800 0 0
40604 32625 0 0
40542 32461 0 0
40526 32440 0 0
40505 32432 0 0
40522 32416 0 0
40499 32393 0 0
40693 32393 0 0
40611 32591 0 0
40611 32809 0 0
40695 33011 0 0
40849 33165 0 0
41051 33249 0 0
41269 33249 0 0
41471 33165 0 0
41625 33011 0 0
41660 32926 0 0
41695 33011 0 0
41849 33165 0 0
42051 33249 0 0
42269 33249 0 0
42471 33165 0 0
42625 33011 0 0
42660 32926 0 0
42695 33011 0 0
42849 33165 0 0
43051 33249 0 0
43269 33249 0 0
43471 33165 0 0
43625 33011 0 0
43709 32809 0 0
43709 32591 0 0
43626 32393 0 0
43821 32393 0 0
43798 32416 0 0
43814 32432 0 0
43794 32440 0 0
43722 32600 0 0
43716 32775 0 0
43778 32939 0 0
43794 32960 0 0
43865 32988 0 0
44118 32735 0 0
44153 32700 0 0
44160 32693 0 0
44167 32700 0 0
44202 32735 0 0
44455 32988 0 0
44526 32960 0 0
44598 32800 0 0
44604 32625 0 0
44542 32461 0 0
44526 32440 0 0
44505 32432 0 0
44522 32416 0 0
44499 32393 0 0
44693 32393 0 0
44611 32591 0 0
44611 32809 0 0
44695 33011 0 0
44849 33165 0 0
45051 33249 0 0
45269 33249 0 0
45471 33165 0 0
45625 33011 0 0
45709 32809 0 0
45709 32591 0 0
45626 32393 0 0
46058 32393 0 0
47041 33375 0 0
47043 33378 0 0
47100 33416 0 0
47138 33442 0 0
47139 33442 0 0
47252 33464 0 0
51466 33464 0 0
51471 33465 0 0
51471 33464 0 0
51584 33442 0 0
51680 33378 0 0
51815 33242 0 0
51831 33249 0 0
52049 33249 0 0
52251 33165 0 0
52405 33011 0 0
52489 32809 0 0
52489 32591 0 0
52482 32574 0 0
52530 32527 0 0
52534 32527 0 0
52502 32600 0 0
52496 32775 0 0
52558 32939 0 0
52574 32960 0 0
52645 32988 0 0
52898 32735 0 0
52933 32700 0 0
52940 32693 0 0
52947 32700 0 0
52982 32735 0 0
53235 32988 0 0
53306 32960 0 0
53378 32800 0 0
53384 32625 0 0
53346 32527 0 0
53417 32527 0 0
53391 32591 0 0
53391 32809 0 0
53475 33011 0 0
53629 33165 0 0
53831 33249 0 0
54049 33249 0 0
54251 33165 0 0
54405 33011 0 0
54440 32926 0 0
54475 33011 0 0
54629 33165 0 0
54831 33249 0 0
55049 33249 0 0
55251 33165 0 0
55405 33011 0 0
55440 32926 0 0
55475 33011 0 0
55629 33165 0 0
55831 33249 0 0
56049 33249 0 0
56251 33165 0 0
56405 33011 0 0
56489 32809 0 0
56489 32591 0 0
56462 32527 0 0
56534 32527 0 0
56502 32600 0 0
56496 32775 0 0
56558 32939 0 0
56574 32960 0 0
56645 32988 0 0
56898 32735 0 0
56933 32700 0 0
56940 32693 0 0
56947 32700 0 0
56982 32735 0 0
57235 32988 0 0
57306 32960 0 0
57378 32800 0 0
57384 32625 0 0
57346 32527 0 0
57417 32527 0 0
57391 32591 0 0
57391 32809 0 0
57475 33011 0 0
57629 33165 0 0
57831 33249 0 0
58049 33249 0 0
58251 33165 0 0
58405 33011 0 0
58489 32809 0 0
58489 32639 0 0
59228 33378 0 0
59324 33442 0 0
59437 33464 0 0
64246 33464 0 0
64251 33465 0 0
64251 33464 0 0
64364 33442 0 0
64460 33378 0 0
64595 33242 0 0
64611 33249 0 0
64829 33249 0 0
65031 33165 0 0
65185 33011 0 0
65269 32809 0 0
65269 32591 0 0
65262 32574 0 0
65312 32525 0 0
65315 32525 0 0
65282 32600 0 0
65276 32775 0 0
65338 32939 0 0
65354 32960 0 0
65425 32988 0 0
65678 32735 0 0
65713 32700 0 0
65720 32693 0 0
65727 32700 0 0
65762 32735 0 0
66015 32988 0 0
66086 32960 0 0
66158 32800 0 0
66164 32625 0 0
66126 32525 0 0
66198 32525 0 0
66171 32591 0 0
66171 32809 0 0
66255 33011 0 0
66409 33165 0 0
66611 33249 0 0
66829 33249 0 0
67031 33165 0 0
67185 33011 0 0
67220 32926 0 0
67255 33011 0 0
67409 33165 0 0
67611 33249 0 0
67829 33249 0 0
68031 33165 0 0
68185 33011 0 0
68220 32926 0 0
68255 33011 0 0
68409 33165 0 0
68611 33249 0 0
68829 33249 0 0
69031 33165 0 0
69185 33011 0 0
69269 32809 0 0
69269 32591 0 0
69241 32525 0 0
69315 32525 0 0
69282 32600 0 0
69276 32775 0 0
69338 32939 0 0
69354 32960 0 0
69425 32988 0 0
69678 32735 0 0
69713 32700 0 0
69720 32693 0 0
69727 32700 0 0
69762 32735 0 0
70015 32988 0 0
70086 32960 0 0
70158 32800 0 0
70164 32625 0 0
70126 32525 0 0
70198 32525 0 0
70171 32591 0 0
70171 32809 0 0
70255 33011 0 0
70409 33165 0 0
70611 33249 0 0
70829 33249 0 0
71031 33165 0 0
71185 33011 0 0
71269 32809 0 0
71269 32591 0 0
71241 32525 0 0
75951 32525 0 0
75951 33049 0 0
75989 33141 0 0
76059 33211 0 0
76150 33249 0 0
76249 33249 0 0
76849 33249 0 0
76941 33211 0 0
77011 33141 0 0
77049 33050 0 0
77049 33025 0 0
77189 33165 0 0
77391 33249 0 0
77609 33249 0 0
77811 33165 0 0
77965 33011 0 0
78049 32809 0 0
78049 32591 0 0
78042 32575 0 0
78098 32519 0 0
78062 32600 0 0
78056 32775 0 0
78118 32939 0 0
78134 32960 0 0
78205 32988 0 0
78458 32735 0 0
78493 32700 0 0
78500 32693 0 0
78535 32658 0 0
78788 32405 0 0
78760 32334 0 0
78600 32262 0 0
78425 32256 0 0
78323 32294 0 0
82322 28295 0 0
84028 28295 0 0
84035 28311 0 0
84189 28465 0 0
84391 28549 0 0
84609 28549 0 0
84624 28542 0 0
85013 28931 0 0
85109 28995 0 0
85222 29018 0 0
85222 29017 0 0
85226 29017 0 0
86179 29017 0 0
89313 32151 0 0
88931 32151 0 0
88839 32189 0 0
88769 32259 0 0
88731 32350 0 0
88731 32449 0 0
88731 33049 0 0
88769 33141 0 0
88839 33211 0 0
88930 33249 0 0
89029 33249 0 0
89629 33249 0 0
89721 33211 0 0
89791 33141 0 0
89829 33050 0 0
89829 33025 0 0
89969 33165 0 0
90171 33249 0 0
90389 33249 0 0
90591 33165 0 0
90745 33011 0 0
90829 32809 0 0
90829 32591 0 0
90822 32574 0 0
90871 32526 0 0
90875 32526 0 0
90842 32600 0 0
90836 32775 0 0
90898 32939 0 0
90914 32960 0 0
90985 32988 0 0
91238 32735 0 0
91273 32700 0 0
91280 32693 0 0
91287 32700 0 0
91322 32735 0 0
91575 32988 0 0
91646 32960 0 0
91718 32800 0 0
91724 32625 0 0
91686 32526 0 0
91758 32526 0 0
91731 32591 0 0
91731 32809 0 0
91815 33011 0 0
91969 33165 0 0
92171 33249 0 0
92389 33249 0 0
92591 33165 0 0
92745 33011 0 0
92780 32926 0 0
92815 33011 0 0
92969 33165 0 0
93171 33249 0 0
93389 33249 0 0
93591 33165 0 0
93745 33011 0 0
93780 32926 0 0
93815 33011 0 0
93969 33165 0 0
94171 33249 0 0
94389 33249 0 0
94591 33165 0 0
94745 33011 0 0
94829 32809 0 0
94829 32591 0 0
94801 32526 0 0
94875 32526 0 0
94842 32600 0 0
94836 32775 0 0
94898 32939 0 0
94914 32960 0 0
94985 32988 0 0
95238 32735 0 0
95273 32700 0 0
95280 32693 0 0
95287 32700 0 0
95322 32735 0 0
95575 32988 0 0
95646 32960 0 0
95718 32800 0 0
95724 32625 0 0
95686 32526 0 0
95758 32526 0 0
95731 32591 0 0
95731 32809 0 0
95815 33011 0 0
95969 33165 0 0
96171 33249 0 0
96389 33249 0 0
96591 33165 0 0
96745 33011 0 0
96829 32809 0 0
96829 32591 0 0
96801 32526 0 0
101511 32526 0 0
101511 33049 0 0
101549 33141 0 0
101619 33211 0 0
101710 33249 0 0
101809 33249 0 0
102253 33249 0 0
102255 33256 0 0
102319 33352 0 0
102342 33374 0 0
102344 33377 0 0
102440 33441 0 0
102553 33463 0 0
103506 33463 0 0
103511 33464 0 0
103511 33463 0 0
103624 33441 0 0
103720 33377 0 0
103741 33354 0 0
103743 33353 0 0
103744 33353 0 0
103807 33258 0 0
103808 33257 0 0
103825 33167 0 0
103830 33145 0 0
103829 33144 0 0
103830 33144 0 0
103830 33079 0 0
103960 33138 0 0
104135 33144 0 0
104299 33082 0 0
104320 33066 0 0
104348 32995 0 0
104095 32742 0 0
104060 32707 0 0
104053 32700 0 0
104060 32693 0 0
104067 32700 0 0
104102 32735 0 0
104355 32988 0 0
104426 32960 0 0
104498 32800 0 0
104504 32625 0 0
104466 32527 0 0
104537 32527 0 0
104511 32591 0 0
104511 32809 0 0
104595 33011 0 0
104749 33165 0 0
104951 33249 0 0
105169 33249 0 0
105371 33165 0 0
105525 33011 0 0
105560 32926 0 0
105595 33011 0 0
105749 33165 0 0
105951 33249 0 0
106169 33249 0 0
106371 33165 0 0
106525 33011 0 0
106560 32926 0 0
106595 33011 0 0
106749 33165 0 0
106951 33249 0 0
107169 33249 0 0
107371 33165 0 0
107525 33011 0 0
107609 32809 0 0
107609 32591 0 0
107582 32527 0 0
107654 32527 0 0
107622 32600 0 0
107616 32775 0 0
107678 32939 0 0
107694 32960 0 0
107765 32988 0 0
108018 32735 0 0
108053 32700 0 0
108060 32693 0 0
108067 32700 0 0
108102 32735 0 0
108355 32988 0 0
108426 32960 0 0
108498 32800 0 0
108504 32625 0 0
108466 32527 0 0
108537 32527 0 0
108511 32591 0 0
108511 32809 0 0
108595 33011 0 0
108749 33165 0 0
108951 33249 0 0
109169 33249 0 0
109371 33165 0 0
109525 33011 0 0
109609 32809 0 0
109609 32591 0 0
109582 32527 0 0
113781 32527 0 0
114161 32906 0 0
114163 32909 0 0
114258 32972 0 0
114259 32973 0 0
114291 32979 0 0
114291 33049 0 0
114329 33141 0 0
114399 33211 0 0
114490 33249 0 0
114589 33249 0 0
115189 33249 0 0
115281 33211 0 0
115351 33141 0 0
115389 33050 0 0
115389 33025 0 0
115529 33165 0 0
115731 33249 0 0
115949 33249 0 0
116151 33165 0 0
116305 33011 0 0
116389 32809 0 0
116389 32591 0 0
116305 32389 0 0
116151 32235 0 0
115949 32151 0 0
115731 32151 0 0
115715 32157 0 0
115349 31791 0 0
115253 31727 0 0
115140 31704 0 0
115135 31705 0 0
103760 31705 0 0
103759 31705 0 0
103737 31709 0 0
103647 31727 0 0
103551 31791 0 0
103549 31793 0 0
103184 32157 0 0
103169 32151 0 0
102951 32151 0 0
102935 32157 0 0
102800 32022 0 0
102704 31958 0 0
102591 31935 0 0
102586 31936 0 0
90749 31936 0 0
90636 31958 0 0
90540 32022 0 0
90538 32024 0 0
90405 32157 0 0
90389 32151 0 0
90171 32151 0 0
90154 32157 0 0
86511 28513 0 0
86415 28449 0 0
86302 28426 0 0
86297 28427 0 0
86016 28427 0 0
86049 28350 0 0
86049 28251 0 0
86049 27651 0 0
86011 27559 0 0
85941 27489 0 0
85850 27451 0 0
85825 27451 0 0
85965 27311 0 0
86049 27109 0 0
86049 26966 0 0
86930 27847 0 0
86932 27850 0 0
87027 27913 0 0
87028 27914 0 0
87118 27931 0 0
87140 27936 0 0
87140 27935 0 0
87141 27936 0 0
121689 27936 0 0
121610 28015 0 0
121450 28400 0 0
121450 28818 0 0
121610 29204 0 0
121905 29500 0 0
122290 29660 0 0
122708 29660 0 0
123094 29500 0 0
123390 29205 0 0
123550 28820 0 0
123550 28402 0 0
123390 28016 0 0
123310 27936 0 0
131354 27936 0 0
131359 27937 0 0
131359 27936 0 0
131472 27914 0 0
131568 27850 0 0
132336 27080 0 0
132381 27099 0 0
132619 27099 0 0
132839 27008 0 0
133000 26847 0 0
133161 27008 0 0
133381 27099 0 0
133619 27099 0 0
133839 27008 0 0
134008 26839 0 0
134099 26619 0 0
134099 26381 0 0
134008 26161 0 0
133847 26000 0 0
134008 25839 0 0
134099 25619 0 0
134099 25381 0 0
134008 25161 0 0
133839 24992 0 0
133619 24901 0 0
133381 24901 0 0
133161 24992 0 0
133000 25153 0 0
132839 24992 0 0
132619 24901 0 0
132381 24901 0 0
132336 24919 0 0
131492 24075 0 0
142427 24075 0 0
142141 24361 0 0
141951 24820 0 0
141950 25317 0 0
142140 25777 0 0
142491 26129 0 0
142950 26319 0 0
143447 26320 0 0
143907 26130 0 0
144259 25779 0 0
144449 25320 0 0
144450 24823 0 0
144260 24363 0 0
143972 24075 0 0
147175 24075 0 0
147175 35925 1 0
$endPOLYSCORNERS
$endCZONE_OUTLINE
$CZONE_OUTLINE
ZInfo 4E3B0860 12 "GND"
ZLayer 0
ZAux 4 E
ZClearance 200 T
ZMinThickness 100
ZOptions 0 16 F 100 110
ZSmoothing 0 0
ZCorner 147300 36050 0
ZCorner 147300 23950 0
ZCorner 12700 23950 0
ZCorner 12700 36050 1
$POLYSCORNERS
143569 31080 0 0
143389 31155 0 0
143235 31309 0 0
143151 31511 0 0
143151 31729 0 0
143217 31889 0 0
143192 31914 0 0
143165 31849 0 0
143011 31695 0 0
142830 31620 0 0
143011 31545 0 0
143165 31391 0 0
143249 31189 0 0
143249 30971 0 0
143165 30769 0 0
143011 30615 0 0
142830 30540 0 0
143011 30465 0 0
143165 30311 0 0
143249 30109 0 0
143249 29891 0 0
143165 29689 0 0
143011 29535 0 0
142830 29460 0 0
143011 29385 0 0
143165 29231 0 0
143249 29029 0 0
143249 28811 0 0
143165 28609 0 0
143011 28455 0 0
142988 28445 0 0
142988 28135 0 0
142700 27847 0 0
142693 27854 0 0
142693 27840 0 0
142405 27552 0 0
142334 27580 0 0
142262 27740 0 0
142256 27915 0 0
142318 28079 0 0
142334 28100 0 0
142405 28128 0 0
142693 27840 0 0
142693 27854 0 0
142412 28135 0 0
142440 28206 0 0
142600 28278 0 0
142775 28284 0 0
142939 28222 0 0
142960 28206 0 0
142988 28135 0 0
142988 28445 0 0
142809 28371 0 0
142591 28371 0 0
142575 28377 0 0
142281 28083 0 0
142185 28019 0 0
142072 27996 0 0
142067 27997 0 0
134414 27997 0 0
133992 27574 0 0
133992 26417 0 0
133923 26234 0 0
133907 26211 0 0
133830 26177 0 0
133823 26184 0 0
133823 26170 0 0
133823 25830 0 0
133500 25507 0 0
133177 25830 0 0
133211 25907 0 0
133388 25986 0 0
133583 25992 0 0
133766 25923 0 0
133789 25907 0 0
133823 25830 0 0
133823 26170 0 0
133789 26093 0 0
133612 26014 0 0
133417 26008 0 0
133234 26077 0 0
133211 26093 0 0
133177 26170 0 0
133500 26493 0 0
133823 26170 0 0
133823 26184 0 0
133507 26500 0 0
133830 26823 0 0
133907 26789 0 0
133986 26612 0 0
133992 26417 0 0
133992 27574 0 0
133404 26986 0 0
133583 26992 0 0
133766 26923 0 0
133789 26907 0 0
133823 26830 0 0
133535 26542 0 0
133500 26507 0 0
133493 26500 0 0
133458 26465 0 0
133170 26177 0 0
133093 26211 0 0
133059 26285 0 0
133008 26161 0 0
132847 26000 0 0
133008 25839 0 0
133058 25716 0 0
133077 25766 0 0
133093 25789 0 0
133170 25823 0 0
133458 25535 0 0
133493 25500 0 0
133500 25493 0 0
133507 25500 0 0
133542 25535 0 0
133830 25823 0 0
133907 25789 0 0
133986 25612 0 0
133992 25417 0 0
133938 25276 0 0
140383 25276 0 0
142536 27429 0 0
142461 27458 0 0
142440 27474 0 0
142412 27545 0 0
142665 27798 0 0
142700 27833 0 0
142707 27840 0 0
142742 27875 0 0
142995 28128 0 0
143066 28100 0 0
143110 28002 0 0
143217 28110 0 0
143151 28271 0 0
143151 28489 0 0
143235 28691 0 0
143389 28845 0 0
143569 28920 0 0
143389 28995 0 0
143235 29149 0 0
143151 29351 0 0
143151 29569 0 0
143235 29771 0 0
143389 29925 0 0
143569 30000 0 0
143389 30075 0 0
143235 30229 0 0
143151 30431 0 0
143151 30649 0 0
143235 30851 0 0
143389 31005 0 0
143569 31080 1 0
147175 35925 0 0
143972 35925 0 0
144259 35639 0 0
144449 35180 0 0
144450 34683 0 0
144260 34223 0 0
143909 33871 0 0
143450 33681 0 0
142953 33680 0 0
142493 33870 0 0
142141 34221 0 0
141951 34680 0 0
141950 35177 0 0
142140 35637 0 0
142427 35925 0 0
125220 35925 0 0
125220 26050 0 0
125220 25672 0 0
125076 25323 0 0
124809 25055 0 0
124460 24910 0 0
124082 24910 0 0
123733 25054 0 0
123465 25321 0 0
123320 25670 0 0
123320 26048 0 0
123464 26397 0 0
123731 26665 0 0
124080 26810 0 0
124458 26810 0 0
124807 26666 0 0
125075 26399 0 0
125220 26050 0 0
125220 35925 0 0
123700 35925 0 0
123700 33710 0 0
123700 29160 0 0
123699 29159 0 0
123700 29159 0 0
123691 29118 0 0
123651 28911 0 0
123550 28761 0 0
123550 28759 0 0
123550 28402 0 0
123390 28016 0 0
123338 27963 0 0
123338 26112 0 0
123221 25802 0 0
123190 25755 0 0
123078 25679 0 0
122507 26250 0 0
123078 26821 0 0
123190 26745 0 0
123327 26443 0 0
123338 26112 0 0
123338 27963 0 0
123095 27720 0 0
123071 27710 0 0
123071 26828 0 0
122500 26257 0 0
122493 26264 0 0
122493 26250 0 0
121922 25679 0 0
121810 25755 0 0
121680 26041 0 0
121680 25672 0 0
121536 25323 0 0
121269 25055 0 0
120920 24910 0 0
120542 24910 0 0
120193 25054 0 0
119925 25321 0 0
119780 25670 0 0
119780 26048 0 0
119924 26397 0 0
120191 26665 0 0
120540 26810 0 0
120918 26810 0 0
121267 26666 0 0
121535 26399 0 0
121672 26067 0 0
121662 26388 0 0
121779 26698 0 0
121810 26745 0 0
121922 26821 0 0
122493 26250 0 0
122493 26264 0 0
121929 26828 0 0
122005 26940 0 0
122307 27077 0 0
122638 27088 0 0
122948 26971 0 0
122995 26940 0 0
123071 26828 0 0
123071 27710 0 0
122710 27560 0 0
122292 27560 0 0
121906 27720 0 0
121610 28015 0 0
121450 28400 0 0
121450 28818 0 0
121610 29204 0 0
121905 29500 0 0
122290 29660 0 0
122400 29660 0 0
122400 33440 0 0
122284 33556 0 0
122284 32625 0 0
122222 32461 0 0
122206 32440 0 0
122135 32412 0 0
122128 32419 0 0
122128 32405 0 0
122100 32334 0 0
121940 32262 0 0
121765 32256 0 0
121601 32318 0 0
121580 32334 0 0
121552 32405 0 0
121840 32693 0 0
122128 32405 0 0
122128 32419 0 0
121847 32700 0 0
122135 32988 0 0
122206 32960 0 0
122278 32800 0 0
122284 32625 0 0
122284 33556 0 0
122128 33712 0 0
122128 32995 0 0
121840 32707 0 0
121833 32714 0 0
121833 32700 0 0
121545 32412 0 0
121474 32440 0 0
121402 32600 0 0
121396 32775 0 0
121458 32939 0 0
121474 32960 0 0
121545 32988 0 0
121833 32700 0 0
121833 32714 0 0
121552 32995 0 0
121580 33066 0 0
121740 33138 0 0
121915 33144 0 0
122079 33082 0 0
122100 33066 0 0
122128 32995 0 0
122128 33712 0 0
121470 34370 0 0
121389 34370 0 0
121389 32809 0 0
121389 32591 0 0
121305 32389 0 0
121151 32235 0 0
120949 32151 0 0
120731 32151 0 0
120529 32235 0 0
120375 32389 0 0
120340 32473 0 0
120305 32389 0 0
120151 32235 0 0
119949 32151 0 0
119731 32151 0 0
119529 32235 0 0
119375 32389 0 0
119340 32473 0 0
119305 32389 0 0
119151 32235 0 0
118949 32151 0 0
118731 32151 0 0
118529 32235 0 0
118375 32389 0 0
118340 32473 0 0
118305 32389 0 0
118151 32235 0 0
117949 32151 0 0
117731 32151 0 0
117529 32235 0 0
117375 32389 0 0
117340 32473 0 0
117305 32389 0 0
117151 32235 0 0
116949 32151 0 0
116731 32151 0 0
116529 32235 0 0
116375 32389 0 0
116340 32473 0 0
116305 32389 0 0
116151 32235 0 0
115949 32151 0 0
115731 32151 0 0
115529 32235 0 0
115389 32375 0 0
115389 32351 0 0
115351 32259 0 0
115281 32189 0 0
115190 32151 0 0
115091 32151 0 0
114491 32151 0 0
114399 32189 0 0
114329 32259 0 0
114291 32350 0 0
114291 32449 0 0
114291 33049 0 0
114329 33141 0 0
114399 33211 0 0
114490 33249 0 0
114589 33249 0 0
115189 33249 0 0
115281 33211 0 0
115351 33141 0 0
115389 33050 0 0
115389 33025 0 0
115529 33165 0 0
115731 33249 0 0
115949 33249 0 0
116151 33165 0 0
116305 33011 0 0
116340 32926 0 0
116375 33011 0 0
116529 33165 0 0
116731 33249 0 0
116949 33249 0 0
117151 33165 0 0
117305 33011 0 0
117340 32926 0 0
117375 33011 0 0
117529 33165 0 0
117731 33249 0 0
117949 33249 0 0
118151 33165 0 0
118305 33011 0 0
118340 32926 0 0
118375 33011 0 0
118529 33165 0 0
118731 33249 0 0
118949 33249 0 0
119151 33165 0 0
119305 33011 0 0
119340 32926 0 0
119375 33011 0 0
119529 33165 0 0
119731 33249 0 0
119949 33249 0 0
120151 33165 0 0
120305 33011 0 0
120340 32926 0 0
120375 33011 0 0
120529 33165 0 0
120731 33249 0 0
120949 33249 0 0
121151 33165 0 0
121305 33011 0 0
121389 32809 0 0
121389 34370 0 0
109504 34370 0 0
109504 32625 0 0
109442 32461 0 0
109426 32440 0 0
109355 32412 0 0
109348 32419 0 0
109348 32405 0 0
109320 32334 0 0
109160 32262 0 0
108985 32256 0 0
108821 32318 0 0
108800 32334 0 0
108772 32405 0 0
109060 32693 0 0
109348 32405 0 0
109348 32419 0 0
109067 32700 0 0
109355 32988 0 0
109426 32960 0 0
109498 32800 0 0
109504 32625 0 0
109504 34370 0 0
109348 34370 0 0
109348 32995 0 0
109060 32707 0 0
109053 32714 0 0
109053 32700 0 0
108765 32412 0 0
108694 32440 0 0
108622 32600 0 0
108616 32775 0 0
108678 32939 0 0
108694 32960 0 0
108765 32988 0 0
109053 32700 0 0
109053 32714 0 0
108772 32995 0 0
108800 33066 0 0
108960 33138 0 0
109135 33144 0 0
109299 33082 0 0
109320 33066 0 0
109348 32995 0 0
109348 34370 0 0
83788 34370 0 0
83788 32995 0 0
83500 32707 0 0
83212 32995 0 0
83240 33066 0 0
83400 33138 0 0
83575 33144 0 0
83739 33082 0 0
83760 33066 0 0
83788 32995 0 0
83788 34370 0 0
71164 34370 0 0
71164 32625 0 0
71102 32461 0 0
71086 32440 0 0
71015 32412 0 0
71008 32419 0 0
71008 32405 0 0
70980 32334 0 0
70820 32262 0 0
70645 32256 0 0
70481 32318 0 0
70460 32334 0 0
70432 32405 0 0
70720 32693 0 0
71008 32405 0 0
71008 32419 0 0
70727 32700 0 0
71015 32988 0 0
71086 32960 0 0
71158 32800 0 0
71164 32625 0 0
71164 34370 0 0
71008 34370 0 0
71008 32995 0 0
70720 32707 0 0
70713 32714 0 0
70713 32700 0 0
70425 32412 0 0
70354 32440 0 0
70282 32600 0 0
70276 32775 0 0
70338 32939 0 0
70354 32960 0 0
70425 32988 0 0
70713 32700 0 0
70713 32714 0 0
70432 32995 0 0
70460 33066 0 0
70620 33138 0 0
70795 33144 0 0
70959 33082 0 0
70980 33066 0 0
71008 32995 0 0
71008 34370 0 0
61641 34370 0 0
61641 25894 0 0
61551 25657 0 0
61528 25622 0 0
61436 25571 0 0
61429 25578 0 0
61429 25564 0 0
61378 25472 0 0
61147 25368 0 0
60894 25359 0 0
60657 25449 0 0
60622 25472 0 0
60571 25564 0 0
61000 25993 0 0
61429 25564 0 0
61429 25578 0 0
61007 26000 0 0
61436 26429 0 0
61528 26378 0 0
61632 26147 0 0
61641 25894 0 0
61641 34370 0 0
61429 34370 0 0
61429 26436 0 0
61000 26007 0 0
60993 26014 0 0
60993 26000 0 0
60564 25571 0 0
60472 25622 0 0
60368 25853 0 0
60359 26106 0 0
60449 26343 0 0
60472 26378 0 0
60564 26429 0 0
60993 26000 0 0
60993 26014 0 0
60571 26436 0 0
60622 26528 0 0
60853 26632 0 0
61106 26641 0 0
61343 26551 0 0
61378 26528 0 0
61429 26436 0 0
61429 34370 0 0
59749 34370 0 0
59749 26150 0 0
59749 25852 0 0
59635 25577 0 0
59425 25366 0 0
59150 25251 0 0
58852 25251 0 0
58577 25365 0 0
58366 25575 0 0
58251 25850 0 0
58251 26148 0 0
58365 26423 0 0
58575 26634 0 0
58705 26688 0 0
58705 30517 0 0
57064 32157 0 0
57049 32151 0 0
56831 32151 0 0
56629 32235 0 0
56475 32389 0 0
56440 32473 0 0
56405 32389 0 0
56251 32235 0 0
56049 32151 0 0
55831 32151 0 0
55629 32235 0 0
55475 32389 0 0
55440 32473 0 0
55405 32389 0 0
55251 32235 0 0
55049 32151 0 0
54831 32151 0 0
54629 32235 0 0
54475 32389 0 0
54440 32473 0 0
54405 32389 0 0
54251 32235 0 0
54049 32151 0 0
53831 32151 0 0
53629 32235 0 0
53475 32389 0 0
53440 32473 0 0
53405 32389 0 0
53251 32235 0 0
53049 32151 0 0
52831 32151 0 0
52629 32235 0 0
52475 32389 0 0
52440 32473 0 0
52405 32389 0 0
52251 32235 0 0
52049 32151 0 0
51831 32151 0 0
51629 32235 0 0
51489 32375 0 0
51489 32351 0 0
51451 32259 0 0
51381 32189 0 0
51290 32151 0 0
51191 32151 0 0
50591 32151 0 0
50499 32189 0 0
50429 32259 0 0
50391 32350 0 0
50391 32449 0 0
50391 33049 0 0
50429 33141 0 0
50499 33211 0 0
50590 33249 0 0
50689 33249 0 0
51289 33249 0 0
51381 33211 0 0
51451 33141 0 0
51489 33050 0 0
51489 33025 0 0
51629 33165 0 0
51831 33249 0 0
52049 33249 0 0
52251 33165 0 0
52405 33011 0 0
52440 32926 0 0
52475 33011 0 0
52629 33165 0 0
52831 33249 0 0
53049 33249 0 0
53251 33165 0 0
53405 33011 0 0
53440 32926 0 0
53475 33011 0 0
53629 33165 0 0
53831 33249 0 0
54049 33249 0 0
54251 33165 0 0
54405 33011 0 0
54440 32926 0 0
54475 33011 0 0
54629 33165 0 0
54831 33249 0 0
55049 33249 0 0
55251 33165 0 0
55405 33011 0 0
55440 32926 0 0
55475 33011 0 0
55629 33165 0 0
55831 33249 0 0
56049 33249 0 0
56251 33165 0 0
56405 33011 0 0
56440 32926 0 0
56475 33011 0 0
56629 33165 0 0
56831 33249 0 0
57049 33249 0 0
57251 33165 0 0
57405 33011 0 0
57489 32809 0 0
57489 32591 0 0
57482 32575 0 0
57538 32519 0 0
57502 32600 0 0
57496 32775 0 0
57558 32939 0 0
57574 32960 0 0
57645 32988 0 0
57898 32735 0 0
57933 32700 0 0
57940 32693 0 0
57975 32658 0 0
58228 32405 0 0
58200 32334 0 0
58040 32262 0 0
57865 32256 0 0
57763 32294 0 0
59206 30850 0 0
59208 30849 0 0
59209 30849 0 0
59273 30753 0 0
59295 30640 0 0
59295 26688 0 0
59423 26635 0 0
59634 26425 0 0
59749 26150 0 0
59749 34370 0 0
58384 34370 0 0
58384 32625 0 0
58322 32461 0 0
58306 32440 0 0
58235 32412 0 0
57947 32700 0 0
58235 32988 0 0
58306 32960 0 0
58378 32800 0 0
58384 32625 0 0
58384 34370 0 0
58228 34370 0 0
58228 32995 0 0
57940 32707 0 0
57652 32995 0 0
57680 33066 0 0
57840 33138 0 0
58015 33144 0 0
58179 33082 0 0
58200 33066 0 0
58228 32995 0 0
58228 34370 0 0
45604 34370 0 0
45604 32625 0 0
45542 32461 0 0
45526 32440 0 0
45455 32412 0 0
45448 32419 0 0
45448 32405 0 0
45420 32334 0 0
45260 32262 0 0
45085 32256 0 0
44921 32318 0 0
44900 32334 0 0
44872 32405 0 0
45160 32693 0 0
45448 32405 0 0
45448 32419 0 0
45167 32700 0 0
45455 32988 0 0
45526 32960 0 0
45598 32800 0 0
45604 32625 0 0
45604 34370 0 0
45448 34370 0 0
45448 32995 0 0
45160 32707 0 0
45153 32714 0 0
45153 32700 0 0
44865 32412 0 0
44794 32440 0 0
44722 32600 0 0
44716 32775 0 0
44778 32939 0 0
44794 32960 0 0
44865 32988 0 0
45153 32700 0 0
45153 32714 0 0
44872 32995 0 0
44900 33066 0 0
45060 33138 0 0
45235 33144 0 0
45399 33082 0 0
45420 33066 0 0
45448 32995 0 0
45448 34370 0 0
37019 34370 0 0
37446 33942 0 0
37449 33940 0 0
37450 33940 0 0
37590 33730 0 0
37591 33729 0 0
37630 33530 0 0
37640 33481 0 0
37639 33480 0 0
37640 33480 0 0
37640 33119 0 0
37649 33141 0 0
37719 33211 0 0
37810 33249 0 0
37909 33249 0 0
38509 33249 0 0
38601 33211 0 0
38671 33141 0 0
38709 33050 0 0
38709 33025 0 0
38849 33165 0 0
39051 33249 0 0
39269 33249 0 0
39471 33165 0 0
39625 33011 0 0
39660 32926 0 0
39695 33011 0 0
39849 33165 0 0
40051 33249 0 0
40269 33249 0 0
40471 33165 0 0
40625 33011 0 0
40660 32926 0 0
40695 33011 0 0
40849 33165 0 0
41051 33249 0 0
41269 33249 0 0
41471 33165 0 0
41625 33011 0 0
41660 32926 0 0
41695 33011 0 0
41849 33165 0 0
42051 33249 0 0
42269 33249 0 0
42471 33165 0 0
42625 33011 0 0
42660 32926 0 0
42695 33011 0 0
42849 33165 0 0
43051 33249 0 0
43269 33249 0 0
43471 33165 0 0
43625 33011 0 0
43660 32926 0 0
43695 33011 0 0
43849 33165 0 0
44051 33249 0 0
44269 33249 0 0
44471 33165 0 0
44625 33011 0 0
44709 32809 0 0
44709 32591 0 0
44625 32389 0 0
44471 32235 0 0
44269 32151 0 0
44051 32151 0 0
43849 32235 0 0
43695 32389 0 0
43660 32473 0 0
43625 32389 0 0
43471 32235 0 0
43269 32151 0 0
43051 32151 0 0
42849 32235 0 0
42695 32389 0 0
42660 32473 0 0
42625 32389 0 0
42471 32235 0 0
42269 32151 0 0
42051 32151 0 0
41849 32235 0 0
41695 32389 0 0
41660 32473 0 0
41625 32389 0 0
41471 32235 0 0
41269 32151 0 0
41051 32151 0 0
40849 32235 0 0
40695 32389 0 0
40660 32473 0 0
40625 32389 0 0
40471 32235 0 0
40269 32151 0 0
40220 32151 0 0
40220 26050 0 0
40220 25672 0 0
40076 25323 0 0
39809 25055 0 0
39460 24910 0 0
39082 24910 0 0
38733 25054 0 0
38465 25321 0 0
38320 25670 0 0
38320 26048 0 0
38464 26397 0 0
38731 26665 0 0
39080 26810 0 0
39458 26810 0 0
39807 26666 0 0
40075 26399 0 0
40220 26050 0 0
40220 32151 0 0
40051 32151 0 0
39849 32235 0 0
39695 32389 0 0
39660 32473 0 0
39625 32389 0 0
39471 32235 0 0
39269 32151 0 0
39051 32151 0 0
38849 32235 0 0
38709 32375 0 0
38709 32351 0 0
38671 32259 0 0
38601 32189 0 0
38510 32151 0 0
38411 32151 0 0
37811 32151 0 0
37719 32189 0 0
37649 32259 0 0
37640 32280 0 0
37640 29660 0 0
37708 29660 0 0
38094 29500 0 0
38390 29205 0 0
38550 28820 0 0
38550 28402 0 0
38390 28016 0 0
38338 27963 0 0
38338 26112 0 0
38221 25802 0 0
38190 25755 0 0
38078 25679 0 0
37507 26250 0 0
38078 26821 0 0
38190 26745 0 0
38327 26443 0 0
38338 26112 0 0
38338 27963 0 0
38095 27720 0 0
38071 27710 0 0
38071 26828 0 0
37500 26257 0 0
37493 26264 0 0
37493 26250 0 0
36922 25679 0 0
36810 25755 0 0
36680 26041 0 0
36680 25672 0 0
36536 25323 0 0
36269 25055 0 0
35920 24910 0 0
35542 24910 0 0
35193 25054 0 0
34925 25321 0 0
34780 25670 0 0
34780 26048 0 0
34924 26397 0 0
35191 26665 0 0
35540 26810 0 0
35918 26810 0 0
36267 26666 0 0
36535 26399 0 0
36672 26067 0 0
36662 26388 0 0
36779 26698 0 0
36810 26745 0 0
36922 26821 0 0
37493 26250 0 0
37493 26264 0 0
36929 26828 0 0
37005 26940 0 0
37307 27077 0 0
37638 27088 0 0
37948 26971 0 0
37995 26940 0 0
38071 26828 0 0
38071 27710 0 0
37710 27560 0 0
37292 27560 0 0
36906 27720 0 0
36610 28015 0 0
36450 28400 0 0
36450 28779 0 0
36389 28871 0 0
36339 29120 0 0
36340 29124 0 0
36340 33210 0 0
35180 34370 0 0
30992 34370 0 0
30992 26417 0 0
30992 25417 0 0
30923 25234 0 0
30907 25211 0 0
30830 25177 0 0
30823 25184 0 0
30823 25170 0 0
30789 25093 0 0
30612 25014 0 0
30417 25008 0 0
30234 25077 0 0
30211 25093 0 0
30177 25170 0 0
30500 25493 0 0
30823 25170 0 0
30823 25184 0 0
30507 25500 0 0
30830 25823 0 0
30907 25789 0 0
30986 25612 0 0
30992 25417 0 0
30992 26417 0 0
30923 26234 0 0
30907 26211 0 0
30830 26177 0 0
30823 26184 0 0
30823 26170 0 0
30823 25830 0 0
30500 25507 0 0
30177 25830 0 0
30211 25907 0 0
30388 25986 0 0
30583 25992 0 0
30766 25923 0 0
30789 25907 0 0
30823 25830 0 0
30823 26170 0 0
30789 26093 0 0
30612 26014 0 0
30417 26008 0 0
30234 26077 0 0
30211 26093 0 0
30177 26170 0 0
30500 26493 0 0
30823 26170 0 0
30823 26184 0 0
30507 26500 0 0
30830 26823 0 0
30907 26789 0 0
30986 26612 0 0
30992 26417 0 0
30992 34370 0 0
30823 34370 0 0
30823 26830 0 0
30500 26507 0 0
30177 26830 0 0
30211 26907 0 0
30388 26986 0 0
30583 26992 0 0
30766 26923 0 0
30789 26907 0 0
30823 26830 0 0
30823 34370 0 0
26850 34370 0 0
26850 30778 0 0
26569 30098 0 0
26049 29577 0 0
25370 29295 0 0
24634 29294 0 0
23954 29575 0 0
23433 30095 0 0
23151 30774 0 0
23150 31510 0 0
23431 32190 0 0
23951 32711 0 0
24630 32993 0 0
25366 32994 0 0
26046 32713 0 0
26567 32193 0 0
26849 31514 0 0
26850 30778 0 0
26850 34370 0 0
24349 34370 0 0
21337 31357 0 0
21337 31255 0 0
21218 30968 0 0
20998 30747 0 0
20711 30628 0 0
20400 30628 0 0
20370 30628 0 0
20083 30747 0 0
19862 30967 0 0
19743 31254 0 0
19743 31565 0 0
19862 31852 0 0
20082 32073 0 0
20305 32165 0 0
20808 32668 0 0
20711 32628 0 0
20400 32628 0 0
20370 32628 0 0
20083 32747 0 0
19862 32967 0 0
19743 33254 0 0
19743 33565 0 0
19862 33852 0 0
20082 34073 0 0
20369 34192 0 0
20680 34192 0 0
20710 34192 0 0
20997 34073 0 0
21218 33853 0 0
21337 33566 0 0
21337 33255 0 0
21295 33155 0 0
23617 35476 0 0
23620 35480 0 0
23831 35621 0 0
24080 35670 0 0
35445 35670 0 0
35450 35671 0 0
35450 35670 0 0
35454 35670 0 0
121735 35670 0 0
121740 35671 0 0
121740 35670 0 0
121989 35621 0 0
122200 35480 0 0
123506 34172 0 0
123509 34170 0 0
123510 34170 0 0
123651 33959 0 0
123700 33710 0 0
123700 35925 0 0
21145 35925 0 0
21218 35853 0 0
21337 35566 0 0
21337 35255 0 0
21218 34968 0 0
20998 34747 0 0
20711 34628 0 0
20400 34628 0 0
20370 34628 0 0
20083 34747 0 0
19862 34967 0 0
19743 35254 0 0
19743 35565 0 0
19862 35852 0 0
19934 35925 0 0
17572 35925 0 0
17859 35639 0 0
18049 35180 0 0
18050 34683 0 0
17860 34223 0 0
17744 34106 0 0
17744 32085 0 0
17682 31921 0 0
17666 31900 0 0
17595 31872 0 0
17588 31879 0 0
17588 31865 0 0
17560 31794 0 0
17400 31722 0 0
17225 31716 0 0
17061 31778 0 0
17040 31794 0 0
17012 31865 0 0
17300 32153 0 0
17588 31865 0 0
17588 31879 0 0
17307 32160 0 0
17595 32448 0 0
17666 32420 0 0
17738 32260 0 0
17744 32085 0 0
17744 34106 0 0
17588 33950 0 0
17588 32455 0 0
17300 32167 0 0
17293 32174 0 0
17293 32160 0 0
17005 31872 0 0
16934 31900 0 0
16862 32060 0 0
16856 32235 0 0
16918 32399 0 0
16934 32420 0 0
17005 32448 0 0
17293 32160 0 0
17293 32174 0 0
17012 32455 0 0
17040 32526 0 0
17200 32598 0 0
17375 32604 0 0
17539 32542 0 0
17560 32526 0 0
17588 32455 0 0
17588 33950 0 0
17509 33871 0 0
17050 33681 0 0
16553 33680 0 0
16093 33870 0 0
15741 34221 0 0
15551 34680 0 0
15550 35177 0 0
15740 35637 0 0
16027 35925 0 0
12825 35925 0 0
12825 24075 0 0
16027 24075 0 0
15741 24361 0 0
15551 24820 0 0
15550 25317 0 0
15740 25777 0 0
16091 26129 0 0
16550 26319 0 0
17004 26319 0 0
16091 27233 0 0
16027 27329 0 0
16004 27442 0 0
16005 27446 0 0
16005 27908 0 0
15989 27915 0 0
15835 28069 0 0
15751 28271 0 0
15751 28489 0 0
15835 28691 0 0
15989 28845 0 0
16169 28920 0 0
15989 28995 0 0
15835 29149 0 0
15751 29351 0 0
15751 29569 0 0
15835 29771 0 0
15989 29925 0 0
16169 30000 0 0
15989 30075 0 0
15835 30229 0 0
15751 30431 0 0
15751 30649 0 0
15835 30851 0 0
15989 31005 0 0
16169 31080 0 0
15989 31155 0 0
15835 31309 0 0
15751 31511 0 0
15751 31729 0 0
15835 31931 0 0
15989 32085 0 0
16191 32169 0 0
16409 32169 0 0
16611 32085 0 0
16765 31931 0 0
16849 31729 0 0
16849 31511 0 0
16765 31309 0 0
16611 31155 0 0
16430 31080 0 0
16611 31005 0 0
16765 30851 0 0
16849 30649 0 0
16849 30431 0 0
16765 30229 0 0
16611 30075 0 0
16430 30000 0 0
16611 29925 0 0
16765 29771 0 0
16849 29569 0 0
16849 29351 0 0
16765 29149 0 0
16611 28995 0 0
16430 28920 0 0
16611 28845 0 0
16765 28691 0 0
16849 28489 0 0
16849 28271 0 0
16765 28069 0 0
16611 27915 0 0
16595 27908 0 0
16595 27564 0 0
18364 25795 0 0
19028 25795 0 0
18865 25958 0 0
18743 26251 0 0
18743 26568 0 0
18864 26861 0 0
19088 27085 0 0
19381 27207 0 0
19698 27207 0 0
19991 27086 0 0
20215 26862 0 0
20337 26569 0 0
20337 26252 0 0
20216 25959 0 0
20052 25795 0 0
21028 25795 0 0
20865 25958 0 0
20743 26251 0 0
20743 26568 0 0
20864 26861 0 0
21088 27085 0 0
21381 27207 0 0
21698 27207 0 0
21991 27086 0 0
22215 26862 0 0
22337 26569 0 0
22337 26252 0 0
22216 25959 0 0
22052 25795 0 0
25973 25795 0 0
25992 25839 0 0
26067 25914 0 0
26009 25939 0 0
25939 26009 0 0
25901 26100 0 0
25901 26199 0 0
25901 26220 0 0
25869 26227 0 0
25773 26291 0 0
24519 27545 0 0
17771 27545 0 0
17765 27529 0 0
17611 27375 0 0
17409 27291 0 0
17191 27291 0 0
16989 27375 0 0
16835 27529 0 0
16751 27731 0 0
16751 27949 0 0
16835 28151 0 0
16989 28305 0 0
17169 28380 0 0
16989 28455 0 0
16835 28609 0 0
16751 28811 0 0
16751 29029 0 0
16835 29231 0 0
16989 29385 0 0
17169 29460 0 0
16989 29535 0 0
16835 29689 0 0
16751 29891 0 0
16751 30109 0 0
16835 30311 0 0
16989 30465 0 0
17169 30540 0 0
16989 30615 0 0
16835 30769 0 0
16751 30971 0 0
16751 31189 0 0
16835 31391 0 0
16989 31545 0 0
17191 31629 0 0
17409 31629 0 0
17611 31545 0 0
17765 31391 0 0
17849 31189 0 0
17849 30971 0 0
17842 30955 0 0
19917 28881 0 0
27416 28881 0 0
27529 28928 0 0
27698 28928 0 0
27854 28864 0 0
27974 28744 0 0
28039 28588 0 0
28039 28419 0 0
28027 28390 0 0
29336 27080 0 0
29381 27099 0 0
29619 27099 0 0
29839 27008 0 0
30008 26839 0 0
30058 26716 0 0
30077 26766 0 0
30093 26789 0 0
30170 26823 0 0
30493 26500 0 0
30170 26177 0 0
30093 26211 0 0
30059 26285 0 0
30008 26161 0 0
29847 26000 0 0
30008 25839 0 0
30058 25716 0 0
30077 25766 0 0
30093 25789 0 0
30170 25823 0 0
30493 25500 0 0
30170 25177 0 0
30093 25211 0 0
30059 25285 0 0
30008 25161 0 0
29839 24992 0 0
29619 24901 0 0
29516 24901 0 0
29614 24803 0 0
36928 24803 0 0
36870 24944 0 0
36870 25195 0 0
36966 25427 0 0
37063 25524 0 0
37052 25529 0 0
37005 25560 0 0
36929 25672 0 0
37500 26243 0 0
38071 25672 0 0
37995 25560 0 0
37930 25530 0 0
38034 25427 0 0
38130 25196 0 0
38130 24945 0 0
38071 24803 0 0
73987 24803 0 0
73951 24891 0 0
73951 25109 0 0
74035 25311 0 0
74189 25465 0 0
74205 25471 0 0
74205 25528 0 0
74189 25535 0 0
74035 25689 0 0
73951 25891 0 0
73951 26109 0 0
74035 26311 0 0
74189 26465 0 0
74205 26471 0 0
74205 26528 0 0
74189 26535 0 0
74035 26689 0 0
73951 26891 0 0
73951 27109 0 0
74035 27311 0 0
74189 27465 0 0
74205 27471 0 0
74205 27528 0 0
74189 27535 0 0
74035 27689 0 0
73951 27891 0 0
73951 28109 0 0
74035 28311 0 0
74189 28465 0 0
74205 28471 0 0
74205 29937 0 0
66188 29937 0 0
66075 29959 0 0
65979 30023 0 0
65977 30025 0 0
63979 32023 0 0
63915 32119 0 0
63908 32151 0 0
63371 32151 0 0
63279 32189 0 0
63209 32259 0 0
63171 32350 0 0
63171 32449 0 0
63171 33049 0 0
63209 33141 0 0
63279 33211 0 0
63370 33249 0 0
63469 33249 0 0
64069 33249 0 0
64161 33211 0 0
64231 33141 0 0
64269 33050 0 0
64269 33025 0 0
64409 33165 0 0
64611 33249 0 0
64829 33249 0 0
65031 33165 0 0
65185 33011 0 0
65220 32926 0 0
65255 33011 0 0
65409 33165 0 0
65611 33249 0 0
65829 33249 0 0
66031 33165 0 0
66185 33011 0 0
66220 32926 0 0
66255 33011 0 0
66409 33165 0 0
66611 33249 0 0
66829 33249 0 0
67031 33165 0 0
67185 33011 0 0
67220 32926 0 0
67255 33011 0 0
67409 33165 0 0
67611 33249 0 0
67829 33249 0 0
68031 33165 0 0
68185 33011 0 0
68220 32926 0 0
68255 33011 0 0
68409 33165 0 0
68611 33249 0 0
68829 33249 0 0
69031 33165 0 0
69185 33011 0 0
69220 32926 0 0
69255 33011 0 0
69409 33165 0 0
69611 33249 0 0
69829 33249 0 0
70031 33165 0 0
70185 33011 0 0
70269 32809 0 0
70269 32591 0 0
70185 32389 0 0
70031 32235 0 0
69829 32151 0 0
69611 32151 0 0
69409 32235 0 0
69255 32389 0 0
69220 32473 0 0
69185 32389 0 0
69031 32235 0 0
68829 32151 0 0
68611 32151 0 0
68409 32235 0 0
68255 32389 0 0
68220 32473 0 0
68185 32389 0 0
68031 32235 0 0
67829 32151 0 0
67611 32151 0 0
67409 32235 0 0
67255 32389 0 0
67220 32473 0 0
67185 32389 0 0
67031 32235 0 0
66829 32151 0 0
66611 32151 0 0
66409 32235 0 0
66255 32389 0 0
66220 32473 0 0
66185 32389 0 0
66031 32235 0 0
65829 32151 0 0
65611 32151 0 0
65409 32235 0 0
65255 32389 0 0
65220 32473 0 0
65185 32389 0 0
65031 32235 0 0
64829 32151 0 0
64686 32151 0 0
66310 30527 0 0
74377 30527 0 0
76049 32199 0 0
75989 32259 0 0
75951 32350 0 0
75951 32449 0 0
75951 33049 0 0
75989 33141 0 0
76059 33211 0 0
76150 33249 0 0
76249 33249 0 0
76849 33249 0 0
76941 33211 0 0
77011 33141 0 0
77049 33050 0 0
77049 33025 0 0
77189 33165 0 0
77391 33249 0 0
77609 33249 0 0
77811 33165 0 0
77965 33011 0 0
78000 32926 0 0
78035 33011 0 0
78189 33165 0 0
78391 33249 0 0
78609 33249 0 0
78811 33165 0 0
78965 33011 0 0
79000 32926 0 0
79035 33011 0 0
79189 33165 0 0
79391 33249 0 0
79609 33249 0 0
79811 33165 0 0
79965 33011 0 0
80000 32926 0 0
80035 33011 0 0
80189 33165 0 0
80391 33249 0 0
80609 33249 0 0
80811 33165 0 0
80965 33011 0 0
81000 32926 0 0
81035 33011 0 0
81189 33165 0 0
81391 33249 0 0
81609 33249 0 0
81811 33165 0 0
81965 33011 0 0
82000 32926 0 0
82035 33011 0 0
82189 33165 0 0
82391 33249 0 0
82609 33249 0 0
82811 33165 0 0
82965 33011 0 0
83049 32809 0 0
83049 32591 0 0
82975 32415 0 0
83139 32415 0 0
83138 32416 0 0
83154 32432 0 0
83134 32440 0 0
83062 32600 0 0
83056 32775 0 0
83118 32939 0 0
83134 32960 0 0
83205 32988 0 0
83458 32735 0 0
83493 32700 0 0
83500 32693 0 0
83507 32700 0 0
83542 32735 0 0
83795 32988 0 0
83866 32960 0 0
83938 32800 0 0
83944 32625 0 0
83882 32461 0 0
83866 32440 0 0
83845 32432 0 0
83862 32416 0 0
83861 32415 0 0
88109 32415 0 0
88601 32906 0 0
88603 32909 0 0
88699 32973 0 0
88731 32979 0 0
88731 33049 0 0
88769 33141 0 0
88839 33211 0 0
88930 33249 0 0
89029 33249 0 0
89473 33249 0 0
89475 33256 0 0
89539 33352 0 0
89562 33374 0 0
89564 33377 0 0
89660 33441 0 0
89773 33463 0 0
95595 33463 0 0
95600 33464 0 0
95600 33463 0 0
95713 33441 0 0
95809 33377 0 0
96011 33173 0 0
96013 33172 0 0
96014 33172 0 0
96069 33088 0 0
96180 33138 0 0
96355 33144 0 0
96519 33082 0 0
96540 33066 0 0
96568 32995 0 0
96315 32742 0 0
96280 32707 0 0
96273 32700 0 0
96280 32693 0 0
96287 32700 0 0
96322 32735 0 0
96575 32988 0 0
96646 32960 0 0
96718 32800 0 0
96724 32625 0 0
96683 32518 0 0
100992 32518 0 0
101381 32906 0 0
101383 32909 0 0
101440 32947 0 0
101478 32973 0 0
101479 32973 0 0
101511 32979 0 0
101511 33049 0 0
101549 33141 0 0
101619 33211 0 0
101710 33249 0 0
101809 33249 0 0
102409 33249 0 0
102501 33211 0 0
102571 33141 0 0
102609 33050 0 0
102609 33025 0 0
102749 33165 0 0
102951 33249 0 0
103169 33249 0 0
103371 33165 0 0
103525 33011 0 0
103560 32926 0 0
103595 33011 0 0
103749 33165 0 0
103951 33249 0 0
104169 33249 0 0
104371 33165 0 0
104525 33011 0 0
104560 32926 0 0
104595 33011 0 0
104749 33165 0 0
104951 33249 0 0
105169 33249 0 0
105371 33165 0 0
105525 33011 0 0
105560 32926 0 0
105595 33011 0 0
105749 33165 0 0
105951 33249 0 0
106169 33249 0 0
106371 33165 0 0
106525 33011 0 0
106560 32926 0 0
106595 33011 0 0
106749 33165 0 0
106951 33249 0 0
107169 33249 0 0
107371 33165 0 0
107525 33011 0 0
107560 32926 0 0
107595 33011 0 0
107749 33165 0 0
107951 33249 0 0
108169 33249 0 0
108371 33165 0 0
108525 33011 0 0
108609 32809 0 0
108609 32591 0 0
108525 32389 0 0
108371 32235 0 0
108169 32151 0 0
107951 32151 0 0
107749 32235 0 0
107595 32389 0 0
107560 32473 0 0
107525 32389 0 0
107371 32235 0 0
107169 32151 0 0
106951 32151 0 0
106749 32235 0 0
106595 32389 0 0
106560 32473 0 0
106525 32389 0 0
106371 32235 0 0
106169 32151 0 0
105951 32151 0 0
105749 32235 0 0
105595 32389 0 0
105560 32473 0 0
105525 32389 0 0
105371 32235 0 0
105169 32151 0 0
104951 32151 0 0
104749 32235 0 0
104595 32389 0 0
104560 32473 0 0
104525 32389 0 0
104371 32235 0 0
104169 32151 0 0
103951 32151 0 0
103749 32235 0 0
103595 32389 0 0
103560 32473 0 0
103525 32389 0 0
103371 32235 0 0
103169 32151 0 0
102951 32151 0 0
102749 32235 0 0
102609 32375 0 0
102609 32351 0 0
102571 32259 0 0
102501 32189 0 0
102410 32151 0 0
102311 32151 0 0
101711 32151 0 0
101641 32179 0 0
101641 25894 0 0
101551 25657 0 0
101528 25622 0 0
101436 25571 0 0
101429 25578 0 0
101429 25564 0 0
101378 25472 0 0
101147 25368 0 0
100894 25359 0 0
100657 25449 0 0
100622 25472 0 0
100571 25564 0 0
101000 25993 0 0
101429 25564 0 0
101429 25578 0 0
101007 26000 0 0
101436 26429 0 0
101528 26378 0 0
101632 26147 0 0
101641 25894 0 0
101641 32179 0 0
101619 32189 0 0
101558 32249 0 0
101429 32119 0 0
101429 26436 0 0
101000 26007 0 0
100993 26014 0 0
100993 26000 0 0
100564 25571 0 0
100472 25622 0 0
100368 25853 0 0
100359 26106 0 0
100449 26343 0 0
100472 26378 0 0
100564 26429 0 0
100993 26000 0 0
100993 26014 0 0
100571 26436 0 0
100622 26528 0 0
100853 26632 0 0
101106 26641 0 0
101343 26551 0 0
101378 26528 0 0
101429 26436 0 0
101429 32119 0 0
101324 32014 0 0
101228 31950 0 0
101115 31927 0 0
101110 31928 0 0
95830 31928 0 0
95717 31950 0 0
95621 32014 0 0
95619 32016 0 0
95596 32039 0 0
95575 32070 0 0
95575 29842 0 0
98721 26695 0 0
98850 26749 0 0
99148 26749 0 0
99423 26635 0 0
99634 26425 0 0
99749 26150 0 0
99749 25852 0 0
99635 25577 0 0
99425 25366 0 0
99150 25251 0 0
98852 25251 0 0
98577 25365 0 0
98366 25575 0 0
98251 25850 0 0
98251 26148 0 0
98304 26277 0 0
95071 29511 0 0
95007 29607 0 0
94984 29720 0 0
94985 29724 0 0
94985 32228 0 0
94969 32235 0 0
94815 32389 0 0
94780 32473 0 0
94745 32389 0 0
94591 32235 0 0
94389 32151 0 0
94171 32151 0 0
93969 32235 0 0
93815 32389 0 0
93780 32473 0 0
93745 32389 0 0
93591 32235 0 0
93389 32151 0 0
93171 32151 0 0
92969 32235 0 0
92815 32389 0 0
92780 32473 0 0
92745 32389 0 0
92591 32235 0 0
92389 32151 0 0
92171 32151 0 0
91969 32235 0 0
91815 32389 0 0
91780 32473 0 0
91745 32389 0 0
91591 32235 0 0
91389 32151 0 0
91171 32151 0 0
90969 32235 0 0
90815 32389 0 0
90780 32473 0 0
90745 32389 0 0
90591 32235 0 0
90389 32151 0 0
90171 32151 0 0
89969 32235 0 0
89829 32375 0 0
89829 32351 0 0
89791 32259 0 0
89721 32189 0 0
89630 32151 0 0
89531 32151 0 0
88931 32151 0 0
88839 32189 0 0
88778 32249 0 0
88441 31911 0 0
88345 31847 0 0
88232 31824 0 0
88227 31825 0 0
76511 31825 0 0
74795 30109 0 0
74795 28612 0 0
74822 28653 0 0
74844 28674 0 0
74846 28677 0 0
74941 28740 0 0
74942 28741 0 0
75032 28758 0 0
75054 28763 0 0
75054 28762 0 0
75055 28763 0 0
85002 28763 0 0
85007 28764 0 0
85007 28763 0 0
85120 28741 0 0
85216 28677 0 0
85238 28653 0 0
85240 28652 0 0
85241 28652 0 0
85305 28556 0 0
85306 28549 0 0
85849 28549 0 0
85941 28511 0 0
86011 28441 0 0
86049 28350 0 0
86049 28295 0 0
93581 28295 0 0
93586 28296 0 0
93586 28295 0 0
93699 28273 0 0
93795 28209 0 0
96725 25278 0 0
96817 25278 0 0
96973 25214 0 0
97093 25094 0 0
97158 24938 0 0
97158 24803 0 0
121928 24803 0 0
121870 24944 0 0
121870 25195 0 0
121966 25427 0 0
122063 25524 0 0
122052 25529 0 0
122005 25560 0 0
121929 25672 0 0
122500 26243 0 0
123071 25672 0 0
122995 25560 0 0
122930 25530 0 0
123034 25427 0 0
123130 25196 0 0
123130 24945 0 0
123071 24803 0 0
126123 24803 0 0
128078 26757 0 0
128080 26760 0 0
128176 26824 0 0
128289 26846 0 0
128440 26846 0 0
128441 26846 0 0
128462 26950 0 0
128526 27046 0 0
131045 29564 0 0
131047 29567 0 0
131143 29631 0 0
131256 29653 0 0
133875 29653 0 0
133433 30095 0 0
133151 30774 0 0
133150 31510 0 0
133431 32190 0 0
133951 32711 0 0
134630 32993 0 0
135366 32994 0 0
136046 32713 0 0
136567 32193 0 0
136849 31514 0 0
136850 30778 0 0
136569 30098 0 0
136124 29653 0 0
139093 29653 0 0
142462 33021 0 0
142464 33024 0 0
142559 33087 0 0
142560 33088 0 0
142650 33105 0 0
142672 33110 0 0
142672 33109 0 0
142673 33110 0 0
142704 33110 0 0
142709 33111 0 0
142709 33110 0 0
142822 33088 0 0
142918 33024 0 0
143772 32169 0 0
143809 32169 0 0
144011 32085 0 0
144165 31931 0 0
144249 31729 0 0
144249 31511 0 0
144165 31309 0 0
144011 31155 0 0
143830 31080 0 0
144011 31005 0 0
144165 30851 0 0
144249 30649 0 0
144249 30431 0 0
144242 30415 0 0
144632 30024 0 0
144634 30023 0 0
144635 30023 0 0
144698 29928 0 0
144699 29927 0 0
144716 29837 0 0
144721 29815 0 0
144720 29814 0 0
144721 29814 0 0
144721 28105 0 0
144699 27992 0 0
144635 27896 0 0
144632 27894 0 0
143057 26319 0 0
143447 26320 0 0
143907 26130 0 0
144259 25779 0 0
144449 25320 0 0
144450 24823 0 0
144260 24363 0 0
143972 24075 0 0
147175 24075 0 0
147175 35925 1 0
$endPOLYSCORNERS
$endCZONE_OUTLINE
$EndBOARD
