# Supplementary material for: Fly Stampede 2.0: A Next Generation Optomotor Assay for Walking Behavior in Drosophila Melanogaster
Source: Front Mol Neurosci. 2016 Dec 27;9:148. doi: 10.3389/fnmol.2016.00148 (PMC5214522; doi:10.3389/fnmol.2016.00148)
Supplement: Supplementary file 1 [file Software.zip › Master Folder for Fly Stampede Software_43MB/Fly Stampede Design Files /panels_arena/hallway_panels_arena.cmp]

Cmp-Mod V01 Created by CVpcb (20090216-final) date = Tue 26 Jul 2011 06:23:50 PM PDT

BeginCmp
TimeStamp = /4E2F5895;
Reference = C1;
ValeurCmp = 10uF;
IdModule  = JFRC_Capacitor_Polarized;
EndCmp

BeginCmp
TimeStamp = /4E2F57E4;
Reference = C2;
ValeurCmp = 10uF;
IdModule  = JFRC_Capacitor_Polarized;
EndCmp

BeginCmp
TimeStamp = /4E2F5712;
Reference = J1;
ValeurCmp = DB9;
IdModule  = DB9_M09;
EndCmp

BeginCmp
TimeStamp = /4E2F54C5;
Reference = J2;
ValeurCmp = DB9;
IdModule  = DB9_M09;
EndCmp

BeginCmp
TimeStamp = /4E2F56DF;
Reference = P1;
ValeurCmp = CONN_5X2;
IdModule  = HEADER_5x2_LARGE;
EndCmp

BeginCmp
TimeStamp = /4E2F55C9;
Reference = P2;
ValeurCmp = CONN_4X2;
IdModule  = pin_array_4x2;
EndCmp

BeginCmp
TimeStamp = /4E2F5896;
Reference = P3;
ValeurCmp = CONN_2;
IdModule  = DCJACK_2PIN_HIGHCURRENT;
EndCmp

BeginCmp
TimeStamp = /4E2F57A6;
Reference = P4;
ValeurCmp = CONN_5X2;
IdModule  = HEADER_5x2_LARGE;
EndCmp

BeginCmp
TimeStamp = /4E2F563F;
Reference = P5;
ValeurCmp = CONN_4X2;
IdModule  = pin_array_4x2;
EndCmp

BeginCmp
TimeStamp = /4E2F5B53;
Reference = P6;
ValeurCmp = CONN_2;
IdModule  = DCJACK_2PIN_HIGHCURRENT;
EndCmp

BeginCmp
TimeStamp = /4E2F58D5;
Reference = P7;
ValeurCmp = CONN_8;
IdModule  = JFRC_1X08;
EndCmp

BeginCmp
TimeStamp = /4E2F5990;
Reference = P8;
ValeurCmp = CONN_8;
IdModule  = JFRC_1X08;
EndCmp

BeginCmp
TimeStamp = /4E2F5996;
Reference = P9;
ValeurCmp = CONN_8;
IdModule  = JFRC_1X08;
EndCmp

BeginCmp
TimeStamp = /4E2F59A0;
Reference = P10;
ValeurCmp = CONN_8;
IdModule  = JFRC_1X08;
EndCmp

BeginCmp
TimeStamp = /4E2F597F;
Reference = P11;
ValeurCmp = CONN_8;
IdModule  = JFRC_1X08;
EndCmp

BeginCmp
TimeStamp = /4E2F5992;
Reference = P12;
ValeurCmp = CONN_8;
IdModule  = JFRC_1X08;
EndCmp

BeginCmp
TimeStamp = /4E2F5998;
Reference = P13;
ValeurCmp = CONN_8;
IdModule  = JFRC_1X08;
EndCmp

BeginCmp
TimeStamp = /4E2F5AAC;
Reference = SW1;
ValeurCmp = SWITCH_INV;
IdModule  = JFRC_LPV-1;
EndCmp

EndListe
