# Supplementary material for: Fly Stampede 2.0: A Next Generation Optomotor Assay for Walking Behavior in Drosophila Melanogaster
Source: Front Mol Neurosci. 2016 Dec 27;9:148. doi: 10.3389/fnmol.2016.00148 (PMC5214522; doi:10.3389/fnmol.2016.00148)
Supplement: Supplementary file 1 [file Software.zip › Master Folder for Fly Stampede Software_43MB/Fly Stampede Design Files /panels_arena/hallway_panels_arena.drl]

M48
;DRILL file {PCBnew (2011-07-19)-testing} date Thu 04 Aug 2011 02:39:38 PM PDT
;FORMAT={2:4/ absolute / inch / suppress trailing zeros}
FMAT,2
INCH,LZ
T1C0.025
T2C0.039
T3C0.040
T4C0.063
T5C0.073
T6C0.106
T7C0.124
T8C0.130
T9C0.260
%
G90
G05
M72
T1
X027614Y-028503
X093222Y-027075
X096733Y-024853
X128592Y-026208
T2
X0265Y-0255
X0265Y-0265
X0275Y-0255
X0275Y-0265
X0285Y-0255
X0285Y-0265
X0295Y-0255
X0295Y-0265
X0305Y-0255
X0305Y-0265
X1295Y-0255
X1295Y-0265
X1305Y-0255
X1305Y-0265
X1315Y-0255
X1315Y-0265
X1325Y-0255
X1325Y-0265
X1335Y-0255
X1335Y-0265
T3
X0163Y-02838
X0163Y-02946
X0163Y-03054
X0163Y-03162
X0173Y-02784
X0173Y-02892
X0173Y-03
X0173Y-03108
X0173Y-03216
X03816Y-0327
X03916Y-0327
X04016Y-0327
X04116Y-0327
X04216Y-0327
X04316Y-0327
X04416Y-0327
X04516Y-0327
X05094Y-0327
X05194Y-0327
X05294Y-0327
X05394Y-0327
X05494Y-0327
X05594Y-0327
X05694Y-0327
X05794Y-0327
X059Y-026
X061Y-026
X06372Y-0327
X06472Y-0327
X06572Y-0327
X06672Y-0327
X06772Y-0327
X06872Y-0327
X06972Y-0327
X07072Y-0327
X0745Y-025
X0745Y-026
X0745Y-027
X0745Y-028
X0755Y-025
X0755Y-026
X0755Y-027
X0755Y-028
X0765Y-0327
X0775Y-0327
X0785Y-0327
X0795Y-0327
X0805Y-0327
X0815Y-0327
X0825Y-0327
X0835Y-0327
X0845Y-025
X0845Y-026
X0845Y-027
X0845Y-028
X0855Y-025
X0855Y-026
X0855Y-027
X0855Y-028
X08928Y-0327
X09028Y-0327
X09128Y-0327
X09228Y-0327
X09328Y-0327
X09428Y-0327
X09528Y-0327
X09628Y-0327
X099Y-026
X101Y-026
X10206Y-0327
X10306Y-0327
X10406Y-0327
X10506Y-0327
X10606Y-0327
X10706Y-0327
X10806Y-0327
X10906Y-0327
X11484Y-0327
X11584Y-0327
X11684Y-0327
X11784Y-0327
X11884Y-0327
X11984Y-0327
X12084Y-0327
X12184Y-0327
X1427Y-02784
X1427Y-02892
X1427Y-03
X1427Y-03108
X1427Y-03216
X1437Y-02838
X1437Y-02946
X1437Y-03054
X1437Y-03162
T4
X0375Y-02507
X1225Y-02507
T5
X01954Y-02641
X02054Y-03141
X02054Y-03341
X02054Y-03541
X02154Y-02641
T6
X03573Y-02586
X0375Y-02625
X03927Y-02586
X12073Y-02586
X1225Y-02625
X12427Y-02586
T7
X0375Y-02861
X1225Y-02861
T8
X0168Y-02507
X0168Y-03493
X1432Y-02507
X1432Y-03493
T9
X025Y-031144
X135Y-031144
T0
M30
