# Supplementary material for: Fly Stampede 2.0: A Next Generation Optomotor Assay for Walking Behavior in Drosophila Melanogaster
Source: Front Mol Neurosci. 2016 Dec 27;9:148. doi: 10.3389/fnmol.2016.00148 (PMC5214522; doi:10.3389/fnmol.2016.00148)
Supplement: Supplementary file 1 [file Software.zip › Master Folder for Fly Stampede Software_43MB/Fly Stampede Design Files /panels_arena/hallway_panels_arena.dsn]

(pcb /home/wbd/work/iorodeo/products/hallway_arenas/panels_arena/hallway_panels_arena.dsn
  (parser
    (string_quote ")
    (space_in_quoted_tokens on)
    (host_cad "Kicad's PCBNEW")
    (host_version "(2011-07-19)-testing")
  )
  (resolution mil 10)
  (unit mil)
  (structure
    (layer Component
      (type signal)
      (property
        (index 0)
      )
    )
    (layer Copper
      (type signal)
      (property
        (index 1)
      )
    )
    (boundary
      (path pcb 0  1250 -3625  1250 -2375  14750 -2375  14750 -3625  1250 -3625)
    )
    (via "Via[0-1]_35:25_mil" "Via[0-1]_35:0_mil")
    (rule
      (width 9)
      (clearance 12.1)
      (clearance 12.1 (type default_smd))
      (clearance 3 (type smd_smd))
    )
  )
  (placement
    (component DB9_M09
      (place J2 1680 -3000 front 270 (PN DB9))
      (place J1 14320 -3000 front 90 (PN DB9))
    )
    (component DCJACK_2PIN_HIGHCURRENT
      (place P6 3750 -2389 front 0 (PN CONN_2))
      (place P3 12250 -2389 front 0 (PN CONN_2))
    )
    (component HEADER_5x2_LARGE
      (place P4 13150 -2600 front 0 (PN CONN_5X2))
      (place P1 2850 -2600 front 0 (PN CONN_5X2))
    )
    (component JFRC_1X08
      (place P7 4166 -3270 front 0 (PN CONN_8))
      (place P9 6722 -3270 front 0 (PN CONN_8))
      (place P13 11834 -3270 front 0 (PN CONN_8))
      (place P11 9278 -3270 front 0 (PN CONN_8))
      (place P10 8000 -3270 front 0 (PN CONN_8))
      (place P8 5444 -3270 front 0 (PN CONN_8))
      (place P12 10556 -3270 front 0 (PN CONN_8))
    )
    (component JFRC_Capacitor_Polarized
      (place C2 10000 -2600 front 0 (PN 10uF))
      (place C1 6000 -2600 front 0 (PN 10uF))
    )
    (component "JFRC_LPV-1"
      (place SW1 2054 -2641 front 180 (PN SWITCH_INV))
    )
    (component pin_array_4x2
      (place P5 8500 -2650 front 90 (PN CONN_4X2))
      (place P2 7500 -2650 front 90 (PN CONN_4X2))
    )
    (component "1/4-20"
      (place "1/4-20,1" 2500 -3114.4 front 0 (PN VAL**))
      (place "1/4-20,2" 13500 -3114.4 front 0 (PN VAL**))
    )
  )
  (library
    (image DB9_M09
      (outline (path signal 8  380 -420  390 -420))
      (outline (path signal 8  390 -420  390 -325))
      (outline (path signal 8  380 -325  390 -325))
      (outline (path signal 8  380 -420  380 -325))
      (outline (path signal 8  -390 -420  -380 -420))
      (outline (path signal 8  -380 -420  -380 -325))
      (outline (path signal 8  -390 -325  -380 -325))
      (outline (path signal 8  -390 -420  -390 -325))
      (outline (path signal 8  473 -300  513 -300))
      (outline (path signal 8  513 -300  513 -235))
      (outline (path signal 8  473 -235  513 -235))
      (outline (path signal 8  473 -300  473 -235))
      (outline (path signal 8  -513 -300  -473 -300))
      (outline (path signal 8  -473 -300  -473 -235))
      (outline (path signal 8  -513 -235  -473 -235))
      (outline (path signal 8  -513 -300  -513 -235))
      (outline (path signal 8  -365 -300  365 -300))
      (outline (path signal 8  365 -300  365 -270))
      (outline (path signal 8  -365 -270  365 -270))
      (outline (path signal 8  -365 -300  -365 -270))
      (outline (path signal 8  -610 -460  610 -460))
      (outline (path signal 8  610 -460  610 -440))
      (outline (path signal 8  -610 -440  610 -440))
      (outline (path signal 8  -610 -460  -610 -440))
      (outline (path signal 8  -232 -270  -200 -270))
      (outline (path signal 8  -200 -270  -200 15))
      (outline (path signal 8  -232 15  -200 15))
      (outline (path signal 8  -232 -270  -232 15))
      (outline (path signal 8  -178 -270  -146 -270))
      (outline (path signal 8  -146 -270  -146 -85))
      (outline (path signal 8  -178 -85  -146 -85))
      (outline (path signal 8  -178 -270  -178 -85))
      (outline (path signal 8  -124 -270  -92 -270))
      (outline (path signal 8  -92 -270  -92 15))
      (outline (path signal 8  -124 15  -92 15))
      (outline (path signal 8  -124 -270  -124 15))
      (outline (path signal 8  -70 -270  -38 -270))
      (outline (path signal 8  -38 -270  -38 -85))
      (outline (path signal 8  -70 -85  -38 -85))
      (outline (path signal 8  -70 -270  -70 -85))
      (outline (path signal 8  -16 -270  16 -270))
      (outline (path signal 8  16 -270  16 15))
      (outline (path signal 8  -16 15  16 15))
      (outline (path signal 8  -16 -270  -16 15))
      (outline (path signal 8  38 -270  70 -270))
      (outline (path signal 8  70 -270  70 -85))
      (outline (path signal 8  38 -85  70 -85))
      (outline (path signal 8  38 -270  38 -85))
      (outline (path signal 8  92 -270  124 -270))
      (outline (path signal 8  124 -270  124 15))
      (outline (path signal 8  92 15  124 15))
      (outline (path signal 8  92 -270  92 15))
      (outline (path signal 8  146 -270  178 -270))
      (outline (path signal 8  178 -270  178 -85))
      (outline (path signal 8  146 -85  178 -85))
      (outline (path signal 8  146 -270  146 -85))
      (outline (path signal 8  200 -270  232 -270))
      (outline (path signal 8  232 -270  232 15))
      (outline (path signal 8  200 15  232 15))
      (outline (path signal 8  200 -270  200 15))
      (outline (path signal 6  325 -689.9  315 -689.9))
      (outline (path signal 6  330 -460  330 -670))
      (outline (path signal 6  330 -460  -330 -460))
      (outline (path signal 6  -330 -460  -330 -670))
      (outline (path signal 6  610 -300  410 -300))
      (outline (path signal 6  610 -300  610 -420))
      (outline (path signal 6  610 -300  610 -295))
      (outline (path signal 6  610 -420  510 -420))
      (outline (path signal 6  610 -420  610 -440))
      (outline (path signal 6  610 -440  610 -460))
      (outline (path signal 6  -610 -460  -610 -440))
      (outline (path signal 6  -610 -440  -610 -420))
      (outline (path signal 6  -610 -420  -610 -300))
      (outline (path signal 6  -610 -300  -610 -295))
      (outline (path signal 6  510 -410  410 -410))
      (outline (path signal 6  610 -440  510 -440))
      (outline (path signal 6  510 -440  410 -440))
      (outline (path signal 6  510 -420  510 -440))
      (outline (path signal 6  510 -420  510 -410))
      (outline (path signal 6  410 -410  410 -420))
      (outline (path signal 6  410 -420  410 -440))
      (outline (path signal 6  610 -295  410 -295))
      (outline (path signal 6  410 -295  410 -300))
      (outline (path signal 6  410 -420  405 -420))
      (outline (path signal 6  405 -420  -405 -420))
      (outline (path signal 6  410 -300  375 -300))
      (outline (path signal 6  375 -300  365 -300))
      (outline (path signal 6  405 -325  405 -420))
      (outline (path signal 6  365 -300  365 -270))
      (outline (path signal 6  365 -300  -365 -300))
      (outline (path signal 6  365 -270  -365 -270))
      (outline (path signal 6  -365 -300  -365 -270))
      (outline (path signal 6  -365 -300  -375 -300))
      (outline (path signal 6  -375 -300  -380 -300))
      (outline (path signal 6  -380 -300  -410 -300))
      (outline (path signal 6  -410 -295  -610 -295))
      (outline (path signal 6  -510 -420  -510 -440))
      (outline (path signal 6  -510 -420  -610 -420))
      (outline (path signal 6  -510 -440  -610 -440))
      (outline (path signal 6  -410 -410  -510 -410))
      (outline (path signal 6  -510 -420  -510 -410))
      (outline (path signal 6  410 -440  -410 -440))
      (outline (path signal 6  -410 -440  -510 -440))
      (outline (path signal 6  -410 -410  -410 -420))
      (outline (path signal 6  -410 -420  -410 -440))
      (outline (path signal 6  -405 -325  -405 -420))
      (outline (path signal 6  -405 -420  -410 -420))
      (outline (path signal 6  585 125  610 100))
      (outline (path signal 6  610 100  610 -295))
      (outline (path signal 6  395 125  585 125))
      (outline (path signal 6  395 125  375 105))
      (outline (path signal 6  375 105  375 -300))
      (outline (path signal 6  -375 105  -375 -300))
      (outline (path signal 6  -375 105  -395 125))
      (outline (path signal 6  -395 125  -590 125))
      (outline (path signal 6  -590 125  -610 105))
      (outline (path signal 6  -610 105  -610 -295))
      (outline (path signal 6  -200 -550  -110 -550))
      (outline (path signal 6  -110 -550  -110 -640))
      (outline (path signal 6  -110 -640  -125 -640))
      (outline (path signal 6  -125 -640  -125 -564.9))
      (outline (path signal 6  -125 -564.9  -185 -564.9))
      (outline (path signal 6  -185 -564.9  -185 -640))
      (outline (path signal 6  -185 -640  -200 -640))
      (outline (path signal 6  -200 -640  -200 -550))
      (outline (path signal 6  -45 -550  45 -550))
      (outline (path signal 6  45 -550  45 -640))
      (outline (path signal 6  45 -640  30 -640))
      (outline (path signal 6  30 -640  30 -564.9))
      (outline (path signal 6  30 -564.9  -30 -564.9))
      (outline (path signal 6  -30 -564.9  -30 -640))
      (outline (path signal 6  -30 -640  -45 -640))
      (outline (path signal 6  -45 -640  -45 -550))
      (outline (path signal 6  110 -550  200 -550))
      (outline (path signal 6  200 -550  200 -640))
      (outline (path signal 6  200 -640  185 -640))
      (outline (path signal 6  185 -640  185 -564.9))
      (outline (path signal 6  185 -564.9  125 -564.9))
      (outline (path signal 6  125 -564.9  125 -640))
      (outline (path signal 6  125 -640  110 -640))
      (outline (path signal 6  110 -640  110 -550))
      (outline (path signal 6  -410 -295  -410 -300))
      (outline (path signal 6  -410 -300  -610 -300))
      (outline (path signal 6  -330 -460  -370 -460))
      (outline (path signal 6  -370 -460  -610 -460))
      (outline (path signal 6  -344.9 -485  -344.9 -670))
      (outline (path signal 6  610 -460  370 -460))
      (outline (path signal 6  370 -460  330 -460))
      (outline (path signal 6  344.9 -485  344.9 -670))
      (outline (path signal 6  -315 -480  -315 -689.9))
      (outline (path signal 6  -315 -689.9  -325 -689.9))
      (outline (path signal 6  315 -480  315 -689.9))
      (outline (path signal 6  315 -689.9  -315 -689.9))
      (outline (path signal 32  0 45  0 5))
      (outline (path signal 32  108 45  108 5))
      (outline (path signal 32  216 45  216 5))
      (outline (path signal 32  162 -55  162 -95))
      (outline (path signal 32  54 -55  54 -95))
      (outline (path signal 32  -54 -55  -54 -95))
      (outline (path signal 32  -108 45  -108 5))
      (outline (path signal 32  -162 -55  -162 -95))
      (outline (path signal 32  -216 45  -216 5))
      (outline (path signal 6  538.9 0  536.7 -14.2  530.1 -27  520 -37.1  507.2 -43.7
            493 -45.9  478.8 -43.7  466 -37.1  455.9 -27  449.3 -14.2  447.1 0
            449.3 14.2  455.9 27  466 37.1  478.8 43.7  493 45.9  507.2 43.7
            520 37.1  530.1 27  536.7 14.2))
      (outline (path signal 6  -447.1 0  -449.3 -14.2  -455.9 -27  -466 -37.1  -478.8 -43.7
            -493 -45.9  -507.2 -43.7  -520 -37.1  -530.1 -27  -536.7 -14.2
            -538.9 0  -536.7 14.2  -530.1 27  -520 37.1  -507.2 43.7  -493 45.9
            -478.8 43.7  -466 37.1  -455.9 27  -449.3 14.2))
      (pin Round[A]Pad_60_mil 1 -216 50)
      (pin Round[A]Pad_60_mil 2 -108 50)
      (pin Round[A]Pad_60_mil 3 0 50)
      (pin Round[A]Pad_60_mil 4 108 50)
      (pin Round[A]Pad_60_mil 5 216 50)
      (pin Round[A]Pad_60_mil 6 -162 -50)
      (pin Round[A]Pad_60_mil 7 -54 -50)
      (pin Round[A]Pad_60_mil 8 54 -50)
      (pin Round[A]Pad_60_mil 9 162 -50)
      (pin Round[A]Pad_200_mil @1 -493 0)
      (pin Round[A]Pad_200_mil @2 493 0)
    )
    (image DCJACK_2PIN_HIGHCURRENT
      (outline (path signal 15  -275 0  275 0))
      (outline (path signal 15  275 0  275 -575))
      (outline (path signal 15  275 -575  -275 -575))
      (outline (path signal 15  -275 -575  -275 0))
      (pin Round[A]Pad_76_mil @1 0 -118)
      (pin Round[A]Pad_140_mil 2 0 -236)
      (pin Round[A]Pad_160_mil 1 0 -472)
      (pin Round[A]Pad_140_mil @2 -177 -197)
      (pin Round[A]Pad_140_mil @3 177 -197)
    )
    (image HEADER_5x2_LARGE
      (outline (path signal 15  -400 180  -400 -180))
      (outline (path signal 15  -400 -180  400 -180))
      (outline (path signal 15  400 -180  400 180))
      (outline (path signal 15  400 180  -400 180))
      (outline (path signal 15  -200 -200  -250 -260))
      (outline (path signal 15  -250 -260  -150 -260))
      (outline (path signal 15  -150 -260  -200 -200))
      (pin Rect[A]Pad_70x70_mil 1 -200 -50)
      (pin Round[A]Pad_70_mil 2 -200 50)
      (pin Round[A]Pad_70_mil 3 -100 -50)
      (pin Round[A]Pad_70_mil 4 -100 50)
      (pin Round[A]Pad_70_mil 5 0 -50)
      (pin Round[A]Pad_70_mil 6 0 50)
      (pin Round[A]Pad_70_mil 7 100 -50)
      (pin Round[A]Pad_70_mil 8 100 50)
      (pin Round[A]Pad_70_mil 9 200 -50)
      (pin Round[A]Pad_70_mil 10 200 50)
    )
    (image JFRC_1X08
      (outline (path signal 15  -635 -340  635 -340))
      (outline (path signal 15  635 -340  635 235))
      (outline (path signal 15  635 235  -635 235))
      (outline (path signal 15  -635 235  -635 -340))
      (outline (path signal 8  225 50  275 50))
      (outline (path signal 8  275 50  300 25))
      (outline (path signal 8  300 -25  275 -50))
      (outline (path signal 8  100 25  125 50))
      (outline (path signal 8  125 50  175 50))
      (outline (path signal 8  175 50  200 25))
      (outline (path signal 8  200 -25  175 -50))
      (outline (path signal 8  175 -50  125 -50))
      (outline (path signal 8  125 -50  100 -25))
      (outline (path signal 8  225 50  200 25))
      (outline (path signal 8  200 -25  225 -50))
      (outline (path signal 8  275 -50  225 -50))
      (outline (path signal 8  -75 50  -25 50))
      (outline (path signal 8  -25 50  0 25))
      (outline (path signal 8  0 -25  -25 -50))
      (outline (path signal 8  0 25  25 50))
      (outline (path signal 8  25 50  75 50))
      (outline (path signal 8  75 50  100 25))
      (outline (path signal 8  100 -25  75 -50))
      (outline (path signal 8  75 -50  25 -50))
      (outline (path signal 8  25 -50  0 -25))
      (outline (path signal 8  -200 25  -175 50))
      (outline (path signal 8  -175 50  -125 50))
      (outline (path signal 8  -125 50  -100 25))
      (outline (path signal 8  -100 -25  -125 -50))
      (outline (path signal 8  -125 -50  -175 -50))
      (outline (path signal 8  -175 -50  -200 -25))
      (outline (path signal 8  -75 50  -100 25))
      (outline (path signal 8  -100 -25  -75 -50))
      (outline (path signal 8  -25 -50  -75 -50))
      (outline (path signal 8  -375 50  -325 50))
      (outline (path signal 8  -325 50  -300 25))
      (outline (path signal 8  -300 -25  -325 -50))
      (outline (path signal 8  -300 25  -275 50))
      (outline (path signal 8  -275 50  -225 50))
      (outline (path signal 8  -225 50  -200 25))
      (outline (path signal 8  -200 -25  -225 -50))
      (outline (path signal 8  -225 -50  -275 -50))
      (outline (path signal 8  -275 -50  -300 -25))
      (outline (path signal 8  -400 25  -400 -25))
      (outline (path signal 8  -375 50  -400 25))
      (outline (path signal 8  -400 -25  -375 -50))
      (outline (path signal 8  -325 -50  -375 -50))
      (outline (path signal 8  325 50  375 50))
      (outline (path signal 8  375 50  400 25))
      (outline (path signal 8  400 25  400 -25))
      (outline (path signal 8  400 -25  375 -50))
      (outline (path signal 8  325 50  300 25))
      (outline (path signal 8  300 -25  325 -50))
      (outline (path signal 8  375 -50  325 -50))
      (pin Rect[A]Pad_60x60_mil 1 -350 0)
      (pin Round[A]Pad_60_mil 2 -250 0)
      (pin Round[A]Pad_60_mil 3 -150 0)
      (pin Round[A]Pad_60_mil 4 -50 0)
      (pin Round[A]Pad_60_mil 5 50 0)
      (pin Round[A]Pad_60_mil 6 150 0)
      (pin Round[A]Pad_60_mil 7 250 0)
      (pin Round[A]Pad_60_mil 8 350 0)
    )
    (image JFRC_Capacitor_Polarized
      (outline (path signal 15  206.1 0  196 -63.7  166.7 -121.1  121.1 -166.7  63.7 -196
            0 -206.1  -63.7 -196  -121.1 -166.7  -166.7 -121.1  -196 -63.7
            -206.1 0  -196 63.7  -166.7 121.1  -121.1 166.7  -63.7 196  0 206.1
            63.7 196  121.1 166.7  166.7 121.1  196 63.7))
      (outline (path signal 8  10 -45  35 -45))
      (outline (path signal 8  35 -45  35 45))
      (outline (path signal 8  10 45  35 45))
      (outline (path signal 8  10 -45  10 45))
      (outline (path signal 6  -45 0  -35 0))
      (outline (path signal 6  -35 0  -35 -45))
      (outline (path signal 6  -35 -45  -10 -45))
      (outline (path signal 6  -10 -45  -10 45))
      (outline (path signal 6  -10 45  -35 45))
      (outline (path signal 6  -35 45  -35 0))
      (outline (path signal 6  25 0  45 0))
      (outline (path signal 6  -250 15  -250 -15))
      (outline (path signal 6  -235 0  -265 0))
      (outline (path signal 6  45 0  65 0))
      (outline (path signal 6  -65 0  -45 0))
      (pin Round[A]Pad_100_mil 1 -100 0)
      (pin Round[A]Pad_100_mil 2 100 0)
    )
    (image "JFRC_LPV-1"
      (outline (path signal 8  -25 520  25 520))
      (outline (path signal 8  25 520  25 550))
      (outline (path signal 8  -25 550  25 550))
      (outline (path signal 8  -25 520  -25 550))
      (outline (path signal 8  -25 650  25 650))
      (outline (path signal 8  25 650  25 750))
      (outline (path signal 8  -25 750  25 750))
      (outline (path signal 8  -25 650  -25 750))
      (outline (path signal 8  -25 850  25 850))
      (outline (path signal 8  25 850  25 950))
      (outline (path signal 8  -25 950  25 950))
      (outline (path signal 8  -25 850  -25 950))
      (outline (path signal 8  -25 550  25 550))
      (outline (path signal 8  25 550  25 650))
      (outline (path signal 8  -25 650  25 650))
      (outline (path signal 8  -25 550  -25 650))
      (outline (path signal 8  -25 750  25 750))
      (outline (path signal 8  25 750  25 850))
      (outline (path signal 8  -25 850  25 850))
      (outline (path signal 8  -25 750  -25 850))
      (outline (path signal 8  -25 850  25 850))
      (outline (path signal 8  25 850  25 915))
      (outline (path signal 8  -25 915  25 915))
      (outline (path signal 8  -25 850  -25 915))
      (outline (path signal 8  135 0  160 0))
      (outline (path signal 8  160 0  160 45))
      (outline (path signal 8  135 45  160 45))
      (outline (path signal 8  135 0  135 45))
      (outline (path signal 8  135 45  160 45))
      (outline (path signal 8  160 45  160 300))
      (outline (path signal 8  135 300  160 300))
      (outline (path signal 8  135 45  135 300))
      (outline (path signal 8  -40 0  40 0))
      (outline (path signal 8  40 0  40 150))
      (outline (path signal 8  -40 150  40 150))
      (outline (path signal 8  -40 0  -40 150))
      (outline (path signal 8  -50 0  -40 0))
      (outline (path signal 8  -40 0  -40 150))
      (outline (path signal 8  -50 150  -40 150))
      (outline (path signal 8  -50 0  -50 150))
      (outline (path signal 8  40 0  50 0))
      (outline (path signal 8  50 0  50 150))
      (outline (path signal 8  40 150  50 150))
      (outline (path signal 8  40 0  40 150))
      (outline (path signal 8  -160 0  -135 0))
      (outline (path signal 8  -135 0  -135 45))
      (outline (path signal 8  -160 45  -135 45))
      (outline (path signal 8  -160 0  -160 45))
      (outline (path signal 8  -160 45  -135 45))
      (outline (path signal 8  -135 45  -135 300))
      (outline (path signal 8  -160 300  -135 300))
      (outline (path signal 8  -160 45  -160 300))
      (outline (path signal 6  -160 0  -160 420))
      (outline (path signal 6  -160 0  -145 0))
      (outline (path signal 6  -145 0  -145 -10))
      (outline (path signal 6  145 -10  135 -10))
      (outline (path signal 6  145 -10  145 0))
      (outline (path signal 6  145 0  160 0))
      (outline (path signal 6  -135 -10  -135 -35))
      (outline (path signal 6  -135 -10  -145 -10))
      (outline (path signal 6  135 -35  100 -35))
      (outline (path signal 6  135 -35  135 -10))
      (outline (path signal 6  100 -280  10 -280))
      (outline (path signal 6  -100 -280  -85 -295))
      (outline (path signal 6  -85 -295  -35 -295))
      (outline (path signal 6  100 -280  85 -295))
      (outline (path signal 6  10 -280  10 -35))
      (outline (path signal 6  10 -280  -10 -280))
      (outline (path signal 6  10 -35  -10 -35))
      (outline (path signal 6  -10 -280  -10 -35))
      (outline (path signal 6  -10 -280  -100 -280))
      (outline (path signal 6  -35 -295  -50 -500))
      (outline (path signal 6  50 -500  35 -295))
      (outline (path signal 6  35 -295  85 -295))
      (outline (path signal 6  -35 -295  35 -295))
      (outline (path signal 6  155 425  100 425))
      (outline (path signal 6  100 420  100 425))
      (outline (path signal 6  -100 420  -100 425))
      (outline (path signal 6  155 425  160 420))
      (outline (path signal 6  160 420  160 0))
      (outline (path signal 6  -160 420  -155 425))
      (outline (path signal 6  -155 425  -100 425))
      (outline (path signal 6  -100 420  100 420))
      (outline (path signal 6  100 -35  100 -55))
      (outline (path signal 6  100 -55  100 -280))
      (outline (path signal 6  100 -35  55 -35))
      (outline (path signal 6  55 -35  10 -35))
      (outline (path signal 6  135 -10  45 -10))
      (outline (path signal 6  145 0  45 0))
      (outline (path signal 6  -40 0  45 0))
      (outline (path signal 6  -40 0  -145 0))
      (outline (path signal 6  -45 -10  45 -10))
      (outline (path signal 6  -45 -10  -135 -10))
      (outline (path signal 6  -55 -35  -10 -35))
      (outline (path signal 6  -55 -35  -100 -35))
      (outline (path signal 6  -100 -35  -135 -35))
      (outline (path signal 6  -100 -35  -100 -55))
      (outline (path signal 6  -100 -55  -100 -280))
      (pin Oval[A]Pad_109.5x109.5_mil 1 0 500)
      (pin Oval[A]Pad_109.5x109.5_mil 2 0 700)
      (pin Oval[A]Pad_109.5x109.5_mil 3 0 900)
      (pin Round[A]Pad_109.5_mil @1 -100 0)
      (pin Round[A]Pad_109.5_mil @2 100 0)
    )
    (image pin_array_4x2
      (outline (path signal 12  -200 100  200 100))
      (outline (path signal 12  200 100  200 -100))
      (outline (path signal 12  200 -100  -200 -100))
      (outline (path signal 12  -200 -100  -200 100))
      (pin Rect[A]Pad_60x60_mil 1 -150 -50)
      (pin Round[A]Pad_60_mil 2 -150 50)
      (pin Round[A]Pad_60_mil 3 -50 -50)
      (pin Round[A]Pad_60_mil 4 -50 50)
      (pin Round[A]Pad_60_mil 5 50 -50)
      (pin Round[A]Pad_60_mil 6 50 50)
      (pin Round[A]Pad_60_mil 7 150 -50)
      (pin Round[A]Pad_60_mil 8 150 50)
    )
    (image "1/4-20"
      (outline (path signal 15  216.4 0  205.8 -66.8  175.1 -127.2  127.2 -175.1  66.8 -205.8
            0 -216.4  -66.8 -205.8  -127.2 -175.1  -175.1 -127.2  -205.8 -66.8
            -216.4 0  -205.8 66.8  -175.1 127.2  -127.2 175.1  -66.8 205.8
            0 216.4  66.8 205.8  127.2 175.1  175.1 127.2  205.8 66.8))
      (pin Round[A]Pad_320_mil @1 0 0)
    )
    (padstack Round[A]Pad_100_mil
      (shape (circle Component 100))
      (shape (circle Copper 100))
      (attach off)
    )
    (padstack Round[A]Pad_109.5_mil
      (shape (circle Component 109.5))
      (shape (circle Copper 109.5))
      (attach off)
    )
    (padstack Round[A]Pad_140_mil
      (shape (circle Component 140))
      (shape (circle Copper 140))
      (attach off)
    )
    (padstack Round[A]Pad_160_mil
      (shape (circle Component 160))
      (shape (circle Copper 160))
      (attach off)
    )
    (padstack Round[A]Pad_200_mil
      (shape (circle Component 200))
      (shape (circle Copper 200))
      (attach off)
    )
    (padstack Round[A]Pad_320_mil
      (shape (circle Component 320))
      (shape (circle Copper 320))
      (attach off)
    )
    (padstack Round[A]Pad_60_mil
      (shape (circle Component 60))
      (shape (circle Copper 60))
      (attach off)
    )
    (padstack Round[A]Pad_70_mil
      (shape (circle Component 70))
      (shape (circle Copper 70))
      (attach off)
    )
    (padstack Round[A]Pad_76_mil
      (shape (circle Component 76))
      (shape (circle Copper 76))
      (attach off)
    )
    (padstack Oval[A]Pad_109.5x109.5_mil
      (shape (path Component 109.5  0 0  0 0))
      (shape (path Copper 109.5  0 0  0 0))
      (attach off)
    )
    (padstack Rect[A]Pad_60x60_mil
      (shape (rect Component -30 -30 30 30))
      (shape (rect Copper -30 -30 30 30))
      (attach off)
    )
    (padstack Rect[A]Pad_70x70_mil
      (shape (rect Component -35 -35 35 35))
      (shape (rect Copper -35 -35 35 35))
      (attach off)
    )
    (padstack "Via[0-1]_35:25_mil"
      (shape (circle Component 35))
      (shape (circle Copper 35))
      (attach off)
    )
    (padstack "Via[0-1]_35:0_mil"
      (shape (circle Component 35))
      (shape (circle Copper 35))
      (attach off)
    )
  )
  (network
    (net /5V
      (pins P7-3 P7-7 P9-3 P9-7 P13-3 P13-7 P11-3 P11-7 P10-3 P10-7 P8-3 P8-7 P12-3
        P12-7 C2-1 C1-1 SW1-2)
    )
    (net /SCL
      (pins P7-1 P9-1 P13-1 P11-1 P10-1 P8-1 P12-1 P2-2 P2-4 P2-6 P2-8)
    )
    (net /SCL0
      (pins J2-6 J1-6 P4-2 P1-2 P2-1)
    )
    (net /SCL1
      (pins J2-1 J1-1 P4-1 P1-1 P2-3)
    )
    (net /SCL2
      (pins J2-3 J1-3 P4-5 P1-5 P2-5)
    )
    (net /SCL3
      (pins J2-7 J1-7 P4-4 P1-4 P2-7)
    )
    (net /SDA
      (pins P7-2 P9-2 P13-2 P11-2 P10-2 P8-2 P12-2 P5-2 P5-4 P5-6 P5-8)
    )
    (net /SDA0
      (pins J2-8 J1-8 P4-6 P1-6 P5-1)
    )
    (net /SDA1
      (pins J2-2 J1-2 P4-3 P1-3 P5-3)
    )
    (net /SDA2
      (pins J2-4 J1-4 P4-7 P1-7 P5-5)
    )
    (net /SDA3
      (pins J2-9 J1-9 P4-8 P1-8 P5-7)
    )
    (net GND
      (pins J2-5 J1-5 P6-2 P3-2 P4-9 P4-10 P1-9 P1-10 P7-8 P9-8 P13-8 P11-8 P10-8
        P8-8 P12-8 C2-2 C1-2)
    )
    (net "N-000002"
      (pins P6-1 P3-1 SW1-1)
    )
    (class kicad_default "" /5V /SCL /SCL0 /SCL1 /SCL2 /SCL3 /SDA /SDA0 /SDA1
      /SDA2 /SDA3 GND "N-000002"
      (circuit
        (use_via Via[0-1]_35:25_mil)
      )
      (rule
        (width 9)
        (clearance 12.1)
      )
    )
  )
  (wiring
    (wire (path Component 40  12084 -3445  12029 -3500)(net /5V)(type protect))
    (wire (path Component 40  12084 -3270  12084 -3445)(net /5V)(type protect))
    (wire (path Component 40  11684 -3365  11549 -3500)(net /5V)(type protect))
    (wire (path Component 40  11684 -3270  11684 -3365)(net /5V)(type protect))
    (wire (path Component 40  10806 -3381  10687 -3500)(net /5V)(type protect))
    (wire (path Component 40  10806 -3270  10806 -3381)(net /5V)(type protect))
    (wire (path Component 40  10406 -3358  10264 -3500)(net /5V)(type protect))
    (wire (path Component 40  10406 -3270  10406 -3358)(net /5V)(type protect))
    (wire (path Component 40  9528 -3297  9325 -3500)(net /5V)(type protect))
    (wire (path Component 40  9528 -3270  9528 -3297)(net /5V)(type protect))
    (wire (path Component 40  9128 -3283  8911 -3500)(net /5V)(type protect))
    (wire (path Component 40  9128 -3270  9128 -3283)(net /5V)(type protect))
    (wire (path Component 40  8250 -3325  8075 -3500)(net /5V)(type protect))
    (wire (path Component 40  8250 -3270  8250 -3325)(net /5V)(type protect))
    (wire (path Component 40  7850 -3292  7642 -3500)(net /5V)(type protect))
    (wire (path Component 40  7850 -3270  7850 -3292)(net /5V)(type protect))
    (wire (path Component 40  6972 -3270  6742 -3500)(net /5V)(type protect))
    (wire (path Component 40  6795 -3485  6795 -3500)(net /5V)(type protect))
    (wire (path Component 40  6780 -3500  6795 -3485)(net /5V)(type protect))
    (wire (path Component 40  6742 -3500  6780 -3500)(net /5V)(type protect))
    (wire (path Component 40  6572 -3316  6388 -3500)(net /5V)(type protect))
    (wire (path Component 40  6572 -3270  6572 -3316)(net /5V)(type protect))
    (wire (path Component 40  5694 -3314  5508 -3500)(net /5V)(type protect))
    (wire (path Component 40  5694 -3270  5694 -3314)(net /5V)(type protect))
    (wire (path Component 40  5294 -3307  5101 -3500)(net /5V)(type protect))
    (wire (path Component 40  5294 -3270  5294 -3307)(net /5V)(type protect))
    (wire (path Component 40  4016 -3307  3823 -3500)(net /5V)(type protect))
    (wire (path Component 40  4016 -3270  4016 -3307)(net /5V)(type protect))
    (wire (path Component 40  4416 -3271  4187 -3500)(net /5V)(type protect))
    (wire (path Component 40  4416 -3270  4416 -3271)(net /5V)(type protect))
    (wire (path Component 80  2354 -3500  3823 -3500)(net /5V)(type protect))
    (wire (path Component 80  2195 -3341  2354 -3500)(net /5V)(type protect))
    (wire (path Component 80  2054 -3341  2195 -3341)(net /5V)(type protect))
    (wire (path Component 80  3823 -3500  4187 -3500  5101 -3500  5508 -3500  6388 -3500
            6742 -3500  6780 -3500  6795 -3500  7642 -3500  8075 -3500  8911 -3500
            9325 -3500  10264 -3500  10687 -3500  11549 -3500  12029 -3500
            12044 -3500)(net /5V)(type protect))
    (wire (path Copper 40  12139 -3372  11191 -3372)(net GND)(type protect))
    (wire (path Copper 40  12184 -3327  12139 -3372)(net GND)(type protect))
    (wire (path Copper 40  12184 -3270  12184 -3327)(net GND)(type protect))
    (wire (path Copper 40  10906 -3299  10828 -3377)(net GND)(type protect))
    (wire (path Copper 40  10906 -3270  10906 -3299)(net GND)(type protect))
    (wire (path Copper 40  9628 -3301  9552 -3377)(net GND)(type protect))
    (wire (path Copper 40  9628 -3270  9628 -3301)(net GND)(type protect))
    (wire (path Copper 40  8350 -3299  8272 -3377)(net GND)(type protect))
    (wire (path Copper 40  8350 -3270  8350 -3299)(net GND)(type protect))
    (wire (path Copper 40  5794 -3285  5702 -3377)(net GND)(type protect))
    (wire (path Copper 40  5794 -3270  5794 -3285)(net GND)(type protect))
    (wire (path Copper 80  4912 -3377  5702 -3377)(net GND)(type protect))
    (wire (path Copper 80  4817 -3282  4912 -3377)(net GND)(type protect))
    (wire (path Copper 80  4817 -3280  4817 -3282)(net GND)(type protect))
    (wire (path Copper 80  3898 -2773  3750 -2625)(net GND)(type protect))
    (wire (path Copper 80  4310 -2773  3898 -2773)(net GND)(type protect))
    (wire (path Copper 80  4802.5 -3265.5  4310 -2773)(net GND)(type protect))
    (wire (path Copper 80  4818 -3280  4817 -3280)(net GND)(type protect))
    (wire (path Copper 80  4803 -3265  4818 -3280)(net GND)(type protect))
    (wire (path Copper 80  4817 -3280  4802.5 -3265.5)(net GND)(type protect))
    (wire (path Copper 40  4798 -3270  4802.5 -3265.5)(net GND)(type protect))
    (wire (path Copper 40  4516 -3270  4798 -3270)(net GND)(type protect))
    (wire (path Copper 40  4802.5 -3265.5  4803 -3265)(net GND)(type protect))
    (wire (path Copper 80  8272 -3377  9552 -3377  10828 -3377)(net GND)(type protect))
    (wire (path Copper 80  11186 -3377  11191 -3372)(net GND)(type protect))
    (wire (path Copper 80  10828 -3377  11186 -3377)(net GND)(type protect))
    (wire (path Copper 80  12119 -2756  12250 -2625)(net GND)(type protect))
    (wire (path Copper 80  11807 -2756  12119 -2756)(net GND)(type protect))
    (wire (path Copper 80  11191 -3372  11807 -2756)(net GND)(type protect))
    (wire (path Copper 80  5702 -3377  7146.7 -3377  8272 -3377)(net GND)(type protect))
    (wire (path Copper 10  7072 -3302.3  7072 -3270)(net GND)(type protect))
    (wire (path Copper 10  7146.7 -3377  7072 -3302.3)(net GND)(type protect))
    (wire (path Copper 80  12305 -2916  12250 -2861)(net "N-000002")(type protect))
    (wire (path Copper 80  12305 -3371  12305 -2916)(net "N-000002")(type protect))
    (wire (path Copper 80  12174 -3502  12305 -3371)(net "N-000002")(type protect))
    (wire (path Copper 80  3545 -3502  12174 -3502)(net "N-000002")(type protect))
    (wire (path Copper 80  3699 -2912  3750 -2861)(net "N-000002")(type protect))
    (wire (path Copper 80  3699 -3348  3699 -2912)(net "N-000002")(type protect))
    (wire (path Copper 80  3545 -3502  3699 -3348)(net "N-000002")(type protect))
    (wire (path Copper 80  2408 -3502  3545 -3502)(net "N-000002")(type protect))
    (wire (path Copper 80  2054 -3148  2408 -3502)(net "N-000002")(type protect))
    (wire (path Copper 80  2054 -3141  2054 -3148)(net "N-000002")(type protect))
  )
)
