# Supplementary material for: Fly Stampede 2.0: A Next Generation Optomotor Assay for Walking Behavior in Drosophila Melanogaster
Source: Front Mol Neurosci. 2016 Dec 27;9:148. doi: 10.3389/fnmol.2016.00148 (PMC5214522; doi:10.3389/fnmol.2016.00148)
Supplement: Supplementary file 1 [file Software.zip › Master Folder for Fly Stampede Software_43MB/Fly Stampede Design Files /panels_arena/hallway_panels_arena.mdc]

PCBNEW-LibDoc----V1  Tue 26 Jul 2011 07:02:29 PM PDT
#
$MODULE DB9_M09
Li DB9_M09
Cd SUB-D
Kw SUB-D
$EndMODULE
#
$MODULE JFRC_LPV-1
Li JFRC_LPV-1
Cd TOGGLE SWITCH
Kw TOGGLE SWITCH
$EndMODULE
#
$MODULE JFRC_Capacitor_Polarized
Li JFRC_Capacitor_Polarized
Cd ELECTROLYTIC CAPACITOR
Kw ELECTROLYTIC CAPACITOR
$EndMODULE
#
$EndLIBDOC
