# Supplementary material for: Fly Stampede 2.0: A Next Generation Optomotor Assay for Walking Behavior in Drosophila Melanogaster
Source: Front Mol Neurosci. 2016 Dec 27;9:148. doi: 10.3389/fnmol.2016.00148 (PMC5214522; doi:10.3389/fnmol.2016.00148)
Supplement: Supplementary file 1 [file Software.zip › Master Folder for Fly Stampede Software_43MB/Fly Stampede Design Files /panels_arena/hallway_panels_arena.net]

# EESchema Netlist Version 1.1 created  Tue 26 Jul 2011 06:23:50 PM PDT
(
 ( /4E2F5895 JFRC_Capacitor_Polarized C1 10uF
  ( 1 /5V )
  ( 2 GND )
 )
 ( /4E2F57E4 JFRC_Capacitor_Polarized C2 10uF
  ( 1 /5V )
  ( 2 GND )
 )
 ( /4E2F5712 DB9_M09 J1 DB9
  ( 1 /SCL1 )
  ( 2 /SDA1 )
  ( 3 /SCL2 )
  ( 4 /SDA2 )
  ( 5 GND )
  ( 6 /SCL0 )
  ( 7 /SCL3 )
  ( 8 /SDA0 )
  ( 9 /SDA3 )
 )
 ( /4E2F54C5 DB9_M09 J2 DB9
  ( 1 /SCL1 )
  ( 2 /SDA1 )
  ( 3 /SCL2 )
  ( 4 /SDA2 )
  ( 5 GND )
  ( 6 /SCL0 )
  ( 7 /SCL3 )
  ( 8 /SDA0 )
  ( 9 /SDA3 )
 )
 ( /4E2F56DF HEADER_5x2_LARGE P1 CONN_5X2
  ( 1 /SCL1 )
  ( 2 /SCL0 )
  ( 3 /SDA1 )
  ( 4 /SCL3 )
  ( 5 /SCL2 )
  ( 6 /SDA0 )
  ( 7 /SDA2 )
  ( 8 /SDA3 )
  ( 9 GND )
  ( 10 GND )
 )
 ( /4E2F55C9 pin_array_4x2 P2 CONN_4X2
  ( 1 /SCL0 )
  ( 2 /SCL )
  ( 3 /SCL1 )
  ( 4 /SCL )
  ( 5 /SCL2 )
  ( 6 /SCL )
  ( 7 /SCL3 )
  ( 8 /SCL )
 )
 ( /4E2F5896 DCJACK_2PIN_HIGHCURRENT P3 CONN_2
  ( 1 N-000002 )
  ( 2 GND )
 )
 ( /4E2F57A6 HEADER_5x2_LARGE P4 CONN_5X2
  ( 1 /SCL1 )
  ( 2 /SCL0 )
  ( 3 /SDA1 )
  ( 4 /SCL3 )
  ( 5 /SCL2 )
  ( 6 /SDA0 )
  ( 7 /SDA2 )
  ( 8 /SDA3 )
  ( 9 GND )
  ( 10 GND )
 )
 ( /4E2F563F pin_array_4x2 P5 CONN_4X2
  ( 1 /SDA0 )
  ( 2 /SDA )
  ( 3 /SDA1 )
  ( 4 /SDA )
  ( 5 /SDA2 )
  ( 6 /SDA )
  ( 7 /SDA3 )
  ( 8 /SDA )
 )
 ( /4E2F5B53 DCJACK_2PIN_HIGHCURRENT P6 CONN_2
  ( 1 N-000002 )
  ( 2 GND )
 )
 ( /4E2F58D5 JFRC_1X08 P7 CONN_8
  ( 1 /SCL )
  ( 2 /SDA )
  ( 3 /5V )
  ( 4 ? )
  ( 5 ? )
  ( 6 ? )
  ( 7 /5V )
  ( 8 GND )
 )
 ( /4E2F5990 JFRC_1X08 P8 CONN_8
  ( 1 /SCL )
  ( 2 /SDA )
  ( 3 /5V )
  ( 4 ? )
  ( 5 ? )
  ( 6 ? )
  ( 7 /5V )
  ( 8 GND )
 )
 ( /4E2F5996 JFRC_1X08 P9 CONN_8
  ( 1 /SCL )
  ( 2 /SDA )
  ( 3 /5V )
  ( 4 ? )
  ( 5 ? )
  ( 6 ? )
  ( 7 /5V )
  ( 8 GND )
 )
 ( /4E2F59A0 JFRC_1X08 P10 CONN_8
  ( 1 /SCL )
  ( 2 /SDA )
  ( 3 /5V )
  ( 4 ? )
  ( 5 ? )
  ( 6 ? )
  ( 7 /5V )
  ( 8 GND )
 )
 ( /4E2F597F JFRC_1X08 P11 CONN_8
  ( 1 /SCL )
  ( 2 /SDA )
  ( 3 /5V )
  ( 4 ? )
  ( 5 ? )
  ( 6 ? )
  ( 7 /5V )
  ( 8 GND )
 )
 ( /4E2F5992 JFRC_1X08 P12 CONN_8
  ( 1 /SCL )
  ( 2 /SDA )
  ( 3 /5V )
  ( 4 ? )
  ( 5 ? )
  ( 6 ? )
  ( 7 /5V )
  ( 8 GND )
 )
 ( /4E2F5998 JFRC_1X08 P13 CONN_8
  ( 1 /SCL )
  ( 2 /SDA )
  ( 3 /5V )
  ( 4 ? )
  ( 5 ? )
  ( 6 ? )
  ( 7 /5V )
  ( 8 GND )
 )
 ( /4E2F5AAC JFRC_LPV-1 SW1 SWITCH_INV
  ( 1 N-000002 )
  ( 2 /5V )
  ( 3 ? )
 )
)
*
{ Allowed footprints by component:
$component C1
 CP*
 SM*
$endlist
$component C2
 CP*
 SM*
$endlist
$component J1
 DB9*
$endlist
$component J2
 DB9*
$endlist
$endfootprintlist
}
