# Supplementary material for: Fly Stampede 2.0: A Next Generation Optomotor Assay for Walking Behavior in Drosophila Melanogaster
Source: Front Mol Neurosci. 2016 Dec 27;9:148. doi: 10.3389/fnmol.2016.00148 (PMC5214522; doi:10.3389/fnmol.2016.00148)
Supplement: Supplementary file 1 [file Software.zip › Master Folder for Fly Stampede Software_43MB/Fly Stampede Design Files /panels_arena/hallway_panels_arena.pro]

update=Tue 26 Jul 2011 06:23:28 PM PDT
last_client=pcbnew
[general]
version=1
RootSch=hallway_panels_arena.sch
BoardNm=hallway_panels_arena.brd
[eeschema]
version=1
LibDir=
NetFmt=1
HPGLSpd=20
HPGLDm=15
HPGLNum=1
offX_A4=0
offY_A4=0
offX_A3=0
offY_A3=0
offX_A2=0
offY_A2=0
offX_A1=0
offY_A1=0
offX_A0=0
offY_A0=0
offX_A=0
offY_A=0
offX_B=0
offY_B=0
offX_C=0
offY_C=0
offX_D=0
offY_D=0
offX_E=0
offY_E=0
RptD_X=0
RptD_Y=100
RptLab=1
SimCmd=
UseNetN=0
LabSize=60
[eeschema/libraries]
LibName1=power
LibName2=./hallway_panels_arena
LibName3=device
LibName4=transistors
LibName5=conn
LibName6=linear
LibName7=regul
LibName8=74xx
LibName9=cmos4000
LibName10=adc-dac
LibName11=memory
LibName12=xilinx
LibName13=special
LibName14=microcontrollers
LibName15=dsp
LibName16=microchip
LibName17=analog_switches
LibName18=motorola
LibName19=texas
LibName20=intel
LibName21=audio
LibName22=interface
LibName23=digital-audio
LibName24=philips
LibName25=display
LibName26=cypress
LibName27=siliconi
LibName28=opto
LibName29=atmel
LibName30=contrib
LibName31=valves
[cvpcb]
version=1
NetIExt=.net
[cvpcb/libraries]
EquName1=devcms
[common]
NetDir=
[pcbnew]
version=1
PadDrlX=320
PadDimH=600
PadDimV=600
ViaDiam=450
ViaDril=250
ViaAltD=250
MViaDia=200
MViaDrl=80
Isol=60
Countlayer=2
Lpiste=170
RouteTo=15
RouteBo=0
TypeVia=3
Segm45=1
Racc45=1
SgPcb45=1
TxtPcbV=800
TxtPcbH=600
TxtModV=600
TxtModH=600
TxtModW=120
HPGLnum=1
HPGdiam=15
HPGLSpd=20
HPGLrec=2
HPGLorg=0
VEgarde=100
DrawLar=150
EdgeLar=150
TxtLar=120
MSegLar=150
WpenSer=10
[pcbnew/libraries]
LibDir=
LibName1=./hallway_panels_arena
LibName2=sockets
LibName3=connect
LibName4=discret
LibName5=pin_array
LibName6=divers
LibName7=libcms
LibName8=display
LibName9=valves
LibName10=led
LibName11=dip_sockets
