# Supplementary material for: Fly Stampede 2.0: A Next Generation Optomotor Assay for Walking Behavior in Drosophila Melanogaster
Source: Front Mol Neurosci. 2016 Dec 27;9:148. doi: 10.3389/fnmol.2016.00148 (PMC5214522; doi:10.3389/fnmol.2016.00148)
Supplement: Supplementary file 1 [file Software.zip › Master Folder for Fly Stampede Software_43MB/Fly Stampede Design Files /panels_arena/hallway_panels_arena.sch]

EESchema Schematic File Version 2  date Tue 26 Jul 2011 06:14:15 PM PDT
LIBS:power,./hallway_panels_arena,device,transistors,conn,linear,regul,74xx,cmos4000,adc-dac,memory,xilinx,special,microcontrollers,dsp,microchip,analog_switches,motorola,texas,intel,audio,interface,digital-audio,philips,display,cypress,siliconi,opto,atmel,contrib,valves,./hallway_panels_arena.cache
EELAYER 24  0
EELAYER END
$Descr A4 11700 8267
Sheet 1 1
Title "Hallway Panels Arena"
Date "27 jul 2011"
Rev "1.0"
Comp "IO Rodeo Inc."
Comment1 ""
Comment2 ""
Comment3 ""
Comment4 ""
$EndDescr
$Comp
L PWR_FLAG #FLG01
U 1 1 4E2F5C6E
P 850 7100
F 0 "#FLG01" H 850 7370 30  0001 C CNN
F 1 "PWR_FLAG" H 850 7330 30  0000 C CNN
	1    850  7100
	1    0    0    -1  
$EndComp
Wire Wire Line
	850  7400 850  7100
Wire Wire Line
	3500 7200 3500 7400
Wire Wire Line
	4000 6600 4000 6800
Wire Wire Line
	1550 5300 1550 6700
Wire Wire Line
	3700 5650 3700 5500
Wire Wire Line
	3700 5500 3900 5500
Wire Wire Line
	3900 5300 3300 5300
Wire Wire Line
	1950 5650 1950 5500
Wire Wire Line
	1950 5500 2150 5500
Connection ~ 6850 5900
Wire Wire Line
	6850 5350 6850 6300
Wire Wire Line
	6850 6300 7400 6300
Wire Wire Line
	6850 5900 7400 5900
Wire Wire Line
	7400 5700 7100 5700
Wire Wire Line
	7400 5800 7100 5800
Wire Wire Line
	7400 6400 7250 6400
Wire Wire Line
	7250 6400 7250 6600
Connection ~ 8800 4350
Wire Wire Line
	8800 3800 8800 4750
Wire Wire Line
	8800 4750 9350 4750
Wire Wire Line
	8800 4350 9350 4350
Wire Wire Line
	9350 4150 9050 4150
Wire Wire Line
	9350 4250 9050 4250
Wire Wire Line
	9350 4850 9200 4850
Wire Wire Line
	9200 4850 9200 5050
Connection ~ 6850 4350
Wire Wire Line
	6850 3800 6850 4750
Wire Wire Line
	6850 4750 7400 4750
Wire Wire Line
	6850 4350 7400 4350
Wire Wire Line
	7400 4150 7100 4150
Wire Wire Line
	7400 4250 7100 4250
Wire Wire Line
	7400 4850 7250 4850
Wire Wire Line
	7250 4850 7250 5050
Connection ~ 8750 2850
Wire Wire Line
	8750 2300 8750 3250
Wire Wire Line
	8750 3250 9300 3250
Wire Wire Line
	8750 2850 9300 2850
Wire Wire Line
	9300 2650 9000 2650
Wire Wire Line
	9300 2750 9000 2750
Wire Wire Line
	9300 3350 9150 3350
Wire Wire Line
	9150 3350 9150 3550
Connection ~ 6800 2850
Wire Wire Line
	6800 2300 6800 3250
Wire Wire Line
	6800 3250 7350 3250
Wire Wire Line
	6800 2850 7350 2850
Wire Wire Line
	7350 2650 7050 2650
Wire Wire Line
	7350 2750 7050 2750
Wire Wire Line
	7350 3350 7200 3350
Wire Wire Line
	7200 3350 7200 3550
Connection ~ 8700 1300
Wire Wire Line
	8700 750  8700 1700
Wire Wire Line
	8700 1700 9250 1700
Wire Wire Line
	8700 1300 9250 1300
Wire Wire Line
	9250 1100 8950 1100
Wire Wire Line
	9250 1200 8950 1200
Wire Wire Line
	9250 1800 9100 1800
Wire Wire Line
	9100 1800 9100 2000
Connection ~ 6750 1300
Wire Wire Line
	6750 750  6750 1700
Wire Wire Line
	6750 1700 7300 1700
Wire Wire Line
	6750 1300 7300 1300
Wire Wire Line
	7300 1100 7000 1100
Wire Wire Line
	4100 2600 4550 2600
Wire Wire Line
	4100 2400 4550 2400
Wire Wire Line
	4100 2200 4550 2200
Wire Wire Line
	3300 2500 2900 2500
Wire Wire Line
	3300 2300 2900 2300
Wire Wire Line
	3300 2200 2900 2200
Wire Wire Line
	3300 2400 2900 2400
Wire Wire Line
	3300 2600 2900 2600
Wire Wire Line
	4100 2300 4550 2300
Wire Wire Line
	4100 2500 4550 2500
Wire Wire Line
	2150 2600 2600 2600
Wire Wire Line
	2150 2400 2600 2400
Wire Wire Line
	2150 2200 2600 2200
Wire Wire Line
	1350 2500 950  2500
Wire Wire Line
	1350 2300 950  2300
Wire Wire Line
	1850 1350 2250 1350
Wire Wire Line
	1850 950  2250 950 
Wire Wire Line
	1850 1450 2250 1450
Wire Wire Line
	1850 1050 2250 1050
Wire Wire Line
	1850 850  2250 850 
Wire Wire Line
	1850 1250 2250 1250
Wire Wire Line
	1850 1650 2250 1650
Wire Wire Line
	1850 1550 2250 1550
Wire Wire Line
	1850 1150 2250 1150
Connection ~ 4600 4000
Wire Wire Line
	4600 3750 4600 4300
Connection ~ 4600 4200
Connection ~ 2650 4000
Wire Wire Line
	2650 3750 2650 4300
Wire Wire Line
	4600 4300 4200 4300
Wire Wire Line
	4600 4100 4200 4100
Wire Wire Line
	3400 4200 3000 4200
Wire Wire Line
	3400 4000 3000 4000
Wire Wire Line
	3400 4100 3000 4100
Wire Wire Line
	3400 4300 3000 4300
Wire Wire Line
	4600 4000 4200 4000
Wire Wire Line
	4600 4200 4200 4200
Wire Wire Line
	2650 4300 2250 4300
Wire Wire Line
	2650 4100 2250 4100
Wire Wire Line
	1450 4200 1050 4200
Wire Wire Line
	1450 4000 1050 4000
Wire Wire Line
	3800 1350 4200 1350
Wire Wire Line
	3800 950  4200 950 
Wire Wire Line
	3800 1450 4200 1450
Wire Wire Line
	3800 1050 4200 1050
Wire Wire Line
	3800 850  4200 850 
Wire Wire Line
	3800 1250 4200 1250
Wire Wire Line
	3800 1650 4200 1650
Wire Wire Line
	3800 1550 4200 1550
Wire Wire Line
	3800 1150 4200 1150
Wire Wire Line
	1450 4100 1050 4100
Wire Wire Line
	1450 4300 1050 4300
Wire Wire Line
	2650 4000 2250 4000
Wire Wire Line
	2650 4200 2250 4200
Connection ~ 2650 4200
Connection ~ 2650 4100
Connection ~ 4600 4100
Wire Wire Line
	1350 2200 950  2200
Wire Wire Line
	1350 2400 950  2400
Wire Wire Line
	1350 2600 950  2600
Wire Wire Line
	2150 2300 2600 2300
Wire Wire Line
	2150 2500 2600 2500
Wire Wire Line
	7300 1200 7000 1200
Wire Wire Line
	7300 1800 7150 1800
Wire Wire Line
	7150 1800 7150 2000
Wire Wire Line
	1550 5300 2150 5300
Wire Wire Line
	1550 6700 2050 6700
Wire Wire Line
	3300 5300 3300 6050
Wire Wire Line
	3300 6050 1550 6050
Connection ~ 1550 6050
Wire Wire Line
	3500 6600 3500 6800
Connection ~ 3500 6600
Wire Wire Line
	4400 6600 3050 6600
Connection ~ 4000 6600
Wire Wire Line
	4000 7200 4000 7400
Wire Wire Line
	3750 6400 3750 6600
Connection ~ 3750 6600
$Comp
L GND #PWR02
U 1 1 4E2F5C65
P 850 7400
F 0 "#PWR02" H 850 7400 30  0001 C CNN
F 1 "GND" H 850 7330 30  0001 C CNN
	1    850  7400
	1    0    0    -1  
$EndComp
Text Label 4400 6600 2    60   ~ 0
5V
$Comp
L GND #PWR03
U 1 1 4E2F5BFD
P 4000 7400
F 0 "#PWR03" H 4000 7400 30  0001 C CNN
F 1 "GND" H 4000 7330 30  0001 C CNN
	1    4000 7400
	1    0    0    -1  
$EndComp
$Comp
L GND #PWR04
U 1 1 4E2F5BF9
P 3500 7400
F 0 "#PWR04" H 3500 7400 30  0001 C CNN
F 1 "GND" H 3500 7330 30  0001 C CNN
	1    3500 7400
	1    0    0    -1  
$EndComp
$Comp
L PWR_FLAG #FLG05
U 1 1 4E2F5B75
P 3750 6400
F 0 "#FLG05" H 3750 6670 30  0001 C CNN
F 1 "PWR_FLAG" H 3750 6630 30  0000 C CNN
	1    3750 6400
	1    0    0    -1  
$EndComp
$Comp
L GND #PWR06
U 1 1 4E2F5B54
P 3700 5650
F 0 "#PWR06" H 3700 5650 30  0001 C CNN
F 1 "GND" H 3700 5580 30  0001 C CNN
	1    3700 5650
	1    0    0    -1  
$EndComp
$Comp
L CONN_2 P6
U 1 1 4E2F5B53
P 4250 5400
F 0 "P6" V 4200 5400 40  0000 C CNN
F 1 "CONN_2" V 4300 5400 40  0000 C CNN
	1    4250 5400
	1    0    0    -1  
$EndComp
NoConn ~ 2050 6500
$Comp
L SWITCH_INV SW1
U 1 1 4E2F5AAC
P 2550 6600
F 0 "SW1" H 2350 6750 50  0000 C CNN
F 1 "SWITCH_INV" H 2400 6450 50  0000 C CNN
	1    2550 6600
	-1   0    0    1   
$EndComp
Text Notes 8200 6650 0    60   ~ 0
PANELS
NoConn ~ 7400 6200
NoConn ~ 7400 6100
NoConn ~ 7400 6000
Text Label 7100 5800 0    60   ~ 0
SDA
Text Label 7100 5700 0    60   ~ 0
SCL
Text Label 6850 5350 0    60   ~ 0
5V
$Comp
L GND #PWR07
U 1 1 4E2F59A1
P 7250 6600
F 0 "#PWR07" H 7250 6600 30  0001 C CNN
F 1 "GND" H 7250 6530 30  0001 C CNN
	1    7250 6600
	1    0    0    -1  
$EndComp
$Comp
L CONN_8 P10
U 1 1 4E2F59A0
P 7750 6050
F 0 "P10" V 7700 6050 60  0000 C CNN
F 1 "CONN_8" V 7800 6050 60  0000 C CNN
	1    7750 6050
	1    0    0    -1  
$EndComp
NoConn ~ 9350 4650
NoConn ~ 9350 4550
NoConn ~ 9350 4450
Text Label 9050 4250 0    60   ~ 0
SDA
Text Label 9050 4150 0    60   ~ 0
SCL
Text Label 8800 3800 0    60   ~ 0
5V
$Comp
L GND #PWR08
U 1 1 4E2F5999
P 9200 5050
F 0 "#PWR08" H 9200 5050 30  0001 C CNN
F 1 "GND" H 9200 4980 30  0001 C CNN
	1    9200 5050
	1    0    0    -1  
$EndComp
$Comp
L CONN_8 P13
U 1 1 4E2F5998
P 9700 4500
F 0 "P13" V 9650 4500 60  0000 C CNN
F 1 "CONN_8" V 9750 4500 60  0000 C CNN
	1    9700 4500
	1    0    0    -1  
$EndComp
NoConn ~ 7400 4650
NoConn ~ 7400 4550
NoConn ~ 7400 4450
Text Label 7100 4250 0    60   ~ 0
SDA
Text Label 7100 4150 0    60   ~ 0
SCL
Text Label 6850 3800 0    60   ~ 0
5V
$Comp
L GND #PWR09
U 1 1 4E2F5997
P 7250 5050
F 0 "#PWR09" H 7250 5050 30  0001 C CNN
F 1 "GND" H 7250 4980 30  0001 C CNN
	1    7250 5050
	1    0    0    -1  
$EndComp
$Comp
L CONN_8 P9
U 1 1 4E2F5996
P 7750 4500
F 0 "P9" V 7700 4500 60  0000 C CNN
F 1 "CONN_8" V 7800 4500 60  0000 C CNN
	1    7750 4500
	1    0    0    -1  
$EndComp
NoConn ~ 9300 3150
NoConn ~ 9300 3050
NoConn ~ 9300 2950
Text Label 9000 2750 0    60   ~ 0
SDA
Text Label 9000 2650 0    60   ~ 0
SCL
Text Label 8750 2300 0    60   ~ 0
5V
$Comp
L GND #PWR010
U 1 1 4E2F5993
P 9150 3550
F 0 "#PWR010" H 9150 3550 30  0001 C CNN
F 1 "GND" H 9150 3480 30  0001 C CNN
	1    9150 3550
	1    0    0    -1  
$EndComp
$Comp
L CONN_8 P12
U 1 1 4E2F5992
P 9650 3000
F 0 "P12" V 9600 3000 60  0000 C CNN
F 1 "CONN_8" V 9700 3000 60  0000 C CNN
	1    9650 3000
	1    0    0    -1  
$EndComp
NoConn ~ 7350 3150
NoConn ~ 7350 3050
NoConn ~ 7350 2950
Text Label 7050 2750 0    60   ~ 0
SDA
Text Label 7050 2650 0    60   ~ 0
SCL
Text Label 6800 2300 0    60   ~ 0
5V
$Comp
L GND #PWR011
U 1 1 4E2F5991
P 7200 3550
F 0 "#PWR011" H 7200 3550 30  0001 C CNN
F 1 "GND" H 7200 3480 30  0001 C CNN
	1    7200 3550
	1    0    0    -1  
$EndComp
$Comp
L CONN_8 P8
U 1 1 4E2F5990
P 7700 3000
F 0 "P8" V 7650 3000 60  0000 C CNN
F 1 "CONN_8" V 7750 3000 60  0000 C CNN
	1    7700 3000
	1    0    0    -1  
$EndComp
NoConn ~ 9250 1600
NoConn ~ 9250 1500
NoConn ~ 9250 1400
Text Label 8950 1200 0    60   ~ 0
SDA
Text Label 8950 1100 0    60   ~ 0
SCL
Text Label 8700 750  0    60   ~ 0
5V
$Comp
L GND #PWR012
U 1 1 4E2F5980
P 9100 2000
F 0 "#PWR012" H 9100 2000 30  0001 C CNN
F 1 "GND" H 9100 1930 30  0001 C CNN
	1    9100 2000
	1    0    0    -1  
$EndComp
$Comp
L CONN_8 P11
U 1 1 4E2F597F
P 9600 1450
F 0 "P11" V 9550 1450 60  0000 C CNN
F 1 "CONN_8" V 9650 1450 60  0000 C CNN
	1    9600 1450
	1    0    0    -1  
$EndComp
NoConn ~ 7300 1600
NoConn ~ 7300 1500
NoConn ~ 7300 1400
Text Label 7000 1200 0    60   ~ 0
SDA
Text Label 7000 1100 0    60   ~ 0
SCL
Text Label 6750 750  0    60   ~ 0
5V
$Comp
L GND #PWR013
U 1 1 4E2F5932
P 7150 2000
F 0 "#PWR013" H 7150 2000 30  0001 C CNN
F 1 "GND" H 7150 1930 30  0001 C CNN
	1    7150 2000
	1    0    0    -1  
$EndComp
$Comp
L CONN_8 P7
U 1 1 4E2F58D5
P 7650 1450
F 0 "P7" V 7600 1450 60  0000 C CNN
F 1 "CONN_8" V 7700 1450 60  0000 C CNN
	1    7650 1450
	1    0    0    -1  
$EndComp
Text Notes 2250 5950 0    60   ~ 0
5V POWER INPUTS
$Comp
L GND #PWR014
U 1 1 4E2F5897
P 1950 5650
F 0 "#PWR014" H 1950 5650 30  0001 C CNN
F 1 "GND" H 1950 5580 30  0001 C CNN
	1    1950 5650
	1    0    0    -1  
$EndComp
$Comp
L CONN_2 P3
U 1 1 4E2F5896
P 2500 5400
F 0 "P3" V 2450 5400 40  0000 C CNN
F 1 "CONN_2" V 2550 5400 40  0000 C CNN
	1    2500 5400
	1    0    0    -1  
$EndComp
$Comp
L CP1 C1
U 1 1 4E2F5895
P 3500 7000
F 0 "C1" H 3550 7100 50  0000 L CNN
F 1 "10uF" H 3550 6900 50  0000 L CNN
	1    3500 7000
	1    0    0    -1  
$EndComp
$Comp
L CP1 C2
U 1 1 4E2F57E4
P 4000 7000
F 0 "C2" H 4050 7100 50  0000 L CNN
F 1 "10uF" H 4050 6900 50  0000 L CNN
	1    4000 7000
	1    0    0    -1  
$EndComp
Text Notes 2300 3200 0    60   ~ 0
I2C CONNECTORS
Text Label 4550 2600 2    60   ~ 0
GND
Text Label 4550 2500 2    60   ~ 0
SDA3
Text Label 4550 2400 2    60   ~ 0
SDA0
Text Label 4550 2300 2    60   ~ 0
SCL3
Text Label 4550 2200 2    60   ~ 0
SCL0
Text Label 2900 2600 0    60   ~ 0
GND
Text Label 2900 2500 0    60   ~ 0
SDA2
Text Label 2900 2400 0    60   ~ 0
SCL2
Text Label 2900 2300 0    60   ~ 0
SDA1
Text Label 2900 2200 0    60   ~ 0
SCL1
$Comp
L CONN_5X2 P4
U 1 1 4E2F57A6
P 3700 2400
F 0 "P4" H 3700 2700 60  0000 C CNN
F 1 "CONN_5X2" V 3700 2400 50  0000 C CNN
	1    3700 2400
	1    0    0    -1  
$EndComp
Text Label 2600 2600 2    60   ~ 0
GND
Text Label 2600 2500 2    60   ~ 0
SDA3
Text Label 2600 2400 2    60   ~ 0
SDA0
Text Label 2600 2300 2    60   ~ 0
SCL3
Text Label 2600 2200 2    60   ~ 0
SCL0
Text Label 950  2600 0    60   ~ 0
GND
Text Label 950  2500 0    60   ~ 0
SDA2
Text Label 950  2400 0    60   ~ 0
SCL2
Text Label 950  2300 0    60   ~ 0
SDA1
Text Label 950  2200 0    60   ~ 0
SCL1
Text Label 2250 1550 2    60   ~ 0
SDA3
Text Label 2250 1150 2    60   ~ 0
SCL3
$Comp
L DB9 J1
U 1 1 4E2F5712
P 1400 1250
F 0 "J1" H 1400 1800 70  0000 C CNN
F 1 "DB9" H 1400 700 70  0000 C CNN
	1    1400 1250
	-1   0    0    1   
$EndComp
Text Label 2250 1450 2    60   ~ 0
SDA2
Text Label 2250 1250 2    60   ~ 0
SCL2
Text Label 2250 1350 2    60   ~ 0
SDA0
Text Label 2250 1050 2    60   ~ 0
SDA1
Text Label 2250 950  2    60   ~ 0
SCL0
Text Label 2250 850  2    60   ~ 0
SCL1
Text Label 2250 1650 2    60   ~ 0
GND
$Comp
L CONN_5X2 P1
U 1 1 4E2F56DF
P 1750 2400
F 0 "P1" H 1750 2700 60  0000 C CNN
F 1 "CONN_5X2" V 1750 2400 50  0000 C CNN
	1    1750 2400
	1    0    0    -1  
$EndComp
Text Label 3000 4300 0    60   ~ 0
SDA3
Text Label 3000 4200 0    60   ~ 0
SDA2
Text Label 3000 4100 0    60   ~ 0
SDA1
Text Label 3000 4000 0    60   ~ 0
SDA0
Text Label 4600 3750 3    60   ~ 0
SDA
Text Label 2650 3750 3    60   ~ 0
SCL
Text Label 1050 4300 0    60   ~ 0
SCL3
Text Label 1050 4200 0    60   ~ 0
SCL2
Text Label 1050 4100 0    60   ~ 0
SCL1
Text Label 1050 4000 0    60   ~ 0
SCL0
$Comp
L CONN_4X2 P5
U 1 1 4E2F563F
P 3800 4150
F 0 "P5" H 3800 4400 50  0000 C CNN
F 1 "CONN_4X2" V 3800 4150 40  0000 C CNN
	1    3800 4150
	1    0    0    -1  
$EndComp
Text Notes 3700 3800 0    60   ~ 0
SDA
Text Notes 1750 3750 0    60   ~ 0
SCL
Text Notes 1900 4650 0    60   ~ 0
BUS SELECTION JUMPERS
$Comp
L CONN_4X2 P2
U 1 1 4E2F55C9
P 1850 4150
F 0 "P2" H 1850 4400 50  0000 C CNN
F 1 "CONN_4X2" V 1850 4150 40  0000 C CNN
	1    1850 4150
	1    0    0    -1  
$EndComp
Text Label 4200 1550 2    60   ~ 0
SDA3
Text Label 4200 1150 2    60   ~ 0
SCL3
$Comp
L DB9 J2
U 1 1 4E2F54C5
P 3350 1250
F 0 "J2" H 3350 1800 70  0000 C CNN
F 1 "DB9" H 3350 700 70  0000 C CNN
	1    3350 1250
	-1   0    0    1   
$EndComp
Text Label 4200 1450 2    60   ~ 0
SDA2
Text Label 4200 1250 2    60   ~ 0
SCL2
Text Label 4200 1350 2    60   ~ 0
SDA0
Text Label 4200 1050 2    60   ~ 0
SDA1
Text Label 4200 950  2    60   ~ 0
SCL0
Text Label 4200 850  2    60   ~ 0
SCL1
Text Label 4200 1650 2    60   ~ 0
GND
$EndSCHEMATC
