# Supplementary material for: Fly Stampede 2.0: A Next Generation Optomotor Assay for Walking Behavior in Drosophila Melanogaster
Source: Front Mol Neurosci. 2016 Dec 27;9:148. doi: 10.3389/fnmol.2016.00148 (PMC5214522; doi:10.3389/fnmol.2016.00148)
Supplement: Supplementary file 1 [file Software.zip › Master Folder for Fly Stampede Software_43MB/Fly Stampede Design Files /panels_arena/hallway_panels_arena.ses]

(session hallway_panels_arena.ses
  (base_design hallway_panels_arena.dsn)
  (placement
    (resolution mil 10)
    (component DB9_M09
      (place J2 16800 -30000 front 270)
      (place J1 143200 -30000 front 90)
    )
    (component DCJACK_2PIN_HIGHCURRENT
      (place P6 37500 -23890 front 0)
      (place P3 122500 -23890 front 0)
    )
    (component HEADER_5x2_LARGE
      (place P4 131500 -26000 front 0)
      (place P1 28500 -26000 front 0)
    )
    (component JFRC_1X08
      (place P7 41660 -32700 front 0)
      (place P9 67220 -32700 front 0)
      (place P13 118340 -32700 front 0)
      (place P11 92780 -32700 front 0)
      (place P10 80000 -32700 front 0)
      (place P8 54440 -32700 front 0)
      (place P12 105560 -32700 front 0)
    )
    (component JFRC_Capacitor_Polarized
      (place C2 100000 -26000 front 0)
      (place C1 60000 -26000 front 0)
    )
    (component "JFRC_LPV-1"
      (place SW1 20540 -26410 front 180)
    )
    (component pin_array_4x2
      (place P5 85000 -26500 front 90)
      (place P2 75000 -26500 front 90)
    )
    (component "1/4-20"
      (place "1/4-20,1" 25000 -31144 front 0)
      (place "1/4-20,2" 135000 -31144 front 0)
    )
  )
  (was_is
  )
  (routes 
    (resolution mil 10)
    (parser
      (host_cad "Kicad's PCBNEW")
      (host_version "(2011-07-19)-testing")
    )
    (library_out 
      (padstack "Via[0-1]_35:25_mil"
        (shape
          (circle Component 350 0 0)
        )
        (shape
          (circle Copper 350 0 0)
        )
        (attach off)
      )
      (padstack "Via[0-1]_35:0_mil"
        (shape
          (circle Component 350 0 0)
        )
        (shape
          (circle Copper 350 0 0)
        )
        (attach off)
      )
    )
    (network_out 
      (net /5V
        (wire
          (path Copper 90
            59000 -26000
            59000 -30640
            56940 -32700
          )
        )
        (wire
          (path Copper 90
            95280 -32700
            95280 -29720
            99000 -26000
          )
        )
        (wire
          (path Component 800
            120290 -35000
            120440 -35000
          )
          (type protect)
        )
        (wire
          (path Component 800
            115490 -35000
            120290 -35000
          )
          (type protect)
        )
        (wire
          (path Component 800
            106870 -35000
            115490 -35000
          )
          (type protect)
        )
        (wire
          (path Component 800
            102640 -35000
            106870 -35000
          )
          (type protect)
        )
        (wire
          (path Component 800
            93250 -35000
            102640 -35000
          )
          (type protect)
        )
        (wire
          (path Component 800
            89110 -35000
            93250 -35000
          )
          (type protect)
        )
        (wire
          (path Component 800
            80750 -35000
            89110 -35000
          )
          (type protect)
        )
        (wire
          (path Component 800
            76420 -35000
            80750 -35000
          )
          (type protect)
        )
        (wire
          (path Component 800
            67950 -35000
            76420 -35000
          )
          (type protect)
        )
        (wire
          (path Component 800
            67800 -35000
            67950 -35000
          )
          (type protect)
        )
        (wire
          (path Component 800
            67420 -35000
            67800 -35000
          )
          (type protect)
        )
        (wire
          (path Component 800
            63880 -35000
            67420 -35000
          )
          (type protect)
        )
        (wire
          (path Component 800
            55080 -35000
            63880 -35000
          )
          (type protect)
        )
        (wire
          (path Component 800
            51010 -35000
            55080 -35000
          )
          (type protect)
        )
        (wire
          (path Component 800
            41870 -35000
            51010 -35000
          )
          (type protect)
        )
        (wire
          (path Component 800
            38230 -35000
            41870 -35000
          )
          (type protect)
        )
        (wire
          (path Component 800
            20540 -33410
            21950 -33410
            23540 -35000
            38230 -35000
          )
          (type protect)
        )
        (wire
          (path Component 400
            44160 -32700
            44160 -32710
            41870 -35000
          )
          (type protect)
        )
        (wire
          (path Component 400
            40160 -32700
            40160 -33070
            38230 -35000
          )
          (type protect)
        )
        (wire
          (path Component 400
            52940 -32700
            52940 -33070
            51010 -35000
          )
          (type protect)
        )
        (wire
          (path Component 400
            56940 -32700
            56940 -33140
            55080 -35000
          )
          (type protect)
        )
        (wire
          (path Component 400
            65720 -32700
            65720 -33160
            63880 -35000
          )
          (type protect)
        )
        (wire
          (path Component 400
            67420 -35000
            67800 -35000
          )
          (type protect)
        )
        (wire
          (path Component 400
            67800 -35000
            67950 -34850
            67950 -35000
          )
          (type protect)
        )
        (wire
          (path Component 400
            69720 -32700
            67420 -35000
          )
          (type protect)
        )
        (wire
          (path Component 400
            78500 -32700
            78500 -32920
            76420 -35000
          )
          (type protect)
        )
        (wire
          (path Component 400
            82500 -32700
            82500 -33250
            80750 -35000
          )
          (type protect)
        )
        (wire
          (path Component 400
            91280 -32700
            91280 -32830
            89110 -35000
          )
          (type protect)
        )
        (wire
          (path Component 400
            95280 -32700
            95280 -32970
            93250 -35000
          )
          (type protect)
        )
        (wire
          (path Component 400
            104060 -32700
            104060 -33580
            102640 -35000
          )
          (type protect)
        )
        (wire
          (path Component 400
            108060 -32700
            108060 -33810
            106870 -35000
          )
          (type protect)
        )
        (wire
          (path Component 400
            116840 -32700
            116840 -33650
            115490 -35000
          )
          (type protect)
        )
        (wire
          (path Component 400
            120840 -32700
            120840 -34450
            120290 -35000
          )
          (type protect)
        )
      )
      (net /SCL
        (wire
          (path Copper 90
            76500 -32120
            76500 -32700
          )
        )
        (wire
          (path Copper 90
            74500 -30232
            76388 -32120
            76500 -32120
          )
        )
        (wire
          (path Copper 90
            76500 -32120
            88232 -32120
            88812 -32700
          )
        )
        (wire
          (path Copper 90
            89280 -32700
            88812 -32700
          )
        )
        (wire
          (path Copper 90
            89280 -32700
            89748 -32700
          )
        )
        (wire
          (path Copper 90
            102060 -32700
            101592 -32700
          )
        )
        (wire
          (path Copper 90
            101592 -32700
            101115 -32223
            95830 -32223
            95805 -32248
            95805 -32963
            95600 -33168
            89773 -33168
            89748 -33143
            89748 -32700
          )
        )
        (wire
          (path Copper 90
            74500 -30232
            66188 -30232
            64188 -32232
            64188 -32700
          )
        )
        (wire
          (path Copper 90
            74500 -28000
            74500 -30232
          )
        )
        (wire
          (path Copper 90
            63720 -32700
            64188 -32700
          )
        )
        (wire
          (path Copper 90
            74500 -27000
            74500 -28000
          )
        )
        (wire
          (path Copper 90
            74500 -26000
            74500 -27000
          )
        )
        (wire
          (path Component 90
            63720 -32700
            63252 -32700
          )
        )
        (wire
          (path Component 90
            63252 -32700
            62548 -31996
            51878 -31996
            51174 -32700
          )
        )
        (wire
          (path Component 90
            114840 -32700
            114372 -32700
          )
        )
        (wire
          (path Component 90
            102060 -32700
            102528 -32700
          )
        )
        (wire
          (path Component 90
            102528 -32700
            102528 -33143
            102553 -33168
            103511 -33168
            103535 -33144
            103535 -32545
            103848 -32232
            113904 -32232
            114372 -32700
          )
        )
        (wire
          (path Component 90
            38160 -32700
            38628 -32700
          )
        )
        (wire
          (path Component 90
            51174 -32700
            50105 -31631
            39229 -31631
            38628 -32232
            38628 -32700
          )
        )
        (wire
          (path Component 90
            50940 -32700
            51174 -32700
          )
        )
        (wire
          (path Copper 90
            74500 -25000
            74500 -26000
          )
        )
      )
      (net /SCL0
        (wire
          (path Component 90
            75032 -28000
            75032 -28274
            73702 -29604
            29301 -29604
            26721 -27024
            26006 -27024
            25981 -26999
            25981 -26019
            26500 -25500
          )
        )
        (wire
          (path Component 90
            75500 -28000
            75032 -28000
          )
        )
        (wire
          (path Copper 90
            128735 -26551
            128935 -26351
            128935 -26065
            129500 -25500
          )
        )
        (wire
          (path Copper 90
            75968 -28000
            79460 -24508
            126246 -24508
            128289 -26551
            128735 -26551
          )
        )
        (wire
          (path Copper 90
            128735 -26551
            128735 -26837
            131256 -29358
            139216 -29358
            142673 -32815
            142709 -32815
            143700 -31824
            143700 -31620
          )
        )
        (wire
          (path Copper 90
            75500 -28000
            75968 -28000
          )
        )
        (wire
          (path Copper 90
            26500 -25500
            18242 -25500
            16300 -27442
            16300 -28380
          )
        )
      )
      (net /SCL1
        (wire
          (path Component 90
            75500 -27000
            75000 -27500
            27500 -27500
            26500 -26500
          )
        )
        (wire
          (path Copper 90
            25982 -26500
            24642 -27840
            17300 -27840
          )
        )
        (wire
          (path Component 90
            129500 -26500
            128982 -26500
          )
        )
        (wire
          (path Component 90
            128592 -26208
            128690 -26208
            128982 -26500
          )
        )
        (via "Via[0-1]_35:25_mil" 128592 -26208
        )
        (wire
          (path Copper 90
            75500 -27000
            78206 -24294
            126678 -24294
            128592 -26208
          )
        )
        (wire
          (path Copper 90
            26500 -26500
            25982 -26500
          )
        )
        (wire
          (path Copper 90
            129500 -26500
            132144 -29144
            139684 -29144
            142700 -32160
          )
        )
      )
      (net /SCL2
        (wire
          (path Component 90
            75500 -26000
            76000 -25500
            90107 -25500
            92034 -27427
            130573 -27427
            131500 -26500
          )
        )
        (wire
          (path Component 90
            28500 -26500
            29229 -27229
            61837 -27229
            62566 -26500
            75000 -26500
            75500 -26000
          )
        )
        (wire
          (path Copper 90
            17300 -30000
            18976 -28324
            26677 -28324
            26677 -28323
            28500 -26500
          )
        )
        (wire
          (path Copper 90
            142700 -30000
            141249 -28549
            133549 -28549
            131500 -26500
          )
        )
      )
      (net /SCL3
        (wire
          (path Component 90
            16300 -29460
            16769 -28991
            16769 -27485
            19274 -24980
            26980 -24980
            27500 -25500
          )
        )
        (wire
          (path Copper 90
            130500 -25500
            129079 -24079
            76421 -24079
            75500 -25000
          )
        )
        (wire
          (path Copper 90
            130500 -25500
            131454 -24546
            140867 -24546
            144426 -28105
            144426 -29814
            143700 -30540
          )
        )
        (wire
          (path Copper 90
            75500 -25000
            74794 -24294
            28706 -24294
            27500 -25500
          )
        )
      )
      (net /SDA
        (wire
          (path Component 90
            84500 -28000
            85222 -28722
            86302 -28722
            90280 -32700
          )
        )
        (wire
          (path Component 90
            77500 -32700
            82200 -28000
            84500 -28000
          )
        )
        (wire
          (path Copper 90
            84500 -27000
            84500 -28000
          )
        )
        (wire
          (path Component 90
            77500 -32700
            77030 -32230
            65190 -32230
            64720 -32700
          )
        )
        (wire
          (path Component 90
            51940 -32700
            52408 -32232
            58500 -32232
            59437 -33169
            64251 -33169
            64720 -32700
          )
        )
        (wire
          (path Component 90
            115840 -32700
            115140 -32000
            103760 -32000
            103060 -32700
          )
        )
        (wire
          (path Component 90
            39160 -32700
            39762 -32098
            46181 -32098
            47252 -33169
            51471 -33169
            51940 -32700
          )
        )
        (wire
          (path Component 90
            90280 -32700
            90749 -32231
            102591 -32231
            103060 -32700
          )
        )
        (wire
          (path Copper 90
            84500 -26000
            84500 -27000
          )
        )
        (wire
          (path Copper 90
            84500 -25000
            84500 -26000
          )
        )
      )
      (net /SDA0
        (wire
          (path Component 90
            28500 -25500
            27766 -24766
            19153 -24766
            15689 -28230
            15689 -29929
            16300 -30540
          )
        )
        (wire
          (path Component 90
            131500 -25500
            130381 -24381
            97205 -24381
            96733 -24853
          )
        )
        (wire
          (path Copper 90
            85500 -28000
            93586 -28000
            96733 -24853
          )
        )
        (wire
          (path Copper 90
            85500 -28000
            85032 -28000
          )
        )
        (wire
          (path Copper 90
            85032 -28000
            85032 -28443
            85007 -28468
            75055 -28468
            75031 -28444
            75031 -24834
            74705 -24508
            29492 -24508
            28500 -25500
          )
        )
        (wire
          (path Copper 90
            131500 -25500
            132240 -24760
            140747 -24760
            144201 -28214
            144201 -28959
            143700 -29460
          )
        )
        (via "Via[0-1]_35:25_mil" 96733 -24853
        )
      )
      (net /SDA1
        (wire
          (path Component 90
            85500 -27000
            85001 -27499
            82398 -27499
            79518 -30379
            29188 -30379
            27729 -28920
            17300 -28920
          )
        )
        (wire
          (path Copper 90
            17300 -28920
            18135 -28085
            25915 -28085
            27500 -26500
          )
        )
        (wire
          (path Component 90
            130500 -26500
            129847 -27153
            93300 -27153
            93222 -27075
          )
        )
        (wire
          (path Copper 90
            85500 -27000
            85575 -27075
            93222 -27075
          )
        )
        (wire
          (path Copper 90
            130500 -26500
            132824 -28824
            140444 -28824
            142700 -31080
          )
        )
        (via "Via[0-1]_35:25_mil" 93222 -27075
        )
      )
      (net /SDA2
        (wire
          (path Component 90
            85500 -26000
            85000 -26500
            83030 -26500
            79638 -29892
            29003 -29892
            27614 -28503
          )
        )
        (wire
          (path Component 90
            132500 -26500
            131359 -27641
            87141 -27641
            85500 -26000
          )
        )
        (wire
          (path Copper 90
            27614 -28503
            27531 -28586
            19794 -28586
            17300 -31080
          )
        )
        (wire
          (path Copper 90
            29500 -26500
            27614 -28386
            27614 -28503
          )
        )
        (via "Via[0-1]_35:25_mil" 27614 -28503
        )
        (wire
          (path Copper 90
            142700 -28920
            142072 -28292
            134292 -28292
            132500 -26500
          )
        )
      )
      (net /SDA3
        (wire
          (path Component 90
            29500 -24550
            18996 -24550
            15475 -28071
            15475 -30795
            16300 -31620
          )
        )
        (wire
          (path Component 90
            85500 -25000
            84941 -24441
            29609 -24441
            29500 -24550
          )
        )
        (wire
          (path Component 90
            29500 -25500
            29500 -24550
          )
        )
        (wire
          (path Copper 90
            132500 -25500
            133019 -24981
            140506 -24981
            143700 -28175
            143700 -28380
          )
        )
        (wire
          (path Component 90
            85500 -25000
            86333 -24167
            131167 -24167
            132500 -25500
          )
        )
      )
      (net GND
        (wire
          (path Copper 90
            30500 -26500
            27990 -29010
            20450 -29010
            17300 -32160
          )
        )
        (wire
          (path Copper 90
            102560 -33770
            102560 -27560
            101000 -26000
          )
        )
        (wire
          (path Copper 800
            102560 -33770
            108280 -33770
          )
          (type protect)
        )
        (wire
          (path Copper 800
            95520 -33770
            102560 -33770
          )
          (type protect)
        )
        (wire
          (path Copper 90
            57940 -32775
            61000 -29715
            61000 -26000
          )
        )
        (wire
          (path Copper 400
            57940 -32775
            57940 -32850
            57020 -33770
          )
          (type protect)
        )
        (wire
          (path Copper 400
            57940 -32700
            57940 -32775
          )
          (type protect)
        )
        (wire
          (path Copper 90
            133500 -26500
            133500 -25500
          )
        )
        (wire
          (path Copper 90
            142700 -27840
            141360 -26500
            133500 -26500
          )
        )
        (wire
          (path Component 90
            30500 -25500
            30500 -26500
          )
        )
        (wire
          (path Component 90
            37500 -26250
            37018 -26732
            30732 -26732
            30500 -26500
          )
        )
        (wire
          (path Copper 90
            122215 -26535
            128719 -33039
            143003 -33039
            144172 -31870
            144172 -31155
            144147 -31130
            143414 -31130
            143169 -30885
            143169 -28309
            142700 -27840
          )
        )
        (wire
          (path Copper 800
            122215 -26535
            122500 -26250
          )
          (type protect)
        )
        (wire
          (path Copper 800
            111910 -33720
            118070 -27560
            121190 -27560
            122215 -26535
          )
          (type protect)
        )
        (wire
          (path Copper 800
            108280 -33770
            111860 -33770
            111910 -33720
          )
          (type protect)
        )
        (wire
          (path Copper 800
            48025 -32655
            43100 -27730
            38980 -27730
            37500 -26250
          )
          (type protect)
        )
        (wire
          (path Copper 800
            82720 -33770
            95520 -33770
          )
          (type protect)
        )
        (wire
          (path Copper 800
            71467 -33770
            82720 -33770
          )
          (type protect)
        )
        (wire
          (path Copper 800
            57020 -33770
            71467 -33770
          )
          (type protect)
        )
        (wire
          (path Copper 100
            71467 -33770
            70720 -33023
            70720 -32700
          )
          (type protect)
        )
        (wire
          (path Copper 400
            48025 -32655
            48030 -32650
          )
          (type protect)
        )
        (wire
          (path Copper 400
            45160 -32700
            47980 -32700
            48025 -32655
          )
          (type protect)
        )
        (wire
          (path Copper 800
            48170 -32800
            48025 -32655
          )
          (type protect)
        )
        (wire
          (path Copper 800
            48030 -32650
            48180 -32800
            48170 -32800
          )
          (type protect)
        )
        (wire
          (path Copper 800
            48170 -32800
            48170 -32820
            49120 -33770
            57020 -33770
          )
          (type protect)
        )
        (wire
          (path Copper 400
            83500 -32700
            83500 -32990
            82720 -33770
          )
          (type protect)
        )
        (wire
          (path Copper 400
            96280 -32700
            96280 -33010
            95520 -33770
          )
          (type protect)
        )
        (wire
          (path Copper 400
            109060 -32700
            109060 -32990
            108280 -33770
          )
          (type protect)
        )
        (wire
          (path Copper 400
            121840 -32700
            121840 -33270
            121390 -33720
            111910 -33720
          )
          (type protect)
        )
      )
      (net "N-000002"
        (wire
          (path Copper 800
            20540 -31410
            20540 -31480
            24080 -35020
            35450 -35020
          )
          (type protect)
        )
        (wire
          (path Copper 800
            35450 -35020
            36990 -33480
            36990 -29120
            37500 -28610
          )
          (type protect)
        )
        (wire
          (path Copper 800
            35450 -35020
            121740 -35020
            123050 -33710
            123050 -29160
            122500 -28610
          )
          (type protect)
        )
      )
    )
  )
)
